# Supplementary material for: Targeted sequencing and integrative analysis to prioritize candidate genes in neurodevelopmental disorders
Source: Mol Neurobiol. 2021 Apr 15;58(8):3863–73. doi: 10.1007/s12035-021-02377-y (PMC8280036; doi:10.1007/s12035-021-02377-y)
Supplement: Supplementary file 7 — (XLSX 49 kb) [file 12035_2021_2377_MOESM7_ESM.xlsx]

## Sheet: Candidate genes
Table S1. 547 target genes.
Gene_symbol	Gene description	SFARI_gene-score	SFARI_syndromic	SFARI_number-of-reports	SFARI_number-autism-reports	AutismKB_Core_dataset	AutismKB_syndormic_disorder	AutismKB_total_score
DHCR7	7-dehydrocholesterol reductase	1	0	17	3	N	Smith-Lemli-Opitz syndrome	-
AUTS2	activator of transcription and developmental regulator AUTS2	1	0	38	18	Y	-	50
ADNP	activity dependent neuroprotector homeobox	1	0	39	23	-	-	-
ADSL	adenylosuccinate lyase	1	0	6	1	N	Adenylosuccinate lyase deficiency	12
ALDH5A1	aldehyde dehydrogenase 5 family member A1	1	0	10	3	N	Succinic semialdehyde dehydrogenase deficiency	-
ANK2	ankyrin 2	1	0	14	13	Y	-	32
ANK3	ankyrin 3	1	0	26	9	Y	-	48
ANKRD11	ankyrin repeat domain 11	1	0	43	14	Y	-	48
RERE	arginine-glutamic acid dipeptide repeats	1	0	7	4	-	-	-
ASH1L	ASH1 like histone lysine methyltransferase	1	0	15	10	Y	-	20
ASXL3	ASXL transcriptional regulator 3	1	0	23	12	-	-	-
AHDC1	AT-hook DNA binding motif containing 1	1	0	11	2	-	-	-
ARID1B	AT-rich interaction domain 1B	1	0	44	27	N	-	12
ATRX	ATRX chromatin remodeler	1	0	21	8	N	ATRX syndrome	-
BRAF	B-Raf proto-oncogene, serine/threonine kinase	1	0	8	1	N	Cardio-facio-cutaneous syndrome	12
BCL11A	BAF chromatin remodeling complex subunit BCL11A	1	0	16	7	N	-	12
BCKDK	branched chain keto acid dehydrogenase kinase	1	0	4	1	Y	-	22
CACNA1C	calcium voltage-gated channel subunit alpha1 C	1	0	45	12	Y	Timothy syndrome	23
CASK	calcium/calmodulin dependent serine protein kinase	1	0	15	4	N	X-linked mental retardation (XLMR) with microcephaly, optic atrophy and brainstem and cerebellar hypoplasia	12
CIC	capicua transcriptional repressor	1	0	5	3	-	-	-
CTNNB1	catenin beta 1	1	0	21	6	-	-	-
CTCF	CCCTC-binding factor	1	0	14	4	-	-	-
CNOT3	CCR4-NOT transcription complex subunit 3	1	0	7	4	-	-	-
ARHGEF9	Cdc42 guanine nucleotide exchange factor 9	1	0	10	4	-	-	-
CHD2	chromodomain helicase DNA binding protein 2	1	0	36	16	Y	-	52
CHD7	chromodomain helicase DNA binding protein 7	1	0	28	11	Y	CHARGE syndrome	18
CHD8	chromodomain helicase DNA binding protein 8	1	0	49	34	Y	-	60
CHAMP1	chromosome alignment maintaining phosphoprotein 1	1	0	5	1	-	-	-
CREBBP	CREB binding protein	1	0	28	9	N	Rubinstein-Taybi syndrome	16
CUL3	cullin 3	1	0	21	13	Y	-	18
CDKL5	cyclin dependent kinase like 5	1	0	36	11	Y	infantile spasms	36
DDX3X	DEAD-box helicase 3 X-linked	1	0	19	5	N	-	12
DMPK	DM1 protein kinase	1	0	8	3	N	Myotonic dystrophy 1 (Steinert disease)	-
DNMT3A	DNA methyltransferase 3 alpha	1	0	14	8	-	-	-
DSCAM	DS cell adhesion molecule	1	0	8	7	Y	-	21
DYRK1A	dual specificity tyrosine phosphorylation regulated kinase 1A	1	0	42	20	Y	-	46
EP300	E1A binding protein p300	1	0	17	4	-	-	-
EHMT1	euchromatic histone lysine methyltransferase 1	1	0	23	7	N	9q subtelomeric deletion syndrome (Kleefstra syndrome)	12
FMR1	FMRP translational regulator 1	1	0	42	7	Y	fragile X syndrome	33
FOXG1	forkhead box G1	1	0	26	4	N	Rett syndrome	14
FOXP1	forkhead box P1	1	0	49	22	Y	sporadic nonsyndromic ID	42
GRIN2B	glutamate ionotropic receptor NMDA type subunit 2B	1	0	53	21	Y	-	52
GIGYF1	GRB10 interacting GYF protein 1	1	0	7	6	-	-	-
GIGYF2	GRB10 interacting GYF protein 2	1	0	7	7	Y	-	40
HNRNPU	heterogeneous nuclear ribonucleoprotein U	1	0	14	4	N	-	5
IRF2BPL	interferon regulatory factor 2 binding protein like	1	0	6	4	-	-	-
IQSEC2	IQ motif and Sec7 domain ArfGEF 2	1	0	25	4	N	Non-syndromic X-linked ID	12
KANSL1	KAT8 regulatory NSL complex subunit 1	1	0	2	1	-	-	-
KATNAL2	katanin catalytic subunit A1 like 2	1	0	11	9	N	-	12
KDM6B	lysine demethylase 6B	1	0	11	7	-	-	-
KMT2A	lysine methyltransferase 2A	1	0	20	5	-	-	-
KMT2C	lysine methyltransferase 2C	1	0	16	11	-	-	-
MAGEL2	MAGE family member L2	1	0	16	0	N	-	6
MED13	mediator complex subunit 13	1	0	4	2	-	-	-
MED13L	mediator complex subunit 13L	1	0	32	14	Y	-	28
MEIS2	Meis homeobox 2	1	0	7	2	-	-	-
MBOAT7	membrane bound O-acyltransferase domain containing 7	1	0	6	2	-	-	-
MBD5	methyl-CpG binding domain protein 5	1	0	33	14	Y	2q23.1 microdeletion syndrome	20
MECP2	methyl-CpG binding protein 2	1	0	81	24	Y	Rett syndrome	40
MYT1L	myelin transcription factor 1 like	1	0	18	8	Y	-	33
NAA15	N-alpha-acetyltransferase 15, NatA auxiliary subunit	1	0	13	7	N	-	12
NCKAP1	NCK associated protein 1	1	0	8	6	N	-	12
NRXN1	neurexin 1	1	0	82	40	Y	Pitt-Hopkins-like mental retardation	68
NRXN2	neurexin 2	1	0	11	7	N	-	12
NF1	neurofibromin 1	1	0	24	8	Y	Neurofibromatosis type 1	18
NLGN3	neuroligin 3	1	0	34	20	Y	-	44
NIPBL	NIPBL cohesin loading factor	1	0	13	5	N	Cornelia de Lange Syndrome	-
NSD1	nuclear receptor binding SET domain protein 1	1	0	16	8	Y	Sotos syndrome	18
PTCHD1	patched domain containing 1	1	0	11	7	N	-	16
PHF21A	PHD finger protein 21A	1	0	8	2	-	-	-
PHF3	PHD finger protein 3	1	0	4	4	-	-	-
PTEN	phosphatase and tensin homolog	1	0	61	24	Y	PTEN hamartoma-tumor syndrome	78
PACS1	phosphofurin acidic cluster sorting protein 1	1	0	6	2	-	-	-
PHIP	pleckstrin homology domain interacting protein	1	0	11	3	-	-	-
POGZ	pogo transposable element derived with ZNF domain	1	0	30	18	Y	-	62
KCNB1	potassium voltage-gated channel subfamily B member 1	1	0	9	3	N	-	5
PPP2R5D	protein phosphatase 2 regulatory subunit B'delta	1	0	14	5	Y	-	32
PTPN11	protein tyrosine phosphatase non-receptor type 11	1	0	16	5	Y	Noonan syndrome	28
RELN	reelin	1	0	52	28	Y	-	67
RIMS1	regulating synaptic membrane exocytosis 1	1	0	7	5	N	-	12
RFX3	regulatory factor X3	1	0	6	5	-	-	-
RAI1	retinoic acid induced 1	1	0	21	7	N	Smith-Magenis syndrome	12
SETBP1	SET binding protein 1	1	0	13	6	Y	-	31
SETD2	SET domain containing 2, histone lysine methyltransferase	1	0	12	8	Y	-	18
SETD5	SET domain containing 5	1	0	24	6	Y	-	22
SHANK2	SH3 and multiple ankyrin repeat domains 2	1	0	34	19	Y	-	20
SHANK3	SH3 and multiple ankyrin repeat domains 3	1	0	81	42	Y	22q13 deletion syndrome	62
SIN3A	SIN3 transcription regulator family member A	1	0	8	5	Y	-	22
SRCAP	Snf2 related CREBBP activator protein	1	0	5	4	N	-	14
SCN1A	sodium voltage-gated channel alpha subunit 1	1	0	59	21	Y	Dravet syndrome	20
SCN2A	sodium voltage-gated channel alpha subunit 2	1	0	62	33	Y	-	57
SCN8A	sodium voltage-gated channel alpha subunit 8	1	0	34	6	N	-	12
SLC6A1	solute carrier family 6 member 1	1	0	24	14	Y	-	32
SPAST	spastin	1	0	10	8	-	-	-
SMARCC2	SWI/SNF related, matrix associated, actin dependent regulator of chromatin subfamily c member 2	1	0	11	7	-	-	-
SYNGAP1	synaptic Ras GTPase activating protein 1	1	0	54	17	Y	-	38
STXBP1	syntaxin binding protein 1	1	0	40	11	Y	-	33
TBR1	T-box brain transcription factor 1	1	0	26	10	Y	-	30
TSHZ3	teashirt zinc finger homeobox 3	1	0	3	2	-	-	-
TANC2	tetratricopeptide repeat, ankyrin repeat and coiled-coil containing 2	1	0	10	7	N	-	12
TRIP12	thyroid hormone receptor interactor 12	1	0	16	13	Y	-	28
TLK2	tousled like kinase 2	1	0	14	5	N	-	14
TCF20	transcription factor 20	1	0	10	3	N	-	12
TRIO	trio Rho guanine nucleotide exchange factor	1	0	24	11	Y	-	22
TSC1	TSC complex subunit 1	1	0	20	7	Y	Tuberous sclerosis	18
TSC2	TSC complex subunit 2	1	0	30	14	Y	Tuberous sclerosis	46
UBE3A	ubiquitin protein ligase E3A	1	0	27	7	Y	Angelman syndrome	25
UPF3B	UPF3B regulator of nonsense mediated mRNA decay	1	0	13	3	N	Non-syndromic X-linked ID	-
VPS13B	vacuolar protein sorting 13 homolog B	1	0	20	10	Y	Cohen syndrome	20
WDFY3	WD repeat and FYVE domain containing 3	1	0	17	13	Y	-	30
WAC	WW domain containing adaptor with coiled-coil	1	0	17	6	-	-	-
ZBTB20	zinc finger and BTB domain containing 20	1	0	22	3	-	-	-
ZNF292	zinc finger protein 292	1	0	5	4	N	-	12
AGAP2	ArfGAP with GTPase domain, ankyrin repeat and PH domain 2	2	0	4	4	-	-	-
AGO1	argonaute RISC component 1	2	0	7	3	-	-	-
ASPM	assembly factor for spindle microtubules	2	0	7	4	-	-	-
CACNA2D3	calcium voltage-gated channel auxiliary subunit alpha2delta 3	2	0	6	5	-	-	-
CACNA1D	calcium voltage-gated channel subunit alpha1 D	2	0	20	8	N	-	10
CACNA1H	calcium voltage-gated channel subunit alpha1 H	2	0	27	9	Y	-	22
CTNND2	catenin delta 2	2	0	5	3	N	-	14
CDC42BPB	CDC42 binding protein kinase beta	2	0	7	6	-	-	-
CEP135	centrosomal protein 135	2	0	6	4	-	-	-
CHMP1A	charged multivesicular body protein 1A	2	0	5	4	-	-	-
CNKSR2	connector enhancer of kinase suppressor of Ras 2	2	1	5	1	-	-	-
CNTN4	contactin 4	2	0	21	13	Y	-	18
CNTN6	contactin 6	2	0	13	10	-	-	-
CNTNAP2	contactin associated protein 2	2	1	67	34	Y	Cortical dysplasia-focal epilepsy syndrome	44
CLASP1	cytoplasmic linker associated protein 1	2	0	3	3	-	-	-
DEAF1	DEAF1 transcription factor	2	1	17	7	Y	-	20
DOCK8	dedicator of cytokinesis 8	2	0	10	8	N	-	10
DIP2A	disco interacting protein 2 homolog A	2	0	6	6	-	-	-
DIP2C	disco interacting protein 2 homolog C	2	0	2	1	N	-	10
DLGAP1	DLG associated protein 1	2	0	8	6	N	-	14
DYNC1H1	dynein cytoplasmic 1 heavy chain 1	2	0	14	10	Y	-	21
GABRB3	gamma-aminobutyric acid type A receptor subunit beta3	2	0	37	21	Y	-	41
GRIK5	glutamate ionotropic receptor kainate type subunit 5	2	0	8	7	-	-	-
GRIN2A	glutamate ionotropic receptor NMDA type subunit 2A	2	0	39	6	N	-	10
HIVEP3	HIVEP zinc finger 3	2	0	6	6	-	-	-
INTS6	integrator complex subunit 6	2	0	4	3	-	-	-
ILF2	interleukin enhancer binding factor 2	2	0	4	4	-	-	-
KIRREL3	kirre like nephrin family adhesion molecule 3	2	0	15	9	Y	-	30
LAMB1	laminin subunit beta 1	2	0	7	7	N	-	16
KAT2B	lysine acetyltransferase 2B	2	0	6	6	-	-	-
KAT6A	lysine acetyltransferase 6A	2	1	12	3	-	-	-
KDM5B	lysine demethylase 5B	2	0	13	8	Y	-	20
KDM5C	lysine demethylase 5C	2	0	23	4	N	-	12
KMT2E	lysine methyltransferase 2E	2	1	8	6	-	-	-
MFRP	membrane frizzled-related protein	2	0	6	6	-	-	-
MYH10	myosin heavy chain 10	2	0	5	2	-	-	-
MYO5A	myosin VA	2	0	5	5	-	-	-
NLGN4X	neuroligin 4 X-linked	2	0	33	20	Y	X-linked Mental retardation	46
NCOR1	nuclear receptor corepressor 1	2	0	6	4	N	-	10
PAX5	paired box 5	2	0	6	6	-	-	-
PARD3B	par-3 family cell polarity regulator beta	2	0	7	6	-	-	-
PLCB1	phospholipase C beta 1	2	0	7	3	-	-	-
PLXNB1	plexin B1	2	0	3	3	-	-	-
KCNQ2	potassium voltage-gated channel subfamily Q member 2	2	0	24	3	-	-	-
KCNQ3	potassium voltage-gated channel subfamily Q member 3	2	0	9	5	Y	-	20
PRICKLE1	prickle planar cell polarity protein 1	2	0	4	1	-	-	-
PRODH	proline dehydrogenase 1	2	1	6	3	N	-	6
PTK7	protein tyrosine kinase 7 (inactive)	2	0	4	3	-	-	-
P2RX5	purinergic receptor P2X 5	2	0	4	4	-	-	-
RANBP17	RAN binding protein 17	2	0	6	5	-	-	-
SRSF11	serine and arginine rich splicing factor 11	2	0	4	3	-	-	-
SET	SET nuclear proto-oncogene	2	0	4	1	-	-	-
SHANK1	SH3 and multiple ankyrin repeat domains 1	2	0	8	6	N	-	12
SMAD4	SMAD family member 4	2	0	4	2	-	-	-
SCN9A	sodium voltage-gated channel alpha subunit 9	2	0	5	2	-	-	-
SLC12A5	solute carrier family 12 member 5	2	0	5	2	-	-	-
SLC6A3	solute carrier family 6 member 3	2	0	15	5	Y	-	30
SLC7A5	solute carrier family 7 member 5	2	0	3	2	-	-	-
SMARCA4	SWI/SNF related, matrix associated, actin dependent regulator of chromatin, subfamily a, member 4	2	0	7	3	N	-	13
TAF6	TATA-box binding protein associated factor 6	2	0	3	3	-	-	-
TBL1XR1	TBL1X receptor 1	2	0	20	6	Y	-	22
TRAPPC9	trafficking protein particle complex 9	2	0	13	6	N	-	10
TCF7L2	transcription factor 7 like 2	2	0	3	2	-	-	-
TRPC6	transient receptor potential cation channel subfamily C member 6	2	0	3	2	N	-	12
TNRC6B	trinucleotide repeat containing adaptor 6B	2	0	7	6	-	-	-
UBN2	ubinuclein 2	2	0	4	4	-	-	-
USP7	ubiquitin specific peptidase 7	2	1	7	4	-	-	-
WWOX	WW domain containing oxidoreductase	2	0	9	3	-	-	-
ZC3H4	zinc finger CCCH-type containing 4	2	0	3	3	-	-	-
ZMYND11	zinc finger MYND-type containing 11	2	0	10	3	N	-	10
AHI1	Abelson helper integration site 1	-	1	19	4	Y	Leber congenital amaurosis	25
AP1S2	adaptor related protein complex 1 subunit sigma 2	-	1	5	1	N	X-linked mental retardation syndrome	-
ALG6	ALG6 alpha-1,3-glucosyltransferase	-	1	1	0	-	-	-
ACY1	aminoacylase 1	-	1	9	2	-	-	-
BRWD3	bromodomain and WD repeat domain containing 3	-	1	3	0	-	-	-
CHKB	choline kinase beta	-	1	4	2	N	-	5
C12orf57	chromosome 12 open reading frame 57	-	1	11	1	-	-	-
CDK13	cyclin dependent kinase 13	-	1	9	2	-	-	-
DMD	dystrophin	-	1	37	16	Y	Duchenne muscular dystrophy	28
EEF1A2	eukaryotic translation elongation factor 1 alpha 2	-	1	8	1	Y	-	36
GATM	glycine amidinotransferase	-	1	2	0	N	glycine amidinotransferase (AGAT) deficiency	-
HERC2	HECT and RLD domain containing E3 ubiquitin protein ligase 2	-	1	8	3	N	-	8
HUWE1	HECT, UBA and WWE domain containing E3 ubiquitin protein ligase 1	-	1	14	6	N	-	10
HEPACAM	hepatic and glial cell adhesion molecule	-	1	10	3	-	-	-
HDAC8	histone deacetylase 8	-	1	6	0	-	-	-
HOXA1	homeobox A1	-	1	15	10	N	Bosley-Salih-Alorainy syndrome	14
HCFC1	host cell factor C1	-	1	9	3	-	-	-
HCN1	hyperpolarization activated cyclic nucleotide gated potassium channel 1	-	1	8	0	-	-	-
SGSH	N-sulfoglucosamine sulfohydrolase	-	1	5	1	N	Sanfilippo syndrome A	-
NTNG2	netrin G2	-	1	3	1	N	-	10
NFIX	nuclear factor I X	-	1	10	0	N	Sotos-like overgrowth syndrome	-
OCRL	OCRL inositol polyphosphate-5-phosphatase	-	1	7	2	N	Lowe syndrome	-
PAX6	paired box 6	-	1	7	2	Y	-	24
PHF8	PHD finger protein 8	-	1	8	2	N	Siderius-Hamel syndrome (ID with cleft lip or cleft palate)	-
PIK3R2	phosphoinositide-3-kinase regulatory subunit 2	-	1	4	1	N	-	15
PCCA	propionyl-CoA carboxylase subunit alpha	-	1	10	1	-	-	-
PCCB	propionyl-CoA carboxylase subunit beta	-	1	9	2	-	-	-
PRKD1	protein kinase D1	-	1	4	2	Y	-	22
SLC1A2	solute carrier family 1 member 2	-	1	6	0	-	-	-
SNX14	sorting nexin 14	-	1	6	2	N	-	14
SMC1A	structural maintenance of chromosomes 1A	-	1	6	1	N	Cornelia de Lange syndrome	-
SMARCA2	SWI/SNF related, matrix associated, actin dependent regulator of chromatin, subfamily a, member 2	-	1	16	4	-	-	-
TAF1	TATA-box binding protein associated factor 1	-	1	5	0	-	-	-
USP9X	ubiquitin specific peptidase 9 X-linked	-	1	7	0	N	-	12
ADCY5	adenylate cyclase 5	3	0	6	4	-	-	-
AGTR2	angiotensin II receptor type 2	3	0	3	0	N	Non-syndromic X-linked ID	-
AGAP1	ArfGAP with GTPase domain, ankyrin repeat and PH domain 1	3	0	8	3	N	-	10
ATP1A3	ATPase Na+/K+ transporting subunit alpha 3	3	1	13	3	Y	-	23
CAMK2A	calcium/calmodulin dependent protein kinase II alpha	3	1	8	2	-	-	-
CLN8	CLN8 transmembrane ER and ERGIC protein	3	0	3	2	-	-	-
CUX2	cut like homeobox 2	3	1	8	2	-	-	-
DPYD	dihydropyrimidine dehydrogenase	3	0	13	7	N	-	13
DIXDC1	DIX domain containing 1	3	0	4	2	-	-	-
DDC	dopa decarboxylase	3	0	2	2	N	-	6
DNAH17	dynein axonemal heavy chain 17	3	0	6	6	Y	-	19
FAM47A	family with sequence similarity 47 member A	3	0	1	1	-	-	-
GABBR2	gamma-aminobutyric acid type B receptor subunit 2	3	1	10	2	N	-	10
GLRA2	glycine receptor alpha 2	3	0	15	6	-	-	-
HDAC4	histone deacetylase 4	3	1	16	3	-	-	-
ITPR1	inositol 1,4,5-trisphosphate receptor type 1	3	0	9	5	Y	-	20
ITSN1	intersectin 1	3	0	4	4	-	-	-
JMJD1C	jumonji domain containing 1C	3	0	8	6	Y	-	20
KANK1	KN motif and ankyrin repeat domains 1	3	0	9	7	N	-	13
LRRC4	leucine rich repeat containing 4	3	0	3	2	Y	-	22
MCPH1	microcephalin 1	3	0	16	9	N	-	12
MIB1	mindbomb E3 ubiquitin protein ligase 1	3	0	7	7	Y	-	21
MEF2C	myocyte enhancer factor 2C	3	1	34	9	Y	5q14.3 microdeletion syndrome	23
NIPA1	NIPA magnesium transporter 1	3	0	5	3	N	-	14
NIPA2	NIPA magnesium transporter 2	3	0	2	2	N	-	7
OFD1	OFD1 centriole and centriolar satellite protein	3	0	2	2	N	-	10
PSD3	pleckstrin and Sec7 domain containing 3	3	0	5	4	N	-	16
PLXNA3	plexin A3	3	0	3	2	N	-	8
KCNMA1	potassium calcium-activated channel subfamily M alpha 1	3	0	21	5	Y	-	34
POMT1	protein O-mannosyltransferase 1	3	0	2	2	N	Walker-Warburg syndrome	10
PPM1D	protein phosphatase, Mg2+/Mn2+ dependent 1D	3	1	6	3	-	-	-
PCDH10	protocadherin 10	3	0	8	3	N	-	13
PCDH11X	protocadherin 11 X-linked	3	0	2	2	-	-	-
RAB39B	RAB39B, member RAS oncogene family	3	0	12	6	Y	X-linked mental retardation	29
ARHGAP32	Rho GTPase activating protein 32	3	0	7	3	Y	-	20
RPS6KA3	ribosomal protein S6 kinase A3	3	1	9	3	-	-	-
RNF135	ring finger protein 135	3	1	4	2	N	overgrowth ID	6
SATB2	SATB homeobox 2	3	1	28	8	N	2q33.1 microdeletion syndrome	-
SLC6A8	solute carrier family 6 member 8	3	0	13	7	Y	creatine transporter deficiency	38
SYNE1	spectrin repeat containing nuclear envelope protein 1	3	1	16	9	N	-	11
SMC3	structural maintenance of chromosomes 3	3	1	9	3	-	-	-
SYN1	synapsin I	3	0	19	5	N	epilepsy, learning difficulties, macrocephaly, and aggressive behaviour	12
TSPAN7	tetraspanin 7	3	0	7	3	-	-	-
UNC13A	unc-13 homolog A	3	1	6	4	-	-	-
UNC80	unc-80 homolog, NALCN channel complex subunit	3	0	5	2	-	-	-
ZBTB16	zinc finger and BTB domain containing 16	3	0	1	1	N	-	5
ZFYVE26	zinc finger FYVE-type containing 26	3	0	4	4	N	-	11
ZNF559	zinc finger protein 559	3	0	6	6	-	-	-
ZWILCH	zwilch kinetochore protein	3	0	4	3	-	-	-
KIAA2022	KIAA2022	-	0	-	-	Y	X-linked ID	22
LAMC3	laminin subunit gamma 3	-	0	-	-	Y	-	38
BDNF	brain derived neurotrophic factor	-	0	-	-	Y	-	34
GABRG2	gamma-aminobutyric acid type A receptor subunit gamma2	-	0	-	-	Y	-	23
GNAI1	G protein subunit alpha i1	-	0	-	-	Y	-	22
TUBA1A	tubulin alpha 1a	-	0	-	-	Y	-	20
GAD1	glutamate decarboxylase 1	-	0	-	-	Y	-	19
CEP152	centrosomal protein 152	-	0	-	-	N	-	14
SPG11	SPG11 vesicle trafficking associated, spatacsin	-	0	-	-	N	-	14
EPB41L1	erythrocyte membrane protein band 4.1 like 1	-	0	-	-	N	-	13
EPRS	glutamyl-prolyl-tRNA synthetase	-	0	-	-	N	-	12
NT5C2	5'-nucleotidase, cytosolic II	-	0	-	-	N	-	12
CHRNA2	cholinergic receptor nicotinic alpha 2 subunit	-	0	-	-	N	-	12
EIF2B5	eukaryotic translation initiation factor 2B subunit epsilon	-	0	-	-	N	-	12
GNAO1	G protein subunit alpha o1	-	0	-	-	N	-	12
PCLO	piccolo presynaptic cytomatrix protein	-	0	-	-	N	-	12
USP8	ubiquitin specific peptidase 8	-	0	-	-	N	-	12
ADD3	adducin 3	-	0	-	-	N	-	11
KIF5A	kinesin family member 5A	-	0	-	-	N	-	11
ALS2	alsin Rho guanine nucleotide exchange factor ALS2	-	0	-	-	N	-	10
COLEC12	collectin subfamily member 12	-	0	-	-	N	-	10
KIF1A	kinesin family member 1A	-	0	-	-	N	-	10
ARHGEF7	Rho guanine nucleotide exchange factor 7	-	0	-	-	N	-	10
FGFR2	fibroblast growth factor receptor 2	-	0	-	-	N	Apert syndrome	8
L1CAM	L1 cell adhesion molecule	-	0	-	-	N	severe mental retardation, spastic paraparesis, adducted thumbs, agenesis of corpus callosum and microcephaly	8
RTN2	reticulon 2	-	0	-	-	N	-	8
NR2F2	nuclear receptor subfamily 2 group F member 2	-	0	-	-	N	-	5
PRRT2	proline rich transmembrane protein 2	-	0	-	-	N	-	5
ACSL4	acyl-CoA synthetase long chain family member 4	-	0	-	-	N	Non-syndromic X-linked ID	-
ALDH7A1	aldehyde dehydrogenase 7 family member A1	-	0	-	-	N	Pyridoxine-dependent epilepsy	-
DCX	doublecortin	-	0	-	-	N	Type 1 lissencephaly	-
FTSJ1	FtsJ RNA 2'-O-methyltransferase 1	-	0	-	-	N	Non-syndromic X-linked ID	-
FGD1	FYVE, RhoGEF and PH domain containing 1	-	0	-	-	N	Aarskog-Scott syndrome	-
GRIA3	glutamate ionotropic receptor AMPA type subunit 3	-	0	-	-	N	Non-syndromic X-linked ID	-
PAFAH1B1	platelet activating factor acetylhydrolase 1b regulatory subunit 1	-	0	-	-	N	Lissencephaly 1	-
ARHGEF6	Rac/Cdc42 guanine nucleotide exchange factor 6	-	0	-	-	N	X-linked forms of mental retardation	-
ZNF674	zinc finger protein 674	-	0	-	-	N	X-linked mental retardation	-
ZNF81	zinc finger protein 81	-	0	-	-	N	X-linked mental retardation	-
CASC5	CASC5	-	0	-	-	-	-	-
KIAA0196	KIAA0196	-	0	-	-	-	-	-
RARS	arginyl-tRNA synthetase	-	0	-	-	-	-	-
COL4A3BP	collagen type IV alpha 3 binding protein	-	0	-	-	-	-	-
ERBB2IP	ERBB2IP	-	0	-	-	-	-	-
SUV420H1	SUV420H1	-	0	-	-	-	-	-
WHSC1	WHSC1	-	0	-	-	-	-	-
AP4B1	adaptor related protein complex 4 subunit beta 1	-	0	-	-	-	-	-
AP4E1	adaptor related protein complex 4 subunit epsilon 1	-	0	-	-	-	-	-
AP4M1	adaptor related protein complex 4 subunit mu 1	-	0	-	-	-	-	-
AP4S1	adaptor related protein complex 4 subunit sigma 1	-	0	-	-	-	-	-
AMPD2	adenosine monophosphate deaminase 2	-	0	-	-	-	-	-
ADCY8	adenylate cyclase 8	-	0	-	-	-	-	-
ARL6IP1	ADP ribosylation factor like GTPase 6 interacting protein 1	-	0	-	-	-	-	-
AARS2	alanyl-tRNA synthetase 2, mitochondrial	-	0	-	-	-	-	-
ALG13	ALG13 UDP-N-acetylglucosaminyltransferase subunit	-	0	-	-	-	-	-
AIMP1	aminoacyl tRNA synthetase complex interacting multifunctional protein 1	-	0	-	-	-	-	-
ANKLE2	ankyrin repeat and LEM domain containing 2	-	0	-	-	-	-	-
RARS2	arginyl-tRNA synthetase 2, mitochondrial	-	0	-	-	-	-	-
ARSI	arylsulfatase family member I	-	0	-	-	-	-	-
ASNS	asparagine synthetase (glutamine-hydrolyzing)	-	0	-	-	-	-	-
ASPA	aspartoacylase	-	0	-	-	-	-	-
DARS2	aspartyl-tRNA synthetase 2, mitochondrial	-	0	-	-	-	-	-
ASXL1	ASXL transcriptional regulator 1	-	0	-	-	-	-	-
ARID1A	AT-rich interaction domain 1A	-	0	-	-	-	-	-
ATL1	atlastin GTPase 1	-	0	-	-	-	-	-
ATP6AP2	ATPase H+ transporting accessory protein 2	-	0	-	-	-	-	-
BCS1L	BCS1 homolog, ubiquinol-cytochrome c reductase complex chaperone	-	0	-	-	-	-	-
B4GALNT1	beta-1,4-N-acetyl-galactosaminyltransferase 1	-	0	-	-	-	-	-
CDH15	cadherin 15	-	0	-	-	-	-	-
CASR	calcium sensing receptor	-	0	-	-	-	-	-
CACNG2	calcium voltage-gated channel auxiliary subunit gamma 2	-	0	-	-	-	-	-
CA8	carbonic anhydrase 8	-	0	-	-	-	-	-
CSNK2A2	casein kinase 2 alpha 2	-	0	-	-	-	-	-
CRADD	CASP2 and RIPK1 domain containing adaptor with death domain	-	0	-	-	-	-	-
CDK5RAP2	CDK5 regulatory subunit associated protein 2	-	0	-	-	-	-	-
CDC23	cell division cycle 23	-	0	-	-	-	-	-
CENPE	centromere protein E	-	0	-	-	-	-	-
CENPJ	centromere protein J	-	0	-	-	-	-	-
CRBN	cereblon	-	0	-	-	-	-	-
CLIC2	chloride intracellular channel 2	-	0	-	-	-	-	-
CLCN2	chloride voltage-gated channel 2	-	0	-	-	-	-	-
CHRNA4	cholinergic receptor nicotinic alpha 4 subunit	-	0	-	-	-	-	-
CHD4	chromodomain helicase DNA binding protein 4	-	0	-	-	-	-	-
C12orf65	chromosome 12 open reading frame 65	-	0	-	-	-	-	-
C19orf12	chromosome 19 open reading frame 12	-	0	-	-	-	-	-
COL4A1	collagen type IV alpha 1 chain	-	0	-	-	-	-	-
CSF1R	colony stimulating factor 1 receptor	-	0	-	-	-	-	-
CUL4B	cullin 4B	-	0	-	-	-	-	-
CDK5	cyclin dependent kinase 5	-	0	-	-	-	-	-
CDK6	cyclin dependent kinase 6	-	0	-	-	-	-	-
CSTB	cystatin B	-	0	-	-	-	-	-
COX10	cytochrome c oxidase assembly factor heme A:farnesyltransferase COX10	-	0	-	-	-	-	-
COX15	cytochrome c oxidase assembly homolog COX15	-	0	-	-	-	-	-
CYP2A6	cytochrome P450 family 2 subfamily A member 6	-	0	-	-	-	-	-
CYP2U1	cytochrome P450 family 2 subfamily U member 1	-	0	-	-	-	-	-
CYP27C1	cytochrome P450 family 27 subfamily C member 1	-	0	-	-	-	-	-
CYP7B1	cytochrome P450 family 7 subfamily B member 1	-	0	-	-	-	-	-
DDHD1	DDHD domain containing 1	-	0	-	-	-	-	-
DDHD2	DDHD domain containing 2	-	0	-	-	-	-	-
DXO	decapping exoribonuclease	-	0	-	-	-	-	-
DHDDS	dehydrodolichyl diphosphate synthase subunit	-	0	-	-	-	-	-
DNM1	dynamin 1	-	0	-	-	-	-	-
ENTPD1	ectonucleoside triphosphate diphosphohydrolase 1	-	0	-	-	-	-	-
EFHC1	EF-hand domain containing 1	-	0	-	-	-	-	-
ELOVL4	ELOVL fatty acid elongase 4	-	0	-	-	-	-	-
ESAM	endothelial cell adhesion molecule	-	0	-	-	-	-	-
ERLIN2	ER lipid raft associated 2	-	0	-	-	-	-	-
ETHE1	ETHE1 persulfide dioxygenase	-	0	-	-	-	-	-
EIF2B1	eukaryotic translation initiation factor 2B subunit alpha	-	0	-	-	-	-	-
EIF2B2	eukaryotic translation initiation factor 2B subunit beta	-	0	-	-	-	-	-
EIF2B4	eukaryotic translation initiation factor 2B subunit delta	-	0	-	-	-	-	-
EIF2B3	eukaryotic translation initiation factor 2B subunit gamma	-	0	-	-	-	-	-
EXOSC3	exosome component 3	-	0	-	-	-	-	-
EXOSC8	exosome component 8	-	0	-	-	-	-	-
FOXRED1	FAD dependent oxidoreductase domain containing 1	-	0	-	-	-	-	-
FAM126A	family with sequence similarity 126 member A	-	0	-	-	-	-	-
FA2H	fatty acid 2-hydroxylase	-	0	-	-	-	-	-
GPRIN1	G protein regulated inducer of neurite outgrowth 1	-	0	-	-	-	-	-
GNB5	G protein subunit beta 5	-	0	-	-	-	-	-
LGALS12	galectin 12	-	0	-	-	-	-	-
GABRA1	gamma-aminobutyric acid type A receptor subunit alpha1	-	0	-	-	-	-	-
GABRD	gamma-aminobutyric acid type A receptor subunit delta	-	0	-	-	-	-	-
GJC2	gap junction protein gamma 2	-	0	-	-	-	-	-
GATAD2B	GATA zinc finger domain containing 2B	-	0	-	-	-	-	-
GDI1	GDP dissociation inhibitor 1	-	0	-	-	-	-	-
GBA2	glucosylceramidase beta 2	-	0	-	-	-	-	-
GOSR2	golgi SNAP receptor complex member 2	-	0	-	-	-	-	-
HSPD1	heat shock protein family D (Hsp60) member 1	-	0	-	-	-	-	-
HERC1	HECT and RLD domain containing E3 ubiquitin protein ligase family member 1	-	0	-	-	-	-	-
HEXA	hexosaminidase subunit alpha	-	0	-	-	-	-	-
HSD17B10	hydroxysteroid 17-beta dehydrogenase 10	-	0	-	-	-	-	-
IER3IP1	immediate early response 3 interacting protein 1	-	0	-	-	-	-	-
IGBP1	immunoglobulin binding protein 1	-	0	-	-	-	-	-
KATNB1	katanin regulatory subunit B1	-	0	-	-	-	-	-
KIF11	kinesin family member 11	-	0	-	-	-	-	-
LRPPRC	leucine rich pentatricopeptide repeat containing	-	0	-	-	-	-	-
LLGL1	LLGL scribble cell polarity complex component 1	-	0	-	-	-	-	-
KAT6B	lysine acetyltransferase 6B	-	0	-	-	-	-	-
KDM7A	lysine demethylase 7A	-	0	-	-	-	-	-
KMT2D	lysine methyltransferase 2D	-	0	-	-	-	-	-
MAGT1	magnesium transporter 1	-	0	-	-	-	-	-
MFSD2A	major facilitator superfamily domain containing 2A	-	0	-	-	-	-	-
MAN1B1	mannosidase alpha class 1B member 1	-	0	-	-	-	-	-
MED17	mediator complex subunit 17	-	0	-	-	-	-	-
MED23	mediator complex subunit 23	-	0	-	-	-	-	-
MPP3	membrane palmitoylated protein 3	-	0	-	-	-	-	-
MSMO1	methylsterol monooxygenase 1	-	0	-	-	-	-	-
MLC1	modulator of VRAC current 1	-	0	-	-	-	-	-
MORC3	MORC family CW-type zinc finger 3	-	0	-	-	-	-	-
MSL2	MSL complex subunit 2	-	0	-	-	-	-	-
MSL3	MSL complex subunit 3	-	0	-	-	-	-	-
ASAH1	N-acylsphingosine amidohydrolase 1	-	0	-	-	-	-	-
NAA10	N-alpha-acetyltransferase 10, NatA catalytic subunit	-	0	-	-	-	-	-
NAA35	N-alpha-acetyltransferase 35, NatC auxiliary subunit	-	0	-	-	-	-	-
NADK2	NAD kinase 2, mitochondrial	-	0	-	-	-	-	-
NDUFAF2	NADH:ubiquinone oxidoreductase complex assembly factor 2	-	0	-	-	-	-	-
NDUFAF6	NADH:ubiquinone oxidoreductase complex assembly factor 6	-	0	-	-	-	-	-
NDUFS3	NADH:ubiquinone oxidoreductase core subunit S3	-	0	-	-	-	-	-
NDUFS7	NADH:ubiquinone oxidoreductase core subunit S7	-	0	-	-	-	-	-
NDUFS8	NADH:ubiquinone oxidoreductase core subunit S8	-	0	-	-	-	-	-
NDUFA10	NADH:ubiquinone oxidoreductase subunit A10	-	0	-	-	-	-	-
NDUFA12	NADH:ubiquinone oxidoreductase subunit A12	-	0	-	-	-	-	-
NDUFA2	NADH:ubiquinone oxidoreductase subunit A2	-	0	-	-	-	-	-
NDUFA9	NADH:ubiquinone oxidoreductase subunit A9	-	0	-	-	-	-	-
NDUFS4	NADH:ubiquinone oxidoreductase subunit S4	-	0	-	-	-	-	-
NEDD9	neural precursor cell expressed, developmentally down-regulated 9	-	0	-	-	-	-	-
NHLRC1	NHL repeat containing E3 ubiquitin protein ligase 1	-	0	-	-	-	-	-
NKX2-1	NK2 homeobox 1	-	0	-	-	-	-	-
NSUN2	NOP2/Sun RNA methyltransferase 2	-	0	-	-	-	-	-
NDE1	nudE neurodevelopment protein 1	-	0	-	-	-	-	-
PNPLA6	patatin like phospholipase domain containing 6	-	0	-	-	-	-	-
PHF1	PHD finger protein 1	-	0	-	-	-	-	-
PHF7	PHD finger protein 7	-	0	-	-	-	-	-
PIGO	phosphatidylinositol glycan anchor biosynthesis class O	-	0	-	-	-	-	-
PIGV	phosphatidylinositol glycan anchor biosynthesis class V	-	0	-	-	-	-	-
PRPS1	phosphoribosyl pyrophosphate synthetase 1	-	0	-	-	-	-	-
PLK4	polo like kinase 4	-	0	-	-	-	-	-
PUF60	poly(U) binding splicing factor 60	-	0	-	-	-	-	-
PHC1	polyhomeotic homolog 1	-	0	-	-	-	-	-
PNKP	polynucleotide kinase 3'-phosphatase	-	0	-	-	-	-	-
GALNT18	polypeptide N-acetylgalactosaminyltransferase 18	-	0	-	-	-	-	-
PGAP2	post-GPI attachment to proteins 2	-	0	-	-	-	-	-
KCTD7	potassium channel tetramerization domain containing 7	-	0	-	-	-	-	-
KCNT1	potassium sodium-activated channel subfamily T member 1	-	0	-	-	-	-	-
KCNK9	potassium two pore domain channel subfamily K member 9	-	0	-	-	-	-	-
KCNA2	potassium voltage-gated channel subfamily A member 2	-	0	-	-	-	-	-
KCNC3	potassium voltage-gated channel subfamily C member 3	-	0	-	-	-	-	-
KCNH1	potassium voltage-gated channel subfamily H member 1	-	0	-	-	-	-	-
PICK1	protein interacting with PRKCA 1	-	0	-	-	-	-	-
PKN2	protein kinase N2	-	0	-	-	-	-	-
PPP1R15B	protein phosphatase 1 regulatory subunit 15B	-	0	-	-	-	-	-
PPP2R1A	protein phosphatase 2 scaffold subunit Aalpha	-	0	-	-	-	-	-
PLP1	proteolipid protein 1	-	0	-	-	-	-	-
PURA	purine rich element binding protein A	-	0	-	-	-	-	-
PNPO	pyridoxamine 5'-phosphate oxidase	-	0	-	-	-	-	-
PYCR2	pyrroline-5-carboxylate reductase 2	-	0	-	-	-	-	-
PDHA1	pyruvate dehydrogenase E1 subunit alpha 1	-	0	-	-	-	-	-
RAB40AL	RAB40A like	-	0	-	-	-	-	-
RIN2	Ras and Rab interactor 2	-	0	-	-	-	-	-
RRAGC	Ras related GTP binding C	-	0	-	-	-	-	-
REEP1	receptor accessory protein 1	-	0	-	-	-	-	-
RFX2	regulatory factor X2	-	0	-	-	-	-	-
RNASET2	ribonuclease T2	-	0	-	-	-	-	-
RNMT	RNA guanine-7 methyltransferase	-	0	-	-	-	-	-
POLR1D	RNA polymerase I and III subunit D	-	0	-	-	-	-	-
POLR3A	RNA polymerase III subunit A	-	0	-	-	-	-	-
POLR3B	RNA polymerase III subunit B	-	0	-	-	-	-	-
ROGDI	rogdi atypical leucine zipper	-	0	-	-	-	-	-
RTTN	rotatin	-	0	-	-	-	-	-
SASS6	SAS-6 centriolar assembly protein	-	0	-	-	-	-	-
SCARB2	scavenger receptor class B member 2	-	0	-	-	-	-	-
SEPSECS	Sep (O-phosphoserine) tRNA:Sec (selenocysteine) tRNA synthase	-	0	-	-	-	-	-
SHROOM4	shroom family member 4	-	0	-	-	-	-	-
STAM	signal transducing adaptor molecule	-	0	-	-	-	-	-
SOBP	sine oculis binding protein homolog	-	0	-	-	-	-	-
SRGAP2	SLIT-ROBO Rho GTPase activating protein 2	-	0	-	-	-	-	-
SMAD6	SMAD family member 6	-	0	-	-	-	-	-
SNIP1	Smad nuclear interacting protein 1	-	0	-	-	-	-	-
SCN1B	sodium voltage-gated channel beta subunit 1	-	0	-	-	-	-	-
SLC16A2	solute carrier family 16 member 2	-	0	-	-	-	-	-
SLC2A1	solute carrier family 2 member 1	-	0	-	-	-	-	-
SLC25A19	solute carrier family 25 member 19	-	0	-	-	-	-	-
SLC33A1	solute carrier family 33 member 1	-	0	-	-	-	-	-
SLC35A2	solute carrier family 35 member A2	-	0	-	-	-	-	-
SLC52A3	solute carrier family 52 member 3	-	0	-	-	-	-	-
SLC9A7	solute carrier family 9 member A7	-	0	-	-	-	-	-
SPTAN1	spectrin alpha, non-erythrocytic 1	-	0	-	-	-	-	-
SPTBN2	spectrin beta, non-erythrocytic 2	-	0	-	-	-	-	-
SPAG9	sperm associated antigen 9	-	0	-	-	-	-	-
SPG7	SPG7 matrix AAA peptidase subunit, paraplegin	-	0	-	-	-	-	-
ST3GAL3	ST3 beta-galactoside alpha-2,3-sialyltransferase 3	-	0	-	-	-	-	-
ST3GAL5	ST3 beta-galactoside alpha-2,3-sialyltransferase 5	-	0	-	-	-	-	-
ST3GAL6	ST3 beta-galactoside alpha-2,3-sialyltransferase 6	-	0	-	-	-	-	-
STAMBP	STAM binding protein	-	0	-	-	-	-	-
STRADA	STE20 related adaptor alpha	-	0	-	-	-	-	-
STIL	STIL centriolar assembly protein	-	0	-	-	-	-	-
SDHA	succinate dehydrogenase complex flavoprotein subunit A	-	0	-	-	-	-	-
SURF1	SURF1 cytochrome c oxidase assembly factor	-	0	-	-	-	-	-
SRPX2	sushi repeat containing protein X-linked 2	-	0	-	-	-	-	-
SMARCB1	SWI/SNF related, matrix associated, actin dependent regulator of chromatin, subfamily b, member 1	-	0	-	-	-	-	-
SYCP2	synaptonemal complex protein 2	-	0	-	-	-	-	-
SYP	synaptophysin	-	0	-	-	-	-	-
TAF13	TATA-box binding protein associated factor 13	-	0	-	-	-	-	-
TBC1D24	TBC1 domain family member 24	-	0	-	-	-	-	-
TBC1D7	TBC1 domain family member 7	-	0	-	-	-	-	-
TNR	tenascin R	-	0	-	-	-	-	-
TFG	trafficking from ER to golgi regulator	-	0	-	-	-	-	-
TECR	trans-2,3-enoyl-CoA reductase	-	0	-	-	-	-	-
TMCO1	transmembrane and coiled-coil domains 1	-	0	-	-	-	-	-
TMTC3	transmembrane O-mannosyltransferase targeting cadherins 3	-	0	-	-	-	-	-
TRMT10A	tRNA methyltransferase 10A	-	0	-	-	-	-	-
TSEN15	tRNA splicing endonuclease subunit 15	-	0	-	-	-	-	-
TSEN2	tRNA splicing endonuclease subunit 2	-	0	-	-	-	-	-
TSEN34	tRNA splicing endonuclease subunit 34	-	0	-	-	-	-	-
TSEN54	tRNA splicing endonuclease subunit 54	-	0	-	-	-	-	-
TUBB4A	tubulin beta 4A class IVa	-	0	-	-	-	-	-
TUBGCP4	tubulin gamma complex associated protein 4	-	0	-	-	-	-	-
TUBGCP6	tubulin gamma complex associated protein 6	-	0	-	-	-	-	-
TUSC3	tumor suppressor candidate 3	-	0	-	-	-	-	-
TH	tyrosine hydroxylase	-	0	-	-	-	-	-
UBE2A	ubiquitin conjugating enzyme E2 A	-	0	-	-	-	-	-
UBA2	ubiquitin like modifier activating enzyme 2	-	0	-	-	-	-	-
UBR3	ubiquitin protein ligase E3 component n-recognin 3	-	0	-	-	-	-	-
UBE3B	ubiquitin protein ligase E3B	-	0	-	-	-	-	-
VPS11	VPS11 core subunit of CORVET and HOPS complexes	-	0	-	-	-	-	-
VPS53	VPS53 subunit of GARP complex	-	0	-	-	-	-	-
VRK1	VRK serine/threonine kinase 1	-	0	-	-	-	-	-
WDR45	WD repeat domain 45	-	0	-	-	-	-	-
WDR48	WD repeat domain 48	-	0	-	-	-	-	-
WDR62	WD repeat domain 62	-	0	-	-	-	-	-
WDR73	WD repeat domain 73	-	0	-	-	-	-	-
WDR81	WD repeat domain 81	-	0	-	-	-	-	-
WIPI2	WD repeat domain, phosphoinositide interacting 2	-	0	-	-	-	-	-
YTHDC1	YTH domain containing 1	-	0	-	-	-	-	-
ZBTB18	zinc finger and BTB domain containing 18	-	0	-	-	-	-	-
ZC4H2	zinc finger C4H2-type containing	-	0	-	-	-	-	-
ZDHHC9	zinc finger DHHC-type palmitoyltransferase 9	-	0	-	-	-	-	-
ZFYVE27	zinc finger FYVE-type containing 27	-	0	-	-	-	-	-
ZNF335	zinc finger protein 335	-	0	-	-	-	-	-
ZNF41	zinc finger protein 41	-	0	-	-	-	-	-
ZNF711	zinc finger protein 711	-	0	-	-	-	-	-
ZFR	zinc finger RNA binding protein	-	0	-	-	-	-	-
