# Supplementary material for: Targeted sequencing and integrative analysis to prioritize candidate genes in neurodevelopmental disorders
Source: Mol Neurobiol. 2021 Apr 15;58(8):3863–73. doi: 10.1007/s12035-021-02377-y (PMC8280036; doi:10.1007/s12035-021-02377-y)
Supplement: Supplementary file 9 — (XLSX 83 kb) [file 12035_2021_2377_MOESM9_ESM.xlsx]

## Sheet: Sheet1
Table S3. Collected known candidate genes of NDDs.
Gene_symbol_alias	Hugo_symbol	Recurrent_in_10_NDD_publications	PMID:25363760 (ASD)	PMID:26402605 (ASD)	PMID:27479843 (ID)	PMID:28135719 (UDD)	PMID:28191889 (ASD)	PMID:28263302 (ASD)	PMID:29262854 (ASD,ID,DD,SCZ)	PMID:29346770 (ASD)	PMID:30559488 (ASD,ID,DD)	PMID:31981491 (ASD)	SFARI_gene-score	SFARI_syndromic	SFARI_number-of-reports	SFARI_number-autism-reports	OMIM_Phenotypes
ARID1B	ARID1B	10	Y	Y	Y	Y	Y	Y	Y	Y	Y	Y	1	0	44	27	-
POGZ	POGZ	10	Y	Y	Y	Y	Y	Y	Y	Y	Y	Y	1	0	30	18	-
SCN2A	SCN2A	10	Y	Y	Y	Y	Y	Y	Y	Y	Y	Y	1	0	62	33	Epileptic encephalopathy, early infantile, 11, 613721 (3), Autosomal dominant; Seizures, benign familial infantile, 3, 607745 (3), Autosomal dominant
ADNP	ADNP	9	Y	Y	-	Y	Y	Y	Y	Y	Y	Y	1	0	39	23	-
CHD8	CHD8	9	Y	Y	-	Y	Y	Y	Y	Y	Y	Y	1	0	49	34	{Autism, susceptibility to, 18}, 615032 (3), Autosomal dominant
DYRK1A	DYRK1A	9	Y	Y	-	Y	Y	Y	Y	Y	Y	Y	1	0	42	20	Mental retardation, autosomal dominant 7, 614104 (3), Autosomal dominant
GRIN2B	GRIN2B	9	Y	Y	-	Y	Y	Y	Y	Y	Y	Y	1	0	53	21	Epileptic encephalopathy, early infantile, 27, 616139 (3), Autosomal dominant; Mental retardation, autosomal dominant 6, 613970 (3), Autosomal dominant
KMT5B,SUV420H1	KMT5B	9	Y	Y	-	Y	Y	Y	Y	Y	Y	Y	1	0	11	8	Mental retardation, autosomal dominant 51, 617788 (3), Autosomal dominant
PTEN	PTEN	9	Y	Y	-	Y	Y	Y	Y	Y	Y	Y	1	0	61	24	Cowden syndrome 1, 158350 (3), Autosomal dominant; {Glioma susceptibility 2}, 613028 (3); Lhermitte-Duclos syndrome, 158350 (3), Autosomal dominant; Macrocephaly/autism syndrome, 605309 (3), Autosomal dominant; {Meningioma}, 607174 (3), Autosomal dominant; Prostate cancer, somatic, 176807 (3)
SYNGAP1	SYNGAP1	9	Y	Y	-	Y	Y	Y	Y	Y	Y	Y	1	0	54	17	Mental retardation, autosomal dominant 5, 612621 (3), Autosomal dominant
ANK2	ANK2	8	Y	Y	-	-	Y	Y	Y	Y	Y	Y	1	0	14	13	-
ANKRD11	ANKRD11	8	-	-	Y	Y	Y	Y	Y	Y	Y	Y	1	0	43	14	-
ASH1L	ASH1L	8	Y	Y	-	-	Y	Y	Y	Y	Y	Y	1	0	15	10	Mental retardation, autosomal dominant 52, 617796 (3), Autosomal dominant
ASXL3	ASXL3	8	-	-	Y	Y	Y	Y	Y	Y	Y	Y	1	0	23	12	-
CHD2	CHD2	8	-	Y	-	Y	Y	Y	Y	Y	Y	Y	1	0	36	16	Epileptic encephalopathy, childhood-onset, 615369 (3), Autosomal dominant
FOXP1	FOXP1	8	-	Y	-	Y	Y	Y	Y	Y	Y	Y	1	0	49	22	Mental retardation with language impairment and with or without autistic features, 613670 (3), Autosomal dominant
MYT1L	MYT1L	8	-	Y	-	Y	Y	Y	Y	Y	Y	Y	1	0	18	8	Mental retardation, autosomal dominant 39, 616521 (3), Autosomal dominant
SLC6A1	SLC6A1	8	-	Y	-	Y	Y	Y	Y	Y	Y	Y	1	0	24	14	-
TBR1	TBR1	8	Y	Y	-	-	Y	Y	Y	Y	Y	Y	1	0	26	10	Intellectual developmental disorder with autism and speech delay, 606053 (3), Autosomal dominant
WAC	WAC	8	-	Y	-	Y	Y	Y	Y	Y	Y	Y	1	0	17	6	-
GABRB3	GABRB3	7	Y	Y	-	Y	Y	-	-	Y	Y	Y	2	0	37	21	{Epilepsy, childhood absence, susceptibility to, 5}, 612269 (3); Epileptic encephalopathy, early infantile, 43, 617113 (3), Autosomal dominant
TCF7L2	TCF7L2	7	-	Y	-	-	Y	Y	Y	Y	Y	Y	2	0	3	2	-
BCL11A	BCL11A	7	Y	Y	-	Y	-	-	Y	Y	Y	Y	1	0	16	7	-
CTNNB1	CTNNB1	7	-	-	Y	Y	Y	-	Y	Y	Y	Y	1	0	21	6	Colorectal cancer, somatic, 114500 (3); Exudative vitreoretinopathy 7, 617572 (3), Autosomal dominant; Hepatocellular carcinoma, somatic, 114550 (3); Medulloblastoma, somatic, 155255 (3); Mental retardation, autosomal dominant 19, 615075 (3), Autosomal dominant; Ovarian cancer, somatic, 167000 (3); Pilomatricoma, somatic, 132600 (3)
DSCAM	DSCAM	7	-	Y	-	-	Y	Y	Y	Y	Y	Y	1	0	8	7	-
PPP2R5D	PPP2R5D	7	-	-	Y	Y	Y	-	Y	Y	Y	Y	1	0	14	5	Mental retardation, autosomal dominant 35, 616355 (3), Autosomal dominant
SPAST	SPAST	7	-	Y	-	-	Y	Y	Y	Y	Y	Y	1	0	10	8	-
CACNA2D3	CACNA2D3	6	Y	-	-	-	Y	Y	Y	Y	-	Y	2	0	6	5	-
PHF2	PHF2	6	-	Y	-	-	Y	Y	Y	Y	-	Y	2	0	5	5	-
TBL1XR1	TBL1XR1	6	-	-	-	Y	Y	-	Y	Y	Y	Y	2	0	20	6	Mental retardation, autosomal dominant 41, 616944 (3), Autosomal dominant; Pierpont syndrome, 602342 (3), Autosomal dominant
TNRC6B	TNRC6B	6	-	Y	-	-	Y	Y	Y	Y	Y	-	2	0	7	6	-
CUL3	CUL3	6	Y	Y	-	-	Y	Y	Y	-	Y	-	1	0	21	13	-
DDX3X	DDX3X	6	-	-	Y	Y	Y	Y	-	Y	Y	-	1	0	19	5	Mental retardation, X-linked 102, 300958 (3), X-linked recessive, X-linked dominant
KDM6B	KDM6B	6	-	Y	-	-	-	Y	Y	Y	Y	Y	1	0	11	7	-
MED13L	MED13L	6	-	-	-	Y	Y	-	Y	Y	Y	Y	1	0	32	14	Mental retardation and distinctive facial features with or without cardiac defects, 616789 (3), Autosomal dominant; Transposition of the great arteries, dextro-looped 1, 608808 (3), Autosomal dominant
NAA15	NAA15	6	-	Y	-	-	Y	Y	Y	Y	Y	-	1	0	13	7	Mental retardation, autosomal dominant 50, 617787 (3), Autosomal dominant
SETD5	SETD5	6	-	Y	-	Y	Y	-	Y	-	Y	Y	1	0	24	6	Mental retardation, autosomal dominant 23, 615761 (3), Autosomal dominant
TRIP12	TRIP12	6	-	Y	-	-	Y	-	Y	Y	Y	Y	1	0	16	13	Mental retardation, autosomal dominant 49, 617752 (3), Autosomal dominant
PPM1D	PPM1D	5	-	-	Y	Y	Y	-	Y	-	Y	-	3	1	6	3	Breast cancer, somatic, 114480 (3); Intellectual developmental disorder with gastrointestinal difficulties and high pain threshold, 617450 (3), Autosomal dominant
KDM5B	KDM5B	5	-	Y	-	Y	-	-	Y	-	Y	Y	2	0	13	8	-
DNMT3A	DNMT3A	5	-	Y	-	-	-	Y	Y	-	Y	Y	1	0	14	8	-
GIGYF1	GIGYF1	5	-	Y	-	-	-	Y	Y	Y	-	Y	1	0	7	6	-
KMT2A,MLL	KMT2A	5	-	-	Y	Y	-	Y	Y	-	Y	-	1	0	20	5	-
KMT2C,MLL3	KMT2C	5	Y	Y	-	-	-	Y	-	-	Y	Y	1	0	16	11	-
SHANK3	SHANK3	5	-	Y	-	-	-	Y	Y	-	Y	Y	1	0	81	42	Phelan-McDermid syndrome, 606232 (3), Autosomal dominant; {Schizophrenia 15}, 613950 (3), Autosomal dominant
STXBP1	STXBP1	5	-	-	-	Y	Y	-	Y	-	Y	Y	1	0	40	11	Epileptic encephalopathy, early infantile, 4, 612164 (3), Autosomal dominant
TCF20	TCF20	5	-	-	Y	Y	-	-	Y	-	Y	Y	1	0	10	3	-
TCF4	TCF4	5	-	-	-	Y	Y	-	Y	-	Y	Y	1	0	44	8	-
WDFY3	WDFY3	5	-	Y	-	-	Y	Y	Y	-	Y	-	1	0	17	13	-
GATAD2B	GATAD2B	4	-	-	Y	Y	-	-	Y	-	Y	-	-	-	-	-	Mental retardation, autosomal dominant 18, 615074 (3), Autosomal dominant
PURA	PURA	4	-	-	Y	Y	-	-	Y	-	Y	-	-	-	-	-	Mental retardation, autosomal dominant 31, 616158 (3), Autosomal dominant
DIP2A	DIP2A	4	-	Y	-	-	Y	-	-	Y	-	Y	2	0	6	6	-
DYNC1H1	DYNC1H1	4	-	-	-	Y	-	Y	-	-	Y	Y	2	0	14	10	Charcot-Marie-Tooth disease, axonal, type 20, 614228 (3), Autosomal dominant; Mental retardation, autosomal dominant 13, 614563 (3), Autosomal dominant; Spinal muscular atrophy, lower extremity-predominant 1, AD, 158600 (3), Autosomal dominant
ILF2	ILF2	4	-	Y	-	-	Y	-	Y	Y	-	-	2	0	4	4	-
KCNQ3	KCNQ3	4	-	-	-	Y	-	-	Y	-	Y	Y	2	0	9	5	-
KMT2E,MLL5	KMT2E	4	-	Y	-	-	-	-	Y	Y	-	Y	2	1	8	6	-
PAX5	PAX5	4	-	-	-	-	Y	Y	Y	-	-	Y	2	0	6	6	-
AHDC1	AHDC1	4	-	-	Y	Y	-	-	Y	-	Y	-	1	0	11	2	-
CNOT3	CNOT3	4	-	-	-	Y	-	Y	Y	-	Y	-	1	0	7	4	-
CREBBP	CREBBP	4	-	-	-	Y	-	-	Y	-	Y	Y	1	0	28	9	-
EHMT1	EHMT1	4	-	-	Y	Y	-	-	Y	-	Y	-	1	0	23	7	-
KATNAL2	KATNAL2	4	Y	Y	-	-	Y	-	Y	-	-	-	1	0	11	9	-
DLG4	LLGL1	4	-	-	Y	-	Y	-	Y	-	Y	-	1	0	11	4	-
MBD5	MBD5	4	-	Y	-	-	-	-	Y	-	Y	Y	1	0	33	14	Mental retardation, autosomal dominant 1, 156200 (3), Autosomal dominant
MECP2	MECP2	4	-	-	-	Y	Y	Y	-	-	Y	-	1	0	81	24	{Autism susceptibility, X-linked 3}, 300496 (3), X-linked; Encephalopathy, neonatal severe, 300673 (3), X-linked recessive; Mental retardation, X-linked syndromic, Lubs type, 300260 (3), X-linked recessive; Mental retardation, X-linked, syndromic 13, 300055 (3), X-linked recessive; Rett syndrome, 312750 (3), X-linked dominant; Rett syndrome, atypical, 312750 (3), X-linked dominant; Rett syndrome,…
NCKAP1	NCKAP1	4	-	Y	-	-	Y	-	Y	Y	-	-	1	0	8	6	-
NRXN1	NRXN1	4	-	Y	-	-	Y	-	Y	-	-	Y	1	0	82	40	Pitt-Hopkins-like syndrome 2, 614325 (3), Autosomal recessive; {Schizophrenia, susceptibility to, 17}, 614332 (3)
NSD1	NSD1	4	-	-	-	Y	-	-	Y	-	Y	Y	1	0	16	8	-
SRCAP	SRCAP	4	-	-	Y	-	Y	-	Y	-	Y	-	1	0	5	4	-
TLK2	TLK2	4	-	-	-	-	-	-	Y	Y	Y	Y	1	0	14	5	Mental retardation, autosomal dominant 57, 618050 (3), Autosomal dominant
TRIO	TRIO	4	-	Y	-	Y	-	-	-	Y	Y	-	1	0	24	11	Mental retardation, autosomal dominant 44, 617061 (3), Autosomal dominant
GNAI1	GNAI1	4	-	-	-	Y	-	-	Y	-	Y	Y	-	-	-	-	-
KAT6B	KAT6B	4	-	-	Y	Y	-	-	Y	-	Y	-	-	-	-	-	-
EEF1A2	EEF1A2	3	-	-	-	Y	-	-	Y	-	Y	-	NA	1	8	1	Epileptic encephalopathy, early infantile, 33, 616409 (3), Autosomal dominant; Mental retardation, autosomal dominant 38, 616393 (3), Autosomal dominant
NFIX	NFIX	3	-	-	-	Y	-	-	Y	-	Y	-	NA	1	10	0	-
PRR12	PRR12	3	-	-	-	-	-	-	Y	-	Y	Y	NA	1	2	0	-
SMARCA2	SMARCA2	3	-	-	-	Y	-	-	Y	-	Y	-	NA	1	16	4	-
COL4A3BP,CERT,GPBP	CERT1	3	-	-	-	Y	-	-	Y	-	Y	-	-	-	-	-	Mental retardation, autosomal dominant 34, 616351 (3), Autosomal dominant
CSNK2A1	CSNK2A2	3	-	-	-	Y	-	-	Y	-	Y	-	-	-	-	-	Okur-Chung neurodevelopmental syndrome, 617062 (3), Autosomal dominant
GABRB2	GABRB2	3	-	-	-	-	-	-	Y	-	Y	Y	-	-	-	-	Epileptic encephalopathy, infantile or early childhood, 2, 617829 (3), Autosomal dominant
GNAO1	GNAO1	3	-	-	-	Y	-	-	Y	-	Y	-	-	-	-	-	Epileptic encephalopathy, early infantile, 17, 615473 (3), Autosomal dominant; Neurodevelopmental disorder with involuntary movements, 617493 (3), Autosomal dominant
ZBTB18	ZBTB18	3	-	-	-	Y	-	-	Y	-	Y	-	-	-	-	-	Mental retardation, autosomal dominant 22, 612337 (3), Autosomal dominant
MEF2C	MEF2C	3	-	-	-	Y	-	-	Y	-	Y	-	3	1	34	9	Chromosome 5q14.3 deletion syndrome, 613443 (4), Autosomal dominant; Mental retardation, stereotypic movements, epilepsy, and/or cerebral malformations, 613443 (3), Autosomal dominant
SATB2	SATB2	3	-	-	-	Y	-	-	Y	-	Y	-	3	1	28	8	-
TRAF7	TRAF7	3	-	-	-	-	-	-	Y	-	Y	Y	3	1	4	2	-
AGO1	AGO1	3	-	-	-	-	-	-	Y	Y	Y	-	2	0	7	3	-
CACNA1E	CACNA1E	3	-	-	-	-	-	-	Y	-	Y	Y	2	0	10	4	Epileptic encephalopathy, early infantile, 69, 618285 (3), Autosomal dominant
FOXP2	FOXP2	3	-	-	-	-	-	-	Y	-	Y	Y	2	0	42	14	-
HIVEP3	HIVEP3	3	-	-	-	-	Y	-	Y	-	Y	-	2	0	6	6	-
KAT6A	KAT6A	3	-	-	-	Y	-	-	Y	-	Y	-	2	1	12	3	Mental retardation, autosomal dominant 32, 616268 (3), Autosomal dominant
KCNQ2	KCNQ2	3	-	-	-	Y	-	-	Y	-	Y	-	2	0	24	3	Epileptic encephalopathy, early infantile, 7, 613720 (3), Autosomal dominant; Myokymia, 121200 (3), Autosomal dominant; Seizures, benign neonatal, 1, 121200 (3), Autosomal dominant
PTK7	PTK7	3	-	Y	-	-	Y	-	-	-	-	Y	2	0	4	3	-
SET	SET	3	-	-	-	Y	-	-	Y	-	Y	-	2	0	4	1	Mental retardation, autosomal dominant 58, 618106 (3), Autosomal dominant
ZC3H4	ZC3H4	3	-	-	-	-	Y	-	Y	Y	-	-	2	0	3	3	-
AUTS2,KIAA0442	AUTS2	3	-	-	-	Y	-	-	Y	-	Y	-	1	0	38	18	Mental retardation, autosomal dominant 26, 615834 (3), Autosomal dominant
CASK	CASK	3	-	-	-	Y	Y	-	-	-	Y	-	1	0	15	4	FG syndrome 4, 300422 (3); Mental retardation and microcephaly with pontine and cerebellar hypoplasia, 300749 (3), X-linked dominant; Mental retardation, with or without nystagmus, 300422 (3)
CHAMP1	CHAMP1	3	-	-	-	Y	-	-	Y	-	Y	-	1	0	5	1	Mental retardation, autosomal dominant 40, 616579 (3), Autosomal dominant
CTCF	CTCF	3	-	-	-	Y	-	-	Y	-	Y	-	1	0	14	4	Mental retardation, autosomal dominant 21, 615502 (3), Autosomal dominant
EP300	EP300	3	-	-	-	Y	-	-	Y	-	Y	-	1	0	17	4	-
FOXG1	FOXG1	3	-	-	-	Y	-	-	Y	-	Y	-	1	0	26	4	-
HNRNPU	HNRNPU	3	-	-	-	Y	-	-	Y	-	Y	-	1	0	14	4	Epileptic encephalopathy, early infantile, 54, 617391 (3), Autosomal dominant
IQSEC2	IQSEC2	3	-	-	-	Y	Y	-	-	-	Y	-	1	0	25	4	Mental retardation, X-linked 1/78, 309530 (3), X-linked dominant
IRF2BPL	IRF2BPL	3	-	Y	-	-	-	-	-	-	Y	Y	1	0	6	4	Neurodevelopmental disorder with regression, abnormal movements, loss of speech, and seizures, 618088 (3), Autosomal dominant
KANSL1	KANSL1	3	-	-	-	Y	-	-	Y	-	Y	-	1	0	2	1	-
PACS1	PACS1	3	-	-	-	Y	-	-	Y	-	Y	-	1	0	6	2	-
PHIP	PHIP	3	-	-	-	-	Y	-	Y	-	Y	-	1	0	11	3	Developmental delay, intellectual disability, obesity, and dysmorphic features, 617991 (3), Autosomal dominant
RELN	RELN	3	Y	-	-	-	Y	-	-	Y	-	-	1	0	52	28	-
RAI1	RNASE12	3	-	-	-	-	-	-	Y	-	Y	Y	1	0	21	7	-
SCN1A	SCN1A	3	-	-	-	Y	-	-	-	Y	-	Y	1	0	59	21	Epilepsy, generalized, with febrile seizures plus, type 2, 604403 (3), Autosomal dominant; Epileptic encephalopathy, early infantile, 6 (Dravet syndrome), 607208 (3), Autosomal dominant; Febrile seizures, familial, 3A, 604403 (3), Autosomal dominant; Migraine, familial hemiplegic, 3, 609634 (3), Autosomal dominant
SCN8A	SCN8A	3	-	-	-	Y	-	-	Y	-	Y	-	1	0	34	6	?Cognitive impairment with or without cerebellar ataxia, 614306 (3), Autosomal dominant; Epileptic encephalopathy, early infantile, 13, 614558 (3), Autosomal dominant; Seizures, benign familial infantile, 5, 617080 (3), Autosomal dominant
SETBP1	SETBP1	3	-	-	-	-	Y	-	Y	-	Y	-	1	0	13	6	Mental retardation, autosomal dominant 29, 616078 (3), Autosomal dominant; Schinzel-Giedion midface retraction syndrome, 269150 (3), Autosomal dominant
SETD2	SETD2	3	-	-	-	-	Y	-	Y	-	Y	-	1	0	12	8	-
SHANK2	SHANK2	3	-	Y	-	-	-	Y	-	-	-	Y	1	0	34	19	{Autism susceptibility 17}, 613436 (3)
SIN3A	SIN3A	3	-	-	-	-	-	-	Y	-	Y	Y	1	0	8	5	-
UPF3B	UPF3B	3	-	-	-	Y	-	Y	-	-	Y	-	1	0	13	3	-
ASXL1	ASXL1	3	-	-	-	Y	-	-	Y	-	Y	-	-	-	-	-	-
CHD4	CHD4	3	-	-	-	Y	-	-	Y	-	Y	-	-	-	-	-	-
KCNH1	KCNH1	3	-	-	-	Y	-	-	Y	-	Y	-	-	-	-	-	-
PUF60	PUF60	3	-	-	-	Y	-	-	Y	-	Y	-	-	-	-	-	-
VEZF1	VEZF1	3	-	-	-	-	-	-	Y	-	Y	Y	-	-	-	-	-
WDR45	WDR45	3	-	-	-	Y	Y	-	-	-	Y	-	-	-	-	-	-
CACNA1A	CACNA1A	2	-	-	Y	-	-	-	Y	-	-	-	NA	1	16	5	Epileptic encephalopathy, early infantile, 42, 617106 (3), Autosomal dominant; Episodic ataxia, type 2, 108500 (3), Autosomal dominant; Migraine, familial hemiplegic, 1, 141500 (3), Autosomal dominant; Migraine, familial hemiplegic, 1, with progressive cerebellar ataxia, 141500 (3), Autosomal dominant; Spinocerebellar ataxia 6, 183086 (3), Autosomal dominant
CDK13	CDK13	2	-	-	-	Y	-	-	-	-	Y	-	NA	1	9	2	Congenital heart defects, dysmorphic facial features, and intellectual developmental disorder, 617360 (3), Autosomal dominant
HDAC8	HDAC8	2	-	-	-	Y	-	-	-	-	Y	-	NA	1	6	0	-
POU3F3	POU3F3	2	-	-	-	-	-	-	Y	-	Y	-	NA	1	1	0	-
PRKD1	PRKD1	2	-	-	-	-	-	-	Y	-	Y	-	NA	1	4	2	Congenital heart defects and ectodermal dysplasia, 617364 (3), Autosomal dominant
SMC1A	SMC1A	2	-	-	-	Y	-	-	-	-	Y	-	NA	1	6	1	-
USP9X	USP9X	2	-	-	-	Y	-	-	-	-	Y	-	NA	1	7	0	Mental retardation, X-linked 99, 300919 (3), X-linked recessive; Mental retardation, X-linked 99, syndromic, female-restricted, 300968 (3), X-linked dominant
VAMP2	VAMP2	2	-	-	-	-	-	-	Y	-	Y	-	NA	1	2	1	-
WDR26	WDR26	2	-	-	-	-	-	-	Y	-	Y	-	NA	1	5	3	-
BRPF1	BRPF1	2	-	-	-	-	-	-	Y	-	Y	-	-	-	-	-	Intellectual developmental disorder with dysmorphic facies and ptosis, 617333 (3), Autosomal dominant
CLTC	CLTC	2	-	-	-	-	-	-	Y	-	Y	-	-	-	-	-	Mental retardation, autosomal dominant 56, 617854 (3), Autosomal dominant
DNM1	DNM1	2	-	-	-	Y	-	-	-	-	Y	-	-	-	-	-	Epileptic encephalopathy, early infantile, 31, 616346 (3), Autosomal dominant
KIF11	KIF11	2	-	-	-	-	-	-	Y	-	Y	-	-	-	-	-	Microcephaly with or without chorioretinopathy, lymphedema, or mental retardation, 152950 (3), Autosomal dominant
KIF1A	KIF1A	2	-	-	-	Y	-	-	-	-	Y	-	-	-	-	-	Mental retardation, autosomal dominant 9, 614255 (3), Autosomal dominant; Neuropathy, hereditary sensory, type IIC, 614213 (3), Autosomal recessive; Spastic paraplegia 30, autosomal recessive, 610357 (3), Autosomal recessive
PPP2R1A	PPP2R1A	2	-	-	-	Y	-	-	-	-	Y	-	-	-	-	-	Mental retardation, autosomal dominant 36, 616362 (3), Autosomal dominant
TAB2	TAB2	2	-	-	-	-	-	-	Y	-	Y	-	-	-	-	-	Congenital heart defects, nonsyndromic, 2, 614980 (3), Autosomal dominant
ARID2	ARID2	2	-	-	-	-	-	-	Y	-	Y	-	3	1	6	2	-
CAMK2A	CAMK2A	2	-	-	-	-	-	-	Y	Y	-	-	3	1	8	2	Mental retardation, autosomal dominant 53, 617798 (3), Autosomal dominant; ?Mental retardation, autosomal recessive 63, 618095 (3), Autosomal recessive
FBXO11	FBXO11	2	-	-	-	-	-	-	Y	-	Y	-	3	1	5	2	Intellectual developmental disorder with dysmorphic facies and behavioral abnormalities, 618089 (3), Autosomal dominant
SMC3	SMC3	2	-	-	-	-	Y	-	-	-	Y	-	3	1	9	3	-
ACHE	ACHE	2	-	Y	-	-	-	-	-	-	Y	-	2	0	4	4	-
AGAP2	AGAP2	2	-	-	-	-	-	Y	-	-	Y	-	2	0	4	4	-
CAPRIN1	CAPRIN1	2	-	-	-	-	Y	-	-	-	Y	-	2	0	4	2	-
CDC42BPB	CDC42BPB	2	-	-	-	-	Y	-	-	-	Y	-	2	0	7	6	-
CLASP1	CLASP1	2	-	-	-	-	-	Y	-	-	Y	-	2	0	3	3	-
CNKSR2	CNKSR2	2	-	-	-	Y	-	-	-	-	Y	-	2	1	5	1	-
CTTNBP2	CTTNBP2	2	Y	Y	-	-	-	-	-	-	-	-	2	0	8	6	-
DEAF1	DEAF1	2	-	-	-	-	-	-	-	-	Y	Y	2	1	17	7	?Dyskinesia, seizures, and intellectual developmental disorder, 617171 (3), Autosomal recessive; Mental retardation, autosomal dominant 24, 615828 (3), Autosomal dominant
DPYSL2	DPYSL2	2	-	-	-	-	-	-	-	Y	-	Y	2	0	12	3	-
GRIA2	GRIA2	2	-	-	-	-	Y	-	-	-	-	Y	2	0	3	2	-
HECW2	HECW2	2	-	-	-	-	-	-	Y	-	Y	-	2	0	7	2	Neurodevelopmental disorder with hypotonia, seizures, and absent language, 617268 (3), Autosomal dominant
KAT2B	KAT2B	2	-	Y	-	-	Y	-	-	-	-	-	2	0	6	6	-
KCNS3	KCNS3	2	-	-	-	-	-	-	Y	-	Y	-	2	0	4	3	-
KDM6A	KDM6A	2	-	-	-	-	-	Y	-	-	Y	-	2	0	7	2	-
LEO1	LEO1	2	-	-	-	-	-	-	Y	-	Y	-	2	0	3	2	-
MFRP	MFRP	2	-	Y	-	-	Y	-	-	-	-	-	2	0	6	6	-
QRICH1	QRICH1	2	-	-	-	-	-	-	Y	-	Y	-	2	0	4	2	-
RANBP17	RANBP17	2	-	Y	-	-	-	-	Y	-	-	-	2	0	6	5	-
SMAD4	SMAD4	2	-	-	-	Y	-	-	-	-	Y	-	2	0	4	2	-
SRSF11	SRSF11	2	-	-	-	-	-	Y	-	-	Y	-	2	0	4	3	-
UBN2	UBN2	2	-	-	-	-	Y	Y	-	-	-	-	2	0	4	4	-
ZMYND11	ZMYND11	2	-	-	-	-	Y	-	-	-	Y	-	2	0	10	3	Mental retardation, autosomal dominant 30, 616083 (3), Autosomal dominant
BRAF	BRAF	2	-	-	-	Y	-	-	-	-	Y	-	1	0	8	1	-
CDKL5	CDKL5	2	-	-	-	Y	-	-	-	-	Y	-	1	0	36	11	Epileptic encephalopathy, early infantile, 2, 300672 (3), X-linked dominant
EBF3	EBF3	2	-	-	-	-	-	-	Y	-	Y	-	1	0	7	2	-
HECTD4	HECTD4	2	-	-	-	-	-	-	Y	-	-	Y	1	0	4	4	-
HIVEP2	HIVEP2	2	-	-	-	-	-	-	Y	-	Y	-	1	0	8	0	Mental retardation, autosomal dominant 43, 616977 (3), Autosomal dominant
MEIS2	MEIS2	2	-	-	-	-	-	-	Y	-	Y	-	1	0	7	2	Cleft palate, cardiac defects, and mental retardation, 600987 (3), Autosomal dominant
KIAA2022,NEXMIF	NEXMIF	2	-	-	-	-	-	Y	-	-	Y	-	1	0	20	6	Mental retardation, X-linked 98, 300912 (3), X-linked dominant
NLGN3	NLGN3	2	-	Y	-	-	-	Y	-	-	-	-	1	0	34	20	{Asperger syndrome susceptibility, X-linked 1}, 300494 (3), Isolated cases, X-linked, Multifactorial; {Autism susceptibility, X-linked 1}, 300425 (3), X-linked
PHF21A	PHF21A	2	-	-	-	-	-	-	-	-	Y	Y	1	0	8	2	-
PHF3	PHF3	2	-	-	-	-	-	Y	-	-	Y	-	1	0	4	4	-
PTPN11	PTPN11	2	-	-	-	Y	-	-	-	-	Y	-	1	0	16	5	-
SMARCC2	SMARCC2	2	-	-	-	-	-	Y	-	-	-	Y	1	0	11	7	-
SON	SON	2	-	-	-	-	-	-	Y	-	Y	-	1	0	4	2	-
SOX5	SOX5	2	-	-	Y	-	-	-	-	-	Y	-	1	0	14	4	-
TAOK1	TAOK1	2	-	-	-	-	-	-	-	-	Y	Y	1	0	2	1	-
ZNF292	ZNF292	2	-	-	-	-	Y	-	-	-	Y	-	1	0	5	4	-
ANP32A	ANP32A	2	-	-	-	-	Y	-	-	-	Y	-	-	-	-	-	-
ARHGAP5	ARHGAP5	2	-	-	-	-	Y	-	-	Y	-	-	-	-	-	-	-
DVL3	DVL3	2	-	-	-	-	Y	-	-	-	Y	-	-	-	-	-	-
EFTUD2	EFTUD2	2	-	-	-	-	-	-	Y	-	Y	-	-	-	-	-	-
FAM104A	FAM104A	2	-	-	-	-	-	-	Y	-	Y	-	-	-	-	-	-
FOSL2	FOSL2	2	-	-	-	-	-	-	Y	-	Y	-	-	-	-	-	-
HIST1H1E	H1-4	2	-	-	-	-	-	-	Y	-	Y	-	-	-	-	-	-
HIST1H2AC	H2AC6	2	-	-	-	-	-	-	Y	-	Y	-	-	-	-	-	-
HDLBP	HDLBP	2	-	-	-	-	-	-	-	Y	-	Y	-	-	-	-	-
ITPR1	ITPR1	2	-	-	-	Y	-	-	-	-	Y	-	-	-	-	-	-
KCND3	KCND3	2	-	-	-	-	-	-	-	Y	Y	-	-	-	-	-	-
LAMC3	LAMC3	2	-	-	-	-	Y	-	Y	-	-	-	-	-	-	-	-
LARP4B	LARP4B	2	-	-	-	-	-	-	Y	-	Y	-	-	-	-	-	-
MAP2K1	MAP2K1	2	-	-	-	-	-	-	Y	-	Y	-	-	-	-	-	-
MIB1	MIB1	2	Y	Y	-	-	-	-	-	-	-	-	-	-	-	-	-
MSL3	MSL3	2	-	-	-	Y	-	-	-	-	Y	-	-	-	-	-	-
MYO1E	MYO1E	2	-	-	-	-	-	-	-	Y	Y	-	-	-	-	-	-
NAA10	NAA10	2	-	-	-	Y	-	-	-	-	Y	-	-	-	-	-	-
WHSC1	NSD2	2	-	-	-	-	-	-	Y	-	Y	-	-	-	-	-	-
PDHA1	PDHA1	2	-	-	-	Y	-	-	-	-	Y	-	-	-	-	-	-
PHF12	PHF12	2	-	-	-	-	-	-	-	-	Y	Y	-	-	-	-	-
RAB11A	RAB11A	2	-	-	-	-	-	-	Y	-	Y	-	-	-	-	-	-
RPL26	RPL26	2	-	-	-	-	-	-	Y	-	Y	-	-	-	-	-	-
SLC35A2	SLC35A2	2	-	-	Y	Y	-	-	-	-	-	-	-	-	-	-	-
SYNCRIP	SYNCRIP	2	-	-	-	-	Y	-	-	-	Y	-	-	-	-	-	-
TCF12	TCF12	2	-	-	-	-	-	-	Y	-	Y	-	-	-	-	-	-
TNPO2	TNPO2	2	-	-	-	-	-	-	Y	-	Y	-	-	-	-	-	-
TNPO3	TNPO3	2	-	-	-	-	-	-	Y	-	Y	-	-	-	-	-	-
UNC80	UNC80	2	-	-	-	-	Y	-	-	-	Y	-	-	-	-	-	-
WNT7B	WNT7B	2	-	-	-	-	Y	-	Y	-	-	-	-	-	-	-	-
ZBTB7A	ZBTB7A	2	-	-	-	-	-	-	Y	-	Y	-	-	-	-	-	-
ZC4H2	ZC4H2	2	-	-	-	Y	-	-	-	-	Y	-	-	-	-	-	-
HUWE1	HUWE1	1	-	-	-	-	-	-	-	-	Y	-	NA	1	14	6	-
PACS2	PACS2	1	-	-	-	-	-	-	-	-	Y	-	NA	1	5	2	Epileptic encephalopathy, early infantile, 66, 618067 (3), Autosomal dominant
RAC1	RNASE1	1	-	-	-	-	-	-	-	-	Y	-	NA	1	5	0	Mental retardation, autosomal dominant 48, 617751 (3), Autosomal dominant
SYT1	SYT1	1	-	-	-	-	-	-	-	-	Y	-	NA	1	2	1	-
TAF1	TAF1	1	-	-	-	-	-	-	-	-	Y	-	NA	1	5	0	-
ALG13	ALG13	1	-	-	-	Y	-	-	-	-	-	-	-	-	-	-	?Congenital disorder of glycosylation, type Is, 300884 (3), X-linked dominant; Epileptic encephalopathy, early infantile, 36, 300884 (3), X-linked dominant
CAMTA1	CAMTA1	1	-	-	-	-	-	-	Y	-	-	-	-	-	-	-	Cerebellar ataxia, nonprogressive, with mental retardation, 614756 (3), Autosomal dominant
GABRB1	GABRB1	1	-	-	-	-	-	-	-	Y	-	-	-	-	-	-	Epileptic encephalopathy, early infantile, 45, 617153 (3), Autosomal dominant
YWHAG	YWHAG	1	-	-	-	-	-	-	-	-	Y	-	-	-	-	-	Epileptic encephalopathy, early infantile, 56, 617665 (3), Autosomal dominant
ATP1A3	ATP1A3	1	-	-	-	-	-	-	-	Y	-	-	3	1	13	3	-
KIF5C	KIF5C	1	-	-	-	-	-	-	-	-	Y	-	3	1	8	3	-
NACC1	NACC1	1	-	-	-	-	-	-	-	-	-	Y	3	1	6	1	Neurodevelopmental disorder with epilepsy, cataracts, feeding difficulties, and delayed brain myelination, 617393 (3), Autosomal dominant
NR2F1	NR2F1	1	-	-	-	-	-	-	-	-	Y	-	3	1	12	5	-
SETD1B	SETD1B	1	-	-	-	-	-	-	-	-	Y	-	3	1	9	4	-
TRRAP	TRRAP	1	-	-	-	-	-	-	-	-	Y	-	3	1	8	3	-
ADCY3	ADCY8	1	-	-	-	-	-	Y	-	-	-	-	2	0	2	2	-
AGO4	AGO4	1	-	-	-	-	-	-	-	-	Y	-	2	0	3	2	-
AKAP9	AKAP9	1	-	Y	-	-	-	-	-	-	-	-	2	0	5	4	-
APH1A	APH1A	1	-	Y	-	-	-	-	-	-	-	-	2	0	2	2	-
ATP2B2	ATP2B4	1	-	-	-	-	-	-	-	Y	-	-	2	0	9	8	-
CASZ1	CASZ1	1	-	-	-	-	-	-	-	-	Y	-	2	0	4	1	-
CELF4	CELF4	1	-	-	-	-	-	-	-	-	-	Y	2	0	10	4	-
DIP2C	DIP2C	1	-	-	-	-	-	Y	-	-	-	-	2	0	2	1	-
DLX3	DLX3	1	-	-	-	-	-	-	-	-	Y	-	2	0	2	1	-
DOCK8	DOCK8	1	-	-	-	-	Y	-	-	-	-	-	2	0	10	8	-
ELAVL3	ELAVL3	1	-	-	-	-	-	-	-	-	-	Y	2	0	3	1	-
ERBB2IP,ERBIN	ERBIN	1	-	Y	-	-	-	-	-	-	-	-	2	0	6	6	-
ETFB	ETFB	1	-	Y	-	-	-	-	-	-	-	-	2	0	4	4	-
GABRG3	GABRG3	1	-	Y	-	-	-	-	-	-	-	-	2	0	9	8	-
GGNBP2	GGNBP2	1	-	-	-	-	-	-	-	Y	-	-	2	0	2	2	-
GRIN2A	GRIN2A	1	-	-	-	-	-	-	Y	-	-	-	2	0	39	6	Epilepsy, focal, with speech disorder and with or without mental retardation, 245570 (3), Autosomal dominant
INTS6	INTS6	1	-	Y	-	-	-	-	-	-	-	-	2	0	4	3	-
MYO5A	MYO5A	1	-	-	-	-	-	Y	-	-	-	-	2	0	5	5	-
NFE2L3	NFE2L3	1	-	-	-	-	-	-	-	-	Y	-	2	0	3	2	-
NINL	NINL	1	-	Y	-	-	-	-	-	-	-	-	2	0	6	6	-
NLGN4X,KIAA1260,NLGN4	NLGN4X	1	-	-	-	-	-	Y	-	-	-	-	2	0	33	20	{Asperger syndrome susceptibility, X-linked 2}, 300497 (3), X-linked; {Autism susceptibility, X-linked 2}, 300495 (3), Isolated cases, X-linked, Multifactorial; Mental retardation, X-linked, 300495 (3), Isolated cases, X-linked, Multifactorial
NR3C2	NR3C2	1	-	-	-	-	-	-	-	-	-	Y	2	1	5	5	-
OR52M1	OR52M1	1	-	Y	-	-	-	-	-	-	-	-	2	0	2	2	-
P2RX5	P2RX5	1	-	Y	-	-	-	-	-	-	-	-	2	0	4	4	-
PARD3B	PARD3B	1	-	-	-	-	Y	-	-	-	-	-	2	0	7	6	-
PLXNB1	PLXNB1	1	-	-	-	-	Y	-	-	-	-	-	2	0	3	3	-
RAB2A	RAB2A	1	-	-	-	-	Y	-	-	-	-	-	2	0	8	5	-
RAB11B,RAB43	RAB43	1	-	-	-	-	-	-	Y	-	-	-	2	0	2	2	Neurodevelopmental disorder with ataxic gait, absent speech, and decreased cortical white matter, 617807 (3), Autosomal dominant
SMARCA4	SMARCA4	1	-	-	-	-	-	-	-	-	Y	-	2	0	7	3	-
SNX5	SNX5	1	-	-	-	-	-	-	-	-	Y	-	2	0	3	2	-
SPEN	SPEN	1	-	-	-	-	-	-	-	-	Y	-	2	0	7	4	-
TAF6	TAF6	1	-	-	-	-	-	Y	-	-	-	-	2	0	3	3	-
USP45	USP45	1	-	Y	-	-	-	-	-	-	-	-	2	0	3	3	-
USP7	USP7	1	-	-	-	-	-	-	Y	-	-	-	2	1	7	4	-
WDFY4	WDFY4	1	-	-	-	-	-	-	-	-	Y	-	2	0	6	4	-
AFF2	AFF2	1	-	-	-	-	-	Y	-	-	-	-	1	0	15	10	-
BAZ2B	BAZ2B	1	-	-	-	-	-	-	Y	-	-	-	1	0	4	4	-
CHD3	CHD3	1	-	-	-	-	-	-	-	-	Y	-	1	0	6	5	-
CHD7	CHD7	1	-	-	-	-	-	-	-	-	Y	-	1	0	28	11	-
CIC	CIC	1	-	-	-	-	-	Y	-	-	-	-	1	0	5	3	Mental retardation, autosomal dominant 45, 617600 (3), Autosomal dominant
GIGYF2	GIGYF2	1	-	-	-	-	Y	-	-	-	-	-	1	0	7	7	-
KCNB1	KCNB1	1	-	-	-	-	-	-	Y	-	-	-	1	0	9	3	Epileptic encephalopathy, early infantile, 26, 616056 (3), Autosomal dominant
LZTR1	LZTR1	1	-	-	-	-	-	-	Y	-	-	-	1	0	11	7	-
MED13	MED13	1	-	-	-	-	-	Y	-	-	-	-	1	0	4	2	-
NR4A2	NR4A2	1	-	-	-	-	-	-	-	-	Y	-	1	0	7	5	-
PTCHD1	PTCHD1	1	-	-	-	-	-	-	-	-	Y	-	1	0	11	7	{Autism, susceptibility to, X-linked 4}, 300830 (3), X-linked recessive
RFX3	RFX3	1	-	-	-	-	-	-	-	-	-	Y	1	0	6	5	-
RIMS1	RIMS1	1	-	-	-	-	Y	-	-	-	-	-	1	0	7	5	-
RORB	RORB	1	-	-	-	-	-	-	-	-	-	Y	1	0	5	1	-
ABI2	ABI2	1	-	-	-	-	-	-	-	-	Y	-	-	-	-	-	-
ACTC1	ACTC1	1	-	-	-	-	-	-	-	-	Y	-	-	-	-	-	-
ADAP1	ADAP1	1	-	-	-	-	-	-	-	-	Y	-	-	-	-	-	-
ADCY5	ADCY5	1	-	-	-	-	-	-	-	Y	-	-	-	-	-	-	-
AGO2	AGO2	1	-	-	-	-	-	-	Y	-	-	-	-	-	-	-	-
AGO3	AGO3	1	-	-	-	-	-	-	-	-	Y	-	-	-	-	-	-
AP2S1	AP2S1	1	-	-	-	-	-	-	-	-	-	Y	-	-	-	-	-
AQP10	AQP10	1	-	-	-	-	-	-	-	-	Y	-	-	-	-	-	-
ARID1A	ARID1A	1	-	-	-	-	-	-	Y	-	-	-	-	-	-	-	-
ARIH1	ARIH1	1	-	-	-	-	Y	-	-	-	-	-	-	-	-	-	-
ASIC2	ASIC2	1	-	-	-	-	-	-	Y	-	-	-	-	-	-	-	-
ATP8A1	ATP8A1	1	-	-	-	-	-	-	Y	-	-	-	-	-	-	-	-
BTF3	BTN3A3	1	-	-	-	-	-	-	-	-	Y	-	-	-	-	-	-
C2orf42	C2orf42	1	-	-	-	-	-	-	-	-	Y	-	-	-	-	-	-
CABP7	CABP7	1	-	-	-	-	-	-	-	-	Y	-	-	-	-	-	-
CAPN12	CAPN12	1	-	Y	-	-	-	-	-	-	-	-	-	-	-	-	-
CAPN15	CAPN15	1	-	-	-	-	-	-	-	-	Y	-	-	-	-	-	-
CBL	CBL	1	-	-	-	-	-	-	-	-	Y	-	-	-	-	-	-
CDH10	CDH10	1	-	-	-	-	Y	-	-	-	-	-	-	-	-	-	-
CEP85L	CEP85L	1	-	-	-	-	-	-	Y	-	-	-	-	-	-	-	-
CLDN5	CLDN5	1	-	-	-	-	-	-	Y	-	-	-	-	-	-	-	-
CORO1A	CORO1A	1	-	-	-	-	-	-	-	-	-	Y	-	-	-	-	-
CSNK1E	CSNK1E	1	-	-	-	-	-	-	-	Y	-	-	-	-	-	-	-
CTNND1	CTNND1	1	-	-	-	-	-	-	Y	-	-	-	-	-	-	-	-
EGLN2	EGLN2	1	-	-	-	-	-	-	-	-	Y	-	-	-	-	-	-
EIF3G	EIF3G	1	-	-	-	-	-	-	-	-	-	Y	-	-	-	-	-
EIF4A2	EIF4A2	1	-	-	-	-	-	-	Y	-	-	-	-	-	-	-	-
ENO3	ENO3	1	-	-	-	-	-	-	-	-	Y	-	-	-	-	-	-
FAM200A	FAM200A	1	-	-	-	-	-	-	-	-	Y	-	-	-	-	-	-
FAM200B	FAM200B	1	-	-	-	-	-	-	-	-	Y	-	-	-	-	-	-
FAM47A	FAM47A	1	-	-	-	-	-	Y	-	-	-	-	-	-	-	-	-
GABRA5	GABRA5	1	-	Y	-	-	-	-	-	-	-	-	-	-	-	-	-
GFAP	GFAP	1	-	-	-	-	-	-	-	-	-	Y	-	-	-	-	-
GLRA2	GLRA2	1	-	-	-	-	-	-	-	-	Y	-	-	-	-	-	-
GOLPH3	GOLPH3	1	-	-	-	-	-	-	Y	-	-	-	-	-	-	-	-
GTF2I	GTF2I	1	-	Y	-	-	-	-	-	-	-	-	-	-	-	-	-
GTF2IRD1	GTF2IRD1	1	-	Y	-	-	-	-	-	-	-	-	-	-	-	-	-
HMGXB3	HMGXB3	1	-	-	-	-	-	-	-	-	Y	-	-	-	-	-	-
HNRNPD	HNRNPD	1	-	-	-	-	-	-	-	-	Y	-	-	-	-	-	-
HNRNPK	HNRNPK	1	-	-	-	-	-	-	Y	-	-	-	-	-	-	-	-
HK1	KCNA4	1	-	-	-	-	-	-	Y	-	-	-	-	-	-	-	-
KCNC1	KCNC1	1	-	-	-	-	-	-	-	-	Y	-	-	-	-	-	-
KCNJ6	KCNJ6	1	-	-	-	-	-	-	-	-	Y	-	-	-	-	-	-
KCNMA1	KCNMA1	1	-	-	-	-	-	-	-	-	-	Y	-	-	-	-	-
KDM2B	KDM2B	1	-	-	-	-	-	-	Y	-	-	-	-	-	-	-	-
KIAA0232	KIAA0232	1	-	-	-	-	-	-	-	-	-	Y	-	-	-	-	-
LDB1	LDB2	1	-	-	-	-	-	-	-	-	-	Y	-	-	-	-	-
LRRC3C	LRRC3C	1	-	-	-	-	-	-	Y	-	-	-	-	-	-	-	-
LRRC4C	LRRC4C	1	-	-	-	-	-	-	-	-	-	Y	-	-	-	-	-
MAP4K4	MAP4K4	1	-	-	-	-	-	-	Y	-	-	-	-	-	-	-	-
MAPK3	MAPK3	1	-	-	-	-	-	-	-	-	Y	-	-	-	-	-	-
MAST1	MAST1	1	-	-	-	-	-	-	Y	-	-	-	-	-	-	-	-
MCM6	MCM6	1	-	-	-	-	-	-	-	Y	-	-	-	-	-	-	-
MED12	MED12	1	-	-	Y	-	-	-	-	-	-	-	-	-	-	-	-
MAP1A	METAP1	1	-	-	-	-	-	-	-	-	-	Y	-	-	-	-	-
MAP2	METAP2	1	-	-	-	-	-	-	Y	-	-	-	-	-	-	-	-
MFN1	MFN1	1	-	-	-	-	-	-	Y	-	-	-	-	-	-	-	-
MKX	MKX	1	-	-	-	-	-	-	-	-	-	Y	-	-	-	-	-
MN1	MN1	1	-	-	-	-	-	-	Y	-	-	-	-	-	-	-	-
MTF2	MTF2	1	-	-	-	-	-	-	-	-	Y	-	-	-	-	-	-
NCOA1	NCOA1	1	-	-	-	-	-	-	-	-	-	Y	-	-	-	-	-
NFIA	NFIA	1	-	-	-	-	Y	-	-	-	-	-	-	-	-	-	-
NOC4L	NOC4L	1	-	-	-	-	-	-	Y	-	-	-	-	-	-	-	-
NONO	NONO	1	-	-	-	-	-	-	-	-	Y	-	-	-	-	-	-
NUP155	NUP155	1	-	-	-	-	-	-	-	-	-	Y	-	-	-	-	-
OTX1	OTX1	1	-	-	-	-	-	-	Y	-	-	-	-	-	-	-	-
PAPOLG	PAPOLG	1	-	-	-	-	-	-	-	-	Y	-	-	-	-	-	-
C9orf142	PAXX	1	-	-	-	-	-	-	Y	-	-	-	-	-	-	-	-
PBX1	PBX1	1	-	-	-	-	-	-	-	-	Y	-	-	-	-	-	-
PCDH11X	PCDH11X	1	-	-	-	-	-	Y	-	-	-	-	-	-	-	-	-
PCOLCE	PCOLCE	1	-	-	-	-	Y	-	-	-	-	-	-	-	-	-	-
PDK2	PDK2	1	-	-	-	-	-	-	-	-	Y	-	-	-	-	-	-
PHF7	PHF7	1	-	-	-	-	Y	-	-	-	-	-	-	-	-	-	-
PIK3CA	PIK3CA	1	-	-	-	-	-	-	-	-	Y	-	-	-	-	-	-
PLAC8L1	PLAC8L1	1	-	-	-	-	-	-	-	-	Y	-	-	-	-	-	-
PLK5	PLK5	1	-	-	-	-	-	-	-	-	Y	-	-	-	-	-	-
PPP1CB	PPP1CB	1	-	-	-	-	-	-	-	-	Y	-	-	-	-	-	-
PPP1R9B	PPP1R9B	1	-	-	-	-	-	-	-	-	-	Y	-	-	-	-	-
PPP5C	PPP5C	1	-	-	-	-	-	-	-	-	-	Y	-	-	-	-	-
PRKAR1A	PRKAR1A	1	-	-	-	-	-	-	Y	-	-	-	-	-	-	-	-
PRKCA	PRKCA	1	-	-	-	-	-	-	-	-	Y	-	-	-	-	-	-
PRPF18	PRPF18	1	-	-	-	-	-	-	-	-	Y	-	-	-	-	-	-
PRPF40A	PRPF40A	1	-	-	-	-	-	-	Y	-	-	-	-	-	-	-	-
PSMG4	PSMG4	1	-	-	-	-	-	-	-	-	Y	-	-	-	-	-	-
PUM2	PUM2	1	-	-	-	-	-	-	Y	-	-	-	-	-	-	-	-
RAPGEF4	RAPGEF4	1	-	-	-	-	-	-	-	Y	-	-	-	-	-	-	-
RFX8	RFX8	1	-	-	-	-	-	-	-	-	Y	-	-	-	-	-	-
RNF38	RNF38	1	-	-	-	-	Y	-	-	-	-	-	-	-	-	-	-
RRP8	RRP8	1	-	-	-	-	-	-	-	-	Y	-	-	-	-	-	-
RYR2	RYR2	1	-	-	-	-	-	-	-	-	Y	-	-	-	-	-	-
SATB1	SATB1	1	-	-	-	-	-	-	-	-	-	Y	-	-	-	-	-
2020-09-10	SEPTIN10	1	-	-	-	-	-	-	-	-	Y	-	-	-	-	-	-
SETD1A	SETD1A	1	-	-	-	-	-	-	Y	-	-	-	-	-	-	-	-
SF1	SF1	1	-	-	-	-	-	-	Y	-	-	-	-	-	-	-	-
SF3B1	SF3B1	1	-	-	-	-	-	-	-	-	Y	-	-	-	-	-	-
SHISA6	SHISA6	1	-	-	-	-	-	-	-	-	Y	-	-	-	-	-	-
SKI	SKI	1	-	-	-	-	-	-	-	-	-	Y	-	-	-	-	-
SKIDA1	SKIDA1	1	-	-	-	-	-	-	-	-	Y	-	-	-	-	-	-
SLC12A2	SLC12A2	1	-	-	-	-	-	-	Y	-	-	-	-	-	-	-	-
ODC1	SLC25A21	1	-	-	-	-	-	-	-	-	Y	-	-	-	-	-	-
SLC2A1	SLC2A1	1	-	-	-	-	-	-	Y	-	-	-	-	-	-	-	-
SMARCD1	SMARCD1	1	-	-	-	-	-	-	-	-	Y	-	-	-	-	-	-
SMPD2	SMPD2	1	-	-	-	-	-	-	Y	-	-	-	-	-	-	-	-
SNAPC5	SNAPC5	1	-	-	-	-	-	-	-	-	Y	-	-	-	-	-	-
SNX11	SNX11	1	-	-	-	-	-	-	Y	-	-	-	-	-	-	-	-
SPP2	SPP2	1	-	-	-	-	Y	-	-	-	-	-	-	-	-	-	-
SPRY2	SPRY2	1	-	-	-	-	-	-	-	-	Y	-	-	-	-	-	-
SRPR	SRPRA	1	-	-	-	-	-	-	-	-	-	Y	-	-	-	-	-
SRRM2	SRRM2	1	-	-	-	-	-	-	-	-	Y	-	-	-	-	-	-
STARD9	STARD9	1	-	-	-	-	-	-	-	-	Y	-	-	-	-	-	-
STC1	STC1	1	-	-	-	-	-	-	-	-	Y	-	-	-	-	-	-
SUSD4	SUSD4	1	-	-	-	-	-	-	-	-	Y	-	-	-	-	-	-
TAF13	TAF13	1	-	-	-	-	-	-	Y	-	-	-	-	-	-	-	-
TEK	TEK	1	-	-	-	-	-	-	-	-	-	Y	-	-	-	-	-
TGFB2	TGFB2	1	-	-	-	-	-	-	Y	-	-	-	-	-	-	-	-
TM9SF4	TM9SF4	1	-	-	-	-	-	-	-	-	-	Y	-	-	-	-	-
TMEM178A	TMEM178A	1	-	-	-	-	-	-	-	-	Y	-	-	-	-	-	-
TMEM26	TMEM26	1	-	-	-	-	-	-	Y	-	-	-	-	-	-	-	-
TMEM42	TMEM42	1	-	-	-	-	-	-	-	-	Y	-	-	-	-	-	-
TRA2B	TRA2B	1	-	-	-	-	-	-	-	-	Y	-	-	-	-	-	-
TRIM23	TRIM23	1	-	-	-	-	-	-	-	-	-	Y	-	-	-	-	-
TUBA1A	TUBA1A	1	-	-	-	-	Y	-	-	-	-	-	-	-	-	-	-
U2AF2	U2AF2	1	-	-	-	-	-	-	-	-	Y	-	-	-	-	-	-
UBR1	UBR1	1	-	-	-	-	-	-	-	-	-	Y	-	-	-	-	-
WDR87	WDR87	1	-	-	-	-	-	-	-	-	Y	-	-	-	-	-	-
YTHDF3	YTHDF3	1	-	-	-	-	-	-	-	-	Y	-	-	-	-	-	-
ZMYND8	ZMYND8	1	-	-	-	-	-	-	-	-	-	Y	-	-	-	-	-
ZNF559	ZNF559	1	-	Y	-	-	-	-	-	-	-	-	-	-	-	-	-
ACTL6B	ACTL6B	0	-	-	-	-	-	-	-	-	-	-	NA	1	8	1	-
ACY1	ACY1	0	-	-	-	-	-	-	-	-	-	-	NA	1	9	2	-
AHI1	AHI1	0	-	-	-	-	-	-	-	-	-	-	NA	1	19	4	-
ALDH1A3	ALDH1A3	0	-	-	-	-	-	-	-	-	-	-	NA	1	5	0	-
ALG6	ALG6	0	-	-	-	-	-	-	-	-	-	-	NA	1	1	0	-
AP1S2	AP1S2	0	-	-	-	-	-	-	-	-	-	-	NA	1	5	1	-
BCORL1	BCORL1	0	-	-	-	-	-	-	-	-	-	-	NA	1	4	3	-
BRWD3	BRWD3	0	-	-	-	-	-	-	-	-	-	-	NA	1	3	0	-
C12orf57	C12orf57	0	-	-	-	-	-	-	-	-	-	-	NA	1	11	1	-
CAMK2B	CAMK2B	0	-	-	-	-	-	-	-	-	-	-	NA	1	5	1	Mental retardation, autosomal dominant 54, 617799 (3), Autosomal dominant
CCNK	CCNK	0	-	-	-	-	-	-	-	-	-	-	NA	1	3	1	?Intellectual developmental disorder with hypertelorism and distinctive facies, 618147 (3), Autosomal dominant
CDK8	CDK8	0	-	-	-	-	-	-	-	-	-	-	NA	1	1	0	-
CHKB	CHKB	0	-	-	-	-	-	-	-	-	-	-	NA	1	4	2	-
CTNNA2	CTNNA2	0	-	-	-	-	-	-	-	-	-	-	NA	1	1	0	-
CYP27A1	CYP27A1	0	-	-	-	-	-	-	-	-	-	-	NA	1	3	1	-
DEPDC5	DEPDC5	0	-	-	-	-	-	-	-	-	-	-	NA	1	13	3	-
DHX30	DHX30	0	-	-	-	-	-	-	-	-	-	-	NA	1	2	1	Neurodevelopmental disorder with severe motor impairment and absent language, 617804 (3), Autosomal dominant
DMD	DMD	0	-	-	-	-	-	-	-	-	-	-	NA	1	37	16	-
DOLK	DOLK	0	-	-	-	-	-	-	-	-	-	-	NA	1	2	0	-
FRMPD4	FRMPD4	0	-	-	-	-	-	-	-	-	-	-	NA	1	6	2	-
GABRA3	GABRA3	0	-	-	-	-	-	-	-	-	-	-	NA	1	3	1	-
GATM	GATM	0	-	-	-	-	-	-	-	-	-	-	NA	1	2	0	-
HCFC1	HCFC1	0	-	-	-	-	-	-	-	-	-	-	NA	1	9	3	-
HCN1	HCN1	0	-	-	-	-	-	-	-	-	-	-	NA	1	8	0	Epileptic encephalopathy, early infantile, 24, 615871 (3), Autosomal dominant
HEPACAM	HEPACAM	0	-	-	-	-	-	-	-	-	-	-	NA	1	10	3	Megalencephalic leukoencephalopathy with subcortical cysts 2A, 613925 (3), Autosomal recessive; Megalencephalic leukoencephalopathy with subcortical cysts 2B, remitting, with or without mental retardation, 613926 (3), Autosomal dominant
HERC2	HERC2	0	-	-	-	-	-	-	-	-	-	-	NA	1	8	3	-
HOXA1	HOXA1	0	-	-	-	-	-	-	-	-	-	-	NA	1	15	10	-
INTS1	INTS1	0	-	-	-	-	-	-	-	-	-	-	NA	1	4	1	-
KPTN	KPTN	0	-	-	-	-	-	-	-	-	-	-	NA	1	4	1	-
LNPK	LNPK	0	-	-	-	-	-	-	-	-	-	-	NA	1	1	0	Neurodevelopmental disorder with epilepsy and hypoplasia of the corpus callosum, 618090 (3), Autosomal recessive
NTNG2	NTNG2	0	-	-	-	-	-	-	-	-	-	-	NA	1	3	1	-
NTRK2	NTRK2	0	-	-	-	-	-	-	-	-	-	-	NA	1	3	0	Epileptic encephalopathy, early infantile, 58, 617830 (3), Autosomal dominant; Obesity, hyperphagia, and developmental delay, 613886 (3), Autosomal dominant
OCRL	OCRL	0	-	-	-	-	-	-	-	-	-	-	NA	1	7	2	-
PAX6	PAX6	0	-	-	-	-	-	-	-	-	-	-	NA	1	7	2	-
PCCA	PCCA	0	-	-	-	-	-	-	-	-	-	-	NA	1	10	1	-
PCCB	PCCB	0	-	-	-	-	-	-	-	-	-	-	NA	1	9	2	-
PHF8	PHF8	0	-	-	-	-	-	-	-	-	-	-	NA	1	8	2	-
PIK3R2	PIK3R2	0	-	-	-	-	-	-	-	-	-	-	NA	1	4	1	-
PAK1	PKN1	0	-	-	-	-	-	-	-	-	-	-	NA	1	3	1	Intellectual developmental disorder with macrocephaly, seizures, and speech delay, 618158 (3), Autosomal dominant
PPP2CA	PPP2CA	0	-	-	-	-	-	-	-	-	-	-	NA	1	1	0	-
RAD21	RAD21	0	-	-	-	-	-	-	-	-	-	-	NA	1	3	0	-
RALA	RALA	0	-	-	-	-	-	-	-	-	-	-	NA	1	2	1	-
RHEB	RHEBP1	0	-	-	-	-	-	-	-	-	-	-	NA	1	1	1	-
RLIM	RLIM	0	-	-	-	-	-	-	-	-	-	-	NA	1	4	1	-
RORA	RORA	0	-	-	-	-	-	-	-	-	-	-	NA	1	18	3	Intellectual developmental disorder with or without epilepsy or cerebellar ataxia, 618060 (3), Autosomal dominant
SGSH	SGSH	0	-	-	-	-	-	-	-	-	-	-	NA	1	5	1	-
SIK1	SIK1	0	-	-	-	-	-	-	-	-	-	-	NA	1	5	1	Epileptic encephalopathy, early infantile, 30, 616341 (3), Autosomal dominant
SLC1A2	SLC1A2	0	-	-	-	-	-	-	-	-	-	-	NA	1	6	0	Epileptic encephalopathy, early infantile, 41, 617105 (3), Autosomal dominant
SLC45A1	SLC45A1	0	-	-	-	-	-	-	-	-	-	-	NA	1	2	0	Intellectual developmental disorder with neuropsychiatric features, 617532 (3), Autosomal recessive
SNX14	SNX14	0	-	-	-	-	-	-	-	-	-	-	NA	1	6	2	-
STAG1	STAG1	0	-	-	-	-	-	-	-	-	-	-	NA	1	3	1	Mental retardation, autosomal dominant 47, 617635 (3), Autosomal dominant
TBC1D23	TBC1D23	0	-	-	-	-	-	-	-	-	-	-	NA	1	2	0	-
TBX1	TBX1	0	-	-	-	-	-	-	-	-	-	-	NA	1	5	0	-
TM4SF20	TM4SF20	0	-	-	-	-	-	-	-	-	-	-	NA	1	1	0	-
TRAPPC6B	TRAPPC6B	0	-	-	-	-	-	-	-	-	-	-	NA	1	4	0	Neurodevelopmental disorder with microcephaly, epilepsy, and brain atrophy, 617862 (3), Autosomal recessive
TTI2	TTI2	0	-	-	-	-	-	-	-	-	-	-	NA	1	2	1	-
WASF1	WASF1	0	-	-	-	-	-	-	-	-	-	-	NA	1	1	0	-
XPC	XPC	0	-	-	-	-	-	-	-	-	-	-	NA	1	11	2	-
YY1	YY1	0	-	-	-	-	-	-	-	-	-	-	NA	1	4	1	-
ZSWIM6	ZSWIM6	0	-	-	-	-	-	-	-	-	-	-	NA	1	2	0	Acromelic frontonasal dysostosis, 603671 (3), Autosomal dominant; Neurodevelopmental disorder with movement abnormalities, abnormal gait, and autistic features, 617865 (3), Autosomal dominant
AARS,CMT2N	AARS1	0	-	-	-	-	-	-	-	-	-	-	-	-	-	-	Charcot-Marie-Tooth disease, axonal, type 2N, 613287 (3), Autosomal dominant; Epileptic encephalopathy, early infantile, 29, 616339 (3), Autosomal recessive
ABL1	ABL1	0	-	-	-	-	-	-	-	-	-	-	-	-	-	-	Congenital heart defects and skeletal malformations syndrome, 617602 (3), Autosomal dominant; Leukemia, Philadelphia chromosome-positive, resistant to imatinib (3)
ACSL4	ACSL4	0	-	-	-	-	-	-	-	-	-	-	-	-	-	-	Mental retardation, X-linked 63, 300387 (3), X-linked dominant
ADAM22	ADAM22	0	-	-	-	-	-	-	-	-	-	-	-	-	-	-	?Epileptic encephalopathy, early infantile, 61, 617933 (3), Autosomal recessive
ADAT3	ADAT3	0	-	-	-	-	-	-	-	-	-	-	-	-	-	-	Mental retardation, autosomal recessive 36, 615286 (3), Autosomal recessive
AKT1	AKT1	0	-	-	-	-	-	-	-	-	-	-	-	-	-	-	Breast cancer, somatic, 114480 (3); Colorectal cancer, somatic, 114500 (3); Cowden syndrome 6, 615109 (3); Ovarian cancer, somatic, 167000 (3); Proteus syndrome, somatic, 176920 (3); {Schizophrenia, susceptibility to}, 181500 (2), Autosomal dominant
AP3B2	AP3B2	0	-	-	-	-	-	-	-	-	-	-	-	-	-	-	Epileptic encephalopathy, early infantile, 48, 617276 (3), Autosomal recessive
APOL2	APOL2	0	-	-	-	-	-	-	-	-	-	-	-	-	-	-	{Schizophrenia}, 181500 (1), Autosomal dominant
APOL4	APOL4	0	-	-	-	-	-	-	-	-	-	-	-	-	-	-	{Schizophrenia}, 181500 (1), Autosomal dominant
ARHGEF2	ARHGEF2	0	-	-	-	-	-	-	-	-	-	-	-	-	-	-	?Neurodevelopmental disorder with midbrain and hindbrain malformations, 617523 (3), Autosomal recessive
ARV1	ARV1	0	-	-	-	-	-	-	-	-	-	-	-	-	-	-	Epileptic encephalopathy, early infantile, 38, 617020 (3), Autosomal recessive
ATP6V1A	ATP6V1A	0	-	-	-	-	-	-	-	-	-	-	-	-	-	-	Cutis laxa, autosomal recessive, type IID, 617403 (3), Autosomal recessive; Epileptic encephalopathy, infantile or early childhood, 3, 618012 (3), Autosomal dominant
AUTS1	AUTS1	0	-	-	-	-	-	-	-	-	-	-	-	-	-	-	{Autism susceptibility 1}, 209850 (2), Isolated cases, Multifactorial
BCL11B	BCL11B	0	-	-	-	-	-	-	-	-	-	-	-	-	-	-	Immunodeficiency 49, 617237 (3), Autosomal dominant; Intellectual developmental disorder with dysmorphic facies, speech delay, and T-cell abnormalities, 618092 (3), Autosomal dominant
BPTF	BPTF	0	-	-	-	-	-	-	-	-	-	-	-	-	-	-	Neurodevelopmental disorder with dysmorphic facies and distal limb anomalies, 617755 (3), Autosomal dominant
BRAT1	BRAT1	0	-	-	-	-	-	-	-	-	-	-	-	-	-	-	Neurodevelopmental disorder with cerebellar atrophy and with or without seizures, 618056 (3), Autosomal recessive; Rigidity and multifocal seizure syndrome, lethal neonatal, 614498 (3), Autosomal recessive
CACNA1G	CACNA1G	0	-	-	-	-	-	-	-	-	-	-	-	-	-	-	Spinocerebellar ataxia 42, 616795 (3), Autosomal dominant; Spinocerebellar ataxia 42, early-onset, severe, with neurodevelopmental deficits, 618087 (3), Autosomal dominant
CACNG2	CACNG2	0	-	-	-	-	-	-	-	-	-	-	-	-	-	-	?Mental retardation, autosomal dominant 10, 614256 (3), Autosomal dominant
CCDC47	CCDC47	0	-	-	-	-	-	-	-	-	-	-	-	-	-	-	Trichohepatoneurodevelopmental syndrome, 618268 (3), Autosomal recessive
CDH15	CDH15	0	-	-	-	-	-	-	-	-	-	-	-	-	-	-	Mental retardation, autosomal dominant 3, 612580 (3)
CDH14	CDH18	0	-	-	-	-	-	-	-	-	-	-	-	-	-	-	Mental retardation, autosomal dominant 3, 612580 (3)
CHI3L1	CHI3L1	0	-	-	-	-	-	-	-	-	-	-	-	-	-	-	{Asthma-related traits, susceptibility to, 7}, 611960 (3); {Schizophrenia, susceptibility to}, 181500 (3), Autosomal dominant
CNNM2	CNNM2	0	-	-	-	-	-	-	-	-	-	-	-	-	-	-	Hypomagnesemia 6, renal, 613882 (3), Autosomal dominant; Hypomagnesemia, seizures, and mental retardation, 616418 (3), Autosomal recessive, Autosomal dominant
CNPY3	CNPY3	0	-	-	-	-	-	-	-	-	-	-	-	-	-	-	Epileptic encephalopathy, early infantile, 60, 617929 (3), Autosomal recessive
COMT	COMT	0	-	-	-	-	-	-	-	-	-	-	-	-	-	-	{Panic disorder, susceptibility to}, 167870 (3), ?Autosomal dominant; {Schizophrenia, susceptibility to}, 181500 (3), Autosomal dominant
CPLX1	CPLX1	0	-	-	-	-	-	-	-	-	-	-	-	-	-	-	Epileptic encephalopathy, early infantile, 63, 617976 (3), Autosomal recessive
CPX1	CPXM1	0	-	-	-	-	-	-	-	-	-	-	-	-	-	-	Epileptic encephalopathy, early infantile, 63, 617976 (3), Autosomal recessive
CRADD	CRADD	0	-	-	-	-	-	-	-	-	-	-	-	-	-	-	Mental retardation, autosomal recessive 34, with variant lissencephaly, 614499 (3), Autosomal recessive
CYFIP2	CYFIP2	0	-	-	-	-	-	-	-	-	-	-	-	-	-	-	Epileptic encephalopathy, early infantile, 65, 618008 (3), Autosomal dominant
DAOA	DAOA	0	-	-	-	-	-	-	-	-	-	-	-	-	-	-	{Schizophrenia}, 181500 (2), Autosomal dominant
p68	DDX5	0	-	-	-	-	-	-	-	-	-	-	-	-	-	-	Mental retardation, autosomal dominant 18, 615074 (3), Autosomal dominant
DENND5A	DENND5A	0	-	-	-	-	-	-	-	-	-	-	-	-	-	-	Epileptic encephalopathy, early infantile, 49, 617281 (3), Autosomal recessive
CAD	DFFB	0	-	-	-	-	-	-	-	-	-	-	-	-	-	-	Epileptic encephalopathy, early infantile, 50, 616457 (3), Autosomal recessive
DIP2B	DIP2B	0	-	-	-	-	-	-	-	-	-	-	-	-	-	-	Mental retardation, FRA12A type, 136630 (3), Autosomal dominant
DISC2	DISC2	0	-	-	-	-	-	-	-	-	-	-	-	-	-	-	Schizophrenia, 181500 (2), Autosomal dominant
DOCK3	DOCK3	0	-	-	-	-	-	-	-	-	-	-	-	-	-	-	Neurodevelopmental disorder with impaired intellectual development, hypotonia, and ataxia, 618292 (3), Autosomal recessive
DOCK7	DOCK7	0	-	-	-	-	-	-	-	-	-	-	-	-	-	-	Epileptic encephalopathy, early infantile, 23, 615859 (3), Autosomal recessive
DPP6	DPP6	0	-	-	-	-	-	-	-	-	-	-	-	-	-	-	Mental retardation, autosomal dominant 33, 616311 (3); {Ventricular fibrillation, paroxysmal familial, 2}, 612956 (3), Autosomal dominant
DRD3	DRD3	0	-	-	-	-	-	-	-	-	-	-	-	-	-	-	{Essential tremor, hereditary, 1}, 190300 (3), Autosomal dominant; {Schizophrenia, susceptibility to}, 181500 (3), Autosomal dominant
ARIA	ECSCR	0	-	-	-	-	-	-	-	-	-	-	-	-	-	-	{?Schizophrenia, susceptibility to}, 603013 (1)
EIF4E	EIF4E	0	-	-	-	-	-	-	-	-	-	-	-	-	-	-	{Autism, susceptibility to, 19}, 615091 (3)
ELOVL4	ELOVL4	0	-	-	-	-	-	-	-	-	-	-	-	-	-	-	Ichthyosis, spastic quadriplegia, and mental retardation, 614457 (3), Autosomal recessive; Spinocerebellar ataxia 34, 133190 (3), Autosomal dominant; Stargardt disease 3, 600110 (3), Autosomal dominant
EPB41L1	EPB41L1	0	-	-	-	-	-	-	-	-	-	-	-	-	-	-	?Mental retardation, autosomal dominant 11, 614257 (3), Autosomal dominant
ETM1	ETM1	0	-	-	-	-	-	-	-	-	-	-	-	-	-	-	{Essential tremor, hereditary, 1}, 190300 (3), Autosomal dominant; {Schizophrenia, susceptibility to}, 181500 (3), Autosomal dominant
EXTL3	EXTL3	0	-	-	-	-	-	-	-	-	-	-	-	-	-	-	Immunoskeletal dysplasia with neurodevelopmental abnormalities, 617425 (3), Autosomal recessive
FGF12	FGF12	0	-	-	-	-	-	-	-	-	-	-	-	-	-	-	Epileptic encephalopathy, early infantile, 47, 617166 (3), Autosomal dominant
FGFR2	FGFR2	0	-	-	-	-	-	-	-	-	-	-	-	-	-	-	Antley-Bixler syndrome without genital anomalies or disordered steroidogenesis, 207410 (3), Autosomal dominant; Apert syndrome, 101200 (3), Autosomal dominant; Beare-Stevenson cutis gyrata syndrome, 123790 (3), Autosomal dominant; Bent bone dysplasia syndrome, 614592 (3), Autosomal dominant; Craniofacial-skeletal-dermatologic dysplasia, 101600 (3), Autosomal dominant; Craniosynostosis, nonspecifi…
FRRS1L	FRRS1L	0	-	-	-	-	-	-	-	-	-	-	-	-	-	-	Epileptic encephalopathy, early infantile, 37, 616981 (3), Autosomal recessive
GABRA1	GABRA1	0	-	-	-	-	-	-	-	-	-	-	-	-	-	-	{Epilepsy, childhood absence, susceptibility to, 4}, 611136 (3); {Epilepsy, juvenile myoclonic, susceptibility to, 5}, 611136 (3); Epileptic encephalopathy, early infantile, 19, 615744 (3), Autosomal dominant
GATA5	GATA5	0	-	-	-	-	-	-	-	-	-	-	-	-	-	-	Congenital heart defects, multiple types, 5, 617912 (3), Autosomal recessive, Autosomal dominant
GATA6	GATA6	0	-	-	-	-	-	-	-	-	-	-	-	-	-	-	Atrial septal defect 9, 614475 (3), Autosomal dominant; Atrioventricular septal defect 5, 614474 (3), Autosomal dominant; Pancreatic agenesis and congenital heart defects, 600001 (3), Autosomal dominant; Persistent truncus arteriosus, 217095 (3); Tetralogy of Fallot, 187500 (3), Autosomal dominant
GDF1	GDF1	0	-	-	-	-	-	-	-	-	-	-	-	-	-	-	Congenital heart defects, multiple types, 6, 613854 (3), Autosomal dominant; Right atrial isomerism (Ivemark), 208530 (3), Autosomal recessive
GDI1	GDI1	0	-	-	-	-	-	-	-	-	-	-	-	-	-	-	Mental retardation, X-linked 41, 300849 (3), X-linked dominant
GEMIN4	GEMIN4	0	-	-	-	-	-	-	-	-	-	-	-	-	-	-	Neurodevelopmental disorder with microcephaly, cataracts, and renal abnormalities, 617913 (3), Autosomal recessive
GLS1	GLS	0	-	-	-	-	-	-	-	-	-	-	-	-	-	-	Epileptic encephalopathy, early infantile, 71, 618328 (3), Autosomal recessive; Infantile cataract, skin abnormalities, glutamate excess, and impaired intellectual development, 618339 (3)
GLS	GLS2	0	-	-	-	-	-	-	-	-	-	-	-	-	-	-	Epileptic encephalopathy, early infantile, 71, 618328 (3), Autosomal recessive; Infantile cataract, skin abnormalities, glutamate excess, and impaired intellectual development, 618339 (3)
GNB1	GNB1	0	-	-	-	-	-	-	-	-	-	-	-	-	-	-	Leukemia, acute lymphoblastic, somatic, 613065 (3); Mental retardation, autosomal dominant 42, 616973 (3), Autosomal dominant
GNB5	GNB5	0	-	-	-	-	-	-	-	-	-	-	-	-	-	-	Intellectual developmental disorder with cardiac arrhythmia, 617173 (3), Autosomal recessive; Language delay and ADHD/cognitive impairment with or without cardiac arrhythmia, 617182 (3), Autosomal recessive
GRIA4	GRIA4	0	-	-	-	-	-	-	-	-	-	-	-	-	-	-	Neurodevelopmental disorder with or without seizures and gait abnormalities, 617864 (3), Autosomal dominant
GRIN2D	GRIN2D	0	-	-	-	-	-	-	-	-	-	-	-	-	-	-	Epileptic encephalopathy, early infantile, 46, 617162 (3), Autosomal dominant
GUF1	GUF1	0	-	-	-	-	-	-	-	-	-	-	-	-	-	-	?Epileptic encephalopathy, early infantile, 40, 617065 (3), Autosomal recessive
HNMT	HNMT	0	-	-	-	-	-	-	-	-	-	-	-	-	-	-	{Asthma, susceptibility to}, 600807 (3), Autosomal dominant; Mental retardation, autosomal recessive 51, 616739 (3), Autosomal recessive
HTR2A	HTR2A	0	-	-	-	-	-	-	-	-	-	-	-	-	-	-	{Alcohol dependence, susceptibility to}, 103780 (3), Multifactorial; {Anorexia nervosa, susceptibility to}, 606788 (3); {Major depressive disorder, response to citalopram therapy in}, 608516 (3); {Obsessive-compulsive disorder, susceptibility to}, 164230 (3), Autosomal dominant; {Schizophrenia, susceptibility to}, 181500 (3), Autosomal dominant; {Seasonal affective disorder, susceptibility to}, 6…
IARS	IARS1	0	-	-	-	-	-	-	-	-	-	-	-	-	-	-	Growth retardation, intellectual developmental disorder, hypotonia, and hepatopathy, 617093 (3), Autosomal recessive
INPP5K	INPP5K	0	-	-	-	-	-	-	-	-	-	-	-	-	-	-	Muscular dystrophy, congenital, with cataracts and intellectual disability, 617404 (3), Autosomal recessive
ITPA	ITPA	0	-	-	-	-	-	-	-	-	-	-	-	-	-	-	Epileptic encephalopathy, early infantile, 35, 616647 (3), Autosomal recessive; [Inosine triphosphatase deficiency], 613850 (3)
JAG1	JAG1	0	-	-	-	-	-	-	-	-	-	-	-	-	-	-	Alagille syndrome 1, 118450 (3), Autosomal dominant; ?Deafness, congenital heart defects, and posterior embryotoxon, 617992 (3); Tetralogy of Fallot, 187500 (3), Autosomal dominant
KCNA2	KCNA2	0	-	-	-	-	-	-	-	-	-	-	-	-	-	-	Epileptic encephalopathy, early infantile, 32, 616366 (3), Autosomal dominant
KCNQ5	KCNQ5	0	-	-	-	-	-	-	-	-	-	-	-	-	-	-	Mental retardation, autosomal dominant 46, 617601 (3), Autosomal dominant
KCNT1	KCNT1	0	-	-	-	-	-	-	-	-	-	-	-	-	-	-	Epilepsy, nocturnal frontal lobe, 5, 615005 (3), Autosomal dominant; Epileptic encephalopathy, early infantile, 14, 614959 (3), Autosomal dominant
KCNT2	KCNT2	0	-	-	-	-	-	-	-	-	-	-	-	-	-	-	?Epileptic encephalopathy, early infantile, 57, 617771 (3), Autosomal dominant
KIDINS220	KIDINS220	0	-	-	-	-	-	-	-	-	-	-	-	-	-	-	Spastic paraplegia, intellectual disability, nystagmus, and obesity, 617296 (3), Autosomal dominant
MRX95	MAGT1	0	-	-	-	-	-	-	-	-	-	-	-	-	-	-	Mental retardation, X-linked 95, 300716 (2), X-linked dominant
MDH2	MDH2	0	-	-	-	-	-	-	-	-	-	-	-	-	-	-	Epileptic encephalopathy, early infantile, 51, 617339 (3), Autosomal recessive
MRG1	MORF4L1P1	0	-	-	-	-	-	-	-	-	-	-	-	-	-	-	Cleft palate, cardiac defects, and mental retardation, 600987 (3), Autosomal dominant
MTHFR	MTHFR	0	-	-	-	-	-	-	-	-	-	-	-	-	-	-	Homocystinuria due to MTHFR deficiency, 236250 (3), Autosomal recessive; {Neural tube defects, susceptibility to}, 601634 (3), Autosomal recessive; {Schizophrenia, susceptibility to}, 181500 (3), Autosomal dominant; {Thromboembolism, susceptibility to}, 188050 (3), Autosomal dominant; {Vascular disease, susceptibility to} (3)
NECAP1	NECAP1	0	-	-	-	-	-	-	-	-	-	-	-	-	-	-	?Epileptic encephalopathy, early infantile, 21, 615833 (3), Autosomal recessive
NR2F2	NR2F2	0	-	-	-	-	-	-	-	-	-	-	-	-	-	-	Congenital heart defects, multiple types, 4, 615779 (3), Autosomal dominant
NRG1	NRG1	0	-	-	-	-	-	-	-	-	-	-	-	-	-	-	{?Schizophrenia, susceptibility to}, 603013 (1)
CFD1	NUBP2	0	-	-	-	-	-	-	-	-	-	-	-	-	-	-	Antley-Bixler syndrome without genital anomalies or disordered steroidogenesis, 207410 (3), Autosomal dominant; Apert syndrome, 101200 (3), Autosomal dominant; Beare-Stevenson cutis gyrata syndrome, 123790 (3), Autosomal dominant; Bent bone dysplasia syndrome, 614592 (3), Autosomal dominant; Craniofacial-skeletal-dermatologic dysplasia, 101600 (3), Autosomal dominant; Craniosynostosis, nonspecifi…
NUS1	NUS1	0	-	-	-	-	-	-	-	-	-	-	-	-	-	-	?Congenital disorder of glycosylation, type 1aa, 617082 (3), Autosomal recessive; Mental retardation, autosomal dominant 55, with seizures, 617831 (3), Autosomal dominant
OTUD6B	OTUD6B	0	-	-	-	-	-	-	-	-	-	-	-	-	-	-	Intellectual developmental disorder with dysmorphic facies, seizures, and distal limb anomalies, 617452 (3), Autosomal recessive
CHED	OVOL2	0	-	-	-	-	-	-	-	-	-	-	-	-	-	-	Congenital heart defects, dysmorphic facial features, and intellectual developmental disorder, 617360 (3), Autosomal dominant
PHACTR1	PHACTR1	0	-	-	-	-	-	-	-	-	-	-	-	-	-	-	Epileptic encephalopathy, early infantile, 70, 618298 (3), Autosomal dominant
PIGP	PIGP	0	-	-	-	-	-	-	-	-	-	-	-	-	-	-	?Epileptic encephalopathy, early infantile, 55, 617599 (3), Autosomal recessive
ARP1	PITX2	0	-	-	-	-	-	-	-	-	-	-	-	-	-	-	Congenital heart defects, multiple types, 4, 615779 (3), Autosomal dominant
PLAA	PLAA	0	-	-	-	-	-	-	-	-	-	-	-	-	-	-	Neurodevelopmental disorder with progressive microcephaly, spasticity, and brain anomalies, 617527 (3), Autosomal recessive
PPP3CA	PPP3CA	0	-	-	-	-	-	-	-	-	-	-	-	-	-	-	Arthrogryposis, cleft palate, craniosynostosis, and impaired intellectual development, 618265 (3), Autosomal dominant; Epileptic encephalopathy, infantile or early childhood, 1, 617711 (3), Autosomal dominant
SHS	PQBP1	0	-	-	-	-	-	-	-	-	-	-	-	-	-	-	Alpha-thalassemia myelodysplasia syndrome, somatic, 300448 (3); Alpha-thalassemia/mental retardation syndrome, 301040 (3), X-linked dominant; Mental retardation-hypotonic facies syndrome, X-linked, 309580 (3), X-linked recessive
PRMT9	PRMT9	0	-	-	-	-	-	-	-	-	-	-	-	-	-	-	Intellectual developmental disorder with dysmorphic facies and behavioral abnormalities, 618089 (3), Autosomal dominant
PRODH2	PRODH2	0	-	-	-	-	-	-	-	-	-	-	-	-	-	-	Hyperprolinemia, type I, 239500 (3), Autosomal recessive; {Schizophrenia, susceptibility to, 4}, 600850 (3), Autosomal dominant
PRUNE1	PRUNE1	0	-	-	-	-	-	-	-	-	-	-	-	-	-	-	Neurodevelopmental disorder with microcephaly, hypotonia, and variable brain anomalies, 617481 (3), Autosomal recessive
EAP1	PTTG1	0	-	-	-	-	-	-	-	-	-	-	-	-	-	-	Neurodevelopmental disorder with regression, abnormal movements, loss of speech, and seizures, 618088 (3), Autosomal dominant
RBM12	RBM12	0	-	-	-	-	-	-	-	-	-	-	-	-	-	-	{Schizophrenia 19, susceptibility to}, 617629 (3), Autosomal dominant
SCZD9	RGS4	0	-	-	-	-	-	-	-	-	-	-	-	-	-	-	{Schizophrenia 9, susceptibility to}, 604906 (3)
RHOBTB2	RHOBTB2	0	-	-	-	-	-	-	-	-	-	-	-	-	-	-	Epileptic encephalopathy, early infantile, 64, 618004 (3), Autosomal dominant
RAI	RNH1	0	-	-	-	-	-	-	-	-	-	-	-	-	-	-	Congenital heart defects, multiple types, 6, 613854 (3), Autosomal dominant; Right atrial isomerism (Ivemark), 208530 (3), Autosomal recessive
DXS648,QM	RPL10	0	-	-	-	-	-	-	-	-	-	-	-	-	-	-	{Autism, susceptibility to, X-linked 5}, 300847 (3); Mental retardation, X-linked, syndromic, 35, 300998 (3), X-linked recessive
RPL10	RPL15	0	-	-	-	-	-	-	-	-	-	-	-	-	-	-	{Autism, susceptibility to, X-linked 5}, 300847 (3); Mental retardation, X-linked, syndromic, 35, 300998 (3), X-linked recessive
RTN4R	RTN4R	0	-	-	-	-	-	-	-	-	-	-	-	-	-	-	{Schizophrenia, susceptibility to}, 181500 (3), Autosomal dominant
SARS,SERS	SARS2	0	-	-	-	-	-	-	-	-	-	-	-	-	-	-	?Neurodevelopmental disorder with microcephaly, ataxia, and seizures, 617709 (3), Autosomal recessive
SCAPER	SCAPER	0	-	-	-	-	-	-	-	-	-	-	-	-	-	-	Intellectual developmental disorder and retinitis pigmentosa, 618195 (3), Autosomal recessive
SCN1B	SCN1B	0	-	-	-	-	-	-	-	-	-	-	-	-	-	-	Atrial fibrillation, familial, 13, 615377 (3), Autosomal dominant; Brugada syndrome 5, 612838 (3); Cardiac conduction defect, nonspecific, 612838 (3); Epilepsy, generalized, with febrile seizures plus, type 1, 604233 (3), Autosomal dominant; Epileptic encephalopathy, early infantile, 52, 617350 (3), Autosomal recessive
SCN3A	SCN3A	0	-	-	-	-	-	-	-	-	-	-	-	-	-	-	Epilepsy, familial focal, with variable foci 4, 617935 (3), Autosomal dominant; Epileptic encephalopathy, early infantile, 62, 617938 (3), Autosomal dominant
SCZD1	SCZD1	0	-	-	-	-	-	-	-	-	-	-	-	-	-	-	{Schizophrenia}, 181500 (2), Autosomal dominant
SCZD10	SCZD10	0	-	-	-	-	-	-	-	-	-	-	-	-	-	-	{Schizophrenia 10}, 605419 (2), Autosomal dominant
SCZD2	SCZD2	0	-	-	-	-	-	-	-	-	-	-	-	-	-	-	{?Schizophrenia}, 181500 (2), Autosomal dominant
SCZD3	SCZD3	0	-	-	-	-	-	-	-	-	-	-	-	-	-	-	{Schizophrenia}, 181500 (2), Autosomal dominant
SCZD4	SCZD4	0	-	-	-	-	-	-	-	-	-	-	-	-	-	-	Hyperprolinemia, type I, 239500 (3), Autosomal recessive; {Schizophrenia, susceptibility to, 4}, 600850 (3), Autosomal dominant
SCZD5	SCZD5	0	-	-	-	-	-	-	-	-	-	-	-	-	-	-	{Schizophrenia}, 181500 (2), Autosomal dominant
SCZD6	SCZD6	0	-	-	-	-	-	-	-	-	-	-	-	-	-	-	{Schizophrenia}, 181500 (2), Autosomal dominant
SCZD7	SCZD7	0	-	-	-	-	-	-	-	-	-	-	-	-	-	-	{Schizophrenia}, 181500 (2), Autosomal dominant
SCZD8	SCZD8	0	-	-	-	-	-	-	-	-	-	-	-	-	-	-	{Schizophrenia}, 181500 (2), Autosomal dominant
SLC13A5	SLC13A5	0	-	-	-	-	-	-	-	-	-	-	-	-	-	-	Epileptic encephalopathy, early infantile, 25, 615905 (3), Autosomal recessive
SLC1A1	SLC1A1	0	-	-	-	-	-	-	-	-	-	-	-	-	-	-	Dicarboxylic aminoaciduria, 222730 (3), Autosomal recessive; {?Schizophrenia susceptibility 18}, 615232 (3)
SLC25A12	SLC25A12	0	-	-	-	-	-	-	-	-	-	-	-	-	-	-	Epileptic encephalopathy, early infantile, 39, 612949 (3), Autosomal recessive
SLC25A22	SLC25A22	0	-	-	-	-	-	-	-	-	-	-	-	-	-	-	Epileptic encephalopathy, early infantile, 3, 609304 (3), Autosomal recessive
ATR1	SLC3A1	0	-	-	-	-	-	-	-	-	-	-	-	-	-	-	Alpha-thalassemia/mental retardation syndrome, type 1, 141750 (4), Autosomal dominant
SLC9A9	SLC9A9	0	-	-	-	-	-	-	-	-	-	-	-	-	-	-	{?Autism susceptibility 16}, 613410 (3)
SOX11	SOX11	0	-	-	-	-	-	-	-	-	-	-	-	-	-	-	Mental retardation, autosomal dominant 27, 615866 (3), Autosomal dominant
SKIP	SPHKAP	0	-	-	-	-	-	-	-	-	-	-	-	-	-	-	Muscular dystrophy, congenital, with cataracts and intellectual disability, 617404 (3), Autosomal recessive
SPN	SPN	0	-	-	-	-	-	-	-	-	-	-	-	-	-	-	?Dyskinesia, seizures, and intellectual developmental disorder, 617171 (3), Autosomal recessive; Mental retardation, autosomal dominant 24, 615828 (3), Autosomal dominant
SPTAN1	SPTAN1	0	-	-	-	-	-	-	-	-	-	-	-	-	-	-	Epileptic encephalopathy, early infantile, 5, 613477 (3), Autosomal dominant
SPTBN4	SPTBN4	0	-	-	-	-	-	-	-	-	-	-	-	-	-	-	Neurodevelopmental disorder with hypotonia, neuropathy, and deafness, 617519 (3), Autosomal recessive
ST3GALII	ST3GAL2	0	-	-	-	-	-	-	-	-	-	-	-	-	-	-	?Epileptic encephalopathy, early infantile, 15, 615006 (3), Autosomal recessive; Mental retardation, autosomal recessive 12, 611090 (3), Autosomal recessive
ST3GAL3	ST3GAL3	0	-	-	-	-	-	-	-	-	-	-	-	-	-	-	?Epileptic encephalopathy, early infantile, 15, 615006 (3), Autosomal recessive; Mental retardation, autosomal recessive 12, 611090 (3), Autosomal recessive
SYN2	SYN2	0	-	-	-	-	-	-	-	-	-	-	-	-	-	-	{Schizophrenia, susceptibility to}, 181500 (3), Autosomal dominant
SYNJ1	SYNJ1	0	-	-	-	-	-	-	-	-	-	-	-	-	-	-	Epileptic encephalopathy, early infantile, 53, 617389 (3), Autosomal recessive; Parkinson disease 20, early-onset, 615530 (3), Autosomal recessive
SZT2	SZT2	0	-	-	-	-	-	-	-	-	-	-	-	-	-	-	Epileptic encephalopathy, early infantile, 18, 615476 (3), Autosomal recessive
TBC1D24	TBC1D24	0	-	-	-	-	-	-	-	-	-	-	-	-	-	-	DOORS syndrome, 220500 (3), Autosomal recessive; Deafness , autosomal recessive 86, 614617 (3), Autosomal recessive; Deafness, autosomal dominant 65, 616044 (3), Autosomal dominant; Epileptic encephalopathy, early infantile, 16, 615338 (3), Autosomal recessive; Myoclonic epilepsy, infantile, familial, 605021 (3), Autosomal recessive
TKT	TKT	0	-	-	-	-	-	-	-	-	-	-	-	-	-	-	Short stature, developmental delay, and congenital heart defects, 617044 (3), Autosomal recessive
TMEM94	TMEM94	0	-	-	-	-	-	-	-	-	-	-	-	-	-	-	Intellectual developmental disorder with cardiac defects and dysmorphic facies, 618316 (3), Autosomal recessive
TRAK1	TRAK1	0	-	-	-	-	-	-	-	-	-	-	-	-	-	-	Epileptic encephalopathy, early infantile, 68, 618201 (3), Autosomal recessive
AGS1	TREX1	0	-	-	-	-	-	-	-	-	-	-	-	-	-	-	Alagille syndrome 1, 118450 (3), Autosomal dominant; ?Deafness, congenital heart defects, and posterior embryotoxon, 617992 (3); Tetralogy of Fallot, 187500 (3), Autosomal dominant
UBA5	UBA5	0	-	-	-	-	-	-	-	-	-	-	-	-	-	-	Epileptic encephalopathy, early infantile, 44, 617132 (3), Autosomal recessive; ?Spinocerebellar ataxia, autosomal recessive 24, 617133 (3), Autosomal recessive
RAD6A	UBE2A	0	-	-	-	-	-	-	-	-	-	-	-	-	-	-	Mental retardation, X-linked syndromic, Nascimento-type, 300860 (3), X-linked recessive
UFC1	UFC1	0	-	-	-	-	-	-	-	-	-	-	-	-	-	-	Neurodevelopmental disorder with spasticity and poor growth, 618076 (3), Autosomal recessive
VARS1	VARS1	0	-	-	-	-	-	-	-	-	-	-	-	-	-	-	Neurodevelopmental disorder with microcephaly, seizures, and cortical atrophy, 617802 (3), Autosomal recessive
VARS2	VARS2	0	-	-	-	-	-	-	-	-	-	-	-	-	-	-	Neurodevelopmental disorder with microcephaly, seizures, and cortical atrophy, 617802 (3), Autosomal recessive
WARS2	WARS2	0	-	-	-	-	-	-	-	-	-	-	-	-	-	-	Neurodevelopmental disorder, mitochondrial, with abnormal movements and lactic acidosis, with or without seizures, 617710 (3), Autosomal recessive
WDPCP	WDPCP	0	-	-	-	-	-	-	-	-	-	-	-	-	-	-	?Bardet-Biedl syndrome 15, 615992 (3), Autosomal recessive; ?Congenital heart defects, hamartomas of tongue, and polysyndactyly, 217085 (3), Autosomal recessive
WDR45B	WDR45B	0	-	-	-	-	-	-	-	-	-	-	-	-	-	-	Neurodevelopmental disorder with spastic quadriplegia and brain abnormalities with or without seizures, 617977 (3), Autosomal recessive
WAGR	WT1	0	-	-	-	-	-	-	-	-	-	-	-	-	-	-	Wilms tumor, aniridia, genitourinary anomalies and mental retardation syndrome, 194072 (4), Autosomal dominant, Somatic mutation
YAP1	YAP1	0	-	-	-	-	-	-	-	-	-	-	-	-	-	-	Coloboma, ocular, with or without hearing impairment, cleft lip/palate, and/or mental retardation, 120433 (3), Autosomal dominant
ZDHHC15	ZDHHC15	0	-	-	-	-	-	-	-	-	-	-	-	-	-	-	?Mental retardation, X-linked 91, 300577 (3), X-linked dominant
ZIC3	ZIC3	0	-	-	-	-	-	-	-	-	-	-	-	-	-	-	Congenital heart defects, nonsyndromic, 1, X-linked, 306955 (3), X-linked recessive; Heterotaxy, visceral, 1, X-linked, 306955 (3), X-linked recessive; VACTERL association, X-linked, 314390 (3), X-linked recessive
MRX89	ZNF41	0	-	-	-	-	-	-	-	-	-	-	-	-	-	-	Mental retardation, X-linked 89, 300848 (2), X-linked dominant
RP58	ZNF513	0	-	-	-	-	-	-	-	-	-	-	-	-	-	-	Mental retardation, autosomal dominant 22, 612337 (3), Autosomal dominant
ANKS1B	ANKS1B	0	-	-	-	-	-	-	-	-	-	-	3	1	3	3	-
ATP1A1	ATP1A1	0	-	-	-	-	-	-	-	-	-	-	3	1	3	2	Charcot-Marie-Tooth disease, axonal, type 2DD, 618036 (3), Autosomal dominant; Hypomagnesemia, seizures, and mental retardation 2, 618314 (3), Autosomal dominant
CEP290	CEP290	0	-	-	-	-	-	-	-	-	-	-	3	1	8	3	-
CHD1	CHD1	0	-	-	-	-	-	-	-	-	-	-	3	1	4	3	-
CLCN4	CLCN4	0	-	-	-	-	-	-	-	-	-	-	3	1	4	1	-
CUX2	CUX2	0	-	-	-	-	-	-	-	-	-	-	3	1	8	2	Epileptic encephalopathy, early infantile, 67, 618141 (3), Autosomal dominant
DLL1	DLL1	0	-	-	-	-	-	-	-	-	-	-	3	1	2	1	-
GABBR2	GABBR2	0	-	-	-	-	-	-	-	-	-	-	3	1	10	2	Epileptic encephalopathy, early infantile, 59, 617904 (3), Autosomal dominant; Neurodevelopmental disorder with poor language and loss of hand skills, 617903 (3), Autosomal dominant; {Nicotine dependence, protection against}, 188890 (3); {Nicotine dependence, susceptibility to}, 188890 (3)
HDAC4	HDAC4	0	-	-	-	-	-	-	-	-	-	-	3	1	16	3	-
MED12L	MED12L	0	-	-	-	-	-	-	-	-	-	-	3	1	4	3	-
NFIB	NFIB	0	-	-	-	-	-	-	-	-	-	-	3	1	5	2	-
NTNG1	NTNG1	0	-	-	-	-	-	-	-	-	-	-	3	1	8	2	-
RNF135	RNF135	0	-	-	-	-	-	-	-	-	-	-	3	1	4	2	-
RPS6KA3	RPS6KA3	0	-	-	-	-	-	-	-	-	-	-	3	1	9	3	Coffin-Lowry syndrome, 303600 (3), X-linked dominant; Mental retardation, X-linked 19, 300844 (3), X-linked dominant
SYNE1	SYNE1	0	-	-	-	-	-	-	-	-	-	-	3	1	16	9	-
TTN	TTN	0	-	-	-	-	-	-	-	-	-	-	3	1	20	10	-
UNC13A	UNC13A	0	-	-	-	-	-	-	-	-	-	-	3	1	6	4	-
ADA	ADA	0	-	-	-	-	-	-	-	-	-	-	2	0	7	5	-
AMPD1	AMPD1	0	-	-	-	-	-	-	-	-	-	-	2	0	3	3	-
AMT	AMT	0	-	-	-	-	-	-	-	-	-	-	2	0	1	1	-
ANXA1	ANXA1	0	-	-	-	-	-	-	-	-	-	-	2	0	2	2	-
APBB1	APBB1	0	-	-	-	-	-	-	-	-	-	-	2	0	3	3	-
ASAP2	ASAP2	0	-	-	-	-	-	-	-	-	-	-	2	0	3	3	-
ASPM	ASPM	0	-	-	-	-	-	-	-	-	-	-	2	0	7	4	-
ASTN2	ASTN2	0	-	-	-	-	-	-	-	-	-	-	2	0	13	5	-
ATP10A	ATP10A	0	-	-	-	-	-	-	-	-	-	-	2	0	9	7	-
AVPR1A	AVPR1A	0	-	-	-	-	-	-	-	-	-	-	2	0	22	12	-
BTAF1	BTAF1	0	-	-	-	-	-	-	-	-	-	-	2	0	7	7	-
CACNA1D	CACNA1D	0	-	-	-	-	-	-	-	-	-	-	2	0	20	8	-
CACNA1H	CACNA1H	0	-	-	-	-	-	-	-	-	-	-	2	0	27	9	-
CACNB2	CACNB2	0	-	-	-	-	-	-	-	-	-	-	2	0	4	3	-
CC2D1A	CC2D1A	0	-	-	-	-	-	-	-	-	-	-	2	0	12	4	-
CCNG1	CCNG1	0	-	-	-	-	-	-	-	-	-	-	2	0	1	1	-
CCT4	CCT4	0	-	-	-	-	-	-	-	-	-	-	2	0	3	2	-
CDH13	CDH13	0	-	-	-	-	-	-	-	-	-	-	2	0	3	3	-
CEP135	CEP135	0	-	-	-	-	-	-	-	-	-	-	2	0	6	4	-
CEP41	CEP41	0	-	-	-	-	-	-	-	-	-	-	2	0	5	2	-
CGNL1	CGNL1	0	-	-	-	-	-	-	-	-	-	-	2	0	4	4	-
CHMP1A	CHMP1A	0	-	-	-	-	-	-	-	-	-	-	2	0	5	4	-
CHRNA7	CHRNA7	0	-	-	-	-	-	-	-	-	-	-	2	0	13	6	-
CIB2	CIB2	0	-	-	-	-	-	-	-	-	-	-	2	0	1	1	-
FAM92B	CIBAR2	0	-	-	-	-	-	-	-	-	-	-	2	0	3	3	-
CNTN4	CNTN4	0	-	-	-	-	-	-	-	-	-	-	2	0	21	13	-
CNTN5	CNTN5	0	-	-	-	-	-	-	-	-	-	-	2	0	9	8	-
CNTN6	CNTN6	0	-	-	-	-	-	-	-	-	-	-	2	0	13	10	-
CNTNAP2	CNTNAP2	0	-	-	-	-	-	-	-	-	-	-	2	1	67	34	{Autism susceptibility 15}, 612100 (3); Cortical dysplasia-focal epilepsy syndrome, 610042 (3), Autosomal recessive; Pitt-Hopkins like syndrome 1, 610042 (3), Autosomal recessive
CNTNAP3	CNTNAP3	0	-	-	-	-	-	-	-	-	-	-	2	0	5	3	-
CNTNAP4	CNTNAP4	0	-	-	-	-	-	-	-	-	-	-	2	0	11	10	-
CPEB4	CPEB4	0	-	-	-	-	-	-	-	-	-	-	2	0	1	1	-
CSDE1	CSDE1	0	-	-	-	-	-	-	-	-	-	-	2	1	2	2	-
CTNND2	CTNND2	0	-	-	-	-	-	-	-	-	-	-	2	0	5	3	-
CUL7	CUL7	0	-	-	-	-	-	-	-	-	-	-	2	0	6	6	-
CUX1	CUX1	0	-	-	-	-	-	-	-	-	-	-	2	0	6	3	-
CYFIP1	CYFIP1	0	-	-	-	-	-	-	-	-	-	-	2	0	16	6	-
DAPP1	DAPP1	0	-	-	-	-	-	-	-	-	-	-	2	0	1	1	-
DENR	DENR	0	-	-	-	-	-	-	-	-	-	-	2	0	3	2	-
DISC1	DISC1	0	-	-	-	-	-	-	-	-	-	-	2	0	34	8	{Schizophrenia 9, susceptibility to}, 604906 (3)
DLGAP1	DLGAP1	0	-	-	-	-	-	-	-	-	-	-	2	0	8	6	-
DPP10	DPP10	0	-	-	-	-	-	-	-	-	-	-	2	0	11	5	-
EFR3A	EFR3A	0	-	-	-	-	-	-	-	-	-	-	2	0	5	5	-
ELP4	ELP4	0	-	-	-	-	-	-	-	-	-	-	2	0	7	6	-
EMSY	EMSY	0	-	-	-	-	-	-	-	-	-	-	2	0	4	4	-
EP400	EP400	0	-	-	-	-	-	-	-	-	-	-	2	0	6	5	-
FBN1	FBN1	0	-	-	-	-	-	-	-	-	-	-	2	0	10	7	-
GALNT8	GALNT8	0	-	-	-	-	-	-	-	-	-	-	2	0	2	2	-
GPC4	GPC4	0	-	-	-	-	-	-	-	-	-	-	2	0	2	1	-
GPHN	GPHN	0	-	-	-	-	-	-	-	-	-	-	2	0	8	4	-
GRIA1	GRIA1	0	-	-	-	-	-	-	-	-	-	-	2	0	6	5	-
GRID1	GRID1	0	-	-	-	-	-	-	-	-	-	-	2	0	6	3	-
GRIK2	GRIK2	0	-	-	-	-	-	-	-	-	-	-	2	0	18	11	-
GRIK5	GRIK5	0	-	-	-	-	-	-	-	-	-	-	2	0	8	7	-
GRIN1	GRIN1	0	-	-	-	-	-	-	-	-	-	-	2	0	17	0	Neurodevelopmental disorder with or without hyperkinetic movements and seizures, autosomal dominant, 614254 (3), Autosomal dominant; Neurodevelopmental disorder with or without hyperkinetic movements and seizures, autosomal recessive, 617820 (3), Autosomal recessive
HMGN1	HMGN1	0	-	-	-	-	-	-	-	-	-	-	2	0	1	1	-
ICA1	ICA1	0	-	-	-	-	-	-	-	-	-	-	2	0	8	7	-
ITGB3	ITGB3	0	-	-	-	-	-	-	-	-	-	-	2	0	15	9	-
JARID2	JARID2	0	-	-	-	-	-	-	-	-	-	-	2	0	11	8	-
KCNJ10	KCNJ10	0	-	-	-	-	-	-	-	-	-	-	2	0	11	4	-
KDM4C	KDM4C	0	-	-	-	-	-	-	-	-	-	-	2	0	2	2	-
KDM5C	KDM5C	0	-	-	-	-	-	-	-	-	-	-	2	0	23	4	-
KIAA1586	KIAA1586	0	-	-	-	-	-	-	-	-	-	-	2	0	4	4	-
KIF14	KIF14	0	-	-	-	-	-	-	-	-	-	-	2	0	4	3	-
KIRREL3	KIRREL3	0	-	-	-	-	-	-	-	-	-	-	2	0	15	9	-
LAMB1	LAMB1	0	-	-	-	-	-	-	-	-	-	-	2	0	7	7	-
LMX1B	LMX1B	0	-	-	-	-	-	-	-	-	-	-	2	0	1	1	-
LRP1	LRP1	0	-	-	-	-	-	-	-	-	-	-	2	0	4	4	-
MACROD2	MACROD2	0	-	-	-	-	-	-	-	-	-	-	2	0	19	11	-
MET	MET	0	-	-	-	-	-	-	-	-	-	-	2	0	37	14	-
MIR137	MIR137	0	-	-	-	-	-	-	-	-	-	-	2	0	10	2	-
DLG2	MPP2	0	-	-	-	-	-	-	-	-	-	-	2	0	2	2	-
MTOR	MTOR	0	-	-	-	-	-	-	-	-	-	-	2	1	18	7	-
MYH10	MYH10	0	-	-	-	-	-	-	-	-	-	-	2	0	5	2	-
MYO9B	MYO9B	0	-	-	-	-	-	-	-	-	-	-	2	0	4	3	-
NAV2	NAV2	0	-	-	-	-	-	-	-	-	-	-	2	0	9	6	-
GRIP1	NCOA2	0	-	-	-	-	-	-	-	-	-	-	2	0	13	3	-
NCOR1	NCOR1	0	-	-	-	-	-	-	-	-	-	-	2	0	6	4	-
NLGN1	NLGN1	0	-	-	-	-	-	-	-	-	-	-	2	0	17	8	-
NUAK1	NUAK1	0	-	-	-	-	-	-	-	-	-	-	2	0	6	4	-
NUDCD2	NUDCD2	0	-	-	-	-	-	-	-	-	-	-	2	0	3	3	-
OPHN1	OPHN1	0	-	-	-	-	-	-	-	-	-	-	2	0	15	4	-
OTUD7A	OTUD7A	0	-	-	-	-	-	-	-	-	-	-	2	0	4	2	-
OXTR	OXTR	0	-	-	-	-	-	-	-	-	-	-	2	0	44	20	-
P4HA2	P4HA2	0	-	-	-	-	-	-	-	-	-	-	2	0	4	4	-
PAH	PAH	0	-	-	-	-	-	-	-	-	-	-	2	0	7	4	-
PAK2	PAK2	0	-	-	-	-	-	-	-	-	-	-	2	0	4	1	-
CNR1	PCDHA4	0	-	-	-	-	-	-	-	-	-	-	2	0	7	1	-
PER2	PER2	0	-	-	-	-	-	-	-	-	-	-	2	0	3	3	-
PHB	PHB	0	-	-	-	-	-	-	-	-	-	-	2	0	1	0	-
PHRF1	PHRF1	0	-	-	-	-	-	-	-	-	-	-	2	0	4	4	-
PLCB1	PLCB1	0	-	-	-	-	-	-	-	-	-	-	2	0	7	3	Epileptic encephalopathy, early infantile, 12, 613722 (3), Autosomal recessive
PLXNA4	PLXNA4	0	-	-	-	-	-	-	-	-	-	-	2	0	4	3	-
PON1	PON1	0	-	-	-	-	-	-	-	-	-	-	2	0	5	1	-
PREX1	PREX1	0	-	-	-	-	-	-	-	-	-	-	2	0	2	2	-
PRICKLE1	PRICKLE1	0	-	-	-	-	-	-	-	-	-	-	2	0	4	1	-
PRICKLE2	PRICKLE2	0	-	-	-	-	-	-	-	-	-	-	2	0	4	3	-
PRKCB	PRKCB	0	-	-	-	-	-	-	-	-	-	-	2	0	6	3	-
PRKD2	PRKD2	0	-	-	-	-	-	-	-	-	-	-	2	0	3	2	-
PRKN	PRKN	0	-	-	-	-	-	-	-	-	-	-	2	0	15	7	-
PRODH	PRODH	0	-	-	-	-	-	-	-	-	-	-	2	1	6	3	Hyperprolinemia, type I, 239500 (3), Autosomal recessive; {Schizophrenia, susceptibility to, 4}, 600850 (3), Autosomal dominant
PTCHD1-AS	PTCHD1-AS	0	-	-	-	-	-	-	-	-	-	-	2	0	3	3	-
PYHIN1	PYHIN1	0	-	-	-	-	-	-	-	-	-	-	2	0	4	4	-
RALGAPB	RALGAPB	0	-	-	-	-	-	-	-	-	-	-	2	0	4	3	-
RBFOX1	RBFOX1	0	-	-	-	-	-	-	-	-	-	-	2	0	34	9	-
RBM27	RBM27	0	-	-	-	-	-	-	-	-	-	-	2	0	3	2	-
ROBO2	ROBO2	0	-	-	-	-	-	-	-	-	-	-	2	0	8	4	-
SAE1	SAE1	0	-	-	-	-	-	-	-	-	-	-	2	0	3	3	-
SBF1	SBF1	0	-	-	-	-	-	-	-	-	-	-	2	0	9	8	-
SCN9A	SCN9A	0	-	-	-	-	-	-	-	-	-	-	2	0	5	2	-
SEMA5A	SEMA5A	0	-	-	-	-	-	-	-	-	-	-	2	0	17	11	-
SHANK1	SHANK1	0	-	-	-	-	-	-	-	-	-	-	2	0	8	6	-
SHOX	SHOX	0	-	-	-	-	-	-	-	-	-	-	2	0	2	2	-
SLC12A5	SLC12A5	0	-	-	-	-	-	-	-	-	-	-	2	0	5	2	{Epilepsy, idiopathic generalized, susceptibility to, 14}, 616685 (3), Autosomal dominant; Epileptic encephalopathy, early infantile, 34, 616645 (3), Autosomal recessive
SLC35B1	SLC35B1	0	-	-	-	-	-	-	-	-	-	-	2	0	1	0	-
SLC38A10	SLC38A10	0	-	-	-	-	-	-	-	-	-	-	2	0	2	2	-
SLC6A3	SLC6A3	0	-	-	-	-	-	-	-	-	-	-	2	0	15	5	-
SLC7A3	SLC7A3	0	-	-	-	-	-	-	-	-	-	-	2	0	2	1	-
SLC7A5	SLC7A5	0	-	-	-	-	-	-	-	-	-	-	2	0	3	2	-
SLITRK5	SLITRK5	0	-	-	-	-	-	-	-	-	-	-	2	0	9	5	-
SPARCL1	SPARCL1	0	-	-	-	-	-	-	-	-	-	-	2	0	3	2	-
ST8SIA2	ST8SIA2	0	-	-	-	-	-	-	-	-	-	-	2	0	9	4	-
STXBP5	STXBP5	0	-	-	-	-	-	-	-	-	-	-	2	0	6	5	-
TAOK2	TAOK2	0	-	-	-	-	-	-	-	-	-	-	2	0	5	3	-
TBC1D31	TBC1D31	0	-	-	-	-	-	-	-	-	-	-	2	0	4	4	-
TERF2	TERF2	0	-	-	-	-	-	-	-	-	-	-	2	0	3	2	-
TET2	TET2	0	-	-	-	-	-	-	-	-	-	-	2	0	4	4	-
TMLHE	TMLHE	0	-	-	-	-	-	-	-	-	-	-	2	0	5	5	{Autism, susceptibility to, X-linked 6}, 300872 (3), X-linked recessive
TRAPPC9	TRAPPC9	0	-	-	-	-	-	-	-	-	-	-	2	0	13	6	-
TRPC6	TRPC6	0	-	-	-	-	-	-	-	-	-	-	2	0	3	2	-
TRPM1	TRPM1	0	-	-	-	-	-	-	-	-	-	-	2	0	4	3	-
UBE3C	UBE3C	0	-	-	-	-	-	-	-	-	-	-	2	0	4	4	-
UBR5	UBR5	0	-	-	-	-	-	-	-	-	-	-	2	0	7	5	-
UNC79	UNC79	0	-	-	-	-	-	-	-	-	-	-	2	0	4	3	-
USP15	USP15	0	-	-	-	-	-	-	-	-	-	-	2	0	3	3	-
VIL1	VIL1	0	-	-	-	-	-	-	-	-	-	-	2	0	3	3	-
WWOX	WWOX	0	-	-	-	-	-	-	-	-	-	-	2	0	9	3	Epileptic encephalopathy, early infantile, 28, 616211 (3), Autosomal recessive; Esophageal squamous cell carcinoma, somatic, 133239 (3); Spinocerebellar ataxia, autosomal recessive 12, 614322 (3), Autosomal recessive
ZNF804A	ZNF804A	0	-	-	-	-	-	-	-	-	-	-	2	0	13	6	-
ACTB	ACTB	0	-	-	-	-	-	-	-	-	-	-	1	0	3	1	-
ADSL	ADSL	0	-	-	-	-	-	-	-	-	-	-	1	0	6	1	-
ALDH5A1	ALDH5A1	0	-	-	-	-	-	-	-	-	-	-	1	0	10	3	-
ANK3	ANK3	0	-	-	-	-	-	-	-	-	-	-	1	0	26	9	-
ARHGEF9	ARHGEF9	0	-	-	-	-	-	-	-	-	-	-	1	0	10	4	Epileptic encephalopathy, early infantile, 8, 300607 (3), X-linked recessive
ARX	ARX	0	-	-	-	-	-	-	-	-	-	-	1	0	17	6	Epileptic encephalopathy, early infantile, 1, 308350 (3), X-linked recessive; Hydranencephaly with abnormal genitalia, 300215 (3), X-linked; Lissencephaly, X-linked 2, 300215 (3), X-linked; Mental retardation, X-linked 29 and others, 300419 (3), X-linked recessive; Partington syndrome, 309510 (3), X-linked recessive; Proud syndrome, 300004 (3), X-linked
ATRX	ATRX	0	-	-	-	-	-	-	-	-	-	-	1	0	21	8	Alpha-thalassemia myelodysplasia syndrome, somatic, 300448 (3); Alpha-thalassemia/mental retardation syndrome, 301040 (3), X-linked dominant; Mental retardation-hypotonic facies syndrome, X-linked, 309580 (3), X-linked recessive
BCKDK	BCKDK	0	-	-	-	-	-	-	-	-	-	-	1	0	4	1	-
BRSK2	BRSK2	0	-	-	-	-	-	-	-	-	-	-	1	0	4	4	-
CACNA1C	CACNA1C	0	-	-	-	-	-	-	-	-	-	-	1	0	45	12	-
DHCR7	DHCR7	0	-	-	-	-	-	-	-	-	-	-	1	0	17	3	-
DMPK	DMPK	0	-	-	-	-	-	-	-	-	-	-	1	0	8	3	-
FMR1	FMR1	0	-	-	-	-	-	-	-	-	-	-	1	0	42	7	-
HNRNPH2	HNRNPH2	0	-	-	-	-	-	-	-	-	-	-	1	0	6	2	Mental retardation, X-linked, syndromic, Bain type, 300986 (3), X-linked dominant
HRAS	HRAS	0	-	-	-	-	-	-	-	-	-	-	1	0	12	5	-
KDM3B	KDM3B	0	-	-	-	-	-	-	-	-	-	-	1	0	1	0	-
MAGEL2	MAGEL2	0	-	-	-	-	-	-	-	-	-	-	1	0	16	0	-
MBOAT7	MBOAT7	0	-	-	-	-	-	-	-	-	-	-	1	0	6	2	-
NBEA	NBEA	0	-	-	-	-	-	-	-	-	-	-	1	0	19	8	-
NF1	NF1	0	-	-	-	-	-	-	-	-	-	-	1	0	24	8	-
NIPBL	NIPBL	0	-	-	-	-	-	-	-	-	-	-	1	0	13	5	-
NLGN2	NLGN2	0	-	-	-	-	-	-	-	-	-	-	1	0	8	4	-
NRXN2	NRXN2	0	-	-	-	-	-	-	-	-	-	-	1	0	11	7	-
NRXN3	NRXN3	0	-	-	-	-	-	-	-	-	-	-	1	0	18	9	-
PCDH19	PCDH19	0	-	-	-	-	-	-	-	-	-	-	1	0	34	2	Epileptic encephalopathy, early infantile, 9, 300088 (3), X-linked
POMGNT1	POMGNT1	0	-	-	-	-	-	-	-	-	-	-	1	0	5	3	-
PSMD12	PSMD12	0	-	-	-	-	-	-	-	-	-	-	1	0	3	0	-
RERE	RERE	0	-	-	-	-	-	-	-	-	-	-	1	0	7	4	Neurodevelopmental disorder with or without anomalies of the brain, eye, or heart, 616975 (3), Autosomal dominant
SLC9A6	SLC9A6	0	-	-	-	-	-	-	-	-	-	-	1	0	15	2	Mental retardation, X-linked syndromic, Christianson type, 300243 (3), X-linked dominant
TANC2	TANC2	0	-	-	-	-	-	-	-	-	-	-	1	0	10	7	-
TBCK	TBCK	0	-	-	-	-	-	-	-	-	-	-	1	0	1	0	-
TSC1	TSC1	0	-	-	-	-	-	-	-	-	-	-	1	0	20	7	-
TSC2	TSC2	0	-	-	-	-	-	-	-	-	-	-	1	0	30	14	-
TSHZ3	TSHZ3	0	-	-	-	-	-	-	-	-	-	-	1	0	3	2	-
UBE3A	UBE3A	0	-	-	-	-	-	-	-	-	-	-	1	0	27	7	-
VPS13B	VPS13B	0	-	-	-	-	-	-	-	-	-	-	1	0	20	10	-
ZBTB20	ZBTB20	0	-	-	-	-	-	-	-	-	-	-	1	0	22	3	-
ZNF462	ZNF462	0	-	-	-	-	-	-	-	-	-	-	1	0	9	7	-
