# Supplementary material for: Targeted sequencing and integrative analysis to prioritize candidate genes in neurodevelopmental disorders
Source: Mol Neurobiol. 2021 Apr 15;58(8):3863–73. doi: 10.1007/s12035-021-02377-y (PMC8280036; doi:10.1007/s12035-021-02377-y)
Supplement: Supplementary file 10 — (XLSX 23 kb) [file 12035_2021_2377_MOESM10_ESM.xlsx]

## Sheet: Sheet1
Table S4. Detailed information of 21 genes with multiple de novo PTVs/Dmis in our Chinese cohort.
Chr	Position	Ref	Alt	Gene symbol	Genbank No.	Effect	Nucleotide change	AA. alteration	Patient_ID	cytoBand	avsnp150	gnomAD_exome_ALL	gnomAD_genome_ALL	RVIS (percentile)	pLI (percentile)	Description	Novel gene screening	SFARI_gene-score	SFARI_syndromic	SFARI_number-of-reports	SFARI_number-autism-reports	Recurrent_in_10_NDD_publications	PMID:25363760 (ASD)	PMID:26402605 (ASD)	PMID:27479843 (ID)	PMID:28135719 (UDD)	PMID:28191889 (ASD)	PMID:28263302 (ASD)	PMID:29262854 (ASD,ID,DD,SCZ)	PMID:29346770 (ASD)	PMID:30559488 (ASD,ID,DD)	PMID:31981491 (ASD)
chr2	166243526	G	A	SCN2A	NM_001040143	nonsynonymous	c.4822G>A	p.G1608R	A617	2q24.3	rs796053154	-	-	-2.506 (1.1%)	0.999999992 (0.7243%)	sodium voltage-gated channel alpha subunit 2	Known	1	0	62	33	10	Y	Y	Y	Y	Y	Y	Y	Y	Y	Y
chr2	166211176	AA	-	SCN2A	NM_001040143	frameshift	c.3394_3395del	p.K1132Rfs*6	A2938	2q24.3	-	-	-	-2.506 (1.1%)	0.999999992 (0.7243%)	sodium voltage-gated channel alpha subunit 2	Known	1	0	62	33	10	Y	Y	Y	Y	Y	Y	Y	Y	Y	Y
chr2	166198843	A	G	SCN2A	NM_001040143	nonsynonymous	c.2426A>G	p.K809R	5884	2q24.3	-	-	-	-2.506 (1.1%)	0.999999992 (0.7243%)	sodium voltage-gated channel alpha subunit 2	Known	1	0	62	33	10	Y	Y	Y	Y	Y	Y	Y	Y	Y	Y
chr2	166164398	T	C	SCN2A	NM_001040143	nonsynonymous	c.427T>C	p.C143R	A3031	2q24.3	-	-	-	-2.506 (1.1%)	0.999999992 (0.7243%)	sodium voltage-gated channel alpha subunit 2	Known	1	0	62	33	10	Y	Y	Y	Y	Y	Y	Y	Y	Y	Y
chr20	49510877	AT	-	ADNP	NM_001282532	frameshift	c.373_374del	p.I125fs*0	6666	20q13.13	-	-	-	-1.543 (3.7%)	0.9989041 (5.9753%)	activity-dependent neuroprotector homeobox	Known	1	0	39	23	9	Y	Y	-	Y	Y	Y	Y	Y	Y	Y
chr20	49510709	CTAA	-	ADNP	NM_001282532	frameshift	c.539_542del	p.V180Gfs*16	9246	20q13.13	rs1057518345	-	-	-1.543 (3.7%)	0.9989041 (5.9753%)	activity-dependent neuroprotector homeobox	Known	1	0	39	23	9	Y	Y	-	Y	Y	Y	Y	Y	Y	Y
chr6	33406570	T	C	SYNGAP1	NM_001130066	nonsynonymous	c.1550T>C	p.L517P	s3576	6p21.32	-	-	-	-2.295 (1.4%)	0.99999845 (1.7942%)	synaptic Ras GTPase activating protein 1	Known	1	0	54	17	9	Y	Y	-	Y	Y	Y	Y	Y	Y	Y
chr6	33400537	A	-	SYNGAP1	NM_001130066	frameshift	c.463delA	p.S155Afs*18	7498	6p21.32	-	-	-	-2.295 (1.4%)	0.99999845 (1.7942%)	synaptic Ras GTPase activating protein 1	Known	1	0	54	17	9	Y	Y	-	Y	Y	Y	Y	Y	Y	Y
chr12	13724844	C	T	GRIN2B	NM_000834	nonsynonymous	c.2065G>A	p.G689S	7072	12p13.1	rs869312868	-	-	-2.4767 (1.1%)	0.999994896 (2.1948%)	glutamate ionotropic receptor NMDA type subunit 2B	Known	1	0	53	21	9	Y	Y	-	Y	Y	Y	Y	Y	Y	Y
chr12	13724844	C	T	GRIN2B	NM_000834	nonsynonymous	c.2065G>A	p.G689S	s3588	12p13.1	rs869312868	-	-	-2.4767 (1.1%)	0.999994896 (2.1948%)	glutamate ionotropic receptor NMDA type subunit 2B	Known	1	0	53	21	9	Y	Y	-	Y	Y	Y	Y	Y	Y	Y
chr12	13724812	ATAGTTATTGCGA	-	GRIN2B	NM_000834	frameshift	c.2085_2097del	p.I695Mfs*14	s5162	12p13.1	-	-	-	-2.4767 (1.1%)	0.999994896 (2.1948%)	glutamate ionotropic receptor NMDA type subunit 2B	Known	1	0	53	21	9	Y	Y	-	Y	Y	Y	Y	Y	Y	Y
chr1	155451241	T	A	ASH1L	NM_018489	stopgain	c.1420A>T	p.K474X	A2758	1q22	-	-	-	-3.885 (0.3%)	1 (0.1591%)	ash1 (absent, small, or homeotic)-like (Drosophila)	Known	1	0	15	10	8	Y	Y	-	-	Y	Y	Y	Y	Y	Y
chr1	155451211	G	A	ASH1L	NM_018489	stopgain	c.1450C>T	p.R484X	A2092	1q22	-	-	-	-3.885 (0.3%)	1 (0.1591%)	ash1 (absent, small, or homeotic)-like (Drosophila)	Known	1	0	15	10	8	Y	Y	-	-	Y	Y	Y	Y	Y	Y
chr3	41275679	CA	-	CTNNB1	NM_001098209	frameshift	c.1574_1575del	p.P526Ffs*2	A1957	3p22.1	-	-	-	-1.073 (8.1%)	0.99981275 (4.1975%)	catenin beta 1	Known	1	0	21	6	7	-	-	Y	Y	Y	-	Y	Y	Y	Y
chr3	41267184	-	A	CTNNB1	NM_001098209	frameshift	c.769dupA	p.T257Nfs*13	A2434	3p22.1	-	-	-	-1.073 (8.1%)	0.99981275 (4.1975%)	catenin beta 1	Known	1	0	21	6	7	-	-	Y	Y	Y	-	Y	Y	Y	Y
chr3	41266561	ACTA	-	CTNNB1	NM_001098209	frameshift	c.358_361del	p.T120Mfs*11	s3224	3p22.1	-	-	-	-1.073 (8.1%)	0.99981275 (4.1975%)	catenin beta 1	Known	1	0	21	6	7	-	-	Y	Y	Y	-	Y	Y	Y	Y
chr2	60773343	G	A	BCL11A	NM_018014	stopgain	c.148C>T	p.Q50X	A3343	2p16.1	-	-	-	-1.670 (3.1%)	0.828999685 (20.6255%)	B-cell CLL/lymphoma 11A	Known	1	0	16	7	7	Y	Y	-	Y	-	-	Y	Y	Y	Y
chr2	60688516	C	-	BCL11A	NM_018014	frameshift	c.1531delG	p.V511Wfs*6	A3333	2p16.1	-	-	-	-1.670 (3.1%)	0.828999685 (20.6255%)	B-cell CLL/lymphoma 11A	Known	1	0	16	7	7	Y	Y	-	Y	-	-	Y	Y	Y	Y
chr12	116446221	CTCT	-	MED13L	NM_015335	frameshift	c.1994_1997del	p.E665Afs*7	A2719	12q24.21	-	-	-	-1.607 (3.3%)	0.999999999 (0.5706%)	mediator complex subunit 13 like	Known	1	0	32	14	6	-	-	-	Y	Y	-	Y	Y	Y	Y
chr12	116428913	C	-	MED13L	NM_015335	frameshift	c.3846delG	p.R1283Gfs*16	9284	12q24.21	-	-	-	-1.607 (3.3%)	0.999999999 (0.5706%)	mediator complex subunit 13 like	Known	1	0	32	14	6	-	-	-	Y	Y	-	Y	Y	Y	Y
chr12	116408546	G	A	MED13L	NM_015335	stopgain	c.5920C>T	p.R1974X	7774	12q24.21	-	-	-	-1.607 (3.3%)	0.999999999 (0.5706%)	mediator complex subunit 13 like	Known	1	0	32	14	6	-	-	-	Y	Y	-	Y	Y	Y	Y
chr22	51159932	-	G	SHANK3	NM_033517	frameshift	c.3630dupG	p.A1213Gfs*68	9338	22q13.33	rs797044936	6.38e-05	-	-	0.99983962 (4.1317%)	SH3 and multiple ankyrin repeat domains 3	Known	1	0	81	42	5	-	Y	-	-	-	Y	Y	-	Y	Y
chr22	51153476	G	A	SHANK3	NM_033517	splicing	c.2223+1G>A	NA	A3040	22q13.33	-	6.32e-06	-	-	0.99983962 (4.1317%)	SH3 and multiple ankyrin repeat domains 3	Known	1	0	81	42	5	-	Y	-	-	-	Y	Y	-	Y	Y
chrX	153296882	G	A	MECP2	NM_001110792	nonsynonymous	c.433C>T	p.R145C	6687	Xq28	rs28934904	-	-	-0.320 (30.3%)	0.698089048 (24.6200%)	methyl-CpG binding protein 2	Known	1	0	81	24	4	-	-	-	Y	Y	Y	-	-	Y	-
chrX	153296882	G	A	MECP2	NM_001110792	nonsynonymous	c.433C>T	p.R145C	A3010	Xq28	rs28934904	-	-	-0.320 (30.3%)	0.698089048 (24.6200%)	methyl-CpG binding protein 2	Known	1	0	81	24	4	-	-	-	Y	Y	Y	-	-	Y	-
chrX	153296516	G	A	MECP2	NM_001110792	stopgain	c.799C>T	p.R267X	A2534	Xq28	rs61749721	-	-	-0.320 (30.3%)	0.698089048 (24.6200%)	methyl-CpG binding protein 2	Known	1	0	81	24	4	-	-	-	Y	Y	Y	-	-	Y	-
chrX	153296363	G	A	MECP2	NM_001110792	nonsynonymous	c.952C>T	p.R318C	s3861	Xq28	rs28935468	-	-	-0.320 (30.3%)	0.698089048 (24.6200%)	methyl-CpG binding protein 2	Known	1	0	81	24	4	-	-	-	Y	Y	Y	-	-	Y	-
chr2	50765722	A	C	NRXN1	NM_001330087	nonsynonymous	c.1728T>G	p.S576R	7666	2p16.3	-	-	-	-1.883 (2.3%)	0.999948738 (3.2209%)	neurexin 1	Known	1	0	82	40	4	-	Y	-	-	Y	-	Y	-	-	Y
chr2	50723189	A	T	NRXN1	NM_001330087	nonsynonymous	c.2813T>A	p.I938N	9610	2p16.3	-	0	-	-1.883 (2.3%)	0.999948738 (3.2209%)	neurexin 1	Known	1	0	82	40	4	-	Y	-	-	Y	-	Y	-	-	Y
chr2	200233345	T	-	SATB2	NM_001172509	frameshift	c.683delA	p.K228Sfs*30	A913	2q33.1	-	-	-	-1.308 (5.4%)	0.999563007 (4.9712%)	SATB homeobox 2	Known	3	1	28	8	3	-	-	-	Y	-	-	Y	-	Y	-
chr2	200188564	G	A	SATB2	NM_001172509	stopgain	c.1504C>T	p.Q502X	s4151	2q33.1	-	-	-	-1.308 (5.4%)	0.999563007 (4.9712%)	SATB homeobox 2	Known	3	1	28	8	3	-	-	-	Y	-	-	Y	-	Y	-
chr20	62103520	C	T	KCNQ2	NM_004518	splicing	c.296+1G>A	NA	A886	20q13.33	rs118192190	-	-	-1.2497 (6.0%)	0.999356099 (5.3937%)	potassium voltage-gated channel subfamily Q member 2	Known	2	0	24	3	3	-	-	-	Y	-	-	Y	-	Y	-
chr20	62070955	G	A	KCNQ2	NM_004518	nonsynonymous	c.923C>T	p.P308L	s4225	20q13.33	-	-	-	-1.2497 (6.0%)	0.999356099 (5.3937%)	potassium voltage-gated channel subfamily Q member 2	Known	2	0	24	3	3	-	-	-	Y	-	-	Y	-	Y	-
chr20	62065250	A	C	KCNQ2	NM_004518	nonsynonymous	c.1030T>G	p.W344G	9851	20q13.33	-	-	-	-1.2497 (6.0%)	0.999356099 (5.3937%)	potassium voltage-gated channel subfamily Q member 2	Known	2	0	24	3	3	-	-	-	Y	-	-	Y	-	Y	-
chr7	140501302	T	C	BRAF	NM_004333	nonsynonymous	c.770A>G	p.Q257R	6129	7q34	rs180177035	-	-	-0.965 (9.6%)	0.999978196 (2.8258%)	B-Raf proto-oncogene, serine/threonine kinase	Known	1	0	8	1	2	-	-	-	Y	-	-	-	-	Y	-
chr7	140501302	T	C	BRAF	NM_004333	nonsynonymous	c.770A>G	p.Q257R	s4098	7q34	rs180177035	-	-	-0.965 (9.6%)	0.999978196 (2.8258%)	B-Raf proto-oncogene, serine/threonine kinase	Known	1	0	8	1	2	-	-	-	Y	-	-	-	-	Y	-
chr3	135870926	AG	-	MSL2	NM_001145417	frameshift	c.574_575del	p.L192Vfs*3	A671	3q22.3	-	-	-	-0.718 (15.0%)	0.889663742 (18.1893%)	male-specific lethal 2 homolog (Drosophila)	Novel	NA	NA	NA	NA	0	-	-	-	-	-	-	-	-	-	-
chr3	135870044	C	-	MSL2	NM_001145417	frameshift	c.1457delG	p.S486Ifs*11	A592	3q22.3	-	-	-	-0.718 (15.0%)	0.889663742 (18.1893%)	male-specific lethal 2 homolog (Drosophila)	Novel	NA	NA	NA	NA	0	-	-	-	-	-	-	-	-	-	-
chr6	152671433	T	G	SYNE1	NM_182961	nonsynonymous	c.11771A>C	p.H3924P	6720	6q25.2	rs756029164	-	-	-1.102 (7.7%)	3.75E-27 (99.4458%)	spectrin repeat containing, nuclear envelope 1	Known	3	1	16	9	0	-	-	-	-	-	-	-	-	-	-
chr6	152563496	T	C	SYNE1	NM_033071	nonsynonymous	c.19559A>G	p.Y6520C	A931	6q25.2	rs759071467	8.12e-06	3.23e-05	-1.102 (7.7%)	3.75E-27 (99.4458%)	spectrin repeat containing, nuclear envelope 1	Known	3	1	16	9	0	-	-	-	-	-	-	-	-	-	-
chrX	53239925	T	C	KDM5C	NM_001146702	nonsynonymous	c.1315A>G	p.M439V	8743	Xp11.22	-	-	-	-2.706 (0.9%)	0.997842569 (7.0178%)	lysine demethylase 5C	Known	2	0	23	4	0	-	-	-	-	-	-	-	-	-	-
chrX	53228240	C	A	KDM5C	NM_001146702	nonsynonymous	c.1961G>T	p.C654F	A992	Xp11.22	-	-	-	-2.706 (0.9%)	0.997842569 (7.0178%)	lysine demethylase 5C	Known	2	0	23	4	0	-	-	-	-	-	-	-	-	-	-
chr22	42575645	G	A	TCF20	NM_005650	stopgain	c.5719C>T	p.R1907X	s4216	22q13.2	-	-	-	-3.824233709 (0.341514%)	0.999977934(2.8368%)	transcription factor 20 (AR1)	Known	1	0	10	3	5	-	-	Y	Y	-	-	Y	-	Y	Y
chr22	42605926	CA	-	TCF20	NM_005650	frameshift deletion	c.5385_5386del	p.C1795Wfs*13	A1299	22q13.2	rs869312678	-	-	-3.824233709 (0.341514%)	0.999977934(2.8368%)	transcription factor 20 (AR1)	Known	1	0	10	3	5	-	-	Y	Y	-	-	Y	-	Y	Y
chr22	42605906	-	A	TCF20	NM_005650	frameshift insertion	c.5405dupT	p.S1803Vfs*6	A3484	22q13.2	-	-	-	-3.824233709 (0.341514%)	0.999977934(2.8368%)	transcription factor 20 (AR1)	Known	1	0	10	3	5	-	-	Y	Y	-	-	Y	-	Y	Y
chr1	153782655	A	G	GATAD2B	NM_020699	stoploss	c.1780T>C	p.X594Q	s5195	1q21.3	-	-	-	-0.647683512 (16.9194%)	0.998594716(6.3429%)	GATA zinc finger domain containing 2B	Known	-	-	-	-	4	-	-	Y	Y	-	-	Y	-	Y	-
chr1	153791344	G	A	GATAD2B	NM_020699	stopgain	c.520C>T	p.R174X	8734	1q21.3	-	-	-	-0.647683512 (16.9194%)	0.998594716(6.3429%)	GATA zinc finger domain containing 2B	Known	-	-	-	-	4	-	-	Y	Y	-	-	Y	-	Y	-
chr17	18138409	A	G	LLGL1	NM_004140	nonsynonymous SNV	c.1067A>G	p.D356G	9271	17p11.2	-	-	-	-1.695070442 (2.9405%)	0.977463207(12.0988%)	lethal giant larvae homolog 1, scribble cell polarity complex component	Known	1	0	11	4	4	-	-	Y	-	Y	-	Y	-	Y	-
chr17	18141042	G	A	LLGL1	NM_004140	nonsynonymous SNV	c.1859G>A	p.G620D	A2833	17p11.2	-	-	-	-1.695070442 (2.9405%)	0.977463207(12.0988%)	lethal giant larvae homolog 1, scribble cell polarity complex component	Known	1	0	11	4	4	-	-	Y	-	Y	-	Y	-	Y	-
chr1	43396395	C	T	SLC2A1	NM_006516	nonsynonymous SNV	c.418G>A	p.V140M	5303	1p34.2	rs1057517822	-	-	-0.915582298 (10.4885%)	0.93980813(15.5556%)	solute carrier family 2 member 1	Known	-	-	-	-	1	-	-	-	-	-	-	Y	-	-	-
chr1	43393298	C	T	SLC2A1	NM_006516	nonsynonymous SNV	c.1256G>A	p.G419D	A3210	1p34.2	-	-	-	-0.915582298 (10.4885%)	0.93980813(15.5556%)	solute carrier family 2 member 1	Known	-	-	-	-	1	-	-	-	-	-	-	Y	-	-	-
