# Supplementary material for: Targeted sequencing and integrative analysis to prioritize candidate genes in neurodevelopmental disorders
Source: Mol Neurobiol. 2021 Apr 15;58(8):3863–73. doi: 10.1007/s12035-021-02377-y (PMC8280036; doi:10.1007/s12035-021-02377-y)
Supplement: Supplementary file 11 — (XLSX 12 kb) [file 12035_2021_2377_MOESM11_ESM.xlsx]

## Sheet: Sheet1
Table S5. Detailed information of six genes with hemizygous variants in our probands.
Gene symbol	Genbank No.	Chr	Position	Ref	Alt	Effect	Nucleotide change	AA. alteration	RVIS (percentile)	pLI (percentile)	cytoBand	avsnp150	gnomAD_exome_ALL	gnomAD_genome_ALL	Description	Patient_ID	TADA_FDR_Our_data	TADA_FDR_Our_and_Public_NDD_data	Novel gene screening (PMID)	SFARI_gene-score	SFARI_syndromic	SFARI_number-of-reports	SFARI_number-autism-reports	Recurrent_in_10_NDD_publications	PMID:25363760 (ASD)	PMID:26402605 (ASD)	PMID:27479843 (ID)	PMID:28135719 (UDD)	PMID:28191889 (ASD)	PMID:28263302 (ASD)	PMID:29262854 (ASD,ID,DD,SCZ)	PMID:29346770 (ASD)	PMID:30559488 (ASD,ID,DD)	PMID:31981491 (ASD)	OMIM.refGene
PTCHD1	NM_173495	chrX	23398164	C	T	nonsynonymous	c.808C>T	p.R270C	-1.467 (4.2%)	0.947 (14.98%)	Xp22.11	rs745672569	1.119e-05	-	Cdc42 guanine nucleotide exchange factor 9	A1789	0.45138	0.00450053	Known (25131214/20844286)	1	0	11	7	1	-	-	-	-	-	-	-	-	Y	-	-
ATP6AP2	NM_005765	chrX	40456840	A	G	nonsynonymous	c.458A>G	p.Q153R	-0.519 (21.0%)	0.785 (22.10%)	Xp11.4	-	-	-	patched domain containing 1	5896	0.675104	0.706457	Known (26467484)	NA	NA	NA	NA	0	-	-	-	-	-	-	-	-	-	-	Mental retardation, X-linked, with epilepsy
ARHGEF9	NM_015185	chrX	62893983	G	A	nonsynonymous	c.859C>T	p.R287C	0.341261405 (71.2%)	0.983 (11.21%)	Xq11.1	-	-	-	ATPase H+ transporting accessory protein 2	A3013	0.78409	0.00120302	Known (28589177/29130122)	1	0	10	4	0	-	-	-	-	-	-	-	-	-	-	Epileptic encephalopathy, early infantile, 8
SLC16A2	NM_006517	chrX	73641872	-	A	frameshift	c.401dupA	p.N136Kfs*30	-0.095 (43.8%)	0.934 (15.84%)	Xq13.2	-	-	-	solute carrier family 16 member 2	5442	0.540286	1	Known (24170966)	NA	NA	NA	NA	0	-	-	-	-	-	-	-	-	-	-	Allan-Herndon-Dudley syndrome
SLC16A2	NM_006517	chrX	73744208	G	A	nonsynonymous	c.590G>A	p.R197H	-0.095 (43.8%)	0.934 (15.84%)	Xq13.2	rs727504155	-	-	solute carrier family 16 member 2	6120	0.540286	1	Known (24170966)	NA	NA	NA	NA	0	-	-	-	-	-	-	-	-	-	-	Allan-Herndon-Dudley syndrome
PLXNA3	NM_017514	chrX	153692296	G	A	nonsynonymous	c.1550G>A	p.C517Y	-2.049 (1.8%)	0.983 (11.20%)	Xq28	-	-	-	plexin A3	9928	0.848689	0.815397	Novel	3	0	3	2	0	-	-	-	-	-	-	-	-	-	-	-
SLC9A7	NM_032591	chrX	46513159	C	G	splicing	c.1030-1G>C	NA	-0.447 (24.1%)	0.954 (14.38%)	Xp11.23	rs781216966	1.717e-05	-	solute carrier family 9 member A7	s5207	0.650646	1	Known (30335141)	NA	NA	NA	NA	0	-	-	-	-	-	-	-	-	-	-	-
