# Supplementary material for: Targeted sequencing and integrative analysis to prioritize candidate genes in neurodevelopmental disorders
Source: Mol Neurobiol. 2021 Apr 15;58(8):3863–73. doi: 10.1007/s12035-021-02377-y (PMC8280036; doi:10.1007/s12035-021-02377-y)
Supplement: Supplementary file 12 — (XLSX 174 kb) [file 12035_2021_2377_MOESM12_ESM.xlsx]

## Sheet: Sheet3
Table S6.Integrated PTVs in 3582 controls.
Chr	Start	End	Ref	Alt	Sample_Hom	Sample_Het	Gene.refGene	ExonicFunc.refGene	AAChange.refGene	ReVe	gnomAD_exome_ALL	gnomAD_genome_ALL	RVIS (percentile)	pLI (percentile)
chr6	44268903	44268903	-	G	0	1	AARS2	frameshift insertion	AARS2:NM_020745:exon21:c.2782dupC:p.Q928Pfs*41	-	-	-	0.674883651 (84.0704%)	1.65E-07(85.4376%)
chr6	44270252	44270252	T	C	0	1	AARS2	splicing	NM_020745:exon18:c.2365-2A>G	0.657:T	-	-	0.674883651 (84.0704%)	1.65E-07(85.4376%)
chr6	44271022	44271022	C	T	0	1	AARS2	splicing	NM_020745:exon15:c.2145+1G>A	0.740:D	-	-	0.674883651 (84.0704%)	1.65E-07(85.4376%)
chr6	44271052	44271052	G	A	0	1	AARS2	stopgain	AARS2:NM_020745:exon15:c.2116C>T:p.Q706X	0.355:T	4.1e-06	-	0.674883651 (84.0704%)	1.65E-07(85.4376%)
chr6	44272057	44272057	G	A	0	1	AARS2	splicing	AARS2:NM_020745:exon14:c.1868C>T:p.A623V	0.113:T	1.63e-05	-	0.674883651 (84.0704%)	1.65E-07(85.4376%)
chr6	44274985	44274985	C	T	0	2	AARS2	splicing	NM_020745:exon6:c.1040+1G>A	0.694:T	-	-	0.674883651 (84.0704%)	1.65E-07(85.4376%)
chr6	44274986	44274986	G	A	0	1	AARS2	splicing	AARS2:NM_020745:exon6:c.1040C>T:p.P347L	0.472:T	1.22e-05	-	0.674883651 (84.0704%)	1.65E-07(85.4376%)
chr6	44279187	44279187	C	-	0	1	AARS2	frameshift deletion	AARS2:NM_020745:exon3:c.521delG:p.G174Vfs*17	-	-	-	0.674883651 (84.0704%)	1.65E-07(85.4376%)
chr6	44280817	44280817	C	G	0	1	AARS2	splicing	NM_020745:exon1:c.243+1G>C	0.684:T	-	-	0.674883651 (84.0704%)	1.65E-07(85.4376%)
chrX	108911502	108911502	C	A	0	1	ACSL4	splicing	ACSL4:NM_001318509:exon11:c.1266G>T:p.L422L,ACSL4:NM_001318510:exon11:c.1143G>T:p.L381L,ACSL4:NM_004458:exon11:c.1143G>T:p.L381L,ACSL4:NM_022977:exon12:c.1266G>T:p.L422L	-	6.44e-05	-	-0.92526593 (10.2975%)	0.99576765(8.0384%)
chr8	131859737	131859737	G	T	0	1	ADCY8	stopgain	ADCY8:NM_001115:exon11:c.2435C>A:p.S812X	0.775:D	-	-	-1.761902552 (2.71475%)	0.002985662(60.2853%)
chr10	111892063	111892063	A	G	0	1	ADD3	splicing	ADD3:NM_001320592:exon14:c.1733A>G:p.D578G,ADD3:NM_001320593:exon14:c.1733A>G:p.D578G,ADD3:NM_016824:exon14:c.1733A>G:p.D578G,ADD3:NM_001320591:exon15:c.1733A>G:p.D578G,ADD3:NM_001320594:exon15:c.1499A>G:p.D500G	0.386:T	-	-	-0.078173326 (45.0451%)	0.952357437(14.4746%)
chr20	49545364	49545364	T	C	0	1	ADNP	splicing	NM_001282531:exon2:UTR5;NM_015339:exon2:UTR5	-	-	-	-1.542847722 (3.71614%)	0.9989041(5.9753%)
chr2	236659131	236659131	C	T	0	2	AGAP1	splicing	AGAP1:NM_001037131:exon6:c.672C>T:p.D224D,AGAP1:NM_001244888:exon6:c.672C>T:p.D224D,AGAP1:NM_014914:exon6:c.672C>T:p.D224D	-	4.06e-06	-	-0.949823197 (9.87497%)	0.999356436(5.3882%)
chr2	236761437	236761437	-	A	0	1	AGAP1	frameshift insertion	AGAP1:NM_001244888:exon10:c.1159dupA:p.S387Kfs*5	-	-	-	-0.949823197 (9.87497%)	0.999356436(5.3882%)
chr2	236839410	236839410	G	A	0	2	AGAP1	splicing	AGAP1:NM_001037131:exon12:c.1326G>A:p.G442G	-	1.22e-05	-	-0.949823197 (9.87497%)	0.999356436(5.3882%)
chr2	236949395	236949395	T	C	0	1	AGAP1	splicing	AGAP1:NM_014914:exon14:c.1642T>C:p.S548P,AGAP1:NM_001037131:exon15:c.1801T>C:p.S601P	0.879:D	-	-	-0.949823197 (9.87497%)	0.999356436(5.3882%)
chr1	36335506	36335506	C	G	0	1	AGO1	splicing	NM_001317123:exon1:UTR5	-	-	-	-1.692333103 (2.95207%)	0.999999463(1.4705%)
chr1	36359410	36359410	T	C	0	1	AGO1	splicing	AGO1:NM_001317123:exon5:c.423T>C:p.D141D,AGO1:NM_012199:exon5:c.648T>C:p.D216D	-	-	-	-1.692333103 (2.95207%)	0.999999463(1.4705%)
chr1	36379601	36379601	C	T	0	1	AGO1	splicing	AGO1:NM_001317123:exon13:c.1516C>T:p.R506C,AGO1:NM_012199:exon13:c.1741C>T:p.R581C	0.609:T	-	-	-1.692333103 (2.95207%)	0.999999463(1.4705%)
chr6	135709121	135709121	A	C	0	1	AHI1	stoploss	AHI1:NM_001134832:exon23:c.3160T>G:p.X1054E	0.075:T	4.11e-06	-	0.537890382 (79.7002%)	3.26E-14(96.3621%)
chr6	135768160	135768160	G	A	0	1	AHI1	stopgain	AHI1:NM_001134830:exon11:c.1765C>T:p.R589X,AHI1:NM_001134832:exon12:c.1765C>T:p.R589X,AHI1:NM_017651:exon12:c.1765C>T:p.R589X,AHI1:NM_001134831:exon13:c.1765C>T:p.R589X,AHI1:NM_001350503:exon13:c.1765C>T:p.R589X,AHI1:NM_001350504:exon13:c.1765C>T:p.R589X	0.668:T	4.1e-06	-	0.537890382 (79.7002%)	3.26E-14(96.3621%)
chr6	135778798	135778798	G	A	0	1	AHI1	stopgain	AHI1:NM_001134830:exon7:c.985C>T:p.R329X,AHI1:NM_001134832:exon8:c.985C>T:p.R329X,AHI1:NM_017651:exon8:c.985C>T:p.R329X,AHI1:NM_001134831:exon9:c.985C>T:p.R329X,AHI1:NM_001350503:exon9:c.985C>T:p.R329X,AHI1:NM_001350504:exon9:c.985C>T:p.R329X	0.492:T	4.06e-06	-	0.537890382 (79.7002%)	3.26E-14(96.3621%)
chr6	135784264	135784264	T	C	0	2	AHI1	splicing	AHI1:NM_001134830:exon6:c.930A>G:p.A310A,AHI1:NM_001134832:exon7:c.930A>G:p.A310A,AHI1:NM_017651:exon7:c.930A>G:p.A310A,AHI1:NM_001134831:exon8:c.930A>G:p.A310A,AHI1:NM_001350503:exon8:c.930A>G:p.A310A,AHI1:NM_001350504:exon8:c.930A>G:p.A310A	-	4.42e-06	-	0.537890382 (79.7002%)	3.26E-14(96.3621%)
chr6	135816951	135816951	C	T	0	1	AHI1	splicing	NM_001134831:exon3:UTR5;NM_001350503:exon2:UTR5;NM_001350504:exon3:UTR5	-	-	-	0.537890382 (79.7002%)	3.26E-14(96.3621%)
chr6	24515395	24515395	C	T	0	1	ALDH5A1	splicing	ALDH5A1:NM_001080:exon5:c.727C>T:p.L243F,ALDH5A1:NM_170740:exon6:c.766C>T:p.L256F	0.854:D	-	-	0.362161292 (72.2505%)	0.002904262(60.4335%)
chr6	24522999	24522999	G	-	0	1	ALDH5A1	frameshift deletion	ALDH5A1:NM_001080:exon7:c.1019delG:p.C340Lfs*16,ALDH5A1:NM_170740:exon8:c.1058delG:p.C353Lfs*16	-	-	-	0.362161292 (72.2505%)	0.002904262(60.4335%)
chr5	125880658	125880658	T	A	0	1	ALDH7A1	stoploss	ALDH7A1:NM_001202404:exon16:c.1427A>T:p.X476L,ALDH7A1:NM_001182:exon18:c.1619A>T:p.X540L,ALDH7A1:NM_001201377:exon18:c.1535A>T:p.X512L	0.298:T	-	-	0.245476745 (66.2248%)	1.95E-12(94.9410%)
chr2	202568941	202568941	C	T	0	4	ALS2	splicing	ALS2:NM_020919:exon33:c.4839G>A:p.R1613R	-	4.07e-06	-	-2.155938739 (1.60338%)	0.000769641(65.5693%)
chr2	202575764	202575764	-	A	0	1	ALS2	frameshift insertion	ALS2:NM_020919:exon26:c.4071dupT:p.G1358Wfs*8	-	-	-	-2.155938739 (1.60338%)	0.000769641(65.5693%)
chr2	202580395	202580398	CTGT	-	0	1	ALS2	frameshift deletion	ALS2:NM_020919:exon25:c.4001_4004del:p.D1334Vfs*4	-	-	-	-2.155938739 (1.60338%)	0.000769641(65.5693%)
chr2	202582800	202582800	A	G	0	1	ALS2	splicing	ALS2:NM_020919:exon24:c.3836T>C:p.F1279S	0.264:T	-	-	-2.155938739 (1.60338%)	0.000769641(65.5693%)
chr2	202614483	202614483	-	C	0	1	ALS2	frameshift insertion	ALS2:NM_020919:exon8:c.1766dupG:p.Q590Sfs*19	-	-	-	-2.155938739 (1.60338%)	0.000769641(65.5693%)
chr2	202625571	202625572	AC	-	0	1	ALS2	frameshift deletion	ALS2:NM_001135745:exon4:c.1145_1146del:p.C382Sfs*19	-	4.25e-06	-	-2.155938739 (1.60338%)	0.000769641(65.5693%)
chr2	202626541	202626541	T	A	0	1	ALS2	splicing	ALS2:NM_001135745:exon4:c.176A>T:p.D59V,ALS2:NM_020919:exon4:c.176A>T:p.D59V	0.824:D	-	-	-2.155938739 (1.60338%)	0.000769641(65.5693%)
chr1	110172538	110172538	G	A	0	1	AMPD2	splicing	AMPD2:NM_203404:exon13:c.1788G>A:p.K596K,AMPD2:NM_001308170:exon14:c.1920G>A:p.K640K,AMPD2:NM_001257361:exon15:c.1791G>A:p.K597K,AMPD2:NM_004037:exon15:c.2145G>A:p.K715K,AMPD2:NM_139156:exon15:c.1902G>A:p.K634K,AMPD2:NM_001257360:exon16:c.2145G>A:p.K715K	-	-	-	-1.791875715 (2.58162%)	0.008542497(55.4952%)
chr1	110172920	110172920	-	AACA	0	1	AMPD2	frameshift insertion	AMPD2:NM_203404:exon14:c.1854_1855insAACA:p.S620Kfs*26,AMPD2:NM_001308170:exon15:c.1986_1987insAACA:p.S664Kfs*26,AMPD2:NM_001257361:exon16:c.1857_1858insAACA:p.S621Kfs*26,AMPD2:NM_004037:exon16:c.2211_2212insAACA:p.S739Kfs*26,AMPD2:NM_139156:exon16:c.1968_1969insAACA:p.S658Kfs*26,AMPD2:NM_001257360:exon17:c.2211_2212insAACA:p.S739Kfs*26	-	-	-	-1.791875715 (2.58162%)	0.008542497(55.4952%)
chr4	114163364	114163364	G	A	0	1	ANK2	splicing	ANK2:NM_001148:exon9:c.890G>A:p.R297K,ANK2:NM_020977:exon9:c.890G>A:p.R297K,ANK2:NM_001127493:exon10:c.827G>A:p.R276K	0.668:T	-	-	-2.975174634 (0.706182%)	1(0.1646%)
chr4	114244916	114244916	C	T	0	1	ANK2	splicing	ANK2:NM_001127493:exon28:c.2839C>T:p.R947C	0.124:T	0	-	-2.975174634 (0.706182%)	1(0.1646%)
chr4	114284627	114284627	T	A	0	1	ANK2	splicing	NM_001127493:exon41:c.4606+2T>A;NM_020977:exon39:c.4633+2T>A;NM_001148:exon40:c.10888+2T>A	0.615:T	-	-	-2.975174634 (0.706182%)	1(0.1646%)
chr10	61823012	61823012	G	A	0	1	ANK3	splicing	ANK3:NM_001149:exon16:c.2015C>T:p.T672I,ANK3:NM_001320874:exon38:c.4613C>T:p.T1538I,ANK3:NM_001204403:exon39:c.4595C>T:p.T1532I,ANK3:NM_001204404:exon39:c.4616C>T:p.T1539I,ANK3:NM_020987:exon40:c.12452C>T:p.T4151I	0.878:D	-	-	-5.215169063 (0.0752489%)	1(0.1481%)
chr10	61829305	61829305	T	-	0	1	ANK3	frameshift deletion	ANK3:NM_020987:exon37:c.11334delA:p.K3778Nfs*25	-	-	-	-5.215169063 (0.0752489%)	1(0.1481%)
chr10	61833584	61833584	T	-	0	1	ANK3	frameshift deletion	ANK3:NM_020987:exon37:c.7055delA:p.K2352Sfs*20	-	-	-	-5.215169063 (0.0752489%)	1(0.1481%)
chr10	61833590	61833591	GT	-	0	1	ANK3	frameshift deletion	ANK3:NM_020987:exon37:c.7048_7049del:p.T2350Qfs*20	-	-	-	-5.215169063 (0.0752489%)	1(0.1481%)
chr10	61842495	61842495	T	C	0	1	ANK3	splicing	ANK3:NM_001149:exon12:c.1603A>G:p.I535V,ANK3:NM_001320874:exon34:c.4201A>G:p.I1401V,ANK3:NM_020987:exon34:c.4201A>G:p.I1401V,ANK3:NM_001204403:exon35:c.4183A>G:p.I1395V,ANK3:NM_001204404:exon35:c.4204A>G:p.I1402V	0.020:T	-	-	-5.215169063 (0.0752489%)	1(0.1481%)
chr10	61900108	61900108	A	C	0	1	ANK3	splicing	NM_001149:exon1:c.16+2T>G	0.556:T	8.13e-06	-	-5.215169063 (0.0752489%)	1(0.1481%)
chr10	61932115	61932115	G	C	0	1	ANK3	stopgain	ANK3:NM_001204404:exon21:c.2378C>G:p.S793X,ANK3:NM_001320874:exon21:c.2429C>G:p.S810X,ANK3:NM_020987:exon21:c.2429C>G:p.S810X,ANK3:NM_001204403:exon22:c.2411C>G:p.S804X	0.819:D	-	-	-5.215169063 (0.0752489%)	1(0.1481%)
chr10	61956380	61956380	C	A	0	2	ANK3	stopgain	ANK3:NM_001204404:exon15:c.1642G>T:p.G548X,ANK3:NM_001320874:exon15:c.1693G>T:p.G565X,ANK3:NM_020987:exon15:c.1693G>T:p.G565X,ANK3:NM_001204403:exon16:c.1675G>T:p.G559X	0.773:D	-	-	-5.215169063 (0.0752489%)	1(0.1481%)
chr10	62038533	62038533	T	G	0	2	ANK3	splicing	ANK3:NM_001204404:exon4:c.362A>C:p.Q121P,ANK3:NM_001320874:exon4:c.413A>C:p.Q138P,ANK3:NM_020987:exon4:c.413A>C:p.Q138P,ANK3:NM_001204403:exon5:c.395A>C:p.Q132P	0.905:D	-	-	-5.215169063 (0.0752489%)	1(0.1481%)
chr12	133306363	133306363	-	G	0	1	ANKLE2	frameshift insertion	ANKLE2:NM_015114:exon11:c.2384dupC:p.A796Sfs*4	-	-	-	-0.157376219 (39.4652%)	7.47E-07(83.0069%)
chr12	133306583	133306583	-	C	0	1	ANKLE2	frameshift insertion	ANKLE2:NM_015114:exon11:c.2164dupG:p.E722Gfs*13	-	-	-	-0.157376219 (39.4652%)	7.47E-07(83.0069%)
chr12	133324422	133324423	TT	-	0	1	ANKLE2	frameshift deletion	ANKLE2:NM_015114:exon5:c.1225_1226del:p.K409Dfs*2	-	-	-	-0.157376219 (39.4652%)	7.47E-07(83.0069%)
chr12	133324722	133324722	A	G	0	1	ANKLE2	splicing	NM_015114:exon4:c.1041+2T>C	0.651:T	-	-	-0.157376219 (39.4652%)	7.47E-07(83.0069%)
chr12	133338374	133338374	G	-	0	1	ANKLE2	frameshift deletion	ANKLE2:NM_015114:exon1:c.11delC:p.P4Rfs*21	-	-	-	-0.157376219 (39.4652%)	7.47E-07(83.0069%)
chr1	114438002	114438002	C	T	0	1	AP4B1	stopgain	AP4B1:NM_001308312:exon7:c.1401G>A:p.W467X,AP4B1:NM_001253852:exon10:c.1905G>A:p.W635X,AP4B1:NM_001253853:exon11:c.1608G>A:p.W536X,AP4B1:NM_006594:exon11:c.1905G>A:p.W635X	0.808:D	-	-	-0.343874938 (29.0634%)	2.69E-08(87.7421%)
chr1	114438879	114438879	C	T	0	1	AP4B1	splicing	NM_001253853:exon9:c.1213+1G>A;NM_006594:exon9:c.1510+1G>A;NM_001308312:exon5:c.1006+1G>A;NM_001253852:exon8:c.1510+1G>A	0.756:D	-	-	-0.343874938 (29.0634%)	2.69E-08(87.7421%)
chr1	114443925	114443925	C	A	0	1	AP4B1	stopgain	AP4B1:NM_001253852:exon4:c.550G>T:p.E184X,AP4B1:NM_001253853:exon5:c.253G>T:p.E85X,AP4B1:NM_006594:exon5:c.550G>T:p.E184X	0.824:D	-	-	-0.343874938 (29.0634%)	2.69E-08(87.7421%)
chr15	51285616	51285616	G	-	0	1	AP4E1	frameshift deletion	AP4E1:NM_001252127:exon17:c.1915delG:p.G639Afs*23,AP4E1:NM_007347:exon17:c.2140delG:p.G714Afs*23	-	-	-	0.152687122 (61.0095%)	0.979862099(11.7092%)
chr7	99699504	99699504	C	T	0	6	AP4M1	splicing	AP4M1:NM_004722:exon2:c.60C>T:p.F20F	-	2.45e-05	3.23e-05	-0.721574107 (14.9166%)	2.36E-11(93.7229%)
chr7	99702937	99702937	C	T	0	1	AP4M1	stopgain	AP4M1:NM_004722:exon10:c.802C>T:p.R268X	0.727:D	8.12e-06	-	-0.721574107 (14.9166%)	2.36E-11(93.7229%)
chr7	99703082	99703082	-	T	0	1	AP4M1	frameshift insertion	AP4M1:NM_004722:exon11:c.850dupT:p.Y284Lfs*5	-	-	-	-0.721574107 (14.9166%)	2.36E-11(93.7229%)
chr7	99703875	99703876	AT	-	0	1	AP4M1	frameshift deletion	AP4M1:NM_004722:exon13:c.986_987del:p.N329Sfs*25	-	-	-	-0.721574107 (14.9166%)	2.36E-11(93.7229%)
chr14	31535526	31535526	C	T	0	1	AP4S1	stopgain	AP4S1:NM_001128126:exon2:c.124C>T:p.R42X,AP4S1:NM_001254726:exon2:c.124C>T:p.R42X,AP4S1:NM_001254727:exon2:c.124C>T:p.R42X,AP4S1:NM_001254728:exon2:c.124C>T:p.R42X,AP4S1:NM_001254729:exon2:c.124C>T:p.R42X,AP4S1:NM_007077:exon2:c.124C>T:p.R42X	0.814:D	2.44e-05	-	0.304375634 (69.3795%)	1.34E-07(85.7064%)
chr14	31542174	31542174	C	T	0	4	AP4S1	stopgain	AP4S1:NM_001128126:exon4:c.289C>T:p.R97X,AP4S1:NM_001254726:exon4:c.289C>T:p.R97X,AP4S1:NM_001254727:exon4:c.289C>T:p.R97X,AP4S1:NM_001254728:exon4:c.289C>T:p.R97X,AP4S1:NM_001254729:exon4:c.289C>T:p.R97X,AP4S1:NM_007077:exon4:c.289C>T:p.R97X	0.581:T	0.0001	6.46e-05	0.304375634 (69.3795%)	1.34E-07(85.7064%)
chr11	128840418	128840422	TGGAG	-	0	1	ARHGAP32	frameshift deletion	ARHGAP32:NM_014715:exon13:c.3597_3601del:p.H1199Qfs*58,ARHGAP32:NM_001142685:exon22:c.4644_4648del:p.H1548Qfs*58	-	-	-	-1.588685966 (3.44987%)	0.98708852(10.5350%)
chr11	128856563	128856563	G	T	0	1	ARHGAP32	splicing	ARHGAP32:NM_014715:exon4:c.210C>A:p.R70R,ARHGAP32:NM_001142685:exon13:c.1257C>A:p.R419R	-	-	-	-1.588685966 (3.44987%)	0.98708852(10.5350%)
chr11	128993383	128993383	A	T	0	1	ARHGAP32	stopgain	ARHGAP32:NM_001142685:exon4:c.360T>A:p.C120X	0.561:T	-	-	-1.588685966 (3.44987%)	0.98708852(10.5350%)
chr13	111927079	111927079	A	T	0	1	ARHGEF7	splicing	ARHGEF7:NM_001320854:exon6:c.509A>T:p.D170V,ARHGEF7:NM_001320851:exon9:c.743A>T:p.D248V,ARHGEF7:NM_001330598:exon9:c.743A>T:p.D248V,ARHGEF7:NM_001113512:exon10:c.1127A>T:p.D376V,ARHGEF7:NM_001113513:exon10:c.743A>T:p.D248V,ARHGEF7:NM_001320853:exon10:c.968A>T:p.D323V,ARHGEF7:NM_003899:exon10:c.743A>T:p.D248V,ARHGEF7:NM_001320852:exon11:c.1214A>T:p.D405V,ARHGEF7:NM_001330597:exon11:c.743A>T:p.D248…	0.673:T	-	-	-1.258956721 (5.85205%)	0.953985931(14.3539%)
chr13	111953879	111953879	G	A	0	5	ARHGEF7	splicing	ARHGEF7:NM_001320851:exon18:c.1818G>A:p.Q606Q,ARHGEF7:NM_001113513:exon19:c.1818G>A:p.Q606Q,ARHGEF7:NM_001320853:exon19:c.2043G>A:p.Q681Q,ARHGEF7:NM_003899:exon19:c.1818G>A:p.Q606Q,ARHGEF7:NM_001320852:exon20:c.2289G>A:p.Q763Q	-	1.22e-05	-	-1.258956721 (5.85205%)	0.953985931(14.3539%)
chr1	27092713	27092713	C	T	0	1	ARID1A	splicing	ARID1A:NM_006015:exon9:c.2734C>T:p.P912S,ARID1A:NM_139135:exon9:c.2734C>T:p.P912S	0.535:T	1.23e-05	-	-3.169718989 (0.590414%)	0.999999997(0.6584%)
chr6	157520040	157520040	C	T	0	1	ARID1B	splicing	ARID1B:NM_017519:exon16:c.4070C>T:p.P1357L,ARID1B:NM_001346813:exon17:c.4229C>T:p.P1410L,ARID1B:NM_020732:exon17:c.4109C>T:p.P1370L	0.403:T	1.34e-05	-	-2.205109578 (1.51655%)	0.99994993(3.2099%)
chr5	149676878	149676878	G	A	0	1	ARSI	stopgain	ARSI:NM_001012301:exon2:c.1609C>T:p.R537X	0.393:T	6.52e-05	-	-0.379955502 (27.3211%)	1.05E-09(91.0453%)
chr5	149677127	149677127	G	A	0	2	ARSI	stopgain	ARSI:NM_001012301:exon2:c.1360C>T:p.R454X	0.641:T	1.64e-05	3.23e-05	-0.379955502 (27.3211%)	1.05E-09(91.0453%)
chr8	17918968	17918968	C	T	0	1	ASAH1	splicing	NM_004315:exon10:c.752-1G>A;NM_177924:exon10:c.704-1G>A;NM_001127505:exon10:c.686-1G>A	0.697:T	-	-	1.828123426 (97.6846%)	5.36E-11(93.2675%)
chr8	17921967	17921970	TTTT	-	0	1	ASAH1	frameshift deletion	ASAH1:NM_001127505:exon6:c.435_438del:p.K146Vfs*2,ASAH1:NM_004315:exon6:c.501_504del:p.K168Vfs*2,ASAH1:NM_177924:exon6:c.453_456del:p.K152Vfs*2	-	-	-	1.828123426 (97.6846%)	5.36E-11(93.2675%)
chr1	155307999	155307999	-	T	0	5	ASH1L	frameshift insertion	ASH1L:NM_018489:exon27:c.8683dupA:p.T2895Nfs*3	-	1.24e-05	-	-3.88480184 (0.312572%)	1(0.1591%)
chr7	97482650	97482650	-	T	0	1	ASNS	stopgain	ASNS:NM_001178076:exon9:c.1037dupA:p.Y346fs*0,ASNS:NM_001178077:exon9:c.1037dupA:p.Y346fs*0,ASNS:NM_001178075:exon11:c.1223dupA:p.Y408fs*0,ASNS:NM_001673:exon11:c.1286dupA:p.Y429fs*0,ASNS:NM_133436:exon11:c.1286dupA:p.Y429fs*0,ASNS:NM_183356:exon12:c.1286dupA:p.Y429fs*0	-	-	-	-0.768119824 (13.6432%)	0.001665928(62.5624%)
chr7	97493808	97493808	T	A	0	8	ASNS	splicing	ASNS:NM_001178076:exon2:c.1A>T:p.M1L,ASNS:NM_001178077:exon2:c.1A>T:p.M1L,ASNS:NM_001178075:exon4:c.187A>T:p.M63L,ASNS:NM_001673:exon4:c.250A>T:p.M84L,ASNS:NM_133436:exon4:c.250A>T:p.M84L,ASNS:NM_183356:exon5:c.250A>T:p.M84L	0.306:T	3.67e-05	3.23e-05	-0.768119824 (13.6432%)	0.001665928(62.5624%)
chr7	97498490	97498490	T	C	0	1	ASNS	splicing	-	-	-	-	-0.768119824 (13.6432%)	0.001665928(62.5624%)
chr7	97501031	97501031	C	G	1	0	ASNS	splicing	-	-	-	-	-0.768119824 (13.6432%)	0.001665928(62.5624%)
chr17	3385034	3385035	CT	-	0	1	ASPA	frameshift deletion	ASPA:NM_000049:exon2:c.374_375del:p.L126Yfs*2,ASPA:NM_001128085:exon3:c.374_375del:p.L126Yfs*2	-	-	-	0.491657364 (77.7553%)	0.014880157(53.1578%)
chr17	3397663	3397663	C	A	0	1	ASPA	stopgain	ASPA:NM_000049:exon5:c.654C>A:p.C218X,ASPA:NM_001128085:exon6:c.654C>A:p.C218X	0.409:T	8.12e-06	-	0.491657364 (77.7553%)	0.014880157(53.1578%)
chr1	197059979	197059979	C	A	0	2	ASPM	splicing	NM_018136:exon23:c.9636+1G>T;NM_001206846:exon22:c.4881+1G>T	0.625:T	-	-	0.345649059 (71.4459%)	6.16E-26(99.3690%)
chr1	197062385	197062385	G	A	0	1	ASPM	stopgain	ASPM:NM_001206846:exon20:c.4336C>T:p.R1446X,ASPM:NM_018136:exon21:c.9091C>T:p.R3031X	0.471:T	4.1e-06	-	0.345649059 (71.4459%)	6.16E-26(99.3690%)
chr1	197063265	197063265	C	T	0	1	ASPM	stopgain	ASPM:NM_001206846:exon19:c.4278G>A:p.W1426X,ASPM:NM_018136:exon20:c.9033G>A:p.W3011X	0.748:D	-	-	0.345649059 (71.4459%)	6.16E-26(99.3690%)
chr1	197070245	197070248	TTTC	-	0	1	ASPM	frameshift deletion	ASPM:NM_018136:exon18:c.8133_8136del:p.K2712Lfs*15	-	4.51e-05	-	0.345649059 (71.4459%)	6.16E-26(99.3690%)
chr1	197070598	197070599	TC	-	0	1	ASPM	frameshift deletion	ASPM:NM_018136:exon18:c.7782_7783del:p.K2595Sfs*5	-	0.0002	0.0001	0.345649059 (71.4459%)	6.16E-26(99.3690%)
chr1	197071744	197071748	TTAAC	-	0	1	ASPM	frameshift deletion	ASPM:NM_018136:exon18:c.6633_6637del:p.L2212Efs*23	-	-	-	0.345649059 (71.4459%)	6.16E-26(99.3690%)
chr1	197073586	197073586	G	A	0	1	ASPM	stopgain	ASPM:NM_018136:exon18:c.4795C>T:p.R1599X	0.239:T	4.09e-06	-	0.345649059 (71.4459%)	6.16E-26(99.3690%)
chr1	197073821	197073821	G	-	0	1	ASPM	frameshift deletion	ASPM:NM_018136:exon18:c.4560delC:p.Y1521Tfs*4	-	4.07e-06	-	0.345649059 (71.4459%)	6.16E-26(99.3690%)
chr1	197073898	197073898	G	A	0	1	ASPM	stopgain	ASPM:NM_018136:exon18:c.4483C>T:p.Q1495X	0.784:D	-	-	0.345649059 (71.4459%)	6.16E-26(99.3690%)
chr1	197074130	197074130	-	T	0	1	ASPM	stopgain	ASPM:NM_018136:exon18:c.4250dupA:p.Y1417fs*0	-	-	-	0.345649059 (71.4459%)	6.16E-26(99.3690%)
chr1	197087112	197087112	T	A	0	1	ASPM	splicing	ASPM:NM_001206846:exon17:c.3872A>T:p.E1291V,ASPM:NM_018136:exon17:c.3872A>T:p.E1291V	0.613:T	-	-	0.345649059 (71.4459%)	6.16E-26(99.3690%)
chr1	197097753	197097753	T	-	0	1	ASPM	frameshift deletion	ASPM:NM_001206846:exon10:c.2803delA:p.S935Vfs*35,ASPM:NM_018136:exon10:c.2803delA:p.S935Vfs*35	-	-	-	0.345649059 (71.4459%)	6.16E-26(99.3690%)
chr1	197098318	197098318	T	C	0	3	ASPM	splicing	ASPM:NM_001206846:exon9:c.2759A>G:p.K920R,ASPM:NM_018136:exon9:c.2759A>G:p.K920R	0.810:D	4.47e-05	-	0.345649059 (71.4459%)	6.16E-26(99.3690%)
chr1	197111787	197111790	ATTA	-	0	2	ASPM	frameshift deletion	ASPM:NM_001206846:exon3:c.1592_1595del:p.V531Efs*16,ASPM:NM_018136:exon3:c.1592_1595del:p.V531Efs*16	-	-	-	0.345649059 (71.4459%)	6.16E-26(99.3690%)
chr20	31021211	31021211	C	T	0	1	ASXL1	stopgain	ASXL1:NM_015338:exon11:c.1210C>T:p.R404X	0.614:T	1.62e-05	6.46e-05	-0.483578391 (22.4647%)	1.37E-18(98.2881%)
chr20	31023070	31023070	C	A	0	1	ASXL1	stopgain	ASXL1:NM_015338:exon12:c.2555C>A:p.S852X	0.405:T	-	-	-0.483578391 (22.4647%)	1.37E-18(98.2881%)
chr20	31023520	31023520	C	-	0	1	ASXL1	frameshift deletion	ASXL1:NM_015338:exon12:c.3005delC:p.S1003Lfs*20	-	-	-	-0.483578391 (22.4647%)	1.37E-18(98.2881%)
chr18	31318623	31318623	-	CATGTGGGACTTCTGGCCTTCCAGTTTCTGCACAGACA	0	1	ASXL3	frameshift insertion	ASXL3:NM_030632:exon11:c.1255_1256insCATGTGGGACTTCTGGCCTTCCAGTTTCTGCACAGACA:p.C419Sfs*20	-	-	-	-1.329796683 (5.20954%)	0.999977048(2.8697%)
chr18	31319403	31319403	G	T	0	1	ASXL3	stopgain	ASXL3:NM_030632:exon11:c.2035G>T:p.E679X	0.776:D	-	-	-1.329796683 (5.20954%)	0.999977048(2.8697%)
chr14	51080068	51080068	A	C	0	1	ATL1	splicing	ATL1:NM_015915:exon7:c.722A>C:p.K241T,ATL1:NM_181598:exon7:c.722A>C:p.K241T,ATL1:NM_001127713:exon8:c.722A>C:p.K241T	0.809:D	-	-	-0.87793545 (11.2005%)	0.992118036(9.3498%)
chr14	51095227	51095227	G	-	0	1	ATL1	frameshift deletion;potential splicing	ATL1:NM_015915:exon13:c.1564delG:p.E522Rfs*83	-	-	-	-0.87793545 (11.2005%)	0.992118036(9.3498%)
chrX	40460132	40460132	C	T	0	1	ATP6AP2	splicing	ATP6AP2:NM_005765:exon8:c.857C>T:p.A286V	0.067:T	2.83e-05	-	-0.518762939 (21.0465%)	0.785047268(22.0960%)
chr7	69755439	69755439	G	A	0	1	AUTS2	stopgain	AUTS2:NM_001127232:exon5:c.746G>A:p.W249X	0.085:T	-	-	-1.963042912 (2.0896%)	0.996187482(7.8573%)
chr12	58020688	58020688	C	-	0	1	B4GALNT1	frameshift deletion	B4GALNT1:NM_001276468:exon10:c.1276delG:p.V426Wfs*6,B4GALNT1:NM_001478:exon11:c.1441delG:p.V481Wfs*6	-	-	-	-0.513035719 (21.2376%)	0.056073773(46.3045%)
chr12	58024812	58024812	G	T	0	1	B4GALNT1	stopgain	B4GALNT1:NM_001276468:exon3:c.276C>A:p.Y92X,B4GALNT1:NM_001276469:exon4:c.441C>A:p.Y147X,B4GALNT1:NM_001478:exon4:c.441C>A:p.Y147X	0.467:T	-	-	-0.513035719 (21.2376%)	0.056073773(46.3045%)
chr12	58026325	58026325	T	C	0	1	B4GALNT1	splicing	-	-	-	-	-0.513035719 (21.2376%)	0.056073773(46.3045%)
chr16	31120900	31120900	G	T	0	1	BCKDK	splicing	BCKDK:NM_001122957:exon3:c.264G>T:p.L88L,BCKDK:NM_001271926:exon3:c.264G>T:p.L88L,BCKDK:NM_005881:exon3:c.264G>T:p.L88L	-	-	-	-0.780147738 (13.3538%)	0.005804358(57.3663%)
chr7	140482865	140482865	G	A	0	1	BRAF	stopgain	BRAF:NM_004333:exon10:c.1270C>T:p.R424X	0.626:T	-	-	-0.965257977 (9.62607%)	0.999978196(2.8258%)
chr12	7052812	7052815	AATG	-	0	1	C12orf57	frameshift deletion	C12orf57:NM_001301836:wholegene	-	2.36e-05	-	-0.001157228 (50.3415%)	0.060336064(45.9095%)
chr12	7052819	7052819	G	-	0	1	C12orf57	frameshift deletion	C12orf57:NM_001301836:exon1:c.7delG:p.D3Tfs*1	-	0.0002	6.46e-05	-0.001157228 (50.3415%)	0.060336064(45.9095%)
chr12	7053271	7053271	G	A	0	2	C12orf57	splicing	-	-	2.84e-05	3.23e-05	-0.001157228 (50.3415%)	0.060336064(45.9095%)
chr12	7053337	7053337	G	A	0	1	C12orf57	splicing	NM_001301834:exon2:c.52+1G>A;NM_001301838:exon1:UTR5;NM_001301837:exon1:c.52+1G>A;NM_138425:exon1:c.52+1G>A	0.519:T	4.06e-06	-	-0.001157228 (50.3415%)	0.060336064(45.9095%)
chr12	123741360	123741360	T	G	0	1	C12orf65	splicing	C12orf65:NM_001143905:exon3:c.283T>G:p.C95G,C12orf65:NM_001194995:exon3:c.283T>G:p.C95G,C12orf65:NM_152269:exon3:c.283T>G:p.C95G	0.970:D	-	-	-0.017714714 (49.1433%)	0.17232859(39.6049%)
chr12	123741471	123741471	C	T	0	1	C12orf65	stopgain	C12orf65:NM_001143905:exon3:c.394C>T:p.R132X,C12orf65:NM_001194995:exon3:c.394C>T:p.R132X,C12orf65:NM_152269:exon3:c.394C>T:p.R132X	0.478:T	1.65e-05	-	-0.017714714 (49.1433%)	0.17232859(39.6049%)
chr12	123741499	123741523	GGAAAAAAAGAGCAAAGGAAACCCT	-	0	1	C12orf65	frameshift deletion	C12orf65:NM_001143905:exon3:c.422_446del:p.A145Sfs*22,C12orf65:NM_001194995:exon3:c.422_446del:p.A145Sfs*22,C12orf65:NM_152269:exon3:c.422_446del:p.A145Sfs*22	-	-	-	-0.017714714 (49.1433%)	0.17232859(39.6049%)
chr19	30193868	30193868	C	-	0	1	C19orf12	frameshift deletion	C19orf12:NM_001031726:exon3:c.210delG:p.L71Cfs*1,C19orf12:NM_001256046:exon3:c.177delG:p.L60Cfs*1,C19orf12:NM_001256047:exon3:c.177delG:p.L60Cfs*1,C19orf12:NM_031448:exon3:c.177delG:p.L60Cfs*1	-	-	-	0.180193213 (62.6534%)	0.667745724(25.5199%)
chr12	2162776	2162776	-	GGTAAGGC	0	1	CACNA1C	frameshift insertion;potential splicing	CACNA1C:NM_000719:exon1:c.48_49insGGTAAGGC:p.S18Kfs*15,CACNA1C:NM_001129827:exon1:c.48_49insGGTAAGGC:p.S18Kfs*15,CACNA1C:NM_001129829:exon1:c.48_49insGGTAAGGC:p.S18Kfs*15,CACNA1C:NM_001129830:exon1:c.48_49insGGTAAGGC:p.S18Kfs*15,CACNA1C:NM_001129831:exon1:c.48_49insGGTAAGGC:p.S18Kfs*15,CACNA1C:NM_001129832:exon1:c.48_49insGGTAAGGC:p.S18Kfs*15,CACNA1C:NM_001129833:exon1:c.48_49insGGTAAGGC:p.S18Kfs…	-	-	-	-1.577206682 (3.53091%)	0.999998433(1.8107%)
chr12	2224390	2224390	G	A	0	1	CACNA1C	splicing	CACNA1C:NM_000719:exon2:c.50G>A:p.G17D,CACNA1C:NM_001129827:exon2:c.50G>A:p.G17D,CACNA1C:NM_001129829:exon2:c.50G>A:p.G17D,CACNA1C:NM_001129830:exon2:c.50G>A:p.G17D,CACNA1C:NM_001129831:exon2:c.50G>A:p.G17D,CACNA1C:NM_001129832:exon2:c.50G>A:p.G17D,CACNA1C:NM_001129833:exon2:c.50G>A:p.G17D,CACNA1C:NM_001129834:exon2:c.50G>A:p.G17D,CACNA1C:NM_001129835:exon2:c.50G>A:p.G17D,CACNA1C:NM_001129836:exo…	0.711:D	5.39e-06	-	-1.577206682 (3.53091%)	0.999998433(1.8107%)
chr12	2789538	2789538	C	A	0	1	CACNA1C	stopgain	CACNA1C:NM_001167625:exon42:c.5421C>A:p.C1807X	0.328:T	-	-	-1.577206682 (3.53091%)	0.999998433(1.8107%)
chr12	2797817	2797817	G	T	0	4	CACNA1C	stopgain	CACNA1C:NM_001129837:exon45:c.6013G>T:p.E2005X,CACNA1C:NM_001129838:exon45:c.6013G>T:p.E2005X,CACNA1C:NM_001129839:exon45:c.6007G>T:p.E2003X,CACNA1C:NM_001129846:exon45:c.5956G>T:p.E1986X,CACNA1C:NM_000719:exon46:c.5989G>T:p.E1997X,CACNA1C:NM_001129829:exon46:c.6112G>T:p.E2038X,CACNA1C:NM_001129833:exon46:c.6046G>T:p.E2016X,CACNA1C:NM_001129834:exon46:c.6046G>T:p.E2016X,CACNA1C:NM_001129835:exon4…	0.476:T	-	-	-1.577206682 (3.53091%)	0.999998433(1.8107%)
chr3	53529193	53529195	GAT	-	0	9	CACNA1D	frameshift deletion	CACNA1D:NM_001128839:wholegene,CACNA1D:NM_001128840:wholegene,CACNA1D:NM_000720:wholegene	-	3.3e-05	3.28e-05	-3.707735568 (0.382033%)	1(0.2798%)
chr3	53839172	53839172	A	G	0	1	CACNA1D	splicing	CACNA1D:NM_001128839:exon43:c.5676A>G:p.A1892A,CACNA1D:NM_001128840:exon45:c.5748A>G:p.A1916A,CACNA1D:NM_000720:exon46:c.5808A>G:p.A1936A	-	-	-	-3.707735568 (0.382033%)	1(0.2798%)
chr16	1204037	1204037	A	C	0	1	CACNA1H	splicing	NM_021098:exon2:c.299+1A>C;NM_001005407:exon2:c.299+1A>C	0.456:T	-	-	-0.405302435 (26.0998%)	0.755916976(22.9081%)
chr16	1254437	1254437	G	-	0	1	CACNA1H	frameshift deletion	CACNA1H:NM_001005407:exon10:c.2430delG:p.G811Afs*10,CACNA1H:NM_021098:exon10:c.2430delG:p.G811Afs*10	-	-	-	-0.405302435 (26.0998%)	0.755916976(22.9081%)
chr16	1258221	1258221	G	A	0	1	CACNA1H	splicing	CACNA1H:NM_001005407:exon16:c.3363G>A:p.P1121P,CACNA1H:NM_021098:exon16:c.3363G>A:p.P1121P	-	6.43e-06	-	-0.405302435 (26.0998%)	0.755916976(22.9081%)
chr16	1259412	1259412	C	T	0	1	CACNA1H	splicing	CACNA1H:NM_001005407:exon17:c.3744C>T:p.D1248D,CACNA1H:NM_021098:exon17:c.3744C>T:p.D1248D	-	2.64e-05	-	-0.405302435 (26.0998%)	0.755916976(22.9081%)
chr16	1260134	1260134	C	T	0	2	CACNA1H	splicing	CACNA1H:NM_001005407:exon18:c.3844C>T:p.R1282W,CACNA1H:NM_021098:exon18:c.3844C>T:p.R1282W	0.682:T	6.57e-06	-	-0.405302435 (26.0998%)	0.755916976(22.9081%)
chr16	1260493	1260493	C	G	0	1	CACNA1H	splicing	CACNA1H:NM_001005407:exon19:c.3969C>G:p.T1323T,CACNA1H:NM_021098:exon19:c.3969C>G:p.T1323T	-	4.09e-06	-	-0.405302435 (26.0998%)	0.755916976(22.9081%)
chr16	1261716	1261716	G	T	0	1	CACNA1H	splicing	CACNA1H:NM_001005407:exon24:c.4477G>T:p.A1493S,CACNA1H:NM_021098:exon24:c.4477G>T:p.A1493S	0.586:T	-	-	-0.405302435 (26.0998%)	0.755916976(22.9081%)
chr16	1262512	1262512	C	T	0	1	CACNA1H	splicing	CACNA1H:NM_021098:exon26:c.4761C>T:p.S1587S	-	4.14e-06	-	-0.405302435 (26.0998%)	0.755916976(22.9081%)
chr16	1268001	1268001	C	-	0	1	CACNA1H	frameshift deletion	CACNA1H:NM_001005407:exon31:c.5388delC:p.R1797Afs*11,CACNA1H:NM_021098:exon32:c.5406delC:p.R1803Afs*11	-	-	-	-0.405302435 (26.0998%)	0.755916976(22.9081%)
chr16	1270856	1270857	AG	-	0	1	CACNA1H	frameshift deletion	CACNA1H:NM_001005407:exon34:c.6906_6907del:p.E2303Afs*6,CACNA1H:NM_021098:exon35:c.6924_6925del:p.E2309Afs*6	-	-	-	-0.405302435 (26.0998%)	0.755916976(22.9081%)
chr3	55052344	55052344	A	C	0	2	CACNA2D3	splicing	CACNA2D3:NM_018398:exon35:c.2987A>C:p.K996T	0.637:T	4.12e-06	-	-1.223659583 (6.34406%)	0.998032255(6.8642%)
chr3	121980374	121980374	G	A	0	1	CASR	splicing	NM_000388:exon4:c.493-1G>A;NM_001178065:exon4:c.493-1G>A	0.770:D	4.07e-06	-	-1.640642576 (3.19518%)	0.366508674(33.6955%)
chr3	122003883	122003883	C	T	0	3	CASR	stopgain	CASR:NM_000388:exon7:c.3082C>T:p.Q1028X,CASR:NM_001178065:exon7:c.3112C>T:p.Q1038X	0.432:T	4.06e-06	-	-1.640642576 (3.19518%)	0.366508674(33.6955%)
chr5	137524813	137524813	-	T	0	1	CDC23	frameshift insertion	CDC23:NM_004661:exon16:c.1647dupA:p.L550Tfs*30	-	-	-	-0.684548267 (15.9817%)	0.999307693(5.4705%)
chr16	89245822	89245822	A	G	0	1	CDH15	splicing	NM_004933:exon2:c.43-2A>G	0.414:T	2.04e-05	-	0.200015955 (63.8921%)	5.96E-12(94.4911%)
chr16	89245877	89245877	C	G	0	1	CDH15	stopgain	CDH15:NM_004933:exon2:c.96C>G:p.Y32X	0.319:T	-	-	0.200015955 (63.8921%)	5.96E-12(94.4911%)
chr16	89256894	89256894	C	T	0	2	CDH15	stopgain	CDH15:NM_004933:exon8:c.1222C>T:p.Q408X	0.663:T	-	-	0.200015955 (63.8921%)	5.96E-12(94.4911%)
chr16	89257879	89257879	C	T	0	1	CDH15	splicing	CDH15:NM_004933:exon9:c.1374C>T:p.D458D	-	1.25e-05	-	0.200015955 (63.8921%)	5.96E-12(94.4911%)
chr16	89257880	89257880	G	A	0	2	CDH15	splicing	CDH15:NM_004933:exon9:c.1375G>A:p.A459T	0.500:T	3.32e-05	-	0.200015955 (63.8921%)	5.96E-12(94.4911%)
chr16	89258092	89258092	-	T	0	1	CDH15	frameshift insertion	CDH15:NM_004933:exon10:c.1406dupT:p.S470Vfs*38	-	-	-	0.200015955 (63.8921%)	5.96E-12(94.4911%)
chr16	89261276	89261276	G	T	0	2	CDH15	stopgain	CDH15:NM_004933:exon14:c.2158G>T:p.E720X	0.555:T	1.74e-05	3.24e-05	0.200015955 (63.8921%)	5.96E-12(94.4911%)
chr16	89261424	89261424	G	-	0	2	CDH15	frameshift deletion	CDH15:NM_004933:exon14:c.2306delG:p.R772Afs*65	-	8.23e-06	-	0.200015955 (63.8921%)	5.96E-12(94.4911%)
chr16	89261425	89261425	G	A	0	1	CDH15	stopgain	CDH15:NM_004933:exon14:c.2307G>A:p.W769X	0.735:D	-	-	0.200015955 (63.8921%)	5.96E-12(94.4911%)
chr7	39990716	39990716	-	G	0	3	CDK13	frameshift insertion	CDK13:NM_003718:exon1:c.477dupG:p.A162Gfs*107,CDK13:NM_031267:exon1:c.477dupG:p.A162Gfs*107	-	0	6.6e-05	-0.791727047 (13.1049%)	0.751250538(23.0782%)
chr7	40027199	40027199	C	T	0	2	CDK13	splicing	CDK13:NM_003718:exon2:c.1213C>T:p.R405W,CDK13:NM_031267:exon2:c.1213C>T:p.R405W	0.824:D	8.23e-05	-	-0.791727047 (13.1049%)	0.751250538(23.0782%)
chr7	40039098	40039098	T	G	0	1	CDK13	splicing	CDK13:NM_003718:exon4:c.2181T>G:p.T727T,CDK13:NM_031267:exon4:c.2181T>G:p.T727T	-	0.0001	0.0002	-0.791727047 (13.1049%)	0.751250538(23.0782%)
chr7	40085436	40085436	T	C	0	3	CDK13	splicing	CDK13:NM_003718:exon6:c.2355T>C:p.G785G,CDK13:NM_031267:exon6:c.2355T>C:p.G785G	-	1.66e-05	-	-0.791727047 (13.1049%)	0.751250538(23.0782%)
chr7	40102426	40102426	C	T	0	1	CDK13	splicing	CDK13:NM_003718:exon8:c.2602C>T:p.R868W,CDK13:NM_031267:exon8:c.2602C>T:p.R868W	0.910:D	4.08e-06	-	-0.791727047 (13.1049%)	0.751250538(23.0782%)
chr7	40132398	40132398	G	-	0	1	CDK13	frameshift deletion	CDK13:NM_003718:exon13:c.3250delG:p.G1084Dfs*3	-	-	-	-0.791727047 (13.1049%)	0.751250538(23.0782%)
chr7	40132835	40132835	G	A	0	1	CDK13	splicing	CDK13:NM_003718:exon13:c.3687G>A:p.S1229S,CDK13:NM_031267:exon13:c.3507G>A:p.S1169S	-	0	-	-0.791727047 (13.1049%)	0.751250538(23.0782%)
chr9	123165339	123165339	A	-	0	1	CDK5RAP2	frameshift deletion	CDK5RAP2:NM_001272039:exon31:c.4362delT:p.P1455Lfs*45,CDK5RAP2:NM_001011649:exon33:c.4815delT:p.P1606Lfs*45,CDK5RAP2:NM_018249:exon34:c.5052delT:p.P1685Lfs*45	-	-	-	-0.030718221 (48.1651%)	5.71E-16(97.3663%)
chr9	123171568	123171568	G	A	0	1	CDK5RAP2	stopgain	CDK5RAP2:NM_001272039:exon27:c.3751C>T:p.R1251X,CDK5RAP2:NM_001011649:exon30:c.4441C>T:p.R1481X,CDK5RAP2:NM_018249:exon30:c.4441C>T:p.R1481X	0.661:T	2.18e-05	-	-0.030718221 (48.1651%)	5.71E-16(97.3663%)
chr9	123185021	123185021	T	A	0	1	CDK5RAP2	splicing	NM_001272039:exon23:c.3266-2A>T;NM_018249:exon26:c.3956-2A>T;NM_001011649:exon26:c.3956-2A>T	0.559:T	-	-	-0.030718221 (48.1651%)	5.71E-16(97.3663%)
chr9	123253754	123253754	T	A	0	1	CDK5RAP2	splicing	CDK5RAP2:NM_001011649:exon13:c.1313A>T:p.D438V,CDK5RAP2:NM_001272039:exon13:c.1313A>T:p.D438V,CDK5RAP2:NM_018249:exon13:c.1313A>T:p.D438V	0.616:T	-	-	-0.030718221 (48.1651%)	5.71E-16(97.3663%)
chr9	123290202	123290202	G	A	0	1	CDK5RAP2	splicing	CDK5RAP2:NM_001011649:exon10:c.881C>T:p.A294V,CDK5RAP2:NM_001272039:exon10:c.881C>T:p.A294V,CDK5RAP2:NM_018249:exon10:c.881C>T:p.A294V	0.177:T	4.07e-06	-	-0.030718221 (48.1651%)	5.71E-16(97.3663%)
chr9	123292303	123292303	G	A	0	2	CDK5RAP2	stopgain	CDK5RAP2:NM_001011649:exon8:c.778C>T:p.R260X,CDK5RAP2:NM_001272039:exon8:c.778C>T:p.R260X,CDK5RAP2:NM_018249:exon8:c.778C>T:p.R260X	0.551:T	1.22e-05	-	-0.030718221 (48.1651%)	5.71E-16(97.3663%)
chr7	92244454	92244464	TCAGGCTGTAT	-	0	3	CDK6	frameshift deletion	CDK6:NM_001145306:exon8:c.971_981del:p.N324Rfs*6,CDK6:NM_001259:exon8:c.971_981del:p.N324Rfs*6	-	4.09e-06	-	-0.302159211 (31.2167%)	0.923677276(16.4115%)
chr7	92465790	92465790	A	C	0	1	CDK6	splicing	NM_001145306:exon1:UTR5	-	-	-	-0.302159211 (31.2167%)	0.923677276(16.4115%)
chrX	18671553	18671553	G	A	0	1	CDKL5	splicing	CDKL5:NM_003159:exon21:c.2982G>A:p.G994G,CDKL5:NM_001037343:exon22:c.2982G>A:p.G994G	-	-	-	-1.925501739 (2.18222%)	0.997790055(7.0562%)
chr13	25457437	25457437	C	-	0	1	CENPJ	frameshift deletion	CENPJ:NM_018451:exon17:c.3895delG:p.E1299Nfs*24	-	-	-	0.700358238 (84.8287%)	3.03E-21(98.8697%)
chr13	25457509	25457509	T	C	0	1	CENPJ	splicing	NM_018451:exon17:c.3825-2A>G	0.618:T	-	-	0.700358238 (84.8287%)	3.03E-21(98.8697%)
chr13	25466782	25466782	G	A	0	1	CENPJ	splicing	CENPJ:NM_018451:exon10:c.3215C>T:p.A1072V	0.001:T	8.12e-06	9.71e-05	0.700358238 (84.8287%)	3.03E-21(98.8697%)
chr13	25479557	25479557	-	AA	0	1	CENPJ	stopgain	CENPJ:NM_018451:exon7:c.2618_2619insTT:p.L873Ffs*1	-	-	-	0.700358238 (84.8287%)	3.03E-21(98.8697%)
chr13	25479847	25479847	-	TTTA	0	1	CENPJ	stopgain	CENPJ:NM_018451:exon7:c.2328_2329insTAAA:p.V777fs*0	-	-	-	0.700358238 (84.8287%)	3.03E-21(98.8697%)
chr13	25482155	25482155	C	A	0	2	CENPJ	splicing	NM_018451:exon5:c.974+1G>T	0.596:T	-	-	0.700358238 (84.8287%)	3.03E-21(98.8697%)
chr13	25484159	25484159	C	A	0	1	CENPJ	stopgain	CENPJ:NM_018451:exon4:c.634G>T:p.E212X	0.431:T	6.91e-05	0.0002	0.700358238 (84.8287%)	3.03E-21(98.8697%)
chr13	25486917	25486917	-	TC	0	1	CENPJ	frameshift insertion	CENPJ:NM_018451:exon2:c.246_247insGA:p.N83Efs*26	-	4.06e-06	-	0.700358238 (84.8287%)	3.03E-21(98.8697%)
chr4	56830467	56830467	C	T	0	2	CEP135	stopgain	CEP135:NM_025009:exon7:c.727C>T:p.R243X	0.825:D	4.08e-05	-	-0.199553409 (36.9993%)	4.85E-17(97.7833%)
chr4	56840914	56840914	C	T	0	1	CEP135	stopgain	CEP135:NM_025009:exon11:c.1252C>T:p.R418X	0.487:T	3.71e-05	6.46e-05	-0.199553409 (36.9993%)	4.85E-17(97.7833%)
chr4	56841022	56841022	C	T	0	1	CEP135	stopgain	CEP135:NM_025009:exon11:c.1360C>T:p.R454X	0.735:D	2.85e-05	3.23e-05	-0.199553409 (36.9993%)	4.85E-17(97.7833%)
chr4	56865670	56865670	-	A	0	1	CEP135	frameshift insertion	CEP135:NM_025009:exon17:c.2140dupA:p.M715Dfs*5	-	-	-	-0.199553409 (36.9993%)	4.85E-17(97.7833%)
chr4	56865780	56865780	T	-	0	1	CEP135	frameshift deletion	CEP135:NM_025009:exon17:c.2249delT:p.I750Mfs*7	-	-	-	-0.199553409 (36.9993%)	4.85E-17(97.7833%)
chr4	56885722	56885722	G	T	0	1	CEP135	splicing	NM_025009:exon23:c.3215+1G>T	0.721:D	4.21e-06	-	-0.199553409 (36.9993%)	4.85E-17(97.7833%)
chr4	56886945	56886945	C	A	0	1	CEP135	splicing	CEP135:NM_025009:exon24:c.3319C>A:p.R1107R	-	-	-	-0.199553409 (36.9993%)	4.85E-17(97.7833%)
chr15	49031443	49031443	G	T	0	1	CEP152	stopgain	CEP152:NM_014985:exon26:c.3968C>A:p.S1323X,CEP152:NM_001194998:exon27:c.4136C>A:p.S1379X	0.490:T	-	-	0.67913999 (84.1804%)	4.42E-21(98.8477%)
chr15	49034144	49034144	C	T	0	1	CEP152	splicing	CEP152:NM_014985:exon24:c.3821G>A:p.G1274E,CEP152:NM_001194998:exon25:c.3989G>A:p.G1330E	0.653:T	-	-	0.67913999 (84.1804%)	4.42E-21(98.8477%)
chr15	49054725	49054726	TC	-	0	1	CEP152	frameshift deletion	CEP152:NM_001194998:exon18:c.2424_2425del:p.E808Dfs*33,CEP152:NM_014985:exon18:c.2424_2425del:p.E808Dfs*33	-	-	-	0.67913999 (84.1804%)	4.42E-21(98.8477%)
chr15	49064890	49064890	T	C	0	2	CEP152	splicing	NM_014985:exon13:c.1578-2A>G;NM_001194998:exon13:c.1578-2A>G	0.476:T	-	-	0.67913999 (84.1804%)	4.42E-21(98.8477%)
chr15	49076168	49076168	A	G	0	1	CEP152	splicing	NM_014985:exon10:c.1321+2T>C;NM_001194998:exon10:c.1321+2T>C	0.603:T	-	-	0.67913999 (84.1804%)	4.42E-21(98.8477%)
chr15	49088207	49088207	T	C	0	2	CEP152	splicing	CEP152:NM_001194998:exon6:c.691A>G:p.N231D,CEP152:NM_014985:exon6:c.691A>G:p.N231D	0.113:T	-	-	0.67913999 (84.1804%)	4.42E-21(98.8477%)
chr15	93543754	93543754	A	T	0	1	CHD2	stopgain	CHD2:NM_001271:exon32:c.4021A>T:p.K1341X	0.770:D	-	-	-2.675987475 (0.92614%)	0.999999999(0.5487%)
chr12	6690556	6690556	T	C	0	1	CHD4	splicing	NM_001297553:exon31:c.4661-2A>G;NM_001273:exon32:c.4682-2A>G	0.654:T	-	-	-3.324468888 (0.515166%)	0.999999998(0.6036%)
chr12	6696550	6696550	C	A	0	1	CHD4	splicing	CHD4:NM_001297553:exon24:c.3858G>T:p.G1286G,CHD4:NM_001273:exon25:c.3879G>T:p.G1293G	-	-	-	-3.324468888 (0.515166%)	0.999999998(0.6036%)
chr8	61734350	61734350	C	G	0	1	CHD7	splicing	CHD7:NM_017780:exon10:c.2699C>G:p.P900R	0.747:D	3.73e-05	-	-2.248811659 (1.42973%)	1(0.1920%)
chr8	61748841	61748841	C	T	0	2	CHD7	splicing	CHD7:NM_017780:exon16:c.3988C>T:p.R1330W	0.938:D	0.0001	0.0002	-2.248811659 (1.42973%)	1(0.1920%)
chr8	61763180	61763180	G	A	0	1	CHD7	splicing	CHD7:NM_017780:exon26:c.5533G>A:p.G1845R	0.872:D	3.78e-05	3.23e-05	-2.248811659 (1.42973%)	1(0.1920%)
chr14	21876472	21876472	C	T	0	1	CHD8	splicing	CHD8:NM_001170629:exon12:c.2729G>A:p.R910Q,CHD8:NM_020920:exon13:c.1892G>A:p.R631Q	0.564:T	-	3.23e-05	-2.361431018 (1.25029%)	1(0.2469%)
chr14	21894401	21894401	G	A	0	1	CHD8	splicing	CHD8:NM_001170629:exon4:c.1602C>T:p.N534N,CHD8:NM_020920:exon5:c.765C>T:p.N255N	-	-	-	-2.361431018 (1.25029%)	1(0.2469%)
chr22	51019073	51019073	G	-	0	1	CHKB	frameshift deletion	CHKB:NM_005198:exon5:c.598delC:p.Q200Rfs*10	-	2.46e-05	-	-0.388072036 (26.968%)	0.000644971(66.1893%)
chr16	89713042	89713042	G	A	0	1	CHMP1A	stopgain	CHMP1A:NM_001083314:exon5:c.442C>T:p.R148X	-	0.0001	6.47e-05	0.518060943 (78.9303%)	0.252036809(36.9931%)
chr16	89715840	89715840	G	A	0	1	CHMP1A	stopgain	CHMP1A:NM_001083314:exon3:c.151C>T:p.R51X	-	0.0001	3.23e-05	0.518060943 (78.9303%)	0.252036809(36.9931%)
chr16	89715864	89715864	G	A	0	1	CHMP1A	stopgain	CHMP1A:NM_001083314:exon3:c.127C>T:p.R43X	-	0.0001	0.0001	0.518060943 (78.9303%)	0.252036809(36.9931%)
chr16	89718055	89718055	C	A	0	1	CHMP1A	splicing	NM_002768:exon3:c.28-1G>T;NM_001083314:exon2:c.8-1G>T	0.707:D	-	-	0.518060943 (78.9303%)	0.252036809(36.9931%)
chr8	27321411	27321411	G	T	0	1	CHRNA2	stopgain	CHRNA2:NM_000742:exon6:c.549C>A:p.C183X,CHRNA2:NM_001282455:exon6:c.504C>A:p.C168X,CHRNA2:NM_001347705:exon6:c.72C>A:p.C24X,CHRNA2:NM_001347706:exon6:c.72C>A:p.C24X	0.589:T	4.06e-06	-	-1.014313559 (8.83885%)	0.001766479(62.3429%)
chr8	27326884	27326884	G	A	0	1	CHRNA2	stopgain	CHRNA2:NM_000742:exon4:c.307C>T:p.Q103X,CHRNA2:NM_001282455:exon4:c.262C>T:p.Q88X	0.808:D	-	-	-1.014313559 (8.83885%)	0.001766479(62.3429%)
chr20	61981092	61981092	-	T	0	2	CHRNA4	frameshift insertion	CHRNA4:NM_000744:exon5:c.1670dupA:p.H557Qfs*190,CHRNA4:NM_001256573:exon5:c.1142dupA:p.H381Qfs*190	-	-	-	-1.283796674 (5.63209%)	0.020867888(51.3580%)
chr20	61981226	61981227	GA	-	0	1	CHRNA4	frameshift deletion	CHRNA4:NM_000744:exon5:c.1536_1537del:p.R513Qfs*5,CHRNA4:NM_001256573:exon5:c.1008_1009del:p.R337Qfs*5	-	-	-	-1.283796674 (5.63209%)	0.020867888(51.3580%)
chr20	61987418	61987418	G	-	0	1	CHRNA4	frameshift deletion	CHRNA4:NM_000744:exon4:c.292delC:p.L98Cfs*40	-	-	-	-1.283796674 (5.63209%)	0.020867888(51.3580%)
chr19	42799289	42799289	-	CC	0	2	CIC	frameshift insertion	CIC:NM_015125:exon20:c.4773_4774insCC:p.Q1593Pfs*27,CIC:NM_001304815:exon21:c.7500_7501insCC:p.Q2502Pfs*27	-	-	-	-3.544381434 (0.445705%)	0.999902947(3.6982%)
chr19	42799313	42799316	AGGT	-	0	1	CIC	frameshift deletion	CIC:NM_015125:exon20:c.4797_4800del:p.G1600Pfs*18,CIC:NM_001304815:exon21:c.7524_7527del:p.G2509Pfs*18	-	1.87e-05	0.0008	-3.544381434 (0.445705%)	0.999902947(3.6982%)
chr2	122125165	122125165	G	A	0	1	CLASP1	splicing	CLASP1:NM_001142274:exon33:c.3684C>T:p.D1228D,CLASP1:NM_001207051:exon33:c.3702C>T:p.D1234D,CLASP1:NM_001142273:exon34:c.3708C>T:p.D1236D,CLASP1:NM_015282:exon34:c.3885C>T:p.D1295D	-	2.85e-05	-	-	0.999999989(0.7572%)
chr3	184073317	184073317	G	C	0	1	CLCN2	splicing	CLCN2:NM_001171088:exon11:c.1039C>G:p.L347V,CLCN2:NM_001171087:exon12:c.1171C>G:p.L391V,CLCN2:NM_001171089:exon12:c.1171C>G:p.L391V,CLCN2:NM_004366:exon12:c.1171C>G:p.L391V	0.856:D	1.62e-05	-	-0.100206955 (43.3723%)	2.27E-07(84.9547%)
chr3	184073483	184073483	T	C	0	1	CLCN2	splicing	CLCN2:NM_001171088:exon10:c.1037A>G:p.Q346R,CLCN2:NM_001171087:exon11:c.1169A>G:p.Q390R,CLCN2:NM_001171089:exon11:c.1169A>G:p.Q390R,CLCN2:NM_004366:exon11:c.1169A>G:p.Q390R	0.741:D	-	-	-0.100206955 (43.3723%)	2.27E-07(84.9547%)
chr3	184075970	184075970	C	T	0	3	CLCN2	splicing	CLCN2:NM_001171088:exon3:c.349G>A:p.G117S,CLCN2:NM_001171087:exon4:c.481G>A:p.G161S,CLCN2:NM_001171089:exon4:c.481G>A:p.G161S,CLCN2:NM_004366:exon4:c.481G>A:p.G161S	0.925:D	2.84e-05	3.23e-05	-0.100206955 (43.3723%)	2.27E-07(84.9547%)
chr3	184075971	184075971	G	A	0	1	CLCN2	splicing	CLCN2:NM_001171088:exon3:c.348C>T:p.V116V,CLCN2:NM_001171087:exon4:c.480C>T:p.V160V,CLCN2:NM_001171089:exon4:c.480C>T:p.V160V,CLCN2:NM_004366:exon4:c.480C>T:p.V160V	-	1.22e-05	3.23e-05	-0.100206955 (43.3723%)	2.27E-07(84.9547%)
chr8	1712042	1712097	GGCAGCCCAGGTGAGCGCTCAGGGAGCCCGGGTGAGGGCCGGGAACCCAGGTGAGG	-	0	1	CLN8	splicing	-	-	-	-	0.469785863 (76.887%)	0.000747073(65.6680%)
chr8	1719097	1719097	G	C	0	1	CLN8	splicing	NM_018941:exon2:UTR5	-	-	-	0.469785863 (76.887%)	0.000747073(65.6680%)
chr8	1728417	1728417	C	T	0	1	CLN8	splicing	CLN8:NM_018941:exon3:c.545C>T:p.A182V	0.700:D	1.63e-05	-	0.469785863 (76.887%)	0.000747073(65.6680%)
chr3	2140959	2140959	C	T	0	1	CNTN4	splicing	-	-	-	-	-0.517119498 (21.0986%)	0.996606388(7.6872%)
chr3	2928724	2928724	T	C	0	1	CNTN4	splicing	CNTN4:NM_001206955:exon9:c.756T>C:p.N252N,CNTN4:NM_001350095:exon10:c.756T>C:p.N252N,CNTN4:NM_175607:exon10:c.756T>C:p.N252N	-	8.15e-06	-	-0.517119498 (21.0986%)	0.996606388(7.6872%)
chr3	2933945	2933945	G	T	0	2	CNTN4	splicing	NM_175613:exon1:UTR5;NM_001206956:exon1:UTR5	-	-	-	-0.517119498 (21.0986%)	0.996606388(7.6872%)
chr3	2942504	2942504	G	A	0	1	CNTN4	splicing	CNTN4:NM_001206956:exon2:c.92G>A:p.R31Q,CNTN4:NM_175613:exon2:c.92G>A:p.R31Q,CNTN4:NM_001206955:exon10:c.1076G>A:p.R359Q,CNTN4:NM_001350095:exon11:c.1076G>A:p.R359Q,CNTN4:NM_175607:exon11:c.1076G>A:p.R359Q	0.217:T	4.88e-05	-	-0.517119498 (21.0986%)	0.996606388(7.6872%)
chr3	3067786	3067786	A	G	0	1	CNTN4	splicing	CNTN4:NM_001206956:exon6:c.503A>G:p.D168G,CNTN4:NM_175613:exon6:c.503A>G:p.D168G,CNTN4:NM_001206955:exon14:c.1487A>G:p.D496G,CNTN4:NM_001350095:exon15:c.1487A>G:p.D496G,CNTN4:NM_175607:exon15:c.1487A>G:p.D496G	0.689:T	-	-	-0.517119498 (21.0986%)	0.996606388(7.6872%)
chr3	1149398	1149398	G	T	0	1	CNTN6	splicing	NM_001349352:exon2:UTR5	-	-	-	-0.826604557 (12.3003%)	3.59E-22(98.9904%)
chr3	1320131	1320131	-	GTATCTG	0	1	CNTN6	frameshift insertion	CNTN6:NM_001289081:exon4:c.177_178insGTATCTG:p.V62Gfs*29,CNTN6:NM_001289080:exon5:c.393_394insGTATCTG:p.V134Gfs*29,CNTN6:NM_001349356:exon5:c.393_394insGTATCTG:p.V134Gfs*29,CNTN6:NM_001349357:exon5:c.393_394insGTATCTG:p.V134Gfs*24,CNTN6:NM_014461:exon5:c.393_394insGTATCTG:p.V134Gfs*29,CNTN6:NM_001349352:exon6:c.393_394insGTATCTG:p.V134Gfs*29,CNTN6:NM_001349353:exon6:c.393_394insGTATCTG:p.V134Gfs*…	-	-	-	-0.826604557 (12.3003%)	3.59E-22(98.9904%)
chr3	1320150	1320150	C	T	0	1	CNTN6	stopgain	CNTN6:NM_001289081:exon4:c.196C>T:p.Q66X,CNTN6:NM_001289080:exon5:c.412C>T:p.Q138X,CNTN6:NM_001349356:exon5:c.412C>T:p.Q138X,CNTN6:NM_001349357:exon5:c.412C>T:p.Q138X,CNTN6:NM_014461:exon5:c.412C>T:p.Q138X,CNTN6:NM_001349352:exon6:c.412C>T:p.Q138X,CNTN6:NM_001349353:exon6:c.412C>T:p.Q138X,CNTN6:NM_001349354:exon6:c.412C>T:p.Q138X,CNTN6:NM_001349355:exon6:c.412C>T:p.Q138X,CNTN6:NM_001349350:exon7:…	0.701:D	-	-	-0.826604557 (12.3003%)	3.59E-22(98.9904%)
chr3	1320194	1320194	-	ATG	0	3	CNTN6	splicing	NM_001349352:exon6:c.454+2->ATG;NM_001349359:exon4:UTR5;NM_001289080:exon5:c.454+2->ATG;NM_001349354:exon6:c.454+2->ATG;NM_001349357:exon5:c.454+2->ATG;NM_001349358:exon7:c.454+2->ATG;NM_001349355:exon6:c.454+2->ATG;NM_001349350:exon7:c.454+2->ATG;NM_001349360:exon5:UTR5;NM_014461:exon5:c.454+2->ATG;NM_001349353:exon6:c.454+2->ATG;NM_001289081:exon4:c.238+2->ATG;NM_001349351:exon7:c.454+2->ATG;NM…	-	4.08e-06	-	-0.826604557 (12.3003%)	3.59E-22(98.9904%)
chr3	1339573	1339573	G	A	0	1	CNTN6	splicing	CNTN6:NM_001289081:exon6:c.443G>A:p.G148D,CNTN6:NM_001289080:exon7:c.659G>A:p.G220D,CNTN6:NM_014461:exon7:c.659G>A:p.G220D,CNTN6:NM_001349352:exon8:c.659G>A:p.G220D,CNTN6:NM_001349353:exon8:c.659G>A:p.G220D,CNTN6:NM_001349354:exon8:c.659G>A:p.G220D,CNTN6:NM_001349355:exon8:c.659G>A:p.G220D,CNTN6:NM_001349350:exon9:c.659G>A:p.G220D,CNTN6:NM_001349351:exon9:c.659G>A:p.G220D	0.871:D	-	-	-0.826604557 (12.3003%)	3.59E-22(98.9904%)
chr3	1369272	1369272	T	C	0	3	CNTN6	splicing	NM_001349352:exon11:c.1213+2T>C;NM_001349359:exon8:c.91+2T>C;NM_001289080:exon10:c.1213+2T>C;NM_001349354:exon11:c.1213+2T>C;NM_001349357:exon8:c.901+2T>C;NM_001349355:exon11:c.1213+2T>C;NM_001349350:exon12:c.1213+2T>C;NM_001349360:exon8:c.91+2T>C;NM_014461:exon10:c.1213+2T>C;NM_001349353:exon11:c.1213+2T>C;NM_001289081:exon9:c.997+2T>C;NM_001349351:exon12:c.1213+2T>C;NM_001349361:exon11:c.91+2T>…	0.647:T	4.15e-05	3.24e-05	-0.826604557 (12.3003%)	3.59E-22(98.9904%)
chr3	1414635	1414635	-	A	0	1	CNTN6	frameshift insertion	CNTN6:NM_001349357:exon12:c.1471dupA:p.R491Kfs*7,CNTN6:NM_001349358:exon12:c.1228dupA:p.R410Kfs*7,CNTN6:NM_001349359:exon12:c.661dupA:p.R221Kfs*7,CNTN6:NM_001349360:exon12:c.661dupA:p.R221Kfs*7,CNTN6:NM_001289081:exon13:c.1567dupA:p.R523Kfs*7,CNTN6:NM_001349356:exon13:c.1675dupA:p.R559Kfs*7,CNTN6:NM_001349362:exon13:c.661dupA:p.R221Kfs*7,CNTN6:NM_001289080:exon14:c.1783dupA:p.R595Kfs*7,CNTN6:NM_0…	-	-	-	-0.826604557 (12.3003%)	3.59E-22(98.9904%)
chr3	1424860	1424860	-	GTAA	0	2	CNTN6	frameshift insertion;potential splicing	CNTN6:NM_001349357:exon16:c.2089_2090insGTAA:p.E697Gfs*18,CNTN6:NM_001349358:exon16:c.1846_1847insGTAA:p.E616Gfs*18,CNTN6:NM_001349359:exon16:c.1279_1280insGTAA:p.E427Gfs*18,CNTN6:NM_001349360:exon16:c.1279_1280insGTAA:p.E427Gfs*18,CNTN6:NM_001289081:exon17:c.2185_2186insGTAA:p.E729Gfs*18,CNTN6:NM_001349356:exon17:c.2293_2294insGTAA:p.E765Gfs*18,CNTN6:NM_001349362:exon17:c.1279_1280insGTAA:p.E427…	-	0.0003	0.0001	-0.826604557 (12.3003%)	3.59E-22(98.9904%)
chr3	1427481	1427481	C	T	0	2	CNTN6	splicing	CNTN6:NM_001349357:exon18:c.2392C>T:p.P798S,CNTN6:NM_001349358:exon18:c.2149C>T:p.P717S,CNTN6:NM_001349359:exon18:c.1582C>T:p.P528S,CNTN6:NM_001349360:exon18:c.1582C>T:p.P528S,CNTN6:NM_001289081:exon19:c.2488C>T:p.P830S,CNTN6:NM_001349356:exon19:c.2596C>T:p.P866S,CNTN6:NM_001349362:exon19:c.1582C>T:p.P528S,CNTN6:NM_001289080:exon20:c.2704C>T:p.P902S,CNTN6:NM_014461:exon20:c.2704C>T:p.P902S,CNTN6:…	0.642:T	0.0002	0.0004	-0.826604557 (12.3003%)	3.59E-22(98.9904%)
chr3	1427482	1427482	G	A	0	1	CNTN6	splicing	NM_001349352:exon21:c.2704+1G>A;NM_001349359:exon18:c.1582+1G>A;NM_001289080:exon20:c.2704+1G>A;NM_001349354:exon21:c.2704+1G>A;NM_001349357:exon18:c.2392+1G>A;NM_001349358:exon18:c.2149+1G>A;NM_001349355:exon21:c.2704+1G>A;NM_001349350:exon22:c.2704+1G>A;NM_001349360:exon18:c.1582+1G>A;NM_014461:exon20:c.2704+1G>A;NM_001349353:exon21:c.2704+1G>A;NM_001289081:exon19:c.2488+1G>A;NM_001349351:exon2…	0.761:D	2.51e-05	-	-0.826604557 (12.3003%)	3.59E-22(98.9904%)
chr3	1444018	1444021	ACAG	-	0	1	CNTN6	frameshift deletion	CNTN6:NM_001349357:exon20:c.2522_2525del:p.Q843Vfs*23,CNTN6:NM_001349358:exon20:c.2279_2282del:p.Q762Vfs*23,CNTN6:NM_001349359:exon20:c.1712_1715del:p.Q573Vfs*23,CNTN6:NM_001349360:exon20:c.1712_1715del:p.Q573Vfs*23,CNTN6:NM_001289081:exon21:c.2618_2621del:p.Q875Vfs*23,CNTN6:NM_001349356:exon21:c.2726_2729del:p.Q911Vfs*23,CNTN6:NM_001349362:exon21:c.1712_1715del:p.Q573Vfs*23,CNTN6:NM_001289080:ex…	-	1.23e-05	-	-0.826604557 (12.3003%)	3.59E-22(98.9904%)
chr7	146805443	146805443	-	AAGCAACCAGCT	0	1	CNTNAP2	splicing	NM_014141:exon5:c.754+1->AAGCAACCAGCT	-	-	-	-0.135838044 (40.9065%)	3.83E-05(74.5569%)
chr7	146829337	146829337	G	A	0	2	CNTNAP2	splicing	CNTNAP2:NM_014141:exon8:c.1084G>A:p.G362R	0.598:T	1.63e-05	-	-0.135838044 (40.9065%)	3.83E-05(74.5569%)
chr7	147092872	147092872	-	AT	0	1	CNTNAP2	frameshift insertion;potential splicing	CNTNAP2:NM_014141:exon10:c.1670_1671insAT:p.C558Yfs*48	-	-	-	-0.135838044 (40.9065%)	3.83E-05(74.5569%)
chr7	147092874	147092874	-	GTGCCCAATCACTGTGAGCATGGTGGAAAGTGCTCGCAAACATGGGACAGCTTC	0	1	CNTNAP2	splicing	NM_014141:exon10:c.1670+2->GTGCCCAATCACTGTGAGCATGGTGGAAAGTGCTCGCAAACATGGGACAGCTTC	-	-	-	-0.135838044 (40.9065%)	3.83E-05(74.5569%)
chr7	147815380	147815380	-	CTGCCACAGAAGTGTCCTTTTCATTTGATGTGGGAAATGGGCCAGTAGAGATTGTA	0	1	CNTNAP2	frameshift insertion;potential splicing	CNTNAP2:NM_014141:exon16:c.2554_2555insCTGCCACAGAAGTGTCCTTTTCATTTGATGTGGGAAATGGGCCAGTAGAGATTGTA:p.V871Lfs*15	-	-	-	-0.135838044 (40.9065%)	3.83E-05(74.5569%)
chr7	147844803	147844803	-	GGTGCTGGGGGCC	0	1	CNTNAP2	splicing	NM_014141:exon17:c.2773+2->GGTGCTGGGGGCC	-	-	-	-0.135838044 (40.9065%)	3.83E-05(74.5569%)
chr7	148080980	148080980	-	CCAGTGCAGATTTTCCATATAATCCAGGACAAGGCCAAGCTATAAGAAATGGA	0	1	CNTNAP2	frameshift insertion;potential splicing	CNTNAP2:NM_014141:exon22:c.3715_3716insCCAGTGCAGATTTTCCATATAATCCAGGACAAGGCCAAGCTATAAGAAATGGA:p.V1257Pfs*14	-	4.13e-06	-	-0.135838044 (40.9065%)	3.83E-05(74.5569%)
chr7	148080980	148080980	-	CCAGTGCGGATTTTCCATATAATCCAGGACAAGGCCAAGCTATAAGAAATGGA	0	1	CNTNAP2	frameshift insertion;potential splicing	CNTNAP2:NM_014141:exon22:c.3715_3716insCCAGTGCGGATTTTCCATATAATCCAGGACAAGGCCAAGCTATAAGAAATGGA:p.V1257Pfs*14	-	-	-	-0.135838044 (40.9065%)	3.83E-05(74.5569%)
chr10	101473236	101473236	C	A	0	1	COX15	splicing	COX15:NM_004376:exon9:c.1102G>T:p.G368C	0.272:T	-	-	0.184559793 (62.9081%)	2.16E-09(90.3813%)
chr10	101489410	101489410	-	T	0	1	COX15	frameshift insertion	COX15:NM_001320974:exon2:c.171dupA:p.V58Sfs*8,COX15:NM_001320975:exon2:c.171dupA:p.V58Sfs*8,COX15:NM_004376:exon2:c.171dupA:p.V58Sfs*8,COX15:NM_078470:exon2:c.171dupA:p.V58Sfs*8	-	-	-	0.184559793 (62.9081%)	2.16E-09(90.3813%)
chr3	3194206	3194206	-	T	0	1	CRBN	frameshift insertion	CRBN:NM_001173482:exon10:c.1078dupA:p.T360Nfs*3,CRBN:NM_016302:exon10:c.1081dupA:p.T361Nfs*3	-	-	-	-0.664241423 (16.4448%)	0.038494438(48.4664%)
chr3	3209362	3209362	T	A	0	1	CRBN	stopgain	CRBN:NM_001173482:exon5:c.640A>T:p.R214X,CRBN:NM_016302:exon5:c.643A>T:p.R215X	0.280:T	-	-	-0.664241423 (16.4448%)	0.038494438(48.4664%)
chr16	3860780	3860780	T	C	0	2	CREBBP	splicing	CREBBP:NM_001079846:exon3:c.799A>G:p.M267V,CREBBP:NM_004380:exon3:c.799A>G:p.M267V	0.874:D	4.07e-06	-	-4.226101807 (0.21417%)	1(0.1701%)
chr3	41265680	41265680	G	A	0	2	CTNNB1	splicing	NM_001330729:exon3:UTR5	-	-	-	-1.072890114 (8.10373%)	0.99981275(4.1975%)
chr3	41274934	41275017	AGGTAAATTCTGAGTAAACTGGTGCCATGGGAATAGAGTCAAGATGAGTATGTGCTTGTACTGACCATCTGTTTTTATCTCCAT	-	0	4	CTNNB1	frameshift deletion	CTNNB1:NM_001098209:exon8:c.1184_1185del:p.Q395Rfs*17,CTNNB1:NM_001098210:exon8:c.1184_1185del:p.Q395Rfs*17,CTNNB1:NM_001904:exon8:c.1184_1185del:p.Q395Rfs*17,CTNNB1:NM_001330729:exon9:c.1163_1164del:p.Q388Rfs*17	-	-	-	-1.072890114 (8.10373%)	0.99981275(4.1975%)
chr3	41277335	41277335	G	C	0	1	CTNNB1	splicing	NM_001330729:exon12:c.1782+1G>C;NM_001098210:exon11:c.1803+1G>C;NM_001904:exon11:c.1803+1G>C;NM_001098209:exon11:c.1803+1G>C	0.767:D	-	-	-1.072890114 (8.10373%)	0.99981275(4.1975%)
chr3	41277336	41277336	-	GCTTTATTCTCCCATTGAAAAC	0	1	CTNNB1	splicing	NM_001330729:exon12:c.1782+2->GCTTTATTCTCCCATTGAAAAC;NM_001098210:exon11:c.1803+2->GCTTTATTCTCCCATTGAAAAC;NM_001904:exon11:c.1803+2->GCTTTATTCTCCCATTGAAAAC;NM_001098209:exon11:c.1803+2->GCTTTATTCTCCCATTGAAAAC	-	-	-	-1.072890114 (8.10373%)	0.99981275(4.1975%)
chr3	41278080	41278080	G	A	0	1	CTNNB1	splicing	CTNNB1:NM_001098209:exon13:c.1956G>A:p.A652A,CTNNB1:NM_001098210:exon13:c.1956G>A:p.A652A,CTNNB1:NM_001904:exon13:c.1956G>A:p.A652A,CTNNB1:NM_001330729:exon14:c.1935G>A:p.A645A	-	-	-	-1.072890114 (8.10373%)	0.99981275(4.1975%)
chr5	10981886	10981886	T	C	0	2	CTNND2	splicing	CTNND2:NM_001288716:exon18:c.2405A>G:p.Q802R,CTNND2:NM_001288715:exon20:c.3143A>G:p.Q1048R,CTNND2:NM_001288717:exon20:c.2117A>G:p.Q706R,CTNND2:NM_001332:exon21:c.3416A>G:p.Q1139R	0.850:D	4.07e-06	-	-2.728644226 (0.868257%)	0.999999952(0.9383%)
chr2	225378354	225378354	C	T	0	1	CUL3	splicing	CUL3:NM_001257197:exon4:c.343G>A:p.G115S,CUL3:NM_001257198:exon5:c.559G>A:p.G187S,CUL3:NM_003590:exon5:c.541G>A:p.G181S	0.638:T	-	-	-0.97728657 (9.39454%)	0.974063405(12.4774%)
chr12	111734277	111734277	C	T	0	1	CUX2	splicing	CUX2:NM_015267:exon8:c.638C>T:p.A213V	0.396:T	1.72e-05	-	-1.294628237 (5.52211%)	0.999656385(4.7407%)
chr12	111772245	111772245	C	A	0	1	CUX2	splicing	CUX2:NM_015267:exon19:c.2927C>A:p.A976D	0.183:T	-	-	-1.294628237 (5.52211%)	0.999656385(4.7407%)
chr12	111785437	111785437	A	-	0	4	CUX2	frameshift deletion	CUX2:NM_015267:exon22:c.3769delA:p.T1257Pfs*15	-	-	-	-1.294628237 (5.52211%)	0.999656385(4.7407%)
chr2	127956952	127956952	C	T	0	1	CYP27C1	splicing	CYP27C1:NM_001001665:exon4:c.552G>A:p.T184T	-	0.0003	0.0001	-0.886995467 (11.0558%)	0.000184567(70.0137%)
chr19	41354278	41354278	T	-	0	1	CYP2A6	frameshift deletion	CYP2A6:NM_000762:exon4:c.500delA:p.N167Ifs*7	-	8.14e-06	-	1.910154405 (97.9683%)	2.18E-06(81.1084%)
chr19	41354527	41354527	C	-	0	1	CYP2A6	frameshift deletion	CYP2A6:NM_000762:exon3:c.485delG:p.G162Afs*12	-	-	-	1.910154405 (97.9683%)	2.18E-06(81.1084%)
chr19	41354585	41354585	G	A	0	1	CYP2A6	stopgain	CYP2A6:NM_000762:exon3:c.427C>T:p.R143X	0.404:T	-	-	1.910154405 (97.9683%)	2.18E-06(81.1084%)
chr19	41354668	41354668	C	T	0	1	CYP2A6	splicing	CYP2A6:NM_000762:exon3:c.344G>A:p.G115D	0.926:D	0	-	1.910154405 (97.9683%)	2.18E-06(81.1084%)
chr8	65500316	65500320	TTCTC	-	0	2	CYP7B1	frameshift deletion	CYP7B1:NM_001324112:exon7:c.1313_1317del:p.R438Kfs*131	-	-	-	-1.011184923 (8.89095%)	2.14E-06(81.1413%)
chr8	65527583	65527583	C	T	0	1	CYP7B1	splicing	CYP7B1:NM_001324112:exon4:c.1057G>A:p.E353K,CYP7B1:NM_004820:exon4:c.1057G>A:p.E353K	0.705:D	-	-	-1.011184923 (8.89095%)	2.14E-06(81.1413%)
chr8	65528838	65528838	C	A	0	1	CYP7B1	splicing	CYP7B1:NM_001324112:exon3:c.260G>T:p.G87V,CYP7B1:NM_004820:exon3:c.260G>T:p.G87V	0.966:D	-	-	-1.011184923 (8.89095%)	2.14E-06(81.1413%)
chr8	65537032	65537032	G	A	0	2	CYP7B1	stopgain	CYP7B1:NM_001324112:exon2:c.187C>T:p.R63X,CYP7B1:NM_004820:exon2:c.187C>T:p.R63X	0.257:T	8.13e-06	-	-1.011184923 (8.89095%)	2.14E-06(81.1413%)
chrX	110574148	110574148	T	C	0	1	DCX	splicing	DCX:NM_000555:exon5:c.1173A>G:p.S391S,DCX:NM_001195553:exon5:c.930A>G:p.S310S,DCX:NM_178151:exon5:c.930A>G:p.S310S,DCX:NM_178152:exon5:c.930A>G:p.S310S,DCX:NM_178153:exon5:c.930A>G:p.S310S	-	-	-	-0.673351156 (16.2017%)	0.863196407(19.3361%)
chr7	50531074	50531074	-	T	0	1	DDC	frameshift insertion	DDC:NM_001242888:exon12:c.1063dupA:p.I355Nfs*59,DDC:NM_001242889:exon12:c.1018dupA:p.I340Nfs*59,DDC:NM_001242886:exon13:c.1183dupA:p.I395Nfs*59,DDC:NM_001242887:exon13:c.1153dupA:p.I385Nfs*59,DDC:NM_000790:exon14:c.1297dupA:p.I433Nfs*59,DDC:NM_001082971:exon14:c.1297dupA:p.I433Nfs*59	-	1.62e-05	3.23e-05	-0.736567234 (14.4883%)	4.61E-05(74.0631%)
chr7	50566935	50566935	T	A	0	1	DDC	stopgain	DDC:NM_001242888:exon6:c.553A>T:p.K185X,DDC:NM_001242889:exon6:c.508A>T:p.K170X,DDC:NM_001242886:exon7:c.673A>T:p.K225X,DDC:NM_001242887:exon7:c.643A>T:p.K215X,DDC:NM_000790:exon8:c.787A>T:p.K263X,DDC:NM_001082971:exon8:c.787A>T:p.K263X,DDC:NM_001242890:exon8:c.787A>T:p.K263X	0.258:T	-	-	-0.736567234 (14.4883%)	4.61E-05(74.0631%)
chr14	53522426	53522426	G	A	0	1	DDHD1	stopgain	DDHD1:NM_001160148:exon10:c.2197C>T:p.R733X,DDHD1:NM_030637:exon10:c.2197C>T:p.R733X,DDHD1:NM_001160147:exon11:c.2218C>T:p.R740X	0.764:D	8.13e-06	-	-0.743446591 (14.3262%)	0.968458214(13.1303%)
chr14	53522551	53522551	T	-	0	1	DDHD1	frameshift deletion	DDHD1:NM_001160148:exon10:c.2072delA:p.N691Ifs*6,DDHD1:NM_030637:exon10:c.2072delA:p.N691Ifs*6,DDHD1:NM_001160147:exon11:c.2093delA:p.N698Ifs*6	-	-	-	-0.743446591 (14.3262%)	0.968458214(13.1303%)
chr14	53525194	53525194	C	T	0	1	DDHD1	splicing	NM_001160147:exon10:c.2013+1G>A;NM_001160148:exon9:c.1992+1G>A;NM_030637:exon9:c.1992+1G>A	0.754:D	-	-	-0.743446591 (14.3262%)	0.968458214(13.1303%)
chr14	53540564	53540564	T	C	0	1	DDHD1	splicing	DDHD1:NM_001160148:exon5:c.1291A>G:p.M431V,DDHD1:NM_030637:exon5:c.1291A>G:p.M431V,DDHD1:NM_001160147:exon6:c.1312A>G:p.M438V	0.461:T	-	-	-0.743446591 (14.3262%)	0.968458214(13.1303%)
chr14	53540565	53540565	C	T	0	1	DDHD1	splicing	DDHD1:NM_001160148:exon5:c.1290G>A:p.M430I,DDHD1:NM_030637:exon5:c.1290G>A:p.M430I,DDHD1:NM_001160147:exon6:c.1311G>A:p.M437I	0.522:T	8.33e-06	-	-0.743446591 (14.3262%)	0.968458214(13.1303%)
chr8	38095728	38095728	G	T	0	1	DDHD2	splicing	DDHD2:NM_001164234:exon5:c.623G>T:p.G208V	0.767:D	-	-	-0.552246151 (19.9467%)	3.10E-08(87.5281%)
chr8	38107241	38107241	C	T	0	1	DDHD2	stopgain	DDHD2:NM_001164232:exon11:c.1264C>T:p.R422X,DDHD2:NM_015214:exon11:c.1264C>T:p.R422X	0.429:T	8.14e-06	-	-0.552246151 (19.9467%)	3.10E-08(87.5281%)
chr8	38118119	38118119	C	T	0	1	DDHD2	splicing	-	-	-	0.0002	-0.552246151 (19.9467%)	3.10E-08(87.5281%)
chr11	679763	679763	G	A	0	2	DEAF1	stopgain	DEAF1:NM_001293634:exon6:c.784C>T:p.R262X,DEAF1:NM_021008:exon8:c.1051C>T:p.R351X	0.595:T	1.22e-05	-	-0.591294098 (18.7833%)	0.000193157(69.8546%)
chr11	71150008	71150008	G	-	0	1	DHCR7	frameshift deletion	DHCR7:NM_001163817:exon7:c.748delC:p.L250Sfs*16,DHCR7:NM_001360:exon7:c.748delC:p.L250Sfs*16	-	-	-	1.480335588 (96.0755%)	5.04E-08(86.9026%)
chr11	71152447	71152447	C	T	0	2	DHCR7	stopgain	DHCR7:NM_001163817:exon6:c.452G>A:p.W151X,DHCR7:NM_001360:exon6:c.452G>A:p.W151X	0.676:T	0.0008	0.0007	1.480335588 (96.0755%)	5.04E-08(86.9026%)
chr11	71155261	71155261	C	T	0	1	DHCR7	stopgain;potential splicing	DHCR7:NM_001163817:exon4:c.99G>A:p.W33X,DHCR7:NM_001360:exon4:c.99G>A:p.W33X	0.694:T	-	-	1.480335588 (96.0755%)	5.04E-08(86.9026%)
chr21	47918746	47918746	G	C	0	1	DIP2A	splicing	DIP2A:NM_001146115:exon5:c.655G>C:p.G219R,DIP2A:NM_001146116:exon5:c.655G>C:p.D219H,DIP2A:NM_015151:exon5:c.655G>C:p.D219H,DIP2A:NM_206889:exon5:c.655G>C:p.D219H,DIP2A:NM_206890:exon5:c.655G>C:p.D219H,DIP2A:NM_206891:exon5:c.655G>C:p.D219H	0.774:D	-	-	-1.954202731 (2.11855%)	0.726099074(23.8134%)
chr10	436313	436313	C	A	0	1	DIP2C	splicing	DIP2C:NM_014974:exon12:c.1385G>T:p.G462V	0.794:D	-	-	-4.462072989 (0.156286%)	0.999999838(1.1578%)
chr10	454956	454956	G	A	0	1	DIP2C	splicing	DIP2C:NM_014974:exon9:c.1059C>T:p.G353G	-	-	-	-4.462072989 (0.156286%)	0.999999838(1.1578%)
chr10	468915	468915	G	-	0	1	DIP2C	frameshift deletion	DIP2C:NM_014974:exon5:c.453delC:p.T152Pfs*49	-	-	-	-4.462072989 (0.156286%)	0.999999838(1.1578%)
chr11	111845708	111845708	G	C	0	1	DIXDC1	splicing	DIXDC1:NM_001278542:exon6:c.654G>C:p.R218S	0.594:T	-	-	0.081630353 (56.1357%)	4.27E-06(79.7805%)
chr11	111865831	111865831	G	T	0	1	DIXDC1	splicing	UNKNOWN	0.511:T	6.52e-05	6.46e-05	0.081630353 (56.1357%)	4.27E-06(79.7805%)
chr18	3845233	3845233	T	C	0	1	DLGAP1	splicing	DLGAP1:NM_001003809:exon1:c.50A>G:p.K17R,DLGAP1:NM_001242765:exon1:c.50A>G:p.K17R,DLGAP1:NM_001242766:exon1:c.50A>G:p.K17R	0.442:T	-	-	-2.152531033 (1.60917%)	0.993045514(9.1029%)
chrX	31144764	31144764	T	A	1	0	DMD	stopgain	DMD:NM_004017:exon16:c.1798A>T:p.R600X,DMD:NM_004015:exon17:c.1837A>T:p.R613X,DMD:NM_004014:exon24:c.2854A>T:p.R952X,DMD:NM_004020:exon31:c.3331A>T:p.R1111X,DMD:NM_004013:exon35:c.3661A>T:p.R1221X,DMD:NM_004011:exon50:c.7018A>T:p.R2340X,DMD:NM_004012:exon50:c.7009A>T:p.R2337X,DMD:NM_000109:exon78:c.11017A>T:p.R3673X,DMD:NM_004006:exon78:c.11041A>T:p.R3681X,DMD:NM_004009:exon78:c.11029A>T:p.R3677X…	0.596:T	5.63e-06	-	2.114823893 (98.4834%)	1(0.4335%)
chrX	31747864	31747864	G	A	0	1	DMD	splicing	DMD:NM_004013:exon9:c.164C>T:p.A55V,DMD:NM_004020:exon9:c.164C>T:p.A55V,DMD:NM_004021:exon9:c.164C>T:p.A55V,DMD:NM_004022:exon9:c.164C>T:p.A55V,DMD:NM_004023:exon9:c.164C>T:p.A55V,DMD:NM_004011:exon24:c.3521C>T:p.A1174V,DMD:NM_004012:exon24:c.3512C>T:p.A1171V,DMD:NM_000109:exon52:c.7520C>T:p.A2507V,DMD:NM_004006:exon52:c.7544C>T:p.A2515V,DMD:NM_004009:exon52:c.7532C>T:p.A2511V,DMD:NM_004010:exon5…	0.376:T	-	-	2.114823893 (98.4834%)	1(0.4335%)
chrX	31854941	31854941	G	T	1	0	DMD	splicing	NM_004009:exon49:c.7084-2C>A;NM_004023:exon6:UTR5;NM_004012:exon21:c.3064-2C>A;NM_004022:exon6:UTR5;NM_004011:exon21:c.3073-2C>A;NM_004020:exon6:UTR5;NM_000109:exon49:c.7072-2C>A;NM_004021:exon6:UTR5;NM_004013:exon6:UTR5;NM_004006:exon49:c.7096-2C>A;NM_004010:exon49:c.6727-2C>A	-	-	-	2.114823893 (98.4834%)	1(0.4335%)
chrX	31986631	31986631	C	T	0	2	DMD	splicing	DMD:NM_004011:exon17:c.2416G>A:p.E806K,DMD:NM_004012:exon17:c.2407G>A:p.E803K,DMD:NM_000109:exon45:c.6415G>A:p.E2139K,DMD:NM_004006:exon45:c.6439G>A:p.E2147K,DMD:NM_004009:exon45:c.6427G>A:p.E2143K,DMD:NM_004010:exon45:c.6070G>A:p.E2024K	0.533:T	1.13e-05	-	2.114823893 (98.4834%)	1(0.4335%)
chrX	32430297	32430297	A	-	0	1	DMD	frameshift deletion	DMD:NM_004011:exon1:c.30delT:p.P11Qfs*7	-	3.28e-05	4.68e-05	2.114823893 (98.4834%)	1(0.4335%)
chrX	32482704	32482704	C	A	1	1	DMD	splicing	DMD:NM_000109:exon24:c.3251G>T:p.R1084I,DMD:NM_004006:exon24:c.3275G>T:p.R1092I,DMD:NM_004009:exon24:c.3263G>T:p.R1088I,DMD:NM_004010:exon24:c.2906G>T:p.R969I	0.357:T	-	-	2.114823893 (98.4834%)	1(0.4335%)
chrX	32591647	32591647	G	A	1	1	DMD	splicing	DMD:NM_000109:exon15:c.1788C>T:p.A596A,DMD:NM_004006:exon15:c.1812C>T:p.A604A,DMD:NM_004009:exon15:c.1800C>T:p.A600A,DMD:NM_004010:exon15:c.1443C>T:p.A481A	-	0.0003	0.0005	2.114823893 (98.4834%)	1(0.4335%)
chrX	32867936	32867936	A	G	0	1	DMD	splicing	DMD:NM_000109:exon3:c.71T>C:p.F24S,DMD:NM_004006:exon3:c.95T>C:p.F32S,DMD:NM_004009:exon3:c.83T>C:p.F28S	0.465:T	-	-	2.114823893 (98.4834%)	1(0.4335%)
chrX	33146178	33146178	A	G	0	1	DMD	splicing	NM_004010:exon1:UTR5	-	-	-	2.114823893 (98.4834%)	1(0.4335%)
chr19	46274259	46274259	C	-	0	1	DMPK	frameshift deletion	DMPK:NM_001288765:exon12:c.1436delG:p.C479Sfs*11,DMPK:NM_001081563:exon13:c.1737delG:p.M579Ifs*62,DMPK:NM_001081560:exon14:c.1692delG:p.M564Ifs*62,DMPK:NM_001081562:exon14:c.1688delG:p.C563Sfs*11,DMPK:NM_004409:exon14:c.1707delG:p.M569Ifs*62,DMPK:NM_001288764:exon15:c.1785delG:p.M595Ifs*62	-	-	-	-0.218128743 (36.0037%)	0.033081179(49.1687%)
chr19	46274853	46274853	C	A	0	1	DMPK	stopgain	DMPK:NM_001288765:exon10:c.1306G>T:p.E436X,DMPK:NM_001081563:exon11:c.1603G>T:p.E535X,DMPK:NM_001081560:exon12:c.1558G>T:p.E520X,DMPK:NM_001081562:exon12:c.1558G>T:p.E520X,DMPK:NM_001288766:exon12:c.1558G>T:p.E520X,DMPK:NM_004409:exon12:c.1573G>T:p.E525X,DMPK:NM_001288764:exon13:c.1651G>T:p.E551X	0.563:T	-	-	-0.218128743 (36.0037%)	0.033081179(49.1687%)
chr19	46278208	46278208	T	C	0	1	DMPK	splicing	DMPK:NM_001288765:exon7:c.964A>G:p.R322G,DMPK:NM_001081563:exon8:c.1261A>G:p.R421G,DMPK:NM_001081560:exon9:c.1216A>G:p.R406G,DMPK:NM_001081562:exon9:c.1216A>G:p.R406G,DMPK:NM_001288766:exon9:c.1216A>G:p.R406G,DMPK:NM_004409:exon9:c.1231A>G:p.R411G,DMPK:NM_001288764:exon10:c.1309A>G:p.R437G	0.258:T	-	-	-0.218128743 (36.0037%)	0.033081179(49.1687%)
chr19	46281385	46281385	C	T	0	1	DMPK	splicing	DMPK:NM_001288765:exon4:c.408G>A:p.T136T,DMPK:NM_001081563:exon5:c.705G>A:p.T235T,DMPK:NM_001081560:exon6:c.675G>A:p.T225T,DMPK:NM_001081562:exon6:c.675G>A:p.T225T,DMPK:NM_001288766:exon6:c.675G>A:p.T225T,DMPK:NM_004409:exon6:c.675G>A:p.T225T,DMPK:NM_001288764:exon7:c.753G>A:p.T251T	-	0.0004	6.46e-05	-0.218128743 (36.0037%)	0.033081179(49.1687%)
chr19	46283202	46283205	TCTG	-	0	1	DMPK	frameshift deletion	DMPK:NM_001081563:exon1:c.113_116del:p.T38Rfs*30	-	2.66e-05	3.23e-05	-0.218128743 (36.0037%)	0.033081179(49.1687%)
chr19	46285602	46285602	G	A	0	4	DMPK	stopgain	DMPK:NM_001288764:exon1:c.28C>T:p.R10X	-	0.0003	0.0001	-0.218128743 (36.0037%)	0.033081179(49.1687%)
chr17	76420185	76420185	T	-	0	1	DNAH17	frameshift deletion	DNAH17:NM_173628:exon81:c.13191delA:p.E4398Sfs*1	-	-	-	-	-
chr17	76421463	76421463	G	A	0	1	DNAH17	stopgain	DNAH17:NM_173628:exon80:c.13105C>T:p.R4369X	0.374:T	-	-	-	-
chr17	76423066	76423069	TTCT	-	0	1	DNAH17	frameshift deletion	DNAH17:NM_173628:exon78:c.12709_12712del:p.R4237fs*0	-	-	-	-	-
chr17	76424753	76424754	AG	-	0	1	DNAH17	frameshift deletion	DNAH17:NM_173628:exon77:c.12440_12441del:p.P4147Rfs*68	-	3.66e-05	3.24e-05	-	-
chr17	76425214	76425214	-	T	0	2	DNAH17	frameshift insertion	DNAH17:NM_173628:exon76:c.12392dupA:p.N4131Kfs*12	-	-	-	-	-
chr17	76447753	76447753	-	GGTG	0	1	DNAH17	frameshift insertion	DNAH17:NM_173628:exon66:c.10531_10532insCACC:p.Y3511Sfs*3	-	-	-	-	-
chr17	76447756	76447756	C	A	0	1	DNAH17	splicing	NM_173628:exon66:c.10530-1G>T	0.689:T	-	-	-	-
chr17	76447757	76447757	-	TAA	0	1	DNAH17	splicing	NM_173628:exon66:c.10530-2->TTA	-	-	-	-	-
chr17	76457626	76457626	C	G	0	2	DNAH17	splicing	DNAH17:NM_173628:exon58:c.9339G>C:p.K3113N	0.265:T	-	-	-	-
chr17	76464785	76464785	G	A	0	1	DNAH17	stopgain	DNAH17:NM_173628:exon55:c.8692C>T:p.R2898X	0.518:T	1.22e-05	-	-	-
chr17	76475107	76475107	C	T	0	1	DNAH17	splicing	DNAH17:NM_173628:exon51:c.7992G>A:p.Q2664Q	-	-	-	-	-
chr17	76487632	76487632	G	A	0	2	DNAH17	stopgain	DNAH17:NM_173628:exon43:c.6562C>T:p.R2188X	0.559:T	1.63e-05	3.23e-05	-	-
chr17	76490119	76490119	T	G	0	1	DNAH17	splicing	DNAH17:NM_173628:exon41:c.6407A>C:p.Q2136P	0.773:D	-	-	-	-
chr17	76490171	76490171	G	A	0	1	DNAH17	stopgain	DNAH17:NM_173628:exon41:c.6355C>T:p.Q2119X	0.642:T	4.09e-06	-	-	-
chr17	76490189	76490189	G	A	0	2	DNAH17	stopgain	DNAH17:NM_173628:exon41:c.6337C>T:p.Q2113X	0.807:D	-	-	-	-
chr17	76497363	76497363	G	A	0	1	DNAH17	stopgain	DNAH17:NM_173628:exon35:c.5386C>T:p.R1796X	0.334:T	5.28e-05	3.23e-05	-	-
chr17	76522735	76522735	-	A	0	1	DNAH17	stopgain	DNAH17:NM_173628:exon24:c.3708dupT:p.K1237fs*0	-	8.29e-06	-	-	-
chr17	76526529	76526529	G	-	0	1	DNAH17	frameshift deletion	DNAH17:NM_173628:exon21:c.3180delC:p.W1061Gfs*27	-	-	-	-	-
chr17	76528697	76528698	CA	-	0	1	DNAH17	frameshift deletion	DNAH17:NM_173628:exon20:c.2980_2981del:p.W994Dfs*28	-	-	3.23e-05	-	-
chr17	76556929	76556929	G	A	0	1	DNAH17	stopgain	DNAH17:NM_173628:exon13:c.1924C>T:p.Q642X	0.345:T	6.63e-06	-	-	-
chr17	76557797	76557797	G	A	0	2	DNAH17	splicing	DNAH17:NM_173628:exon12:c.1835C>T:p.P612L	0.478:T	4.68e-05	-	-	-
chr17	76567737	76567737	G	-	0	1	DNAH17	frameshift deletion	DNAH17:NM_173628:exon4:c.667delC:p.L223Cfs*13	-	4.06e-06	-	-	-
chr2	25468888	25468888	C	T	0	1	DNMT3A	splicing	NM_001320893:exon7:c.1018+1G>A;NM_153759:exon8:c.907+1G>A;NM_022552:exon12:c.1474+1G>A;NM_175629:exon12:c.1474+1G>A	0.692:T	8.12e-06	-	-1.956719104 (2.10118%)	7.73E-45(99.9287%)
chr2	25469084	25469084	C	-	0	1	DNMT3A	frameshift deletion	DNMT3A:NM_001320893:exon6:c.918delG:p.K307Rfs*191,DNMT3A:NM_153759:exon7:c.807delG:p.K270Rfs*191,DNMT3A:NM_022552:exon11:c.1374delG:p.K459Rfs*191,DNMT3A:NM_175629:exon11:c.1374delG:p.K459Rfs*191	-	-	-	-1.956719104 (2.10118%)	7.73E-45(99.9287%)
chr2	25470029	25470029	-	G	0	1	DNMT3A	splicing	NM_001320893:exon4:c.559-2->C;NM_153759:exon5:c.448-2->C;NM_022552:exon9:c.1015-2->C;NM_175629:exon9:c.1015-2->C	-	4.09e-06	-	-1.956719104 (2.10118%)	7.73E-45(99.9287%)
chr2	25472579	25472579	C	-	0	1	DNMT3A	frameshift deletion	DNMT3A:NM_153759:exon2:c.19delG:p.V7Lfs*1	-	-	-	-1.956719104 (2.10118%)	7.73E-45(99.9287%)
chr2	25523009	25523009	G	A	0	1	DNMT3A	splicing	DNMT3A:NM_001320892:exon3:c.176C>T:p.P59L,DNMT3A:NM_022552:exon3:c.176C>T:p.P59L,DNMT3A:NM_175629:exon3:c.176C>T:p.P59L,DNMT3A:NM_175630:exon3:c.176C>T:p.P59L	0.327:T	8.22e-06	-	-1.956719104 (2.10118%)	7.73E-45(99.9287%)
chr9	304703	304703	A	C	0	1	DOCK8	splicing	DOCK8:NM_001190458:exon4:c.323A>C:p.Q108P,DOCK8:NM_001193536:exon4:c.323A>C:p.Q108P,DOCK8:NM_203447:exon5:c.527A>C:p.Q176P	0.536:T	4.06e-06	3.23e-05	-0.828277355 (12.254%)	0.000135434(70.9410%)
chr9	325671	325671	G	A	0	1	DOCK8	splicing	DOCK8:NM_001190458:exon7:c.624G>A:p.K208K,DOCK8:NM_001193536:exon7:c.624G>A:p.K208K,DOCK8:NM_203447:exon8:c.828G>A:p.K276K	-	8.13e-06	-	-0.828277355 (12.254%)	0.000135434(70.9410%)
chr9	379772	379772	C	T	0	1	DOCK8	splicing	DOCK8:NM_001190458:exon20:c.2238C>T:p.A746A,DOCK8:NM_001193536:exon20:c.2238C>T:p.A746A,DOCK8:NM_203447:exon21:c.2442C>T:p.A814A	-	-	-	-0.828277355 (12.254%)	0.000135434(70.9410%)
chr9	406931	406931	A	G	0	2	DOCK8	splicing	DOCK8:NM_001190458:exon26:c.3092A>G:p.N1031S,DOCK8:NM_001193536:exon27:c.3188A>G:p.N1063S,DOCK8:NM_203447:exon28:c.3392A>G:p.N1131S	0.119:T	-	-	-0.828277355 (12.254%)	0.000135434(70.9410%)
chr9	420948	420948	G	A	0	1	DOCK8	splicing	NM_203447:exon32:c.4024-1G>A;NM_001190458:exon30:c.3724-1G>A;NM_001193536:exon31:c.3820-1G>A	0.795:D	-	-	-0.828277355 (12.254%)	0.000135434(70.9410%)
chr9	434976	434976	G	A	0	1	DOCK8	splicing	NM_203447:exon39:c.5079+1G>A;NM_001190458:exon37:c.4779+1G>A;NM_001193536:exon38:c.4875+1G>A	0.746:D	-	-	-0.828277355 (12.254%)	0.000135434(70.9410%)
chr9	464170	464247	ACAGATCTAGTTTCAGGAAATGTGAAACCCAGTTGTCACAGGGCAGCTAAGAAAAGCCATCTTCATTCGTGGAGACTG	-	0	1	DOCK8	frameshift deletion	DOCK8:NM_001190458:exon46:c.5951_6028del:p.H1984_S1999delinsLALQPWRRTCWYLKNGTFATQD,DOCK8:NM_001193536:exon47:c.6047_6124del:p.H2016_S2031delinsLALQPWRRTCWYLKNGTFATQD,DOCK8:NM_203447:exon48:c.6251_6328del:p.H2084_S2099delinsLALQPWRRTCWYLKNGTFATQD	-	-	-	-0.828277355 (12.254%)	0.000135434(70.9410%)
chr1	97658803	97658803	A	G	0	1	DPYD	splicing	DPYD:NM_000110:exon20:c.2444T>C:p.V815A	0.829:D	-	-	0.56272734 (80.6437%)	4.19E-09(89.7284%)
chr1	97847988	97847988	G	T	0	1	DPYD	stopgain	DPYD:NM_000110:exon15:c.1935C>A:p.Y645X	0.566:T	-	-	0.56272734 (80.6437%)	4.19E-09(89.7284%)
chr1	98039499	98039500	CA	-	0	1	DPYD	stopgain	DPYD:NM_000110:exon11:c.1155_1156del:p.C385fs*0	-	2.44e-05	3.23e-05	0.56272734 (80.6437%)	4.19E-09(89.7284%)
chr1	98060721	98060721	A	G	0	1	DPYD	splicing	DPYD:NM_000110:exon9:c.852T>C:p.G284G	-	-	-	0.56272734 (80.6437%)	4.19E-09(89.7284%)
chr1	98144737	98144737	A	G	0	1	DPYD	splicing	DPYD:NM_000110:exon8:c.764T>C:p.I255T	0.796:D	-	-	0.56272734 (80.6437%)	4.19E-09(89.7284%)
chr1	98164906	98164906	C	T	0	1	DPYD	splicing	NM_000110:exon6:c.680+1G>A	0.714:D	-	3.23e-05	0.56272734 (80.6437%)	4.19E-09(89.7284%)
chr1	98205993	98205993	-	G	0	1	DPYD	frameshift insertion	DPYD:NM_000110:exon4:c.275dupC:p.T93Nfs*1,DPYD:NM_001160301:exon4:c.275dupC:p.T93Nfs*1	-	-	-	0.56272734 (80.6437%)	4.19E-09(89.7284%)
chr1	98293706	98293706	G	-	0	1	DPYD	frameshift deletion	DPYD:NM_000110:exon3:c.197delC:p.T66Ifs*11,DPYD:NM_001160301:exon3:c.197delC:p.T66Ifs*11	-	-	-	0.56272734 (80.6437%)	4.19E-09(89.7284%)
chr1	98293752	98293752	T	C	0	1	DPYD	splicing	DPYD:NM_000110:exon3:c.151A>G:p.N51D,DPYD:NM_001160301:exon3:c.151A>G:p.N51D	0.212:T	-	-	0.56272734 (80.6437%)	4.19E-09(89.7284%)
chr21	41385260	41385260	C	T	0	1	DSCAM	splicing	DSCAM:NM_001389:exon33:c.5740G>A:p.G1914S	0.151:T	4.31e-06	-	-4.387829485 (0.185228%)	1(0.4225%)
chr21	41416045	41416046	TT	-	0	1	DSCAM	frameshift deletion	DSCAM:NM_001271534:exon31:c.5342_5343del:p.K1781Rfs*71,DSCAM:NM_001389:exon31:c.5342_5343del:p.K1781Rfs*71	-	-	-	-4.387829485 (0.185228%)	1(0.4225%)
chr21	41452080	41452080	T	G	0	1	DSCAM	splicing	DSCAM:NM_001271534:exon25:c.4419A>C:p.K1473N,DSCAM:NM_001389:exon25:c.4419A>C:p.K1473N	0.325:T	-	-	-4.387829485 (0.185228%)	1(0.4225%)
chr21	41741072	41741072	G	C	0	1	DSCAM	stopgain	DSCAM:NM_001271534:exon4:c.609C>G:p.Y203X,DSCAM:NM_001389:exon4:c.609C>G:p.Y203X	0.610:T	-	-	-4.387829485 (0.185228%)	1(0.4225%)
chr14	102467400	102467479	AGGTAGGTGGCCAGTATCGCACGGTGATGAGTGTCCATTAGAAACGCACCTGCACAGATCACTTTGTTTACTTTCTCCAC	-	0	2	DYNC1H1	frameshift deletion	DYNC1H1:NM_001376:exon19:c.4184_4185del:p.K1395Nfs*6	-	-	-	-8.604274631 (0.0115768%)	1(0.0055%)
chr14	102471099	102471099	G	A	0	3	DYNC1H1	splicing	DYNC1H1:NM_001376:exon25:c.5050G>A:p.V1684I	0.592:T	1.22e-05	-	-8.604274631 (0.0115768%)	1(0.0055%)
chr14	102496499	102496499	G	A	0	1	DYNC1H1	splicing	DYNC1H1:NM_001376:exon51:c.9763G>A:p.V3255I	0.478:T	-	-	-8.604274631 (0.0115768%)	1(0.0055%)
chr14	102516218	102516218	G	A	0	1	DYNC1H1	splicing	DYNC1H1:NM_001376:exon76:c.13683G>A:p.T4561T	-	4.49e-05	0.0002	-8.604274631 (0.0115768%)	1(0.0055%)
chr21	38738136	38738136	G	A	0	1	DYRK1A	splicing	-	-	-	0.0008	-0.840447561 (11.9819%)	0.999584542(4.9108%)
chr21	38782870	38782870	A	G	0	1	DYRK1A	splicing	NM_101395:exon2:UTR5	-	-	-	-0.840447561 (11.9819%)	0.999584542(4.9108%)
chr21	38862763	38862763	G	A	0	1	DYRK1A	splicing	DYRK1A:NM_001347723:exon6:c.837G>A:p.R279R,DYRK1A:NM_130436:exon6:c.924G>A:p.R308R,DYRK1A:NM_130438:exon6:c.951G>A:p.R317R,DYRK1A:NM_001347721:exon7:c.924G>A:p.R308R,DYRK1A:NM_001347722:exon7:c.924G>A:p.R308R,DYRK1A:NM_001396:exon7:c.951G>A:p.R317R,DYRK1A:NM_101395:exon8:c.951G>A:p.R317R	-	-	-	-0.840447561 (11.9819%)	0.999584542(4.9108%)
chr21	38865401	38865401	G	A	0	1	DYRK1A	stopgain	DYRK1A:NM_001347723:exon7:c.920G>A:p.W307X,DYRK1A:NM_130436:exon7:c.1007G>A:p.W336X,DYRK1A:NM_130438:exon7:c.1034G>A:p.W345X,DYRK1A:NM_001347721:exon8:c.1007G>A:p.W336X,DYRK1A:NM_001347722:exon8:c.1007G>A:p.W336X,DYRK1A:NM_001396:exon8:c.1034G>A:p.W345X,DYRK1A:NM_101395:exon9:c.1034G>A:p.W345X	0.870:D	-	-	-0.840447561 (11.9819%)	0.999584542(4.9108%)
chr20	62126159	62126159	T	C	0	1	EEF1A2	splicing	EEF1A2:NM_001958:exon4:c.620A>G:p.N207S	0.264:T	4.15e-06	-	-0.723601506 (14.8646%)	0.964131454(13.5254%)
chr6	52288801	52288801	C	T	0	1	EFHC1	stopgain	EFHC1:NM_018100:exon2:c.121C>T:p.R41X,EFHC1:NM_001172420:exon3:c.64C>T:p.R22X	0.697:T	4.06e-06	3.23e-05	0.83608509 (87.9775%)	5.06E-12(94.6063%)
chr6	52288902	52288902	T	G	0	1	EFHC1	stopgain	EFHC1:NM_018100:exon2:c.222T>G:p.Y74X,EFHC1:NM_001172420:exon3:c.165T>G:p.Y55X	0.365:T	-	-	0.83608509 (87.9775%)	5.06E-12(94.6063%)
chr6	52343843	52343843	-	A	0	1	EFHC1	frameshift insertion	EFHC1:NM_018100:exon8:c.1288dupA:p.I430Nfs*23,EFHC1:NM_001172420:exon9:c.1231dupA:p.I411Nfs*23	-	8.13e-06	-	0.83608509 (87.9775%)	5.06E-12(94.6063%)
chr6	52344437	52344437	G	C	0	1	EFHC1	splicing	NM_018100:exon9:c.1493-1G>C;NM_001172420:exon10:c.1436-1G>C	0.719:D	4.06e-06	-	0.83608509 (87.9775%)	5.06E-12(94.6063%)
chr6	52344439	52344439	G	A	0	1	EFHC1	splicing	EFHC1:NM_018100:exon9:c.1494G>A:p.V498V,EFHC1:NM_001172420:exon10:c.1437G>A:p.V479V	-	1.63e-05	-	0.83608509 (87.9775%)	5.06E-12(94.6063%)
chr6	52344539	52344539	C	T	0	1	EFHC1	stopgain	EFHC1:NM_018100:exon9:c.1594C>T:p.Q532X,EFHC1:NM_001172420:exon10:c.1537C>T:p.Q513X	0.476:T	4.06e-06	-	0.83608509 (87.9775%)	5.06E-12(94.6063%)
chr6	52354952	52354952	-	G	0	2	EFHC1	frameshift insertion	EFHC1:NM_018100:exon10:c.1656dupG:p.D553Gfs*28,EFHC1:NM_001172420:exon11:c.1599dupG:p.D534Gfs*28	-	8.15e-06	-	0.83608509 (87.9775%)	5.06E-12(94.6063%)
chr9	140637823	140637823	C	T	0	3	EHMT1	splicing	EHMT1:NM_001145527:exon5:c.824C>T:p.A275V,EHMT1:NM_024757:exon5:c.824C>T:p.A275V	0.329:T	0.0004	0.0005	-2.086730518 (1.73072%)	0.999999904(1.0809%)
chr12	124106454	124106454	-	TGTC	0	1	EIF2B1	frameshift insertion	EIF2B1:NM_001414:exon9:c.766_767insGACA:p.T256Rfs*44	-	-	-	-0.134398656 (40.9875%)	0.104796388(42.7874%)
chr12	124106468	124106468	C	T	0	3	EIF2B1	splicing	NM_001414:exon9:c.754-1G>A	0.777:D	8.13e-06	-	-0.134398656 (40.9875%)	0.104796388(42.7874%)
chr12	124114716	124114716	C	T	0	1	EIF2B1	splicing	EIF2B1:NM_001414:exon4:c.369G>A:p.A123A	-	1.23e-05	-	-0.134398656 (40.9875%)	0.104796388(42.7874%)
chr14	75471553	75471553	C	T	0	1	EIF2B2	stopgain	EIF2B2:NM_014239:exon4:c.547C>T:p.R183X	0.596:T	1.63e-05	-	-0.382760448 (27.1938%)	0.000428256(67.4897%)
chr14	75471603	75471603	G	A	0	1	EIF2B2	splicing	EIF2B2:NM_014239:exon4:c.597G>A:p.Q199Q	-	-	-	-0.382760448 (27.1938%)	0.000428256(67.4897%)
chr1	45340361	45340368	AGTGACTG	-	0	1	EIF2B3	frameshift deletion	EIF2B3:NM_001166588:exon10:c.1184_1191del:p.S395Cfs*31,EIF2B3:NM_001261418:exon10:c.1184_1191del:p.S395Cfs*7,EIF2B3:NM_020365:exon10:c.1184_1191del:p.S395Cfs*35	-	-	-	0.420895505 (74.9305%)	0.393440243(32.8779%)
chr1	45452164	45452164	C	A	0	1	EIF2B3	splicing	NM_020365:exon1:UTR5;NM_001261418:exon1:UTR5;NM_001166588:exon1:UTR5	-	-	-	0.420895505 (74.9305%)	0.393440243(32.8779%)
chr3	183862729	183862729	T	C	0	1	EIF2B5	stoploss	EIF2B5:NM_003907:exon16:c.2164T>C:p.X722R	0.488:T	-	-	-0.811079202 (12.6534%)	0.996711861(7.6379%)
chr6	80631513	80631513	T	C	0	5	ELOVL4	splicing	ELOVL4:NM_022726:exon4:c.370A>G:p.I124V	0.180:T	4.07e-06	-	-0.352612931 (28.6062%)	0.741051155(23.3909%)
chr6	80656965	80656965	-	CACT	0	1	ELOVL4	frameshift insertion	ELOVL4:NM_022726:exon1:c.31_32insAGTG:p.V11Efs*25	-	-	-	-0.352612931 (28.6062%)	0.741051155(23.3909%)
chr10	97607324	97607324	A	G	0	1	ENTPD1	splicing	ENTPD1:NM_001164183:exon5:c.521A>G:p.Q174R,ENTPD1:NM_001164181:exon6:c.611A>G:p.Q204R,ENTPD1:NM_001164182:exon6:c.521A>G:p.Q174R,ENTPD1:NM_001098175:exon7:c.956A>G:p.Q319R,ENTPD1:NM_001164178:exon7:c.971A>G:p.Q324R,ENTPD1:NM_001312654:exon7:c.611A>G:p.Q204R,ENTPD1:NM_001320916:exon7:c.971A>G:p.Q324R,ENTPD1:NM_001776:exon7:c.935A>G:p.Q312R	0.096:T	-	-	-0.30981484 (30.9215%)	0.519393999(29.4486%)
chr10	97607462	97607462	G	A	0	1	ENTPD1	splicing	ENTPD1:NM_001164183:exon5:c.659G>A:p.G220E,ENTPD1:NM_001164181:exon6:c.749G>A:p.G250E,ENTPD1:NM_001164182:exon6:c.659G>A:p.G220E,ENTPD1:NM_001098175:exon7:c.1094G>A:p.G365E,ENTPD1:NM_001164178:exon7:c.1109G>A:p.G370E,ENTPD1:NM_001164179:exon7:c.950G>A:p.G317E,ENTPD1:NM_001312654:exon7:c.749G>A:p.G250E,ENTPD1:NM_001320916:exon7:c.1109G>A:p.G370E,ENTPD1:NM_001776:exon7:c.1073G>A:p.G358E	0.564:T	-	-	-0.30981484 (30.9215%)	0.519393999(29.4486%)
chr10	97620255	97620255	-	T	0	1	ENTPD1	frameshift insertion	ENTPD1:NM_001164183:exon6:c.691dupT:p.L232Ffs*14,ENTPD1:NM_001164181:exon7:c.781dupT:p.L262Ffs*14,ENTPD1:NM_001164182:exon7:c.691dupT:p.L232Ffs*14,ENTPD1:NM_001098175:exon8:c.1126dupT:p.L377Ffs*14,ENTPD1:NM_001164178:exon8:c.1141dupT:p.L382Ffs*14,ENTPD1:NM_001164179:exon8:c.982dupT:p.L329Ffs*14,ENTPD1:NM_001312654:exon8:c.781dupT:p.L262Ffs*14,ENTPD1:NM_001320916:exon8:c.1141dupT:p.L382Ffs*14,ENTP…	-	-	-	-0.30981484 (30.9215%)	0.519393999(29.4486%)
chr22	41536144	41536144	C	T	0	1	EP300	splicing	EP300:NM_001429:exon9:c.1761C>T:p.L587L	-	1.62e-05	-	-4.105042369 (0.237323%)	1(0.2085%)
chr20	34700347	34700347	G	C	0	2	EPB41L1	splicing	NM_001258331:exon2:UTR5;NM_001258330:exon2:UTR5;NM_177996:exon2:UTR5	-	-	-	-0.851860546 (11.7793%)	0.645386133(26.1509%)
chr20	34802279	34802279	C	T	0	1	EPB41L1	stopgain;potential splicing	EPB41L1:NM_001258330:exon16:c.1645C>T:p.Q549X,EPB41L1:NM_012156:exon17:c.2185C>T:p.Q729X	0.580:T	1.22e-05	-	-0.851860546 (11.7793%)	0.645386133(26.1509%)
chr1	220142466	220142469	TAAT	-	0	1	EPRS	splicing	-	-	4.1e-06	-	-1.756786213 (2.7379%)	3.85E-07(84.0713%)
chr1	220145434	220145434	G	A	0	1	EPRS	stopgain	EPRS:NM_004446:exon30:c.4300C>T:p.Q1434X	0.872:D	4.28e-05	-	-1.756786213 (2.7379%)	3.85E-07(84.0713%)
chr1	220153550	220153550	-	A	0	1	EPRS	frameshift insertion	EPRS:NM_004446:exon26:c.3587dupT:p.Y1197Ifs*1	-	-	-	-1.756786213 (2.7379%)	3.85E-07(84.0713%)
chr1	220198525	220198525	G	-	0	1	EPRS	frameshift deletion	EPRS:NM_004446:exon7:c.699delC:p.M234fs*0	-	-	-	-1.756786213 (2.7379%)	3.85E-07(84.0713%)
chr13	37583365	37583365	C	T	0	1	EXOSC8	stopgain	EXOSC8:NM_181503:exon11:c.760C>T:p.R254X	0.686:T	2.44e-05	6.46e-05	-0.183289318 (37.9139%)	1.76E-05(76.5597%)
chr16	74750372	74750372	-	C	0	1	FA2H	frameshift insertion	FA2H:NM_024306:exon6:c.911dupG:p.L305Pfs*7	-	0	-	-0.270606697 (32.9185%)	0.726409724(23.8025%)
chr10	123256046	123256046	T	G	0	1	FGFR2	splicing	FGFR2:NM_001144914:exon10:c.1527A>C:p.K509N,FGFR2:NM_001144916:exon10:c.1518A>C:p.K506N,FGFR2:NM_001144917:exon11:c.1515A>C:p.K505N,FGFR2:NM_001144918:exon11:c.1512A>C:p.K504N,FGFR2:NM_023029:exon11:c.1596A>C:p.K532N,FGFR2:NM_001144913:exon12:c.1866A>C:p.K622N,FGFR2:NM_001144915:exon12:c.1596A>C:p.K532N,FGFR2:NM_001144919:exon12:c.1599A>C:p.K533N,FGFR2:NM_001320654:exon12:c.1179A>C:p.K393N,FGFR2:…	0.767:D	-	-	-1.085865264 (7.94744%)	0.999752493(4.4170%)
chr10	123274832	123274832	C	T	0	1	FGFR2	splicing	FGFR2:NM_001144914:exon6:c.750G>A:p.A250A,FGFR2:NM_001144916:exon6:c.741G>A:p.A247A,FGFR2:NM_001144918:exon7:c.741G>A:p.A247A,FGFR2:NM_023029:exon7:c.819G>A:p.A273A,FGFR2:NM_001144913:exon8:c.1089G>A:p.A363A,FGFR2:NM_001144915:exon8:c.819G>A:p.A273A,FGFR2:NM_001144919:exon8:c.822G>A:p.A274A,FGFR2:NM_001320654:exon8:c.402G>A:p.A134A,FGFR2:NM_000141:exon9:c.1086G>A:p.A362A,FGFR2:NM_001320658:exon9:…	-	3.25e-05	3.23e-05	-1.085865264 (7.94744%)	0.999752493(4.4170%)
chr10	123290740	123290779	CCTGCTCCCACCCCAGGGAGCTGGCACCCGCAGAATACCA	-	0	3	FGFR2	splicing	-	-	-	-	-1.085865264 (7.94744%)	0.999752493(4.4170%)
chr10	123353480	123353480	C	A	0	1	FGFR2	splicing	-	-	-	-	-1.085865264 (7.94744%)	0.999752493(4.4170%)
chr3	71633061	71633061	C	A	0	1	FOXP1	splicing	-	-	-	-	-1.245360918 (6.03149%)	0.999750735(4.4225%)
chr11	126141523	126141523	C	T	0	1	FOXRED1	stopgain	FOXRED1:NM_017547:exon2:c.277C>T:p.R93X	0.438:T	2.84e-05	-	-0.00741366 (49.8727%)	4.09E-11(93.4650%)
chr11	126142862	126142862	A	G	0	1	FOXRED1	splicing	NM_017547:exon3:c.307-2A>G	0.692:T	-	-	-0.00741366 (49.8727%)	4.09E-11(93.4650%)
chr11	126145251	126145251	T	-	0	1	FOXRED1	frameshift deletion	FOXRED1:NM_017547:exon6:c.661delT:p.W221Gfs*22	-	-	-	-0.00741366 (49.8727%)	4.09E-11(93.4650%)
chr11	126145275	126145275	C	T	0	2	FOXRED1	stopgain	FOXRED1:NM_017547:exon6:c.685C>T:p.R229X	0.558:T	8.13e-06	-	-0.00741366 (49.8727%)	4.09E-11(93.4650%)
chr9	101053030	101053030	T	G	0	2	GABBR2	splicing	GABBR2:NM_005458:exon19:c.2662A>C:p.I888L	0.641:T	-	-	-1.244577745 (6.03728%)	0.999790263(4.2853%)
chr5	161274417	161274419	GGT	-	0	2	GABRA1	splicing	-	-	-	-	-0.555053577 (19.8426%)	0.963866035(13.5473%)
chr15	26806322	26806322	C	G	0	1	GABRB3	splicing	GABRB3:NM_001191320:exon6:c.582G>C:p.G194G,GABRB3:NM_001191321:exon6:c.624G>C:p.G208G,GABRB3:NM_000814:exon8:c.837G>C:p.G279G,GABRB3:NM_021912:exon8:c.837G>C:p.G279G,GABRB3:NM_001278631:exon9:c.582G>C:p.G194G	-	-	-	-0.555053577 (19.8483%)	0.99707396(7.4513%)
chr15	26812729	26812729	G	A	0	1	GABRB3	splicing	GABRB3:NM_001191320:exon5:c.579C>T:p.L193L,GABRB3:NM_001191321:exon5:c.621C>T:p.L207L,GABRB3:NM_000814:exon7:c.834C>T:p.L278L,GABRB3:NM_021912:exon7:c.834C>T:p.L278L,GABRB3:NM_001278631:exon8:c.579C>T:p.L193L	-	1.63e-05	-	-0.555053577 (19.8483%)	0.99707396(7.4513%)
chr15	27018853	27018853	C	-	0	1	GABRB3	frameshift deletion	GABRB3:NM_021912:exon1:c.19delG:p.E7Sfs*21	-	-	-	-0.555053577 (19.8483%)	0.99707396(7.4513%)
chr1	1959730	1959730	C	T	0	6	GABRD	splicing	GABRD:NM_000815:exon6:c.690C>T:p.S230S	-	7.03e-05	6.5e-05	-0.52053282 (20.9423%)	0.923498878(16.4280%)
chr1	1959731	1959731	G	A	0	1	GABRD	splicing	GABRD:NM_000815:exon6:c.691G>A:p.A231T	0.650:T	0	-	-0.52053282 (20.9423%)	0.923498878(16.4280%)
chr5	161529577	161529577	C	T	0	3	GABRG2	stopgain	GABRG2:NM_198903:exon6:c.649C>T:p.Q217X	0.225:T	4.05e-05	-	-0.910271913 (10.5985%)	0.958543398(14.0302%)
chr5	161531031	161531031	C	T	0	2	GABRG2	splicing	GABRG2:NM_000816:exon6:c.768C>T:p.S256S,GABRG2:NM_198904:exon6:c.768C>T:p.S256S,GABRG2:NM_198903:exon7:c.888C>T:p.S296S	-	0.0005	9.69e-05	-0.910271913 (10.5985%)	0.958543398(14.0302%)
chr2	171685986	171685986	C	T	0	3	GAD1	splicing	GAD1:NM_000817:exon4:c.147C>T:p.G49G,GAD1:NM_013445:exon4:c.147C>T:p.G49G	-	4.07e-06	-	-0.70266912 (15.4492%)	0.822540153(20.8450%)
chr1	153789848	153789848	C	T	0	1	GATAD2B	splicing	GATAD2B:NM_020699:exon6:c.900G>A:p.P300P	-	9.77e-06	-	-0.647683512 (16.9194%)	0.998594716(6.3429%)
chr9	35738149	35738149	C	T	0	1	GBA2	splicing	GBA2:NM_001330660:exon15:c.2198G>A:p.G733D,GBA2:NM_020944:exon15:c.2198G>A:p.G733D	0.993:D	-	-	-0.44853543 (23.9928%)	4.79E-09(89.5748%)
chr9	35738762	35738762	C	T	0	1	GBA2	stopgain	GBA2:NM_001330660:exon12:c.1934G>A:p.W645X,GBA2:NM_020944:exon12:c.1934G>A:p.W645X	0.815:D	4.06e-06	-	-0.44853543 (23.9928%)	4.79E-09(89.5748%)
chr9	35739626	35739626	C	T	0	1	GBA2	splicing	GBA2:NM_001330660:exon9:c.1581G>A:p.E527E,GBA2:NM_020944:exon9:c.1581G>A:p.E527E	-	4.08e-06	-	-0.44853543 (23.9928%)	4.79E-09(89.5748%)
chr9	35741686	35741716	AGATGGGTGTGATCTGACGGCAGGTGAGGGT	-	0	1	GBA2	frameshift deletion	GBA2:NM_001330660:exon4:c.739_769del:p.T247Cfs*11,GBA2:NM_020944:exon4:c.739_769del:p.T247Cfs*11	-	-	-	-0.44853543 (23.9928%)	4.79E-09(89.5748%)
chr9	35741755	35741755	G	A	0	1	GBA2	stopgain	GBA2:NM_001330660:exon4:c.700C>T:p.R234X,GBA2:NM_020944:exon4:c.700C>T:p.R234X	0.765:D	1.22e-05	-	-0.44853543 (23.9928%)	4.79E-09(89.5748%)
chr9	35748445	35748445	C	T	0	1	GBA2	stopgain	GBA2:NM_001330660:exon1:c.257G>A:p.W86X,GBA2:NM_020944:exon1:c.257G>A:p.W86X	0.702:D	-	-	-0.44853543 (23.9928%)	4.79E-09(89.5748%)
chr7	100285169	100285169	A	-	0	1	GIGYF1	frameshift deletion	GIGYF1:NM_022574:exon4:c.332delT:p.L111Rfs*233	-	3.32e-05	6.47e-05	-2.623333318 (0.960871%)	0.978704812(11.9451%)
chr2	233565292	233565296	TAGAT	-	0	1	GIGYF2	splicing	-	-	-	-	-0.561478054 (19.6226%)	1(0.2908%)
chr2	233641188	233641188	G	A	0	1	GIGYF2	splicing	NM_001103147:exon10:c.598+1G>A	0.407:T	-	-	-0.561478054 (19.6226%)	1(0.2908%)
chr2	233655426	233655426	G	A	0	1	GIGYF2	splicing	GIGYF2:NM_001103148:exon9:c.713G>A:p.G238D,GIGYF2:NM_001103146:exon10:c.731G>A:p.G244D,GIGYF2:NM_001103147:exon12:c.797G>A:p.G266D,GIGYF2:NM_015575:exon12:c.731G>A:p.G244D	0.763:D	-	-	-0.561478054 (19.6226%)	1(0.2908%)
chr15	52420393	52420393	C	T	0	1	GNB5	splicing	GNB5:NM_006578:exon8:c.786G>A:p.T262T,GNB5:NM_016194:exon10:c.912G>A:p.T304T	-	1.22e-05	-	-0.391820636 (26.8118%)	0.001442929(63.1276%)
chr15	52425665	52425665	C	A	0	1	GNB5	splicing	GNB5:NM_006578:exon7:c.647G>T:p.G216V,GNB5:NM_016194:exon9:c.773G>T:p.G258V	0.969:D	-	-	-0.391820636 (26.8118%)	0.001442929(63.1276%)
chr17	45009483	45009483	G	-	0	1	GOSR2	frameshift deletion	GOSR2:NM_001012511:exon4:c.254delG:p.R85Kfs*56,GOSR2:NM_001321133:exon4:c.254delG:p.R85Kfs*57,GOSR2:NM_001321134:exon4:c.200delG:p.R67Kfs*46,GOSR2:NM_001330252:exon4:c.254delG:p.R85Kfs*46,GOSR2:NM_004287:exon4:c.254delG:p.R85Kfs*57,GOSR2:NM_054022:exon4:c.254delG:p.R85Kfs*57	-	-	-	0.063508308 (54.8564%)	0.000289194(68.7243%)
chrX	122318389	122318390	TG	-	0	1	GRIA3	frameshift deletion	GRIA3:NM_000828:exon1:c.2_3del:p.M1Sfs*81,GRIA3:NM_001256743:exon1:c.2_3del:p.M1Sfs*82,GRIA3:NM_007325:exon1:c.2_3del:p.M1Sfs*81	-	-	-	-1.36189817 (4.91433%)	0.998653778(6.2771%)
chr19	42506606	42506606	G	-	0	1	GRIK5	frameshift deletion	GRIK5:NM_001301030:exon19:c.2607delC:p.S870Pfs*215	-	-	-	-0.995574086 (9.10512%)	0.917779688(16.7791%)
chr16	10031817	10031817	G	T	0	3	GRIN2A	splicing	GRIN2A:NM_001134407:exon3:c.1006C>A:p.P336T,GRIN2A:NM_001134408:exon3:c.1006C>A:p.P336T,GRIN2A:NM_000833:exon4:c.1006C>A:p.P336T	0.367:T	2.86e-05	-	-2.397509766 (1.18662%)	0.998044808(6.8532%)
chr16	10273907	10273907	A	-	0	1	GRIN2A	frameshift deletion	GRIN2A:NM_001134407:exon2:c.362delT:p.F121Sfs*12,GRIN2A:NM_001134408:exon2:c.362delT:p.F121Sfs*12,GRIN2A:NM_000833:exon3:c.362delT:p.F121Sfs*12	-	-	-	-2.397509766 (1.18662%)	0.998044808(6.8532%)
chrX	71694548	71694548	A	G	0	2	HDAC8	stoploss	HDAC8:NM_001166448:exon5:c.418T>C:p.X140Q,HDAC8:NM_001166419:exon8:c.769T>C:p.X257Q	0.019:T	2.92e-05	-	-0.451849523 (23.8365%)	0.922707725(16.4938%)
chr15	63950741	63950741	A	G	0	1	HERC1	splicing	NM_003922:exon48:c.9599+2T>C	0.693:T	-	-	-6.429196083 (0.0578838%)	1(0.2359%)
chr15	63970563	63970563	A	G	0	1	HERC1	splicing	HERC1:NM_003922:exon37:c.6551T>C:p.V2184A	0.781:D	-	-	-6.429196083 (0.0578838%)	1(0.2359%)
chr15	63981884	63981884	-	AAGC	0	1	HERC1	frameshift insertion	HERC1:NM_003922:exon33:c.5951_5952insGCTT:p.F1985Lfs*6	-	-	-	-6.429196083 (0.0578838%)	1(0.2359%)
chr15	63982846	63982846	C	A	0	1	HERC1	splicing	HERC1:NM_003922:exon32:c.5831G>T:p.G1944V	0.843:D	8.45e-06	-	-6.429196083 (0.0578838%)	1(0.2359%)
chr15	63998982	63998985	TCTT	-	0	1	HERC1	frameshift deletion	HERC1:NM_003922:exon25:c.4630_4633del:p.K1544Efs*10	-	-	-	-6.429196083 (0.0578838%)	1(0.2359%)
chr15	64025204	64025204	-	T	0	1	HERC1	stopgain	HERC1:NM_003922:exon14:c.2786dupA:p.Y929fs*0	-	-	-	-6.429196083 (0.0578838%)	1(0.2359%)
chr15	64126026	64126026	G	A	0	1	HERC1	splicing	-	-	-	-	-6.429196083 (0.0578838%)	1(0.2359%)
chr15	28388099	28388099	-	T	0	1	HERC2	splicing	NM_004667:exon75:c.11419-1->A	-	4.15e-06	-	-4.457155603 (0.162075%)	1(0.0055%)
chr15	28389136	28389136	A	C	0	1	HERC2	splicing	HERC2:NM_004667:exon74:c.11301T>G:p.A3767A	-	-	-	-4.457155603 (0.162075%)	1(0.0055%)
chr15	28419766	28419766	C	T	0	1	HERC2	splicing	HERC2:NM_004667:exon65:c.9832G>A:p.V3278M	0.938:D	0	0	-4.457155603 (0.162075%)	1(0.0055%)
chr15	28422566	28422566	T	C	0	1	HERC2	splicing	HERC2:NM_004667:exon60:c.9253A>G:p.M3085V	0.856:D	-	-	-4.457155603 (0.162075%)	1(0.0055%)
chr15	28451484	28451484	C	A	0	1	HERC2	stopgain	HERC2:NM_004667:exon45:c.7114G>T:p.E2372X	0.805:D	-	-	-4.457155603 (0.162075%)	1(0.0055%)
chr15	28491888	28491888	C	A	0	1	HERC2	splicing	HERC2:NM_004667:exon22:c.3391G>T:p.G1131C	0.800:D	-	-	-4.457155603 (0.162075%)	1(0.0055%)
chr15	28519438	28519438	C	A	0	1	HERC2	splicing	HERC2:NM_004667:exon7:c.799G>T:p.G267W	0.712:D	-	-	-4.457155603 (0.162075%)	1(0.0055%)
chr15	72637811	72637811	G	C	0	1	HEXA	stopgain	HEXA:NM_000520:exon13:c.1502C>G:p.S501X,HEXA:NM_001318825:exon13:c.1535C>G:p.S512X	0.568:T	-	-	-0.266236653 (33.2079%)	5.05E-07(83.6818%)
chr15	72645432	72645432	-	T	0	1	HEXA	frameshift insertion	HEXA:NM_000520:exon5:c.546dupA:p.L183Tfs*2,HEXA:NM_001318825:exon5:c.579dupA:p.L194Tfs*2	-	-	-	-0.266236653 (33.2079%)	5.05E-07(83.6818%)
chr15	72646077	72646077	A	G	0	2	HEXA	splicing	HEXA:NM_000520:exon4:c.414T>C:p.G138G,HEXA:NM_001318825:exon4:c.447T>C:p.G149G	-	4.06e-06	-	-0.266236653 (33.2079%)	5.05E-07(83.6818%)
chr1	42046124	42046124	T	-	0	1	HIVEP3	frameshift deletion	HIVEP3:NM_001127714:exon3:c.4345delA:p.R1449Efs*1,HIVEP3:NM_024503:exon4:c.4345delA:p.R1449Efs*1	-	-	-	0.715684558 (85.2628%)	0.030810602(49.4486%)
chr1	245019928	245020029	CTTTAAAAAAAGAAATTTATGTTTACAACCCTAAACATTAATTCTACACCAATCTATCTAAATTATCAGTTAATATTTTTCAATTTCAAAGCTACAGCGTAC	-	0	1	HNRNPU	splicing	-	-	4.09e-06	3.23e-05	-0.727506195 (14.7198%)	0.999903323(3.6927%)
chrX	53578149	53578156	ACCTATGG	-	0	1	HUWE1	frameshift deletion	HUWE1:NM_031407:exon65:c.9097_9098del:p.V3033Tfs*6	-	-	-	-7.584497199 (0.0231535%)	1(0.0988%)
chrX	53579402	53579402	G	A	1	0	HUWE1	splicing	HUWE1:NM_031407:exon63:c.8751C>T:p.S2917S	-	-	-	-7.584497199 (0.0231535%)	1(0.0988%)
chrX	53634660	53634660	T	C	1	0	HUWE1	splicing	HUWE1:NM_031407:exon25:c.2320A>G:p.M774V	0.821:D	-	-	-7.584497199 (0.0231535%)	1(0.0988%)
chr13	51997227	51997227	C	G	0	1	INTS6	splicing	NM_001306091:exon5:UTR5	-	-	-	-0.83513453 (12.0861%)	0.999996535(2.0631%)
chr13	52027128	52027128	C	-	0	2	INTS6	splicing	NM_001039937:exon1:UTR5	-	-	-	-0.83513453 (12.0861%)	0.999996535(2.0631%)
chrX	53265505	53265505	T	A	0	1	IQSEC2	splicing	IQSEC2:NM_001111125:exon13:c.3450A>T:p.A1150A,IQSEC2:NM_015075:exon13:c.2835A>T:p.A945A	-	-	-	-1.591622566 (3.42672%)	0.975390479(12.3457%)
chr14	77493790	77493803	GCTGTTGCTGCTGC	-	0	1	IRF2BPL	frameshift deletion	IRF2BPL:NM_024496:exon1:c.333_346del:p.Q112Afs*15	-	0.0004	0.0006	-0.981195785 (9.33665%)	0.968935346(13.0864%)
chr14	77493814	77493814	-	C	0	1	IRF2BPL	frameshift insertion	IRF2BPL:NM_024496:exon1:c.321_322insG:p.Q108Afs*24	-	1.78e-05	-	-0.981195785 (9.33665%)	0.968935346(13.0864%)
chr14	77493815	77493815	-	GC	0	1	IRF2BPL	frameshift insertion	IRF2BPL:NM_024496:exon1:c.320_321insGC:p.Q108Hfs*44	-	2.24e-05	-	-0.981195785 (9.33665%)	0.968935346(13.0864%)
chr3	4669562	4669562	C	T	0	1	ITPR1	splicing	ITPR1:NM_001099952:exon5:c.279C>T:p.H93H,ITPR1:NM_001168272:exon5:c.279C>T:p.H93H,ITPR1:NM_002222:exon5:c.279C>T:p.H93H	-	4.11e-06	3.23e-05	-4.625568658 (0.138921%)	1(0.2689%)
chr3	4699808	4699808	G	C	0	1	ITPR1	splicing	ITPR1:NM_001168272:exon12:c.952G>C:p.V318L,ITPR1:NM_002222:exon12:c.952G>C:p.V318L,ITPR1:NM_001099952:exon13:c.997G>C:p.V333L	0.241:T	-	-	-4.625568658 (0.138921%)	1(0.2689%)
chr3	4715070	4715070	G	A	0	2	ITPR1	splicing	ITPR1:NM_001168272:exon20:c.2410G>A:p.D804N,ITPR1:NM_002222:exon20:c.2410G>A:p.D804N,ITPR1:NM_001099952:exon21:c.2455G>A:p.D819N	0.479:T	3.37e-05	-	-4.625568658 (0.138921%)	1(0.2689%)
chr3	4716781	4716781	C	A	0	1	ITPR1	stopgain	ITPR1:NM_001168272:exon22:c.2583C>A:p.Y861X,ITPR1:NM_002222:exon22:c.2583C>A:p.Y861X,ITPR1:NM_001099952:exon23:c.2628C>A:p.Y876X	0.616:T	-	-	-4.625568658 (0.138921%)	1(0.2689%)
chr3	4716812	4716812	C	T	0	1	ITPR1	stopgain	ITPR1:NM_001168272:exon22:c.2614C>T:p.R872X,ITPR1:NM_002222:exon22:c.2614C>T:p.R872X,ITPR1:NM_001099952:exon23:c.2659C>T:p.R887X	0.549:T	4.07e-06	-	-4.625568658 (0.138921%)	1(0.2689%)
chr3	4741521	4741522	AA	-	0	1	ITPR1	frameshift deletion	ITPR1:NM_001168272:exon34:c.4387_4388del:p.K1463Tfs*72,ITPR1:NM_002222:exon34:c.4360_4361del:p.K1454Tfs*72,ITPR1:NM_001099952:exon35:c.4405_4406del:p.K1469Tfs*72	-	-	-	-4.625568658 (0.138921%)	1(0.2689%)
chr3	4774905	4774905	G	A	0	1	ITPR1	splicing	NM_001168272:exon42:c.5308+1G>A;NM_001099952:exon40:c.5209+1G>A;NM_002222:exon39:c.5164+1G>A	0.731:D	-	-	-4.625568658 (0.138921%)	1(0.2689%)
chr3	4859926	4859926	-	GTGA	0	1	ITPR1	frameshift insertion;potential splicing	ITPR1:NM_002222:exon56:c.7839_7840insGTGA:p.E2614Vfs*5,ITPR1:NM_001099952:exon57:c.7884_7885insGTGA:p.E2629Vfs*5,ITPR1:NM_001168272:exon59:c.7983_7984insGTGA:p.E2662Vfs*5	-	1.24e-05	-	-4.625568658 (0.138921%)	1(0.2689%)
chr21	35122558	35122558	G	A	0	4	ITSN1	splicing	ITSN1:NM_001001132:exon6:c.457G>A:p.A153T,ITSN1:NM_001331008:exon6:c.457G>A:p.A153T,ITSN1:NM_001331009:exon6:c.457G>A:p.A153T,ITSN1:NM_001331010:exon6:c.457G>A:p.A153T,ITSN1:NM_001331011:exon6:c.457G>A:p.A153T,ITSN1:NM_003024:exon6:c.457G>A:p.A153T	0.160:T	-	-	-2.89301104 (0.758277%)	0.999999974(0.8724%)
chr9	676891	676891	T	C	0	1	KANK1	splicing	-	-	-	-	-0.117437522 (42.1104%)	-
chr9	707246	707269	TGGTAGGTGAGCTGCGAGCGGCGT	-	0	1	KANK1	splicing	-	-	-	-	-0.117437522 (42.1104%)	-
chr9	712327	712327	C	T	0	1	KANK1	stopgain	KANK1:NM_153186:exon2:c.1087C>T:p.Q363X,KANK1:NM_015158:exon3:c.1561C>T:p.Q521X,KANK1:NM_001256877:exon4:c.1561C>T:p.Q521X,KANK1:NM_001256876:exon7:c.1561C>T:p.Q521X	0.478:T	-	-	-0.117437522 (42.1104%)	-
chr9	730250	730250	T	G	0	1	KANK1	splicing	NM_001256876:exon8:c.2896+2T>G;NM_015158:exon4:c.2896+2T>G;NM_001256877:exon5:c.2896+2T>G;NM_153186:exon3:c.2422+2T>G	0.707:D	2.44e-05	-	-0.117437522 (42.1104%)	-
chr9	742206	742206	C	T	0	1	KANK1	splicing	KANK1:NM_153186:exon9:c.3224C>T:p.A1075V,KANK1:NM_015158:exon10:c.3698C>T:p.A1233V,KANK1:NM_001256877:exon11:c.3698C>T:p.A1233V,KANK1:NM_001256876:exon14:c.3698C>T:p.A1233V	0.631:T	2.45e-05	3.23e-05	-0.117437522 (42.1104%)	-
chr9	745174	745174	G	T	0	1	KANK1	splicing	KANK1:NM_153186:exon11:c.3524G>T:p.G1175V,KANK1:NM_015158:exon12:c.3998G>T:p.G1333V,KANK1:NM_001256877:exon13:c.3998G>T:p.G1333V,KANK1:NM_001256876:exon16:c.3998G>T:p.G1333V	0.597:T	-	-	-0.117437522 (42.1104%)	-
chr17	44115904	44115904	C	T	0	1	KANSL1	splicing	KANSL1:NM_001193466:exon10:c.2541G>A:p.S847S,KANSL1:NM_015443:exon10:c.2541G>A:p.S847S,KANSL1:NM_001193465:exon11:c.2541G>A:p.S847S	-	8.15e-06	3.23e-05	0.455100745 (76.3603%)	0.999733506(4.4829%)
chr17	44159807	44159807	C	G	0	1	KANSL1	splicing	KANSL1:NM_001193466:exon4:c.1533G>C:p.L511F,KANSL1:NM_015443:exon4:c.1533G>C:p.L511F,KANSL1:NM_001193465:exon5:c.1533G>C:p.L511F	0.137:T	-	-	0.455100745 (76.3603%)	0.999733506(4.4829%)
chr3	20153088	20153088	G	T	0	1	KAT2B	splicing	KAT2B:NM_003884:exon6:c.852G>T:p.R284S	0.961:D	4.18e-06	-	-0.514599937 (21.1797%)	0.998926901(5.9424%)
chr8	41801496	41801496	A	G	0	2	KAT6A	splicing	KAT6A:NM_001305878:exon13:c.1998T>C:p.S666S,KAT6A:NM_006766:exon13:c.1998T>C:p.S666S	-	4.08e-06	-	-1.760216882 (2.72054%)	0.999999985(0.8011%)
chr18	44580768	44580768	A	G	0	1	KATNAL2	splicing	KATNAL2:NM_031303:exon3:c.75A>G:p.A25A	0.274:T	1.63e-05	-	0.426826951 (75.1447%)	0.000125862(71.1440%)
chr18	44603834	44603834	-	AA	0	1	KATNAL2	splicing	NM_031303:exon12:c.995+2->AA	-	4.07e-06	-	0.426826951 (75.1447%)	0.000125862(71.1440%)
chr16	57789253	57789256	GCAG	-	0	4	KATNB1	splicing	-	-	2.04e-05	-	-0.969951674 (9.52767%)	0.496734037(30.0027%)
chr16	57789829	57789829	C	T	0	1	KATNB1	splicing	KATNB1:NM_005886:exon17:c.1643C>T:p.A548V	0.353:T	1.65e-05	-	-0.969951674 (9.52767%)	0.496734037(30.0027%)
chr1	111136515	111136515	T	A	0	1	KCNA2	stoploss	KCNA2:NM_001204269:exon5:c.1071A>T:p.X357C	0.187:T	-	-	-0.777805434 (13.4059%)	0.884173956(18.3813%)
chr10	78771725	78771725	G	A	0	1	KCNMA1	splicing	KCNMA1:NM_001161352:exon18:c.2092C>T:p.P698S,KCNMA1:NM_001161353:exon18:c.2092C>T:p.L698F,KCNMA1:NM_001271518:exon18:c.1942C>T:p.L648F,KCNMA1:NM_001322832:exon18:c.2092C>T:p.L698F,KCNMA1:NM_002247:exon18:c.2092C>T:p.L698F,KCNMA1:NM_001014797:exon19:c.2104C>T:p.L702F,KCNMA1:NM_001322835:exon19:c.2104C>T:p.L702F,KCNMA1:NM_001322837:exon19:c.2104C>T:p.L702F,KCNMA1:NM_001322838:exon19:c.1552C>T:p.L51…	0.408:T	2.04e-05	-	-2.043285305 (1.84649%)	0.999216603(5.5967%)
chr10	78785205	78785205	G	A	0	1	KCNMA1	splicing	KCNMA1:NM_001271518:exon16:c.1777C>T:p.R593C,KCNMA1:NM_001014797:exon17:c.1939C>T:p.R647C,KCNMA1:NM_001322830:exon17:c.1939C>T:p.R647C,KCNMA1:NM_001322835:exon17:c.1939C>T:p.R647C,KCNMA1:NM_001322837:exon17:c.1939C>T:p.R647C	0.960:D	0	-	-2.043285305 (1.84649%)	0.999216603(5.5967%)
chr10	79396174	79396174	-	CGCCAGGGAAGACGCTC	0	1	KCNMA1	frameshift insertion	KCNMA1:NM_001271522:exon2:c.477_478insGAGCGTCTTCCCTGGCG:p.L160Efs*36,KCNMA1:NM_001322839:exon3:c.644_645insGAGCGTCTTCCCTGGCG:p.R217Vfs*8	-	-	-	-2.043285305 (1.84649%)	0.999216603(5.5967%)
chr10	79396501	79396501	T	G	0	1	KCNMA1	stoploss	KCNMA1:NM_001271520:exon2:c.642A>C:p.X214Y	0.223:T	-	-	-2.043285305 (1.84649%)	0.999216603(5.5967%)
chr10	79396763	79396763	C	A	0	1	KCNMA1	splicing	KCNMA1:NM_001271520:exon2:c.380G>T:p.G127V,KCNMA1:NM_001322839:exon2:c.380G>T:p.G127V	0.180:T	-	-	-2.043285305 (1.84649%)	0.999216603(5.5967%)
chr8	133150232	133150232	-	T	0	3	KCNQ3	frameshift insertion	KCNQ3:NM_001204824:exon12:c.1239dupA:p.F414Ifs*14,KCNQ3:NM_004519:exon12:c.1599dupA:p.F534Ifs*14	-	0.0001	3.26e-05	-1.134759291 (7.23547%)	0.985604294(10.7929%)
chr8	133186486	133186486	C	T	0	1	KCNQ3	splicing	KCNQ3:NM_001204824:exon6:c.684G>A:p.A228A,KCNQ3:NM_004519:exon6:c.1044G>A:p.A348A	-	6.7e-06	3.23e-05	-1.134759291 (7.23547%)	0.985604294(10.7929%)
chr8	133459465	133459465	A	-	0	3	KCNQ3	frameshift deletion	KCNQ3:NM_001204824:exon1:c.9delT:p.A4Qfs*7	-	-	-	-1.134759291 (7.23547%)	0.985604294(10.7929%)
chr9	138641945	138641945	G	A	0	2	KCNT1	splicing	KCNT1:NM_001272003:exon2:c.112G>A:p.V38I,KCNT1:NM_020822:exon3:c.256G>A:p.V86I	0.383:T	4.07e-06	-	-1.732734355 (2.8363%)	0.005348738(57.7503%)
chr9	138662293	138662293	A	G	0	1	KCNT1	splicing	KCNT1:NM_001272003:exon16:c.1634A>G:p.K545R,KCNT1:NM_020822:exon17:c.1769A>G:p.K590R	0.516:T	1.66e-05	-	-1.732734355 (2.8363%)	0.005348738(57.7503%)
chr9	138662703	138662703	G	A	0	1	KCNT1	splicing	KCNT1:NM_001272003:exon17:c.1635G>A:p.K545K,KCNT1:NM_020822:exon18:c.1770G>A:p.K590K	-	0	0.0002	-1.732734355 (2.8363%)	0.005348738(57.7503%)
chr9	138664562	138664562	G	T	0	1	KCNT1	splicing	KCNT1:NM_001272003:exon18:c.1875G>T:p.G625G,KCNT1:NM_020822:exon19:c.2010G>T:p.G670G	-	-	-	-1.732734355 (2.8363%)	0.005348738(57.7503%)
chr9	138678367	138678367	G	A	0	2	KCNT1	splicing	KCNT1:NM_001272003:exon28:c.3367G>A:p.E1123K,KCNT1:NM_020822:exon29:c.3502G>A:p.D1168N	0.506:T	6.98e-05	3.23e-05	-1.732734355 (2.8363%)	0.005348738(57.7503%)
chr9	138680008	138680008	G	A	0	1	KCNT1	splicing	KCNT1:NM_001272003:exon29:c.3430G>A:p.D1144N	0.213:T	-	-	-1.732734355 (2.8363%)	0.005348738(57.7503%)
chr9	138683904	138683904	-	C	0	1	KCNT1	frameshift insertion	KCNT1:NM_001272003:exon31:c.3534dupC:p.L1180Pfs*55,KCNT1:NM_020822:exon31:c.3606dupC:p.L1204Pfs*55	-	-	-	-1.732734355 (2.8363%)	0.005348738(57.7503%)
chr9	138683979	138683979	-	CGAGACTCGCGACGAGACACAGCTCTGAGCCAGCCCTGCACGGAG	0	1	KCNT1	stopgain	KCNT1:NM_001272003:exon31:c.3608_3609insCGAGACTCGCGACGAGACACAGCTCTGAGCCAGCCCTGCACGGAG:p.P1203delinsPETRDETQLX,KCNT1:NM_020822:exon31:c.3680_3681insCGAGACTCGCGACGAGACACAGCTCTGAGCCAGCCCTGCACGGAG:p.P1227delinsPETRDETQLX	-	-	-	-1.732734355 (2.8363%)	0.005348738(57.7503%)
chr1	202701066	202701066	A	G	0	1	KDM5B	splicing	KDM5B:NM_001347591:exon23:c.3776T>C:p.V1259A,KDM5B:NM_006618:exon24:c.3911T>C:p.V1304A,KDM5B:NM_001314042:exon25:c.4019T>C:p.V1340A	0.199:T	2.46e-05	-	-2.302644968 (1.34869%)	5.09E-05(73.7723%)
chr1	202705466	202705466	G	A	0	1	KDM5B	stopgain	KDM5B:NM_001347591:exon20:c.3004C>T:p.R1002X,KDM5B:NM_006618:exon21:c.3139C>T:p.R1047X,KDM5B:NM_001314042:exon22:c.3247C>T:p.R1083X	0.802:D	-	3.23e-05	-2.302644968 (1.34869%)	5.09E-05(73.7723%)
chr1	202705522	202705524	TAA	-	0	1	KDM5B	splicing	-	-	1.52e-05	3.23e-05	-2.302644968 (1.34869%)	5.09E-05(73.7723%)
chr1	202711629	202711629	G	A	0	1	KDM5B	stopgain	KDM5B:NM_001347591:exon17:c.2344C>T:p.R782X,KDM5B:NM_006618:exon18:c.2479C>T:p.R827X,KDM5B:NM_001314042:exon19:c.2587C>T:p.R863X	0.728:D	4.06e-06	-	-2.302644968 (1.34869%)	5.09E-05(73.7723%)
chr1	202715453	202715453	-	A	0	1	KDM5B	splicing	NM_006618:exon15:c.2017-2->T;NM_001347591:exon14:c.1882-2->T;NM_001314042:exon16:c.2125-2->T	-	2.18e-05	-	-2.302644968 (1.34869%)	5.09E-05(73.7723%)
chr1	202735627	202735627	-	T	0	1	KDM5B	frameshift insertion	KDM5B:NM_001314042:exon6:c.716dupA:p.S240Efs*38	-	-	-	-2.302644968 (1.34869%)	5.09E-05(73.7723%)
chr1	202735632	202735632	T	C	0	1	KDM5B	splicing	KDM5B:NM_001314042:exon6:c.712A>G:p.R238G	0.073:T	-	-	-2.302644968 (1.34869%)	5.09E-05(73.7723%)
chr1	202735634	202735634	T	A	0	1	KDM5B	splicing	NM_001314042:exon6:c.712-2A>T	0.042:T	-	-	-2.302644968 (1.34869%)	5.09E-05(73.7723%)
chr1	202742246	202742246	C	T	0	1	KDM5B	splicing	KDM5B:NM_001314042:exon4:c.576G>A:p.R192R,KDM5B:NM_001347591:exon4:c.576G>A:p.R192R,KDM5B:NM_006618:exon4:c.576G>A:p.R192R	-	1.22e-05	3.23e-05	-2.302644968 (1.34869%)	5.09E-05(73.7723%)
chr1	202777231	202777231	G	A	0	1	KDM5B	splicing	KDM5B:NM_001314042:exon1:c.203C>T:p.P68L,KDM5B:NM_001347591:exon1:c.203C>T:p.P68L,KDM5B:NM_006618:exon1:c.203C>T:p.P68L	0.565:T	0	-	-2.302644968 (1.34869%)	5.09E-05(73.7723%)
chrX	53223676	53223677	GT	-	0	2	KDM5C	frameshift deletion	KDM5C:NM_001146702:exon21:c.3481_3482del:p.T1161Lfs*70,KDM5C:NM_001282622:exon23:c.3679_3680del:p.T1227Lfs*69,KDM5C:NM_004187:exon23:c.3682_3683del:p.T1228Lfs*69	-	-	-	-2.70621882 (0.879833%)	0.997842569(7.0178%)
chrX	53223679	53223679	-	AA	0	2	KDM5C	frameshift insertion	KDM5C:NM_001146702:exon21:c.3478_3479insTT:p.P1160Lfs*36,KDM5C:NM_001282622:exon23:c.3676_3677insTT:p.P1226Lfs*37,KDM5C:NM_004187:exon23:c.3679_3680insTT:p.P1227Lfs*37	-	-	-	-2.70621882 (0.879833%)	0.997842569(7.0178%)
chrX	53245378	53245378	G	A	1	0	KDM5C	splicing	KDM5C:NM_001146702:exon4:c.458C>T:p.P153L,KDM5C:NM_001282622:exon6:c.656C>T:p.P219L,KDM5C:NM_004187:exon6:c.659C>T:p.P220L	0.811:D	-	-	-2.70621882 (0.879833%)	0.997842569(7.0178%)
chr17	7749288	7749288	G	A	0	2	KDM6B	splicing	KDM6B:NM_001080424:exon5:c.236G>A:p.G79E,KDM6B:NM_001348716:exon5:c.236G>A:p.G79E	0.582:T	8.13e-06	-	-0.493432162 (22.129%)	0.999994425(2.2387%)
chr17	7749289	7749289	G	A	0	1	KDM6B	splicing	NM_001348716:exon5:c.236+1G>A;NM_001080424:exon5:c.236+1G>A	0.592:T	-	-	-0.493432162 (22.129%)	0.999994425(2.2387%)
chr17	7750176	7750177	TT	-	0	1	KDM6B	frameshift deletion	KDM6B:NM_001080424:exon9:c.751_752del:p.L251Tfs*107,KDM6B:NM_001348716:exon9:c.751_752del:p.L251Tfs*107	-	1.74e-05	0.0002	-0.493432162 (22.129%)	0.999994425(2.2387%)
chr17	7750177	7750177	-	CCACCACCACC	0	1	KDM6B	frameshift insertion	KDM6B:NM_001080424:exon9:c.752_753insCCACCACCACC:p.L251Ffs*29,KDM6B:NM_001348716:exon9:c.752_753insCCACCACCACC:p.L251Ffs*29	-	-	-	-0.493432162 (22.129%)	0.999994425(2.2387%)
chr17	7751030	7751039	GCCTCTTACG	-	0	1	KDM6B	frameshift deletion	KDM6B:NM_001080424:exon11:c.1424_1433del:p.R475Pfs*8,KDM6B:NM_001348716:exon11:c.1424_1433del:p.R475Pfs*8	-	7.16e-06	0.0008	-0.493432162 (22.129%)	0.999994425(2.2387%)
chr17	7751609	7751610	CT	-	0	3	KDM6B	frameshift deletion	KDM6B:NM_001080424:exon11:c.2003_2004del:p.R669Tfs*2,KDM6B:NM_001348716:exon11:c.2003_2004del:p.R669Tfs*2	-	-	-	-0.493432162 (22.129%)	0.999994425(2.2387%)
chr17	7751613	7751613	-	GG	0	3	KDM6B	frameshift insertion	KDM6B:NM_001080424:exon11:c.2007_2008insGG:p.L670Gfs*30,KDM6B:NM_001348716:exon11:c.2007_2008insGG:p.L670Gfs*30	-	-	-	-0.493432162 (22.129%)	0.999994425(2.2387%)
chr17	7752292	7752292	A	-	0	3	KDM6B	frameshift deletion	KDM6B:NM_001080424:exon11:c.2686delA:p.T896Pfs*18,KDM6B:NM_001348716:exon11:c.2686delA:p.T896Pfs*18	-	0	-	-0.493432162 (22.129%)	0.999994425(2.2387%)
chr17	7752296	7752297	AA	-	0	2	KDM6B	frameshift deletion	KDM6B:NM_001080424:exon11:c.2690_2691del:p.Q897Pfs*12,KDM6B:NM_001348716:exon11:c.2690_2691del:p.Q897Pfs*12	-	0	-	-0.493432162 (22.129%)	0.999994425(2.2387%)
chr17	7752306	7752306	A	-	0	3	KDM6B	frameshift deletion	KDM6B:NM_001080424:exon11:c.2700delA:p.L902Yfs*12,KDM6B:NM_001348716:exon11:c.2700delA:p.L902Yfs*12	-	4.91e-06	0	-0.493432162 (22.129%)	0.999994425(2.2387%)
chr17	7752311	7752318	TATCTCTG	-	0	4	KDM6B	frameshift deletion	KDM6B:NM_001080424:exon11:c.2705_2712del:p.L902Pfs*5,KDM6B:NM_001348716:exon11:c.2705_2712del:p.L902Pfs*5	-	0	-	-0.493432162 (22.129%)	0.999994425(2.2387%)
chr17	7754340	7754340	C	T	0	3	KDM6B	splicing	KDM6B:NM_001080424:exon14:c.3675C>T:p.N1225N,KDM6B:NM_001348716:exon14:c.3675C>T:p.N1225N	-	4.44e-06	3.23e-05	-0.493432162 (22.129%)	0.999994425(2.2387%)
chr10	94366466	94366466	-	T	0	1	KIF11	frameshift insertion	KIF11:NM_004523:exon3:c.302dupT:p.F102Lfs*16	-	-	-	0.371060238 (72.6499%)	0.999996043(2.0960%)
chr2	241658615	241658615	G	A	0	1	KIF1A	splicing	KIF1A:NM_004321:exon45:c.4719C>T:p.S1573S,KIF1A:NM_001320705:exon46:c.4746C>T:p.S1582S,KIF1A:NM_001330290:exon46:c.4821C>T:p.S1607S,KIF1A:NM_001244008:exon47:c.5022C>T:p.S1674S,KIF1A:NM_001330289:exon47:c.4773C>T:p.S1591S	-	-	-	-2.95475663 (0.723547%)	0.999989437(2.5240%)
chr2	241676481	241676481	G	A	0	1	KIF1A	splicing	KIF1A:NM_004321:exon36:c.3703C>T:p.R1235W,KIF1A:NM_001320705:exon37:c.3730C>T:p.R1244W,KIF1A:NM_001330289:exon37:c.3730C>T:p.R1244W,KIF1A:NM_001330290:exon37:c.3805C>T:p.R1269W,KIF1A:NM_001244008:exon38:c.4006C>T:p.R1336W	0.827:D	4.47e-05	3.23e-05	-2.95475663 (0.723547%)	0.999989437(2.5240%)
chr2	241684844	241684844	G	A	0	1	KIF1A	splicing	KIF1A:NM_004321:exon30:c.3162C>T:p.N1054N,KIF1A:NM_001320705:exon31:c.3189C>T:p.N1063N,KIF1A:NM_001330289:exon31:c.3189C>T:p.N1063N,KIF1A:NM_001330290:exon31:c.3264C>T:p.N1088N,KIF1A:NM_001244008:exon32:c.3465C>T:p.N1155N	-	8.55e-05	3.23e-05	-2.95475663 (0.723547%)	0.999989437(2.5240%)
chr2	241710595	241710595	G	A	0	1	KIF1A	splicing	KIF1A:NM_001330290:exon15:c.1209C>T:p.Y403Y	-	3.74e-05	6.47e-05	-2.95475663 (0.723547%)	0.999989437(2.5240%)
chr2	241713677	241713677	G	A	0	1	KIF1A	splicing	KIF1A:NM_001244008:exon12:c.960C>T:p.G320G,KIF1A:NM_001320705:exon12:c.960C>T:p.G320G,KIF1A:NM_001330289:exon12:c.960C>T:p.G320G,KIF1A:NM_001330290:exon12:c.960C>T:p.G320G,KIF1A:NM_004321:exon12:c.960C>T:p.G320G	-	4.08e-06	-	-2.95475663 (0.723547%)	0.999989437(2.5240%)
chr2	241737065	241737065	G	A	0	1	KIF1A	splicing	KIF1A:NM_001244008:exon2:c.105C>T:p.T35T,KIF1A:NM_001320705:exon2:c.105C>T:p.T35T,KIF1A:NM_001330289:exon2:c.105C>T:p.T35T,KIF1A:NM_001330290:exon2:c.105C>T:p.T35T,KIF1A:NM_004321:exon2:c.105C>T:p.T35T	-	-	-	-2.95475663 (0.723547%)	0.999989437(2.5240%)
chr12	57963319	57963319	G	A	0	1	KIF5A	splicing	KIF5A:NM_004984:exon11:c.970G>A:p.A324T	0.976:D	-	-	-2.009371446 (1.95647%)	0.999979703(2.7819%)
chr12	57970645	57970645	C	T	0	1	KIF5A	splicing	KIF5A:NM_004984:exon20:c.2300C>T:p.T767I	0.571:T	8.13e-06	-	-2.009371446 (1.95647%)	0.999979703(2.7819%)
chr12	57976384	57976384	G	A	0	1	KIF5A	splicing	NM_004984:exon27:c.2993-1G>A	0.745:D	4.06e-06	-	-2.009371446 (1.95647%)	0.999979703(2.7819%)
chr12	57976998	57976998	G	T	0	1	KIF5A	splicing	-	-	-	-	-2.009371446 (1.95647%)	0.999979703(2.7819%)
chr11	126310344	126310344	G	A	0	1	KIRREL3	splicing	KIRREL3:NM_001161707:exon11:c.1353C>T:p.I451I,KIRREL3:NM_001301097:exon11:c.1353C>T:p.I451I,KIRREL3:NM_032531:exon11:c.1353C>T:p.I451I	-	-	-	-0.701267867 (15.4897%)	0.977505781(12.0933%)
chr11	126326244	126326244	C	T	0	1	KIRREL3	splicing	KIRREL3:NM_001161707:exon7:c.848G>A:p.R283K,KIRREL3:NM_001301097:exon7:c.848G>A:p.R283K,KIRREL3:NM_032531:exon7:c.848G>A:p.R283K	0.381:T	-	-	-0.701267867 (15.4897%)	0.977505781(12.0933%)
chr11	126333052	126333052	G	A	0	1	KIRREL3	splicing	KIRREL3:NM_001161707:exon6:c.742C>T:p.H248Y,KIRREL3:NM_001301097:exon6:c.742C>T:p.H248Y,KIRREL3:NM_032531:exon6:c.742C>T:p.H248Y	0.799:D	3.26e-05	9.69e-05	-0.701267867 (15.4897%)	0.977505781(12.0933%)
chr11	118355575	118355577	AGG	-	0	1	KMT2A	frameshift deletion	KMT2A:NM_001197104:exon10:c.4219delG:p.E1407Rfs*13,KMT2A:NM_005933:exon10:c.4219delG:p.E1407Rfs*13	-	-	-	-4.13791644 (0.231535%)	1(0.0055%)
chr11	118362035	118362035	T	C	0	1	KMT2A	splicing	NM_001197104:exon14:c.4819+2T>C	0.478:T	-	-	-4.13791644 (0.231535%)	1(0.0055%)
chr7	151882673	151882673	T	-	0	1	KMT2C	frameshift deletion	KMT2C:NM_170606:exon34:c.5052delA:p.A1685Qfs*31	-	4.32e-06	-	-0.714419772 (15.1192%)	1(0.0878%)
chr7	151884932	151884932	T	C	0	1	KMT2C	splicing	KMT2C:NM_170606:exon32:c.4661A>G:p.D1554G	0.215:T	8.2e-06	-	-0.714419772 (15.1192%)	1(0.0878%)
chr7	151896461	151896461	-	TGTGAATAATTCTACATACCG	0	1	KMT2C	stopgain	KMT2C:NM_170606:exon27:c.4175_4176insCGGTATGTAGAATTATTCACA:p.Q1392_N4911delinsHGM	-	0	-	-0.714419772 (15.1192%)	1(0.0878%)
chr7	151896465	151896465	-	AATAATT	0	1	KMT2C	frameshift insertion	KMT2C:NM_170606:exon27:c.4171_4172insAATTATT:p.A1391Efs*7	-	0	-	-0.714419772 (15.1192%)	1(0.0878%)
chr7	151896471	151896471	-	A	0	1	KMT2C	frameshift insertion	KMT2C:NM_170606:exon27:c.4165_4166insT:p.D1389Vfs*7	-	-	-	-0.714419772 (15.1192%)	1(0.0878%)
chr7	151927406	151927406	C	T	0	2	KMT2C	splicing	KMT2C:NM_170606:exon17:c.2770G>A:p.V924M	0.683:T	2.47e-05	-	-0.714419772 (15.1192%)	1(0.0878%)
chr7	151945054	151945054	-	C	0	6	KMT2C	frameshift insertion	KMT2C:NM_170606:exon14:c.2464_2465insG:p.K822Rfs*5	-	-	-	-0.714419772 (15.1192%)	1(0.0878%)
chr7	151945170	151945182	GGAAGACACATCT	-	0	1	KMT2C	frameshift deletion	KMT2C:NM_170606:exon14:c.2337_2349del:p.D780Pfs*69	-	-	-	-0.714419772 (15.1192%)	1(0.0878%)
chr7	151947037	151947037	C	A	0	1	KMT2C	splicing	KMT2C:NM_170606:exon13:c.1737G>T:p.A579A	-	-	-	-0.714419772 (15.1192%)	1(0.0878%)
chr12	49433006	49433006	G	A	0	1	KMT2D	splicing	KMT2D:NM_003482:exon33:c.8365C>T:p.R2789W	0.804:D	8.16e-06	-	-5.184334326 (0.0810373%)	1(0.0988%)
chr12	49435772	49435772	G	C	0	1	KMT2D	splicing	KMT2D:NM_003482:exon29:c.6111C>G:p.D2037E	0.637:T	4.12e-06	-	-5.184334326 (0.0810373%)	1(0.0988%)
chr12	49444944	49444945	CA	-	0	1	KMT2D	frameshift deletion	KMT2D:NM_003482:exon10:c.2521_2522del:p.C841Pfs*5	-	2.86e-05	0.0003	-5.184334326 (0.0810373%)	1(0.0988%)
chr12	49444946	49444946	-	GC	0	1	KMT2D	frameshift insertion	KMT2D:NM_003482:exon10:c.2519_2520insGC:p.C841Hfs*89	-	1.79e-05	0.0003	-5.184334326 (0.0810373%)	1(0.0988%)
chr7	104753234	104753234	-	CCCCCCCCCCCCCCCCCCCCCCCCCCCCCCCCCCCCCCCCC	0	1	KMT2E	frameshift insertion	KMT2E:NM_018682:exon26:c.5031_5032insCCCCCCCCCCCCCCCCCCCCCCCCCCCCCCCCCCCCCCCCC:p.G1685Pfs*40,KMT2E:NM_182931:exon27:c.5031_5032insCCCCCCCCCCCCCCCCCCCCCCCCCCCCCCCCCCCCCCCCC:p.G1685Pfs*40	-	-	7.48e-05	-3.121618628 (0.613568%)	0.999999995(0.6859%)
chr7	104753261	104753262	TG	-	0	2	KMT2E	frameshift deletion	KMT2E:NM_018682:exon26:c.5058_5059del:p.A1687Pfs*180,KMT2E:NM_182931:exon27:c.5058_5059del:p.A1687Pfs*180	-	0.0004	0.0001	-3.121618628 (0.613568%)	0.999999995(0.6859%)
chr7	104753269	104753270	AT	-	0	1	KMT2E	frameshift deletion	KMT2E:NM_018682:exon26:c.5066_5067del:p.H1689Pfs*178,KMT2E:NM_182931:exon27:c.5066_5067del:p.H1689Pfs*178	-	0	0	-3.121618628 (0.613568%)	0.999999995(0.6859%)
chr11	67947666	67947666	C	G	0	1	KMT5B	splicing	KMT5B:NM_016028:exon4:c.310G>C:p.A104P,KMT5B:NM_017635:exon4:c.310G>C:p.A104P	0.594:T	-	-	-	0.99993019(3.4348%)
chr15	40902997	40902997	G	C	0	2	KNL1	splicing	KNL1:NM_170589:exon7:c.251G>C:p.G84A	0.081:T	-	-	-	-
chr15	40949348	40949348	A	G	0	1	KNL1	splicing	KNL1:NM_144508:exon23:c.6593A>G:p.K2198R,KNL1:NM_170589:exon24:c.6671A>G:p.K2224R	0.247:T	-	-	-	-
chr7	107564835	107564835	-	TA	0	2	LAMB1	splicing	NM_002291:exon33:c.5065-1->TA	-	4.25e-06	3.23e-05	-1.235752647 (6.17041%)	1.79E-06(81.4540%)
chr7	107566803	107566803	A	T	0	1	LAMB1	splicing	LAMB1:NM_002291:exon32:c.4889T>A:p.I1630N	0.779:D	-	-	-1.235752647 (6.17041%)	1.79E-06(81.4540%)
chr7	107569508	107569508	C	G	0	1	LAMB1	splicing	NM_002291:exon31:c.4887+1G>C	0.749:D	-	-	-1.235752647 (6.17041%)	1.79E-06(81.4540%)
chr7	107603508	107603508	C	T	0	5	LAMB1	splicing	LAMB1:NM_002291:exon15:c.1699G>A:p.G567R	0.668:T	8.4e-06	-	-1.235752647 (6.17041%)	1.79E-06(81.4540%)
chr7	107613477	107613477	G	A	0	1	LAMB1	stopgain	LAMB1:NM_002291:exon13:c.1522C>T:p.R508X	0.720:D	-	-	-1.235752647 (6.17041%)	1.79E-06(81.4540%)
chr7	107616235	107616235	-	CA	0	1	LAMB1	frameshift insertion	LAMB1:NM_002291:exon10:c.1087_1088insTG:p.D363Vfs*68	-	-	-	-1.235752647 (6.17041%)	1.79E-06(81.4540%)
chr9	133911698	133911698	G	T	0	1	LAMC3	stopgain	LAMC3:NM_006059:exon4:c.955G>T:p.E319X	0.637:T	-	-	2.420983809 (99.016%)	9.82E-11(92.8999%)
chr9	133911720	133911720	G	C	0	2	LAMC3	splicing	NM_006059:exon4:c.976+1G>C	0.616:T	4.2e-05	3.24e-05	2.420983809 (99.016%)	9.82E-11(92.8999%)
chr9	133924412	133924412	G	T	0	1	LAMC3	stopgain	LAMC3:NM_006059:exon9:c.1525G>T:p.E509X	0.392:T	-	3.24e-05	2.420983809 (99.016%)	9.82E-11(92.8999%)
chr9	133932465	133932465	C	T	0	1	LAMC3	stopgain	LAMC3:NM_006059:exon12:c.2089C>T:p.Q697X	0.416:T	-	-	2.420983809 (99.016%)	9.82E-11(92.8999%)
chr9	133936423	133936423	G	T	0	1	LAMC3	splicing	LAMC3:NM_006059:exon13:c.2160G>T:p.G720G	-	-	-	2.420983809 (99.016%)	9.82E-11(92.8999%)
chr9	133936505	133936505	C	T	0	1	LAMC3	stopgain	LAMC3:NM_006059:exon13:c.2242C>T:p.Q748X	0.555:T	4.07e-06	-	2.420983809 (99.016%)	9.82E-11(92.8999%)
chr9	133942381	133942381	-	G	0	2	LAMC3	frameshift insertion	LAMC3:NM_006059:exon14:c.2383dupG:p.D796Gfs*17	-	-	-	2.420983809 (99.016%)	9.82E-11(92.8999%)
chr9	133942593	133942593	G	A	0	1	LAMC3	splicing	NM_006059:exon14:c.2593+1G>A	0.673:T	4.08e-05	6.47e-05	2.420983809 (99.016%)	9.82E-11(92.8999%)
chr9	133944350	133944350	C	T	0	1	LAMC3	stopgain	LAMC3:NM_006059:exon16:c.2803C>T:p.Q935X	0.791:D	-	-	2.420983809 (99.016%)	9.82E-11(92.8999%)
chr9	133945057	133945057	-	AACCCAGCAC	0	2	LAMC3	splicing	NM_006059:exon17:c.2891-2->AACCCAGCAC	-	-	3.25e-05	2.420983809 (99.016%)	9.82E-11(92.8999%)
chr9	133948179	133948179	C	A	0	1	LAMC3	stopgain	LAMC3:NM_006059:exon19:c.3374C>A:p.S1125X	0.596:T	-	-	2.420983809 (99.016%)	9.82E-11(92.8999%)
chr9	133954537	133954537	C	T	0	1	LAMC3	splicing	LAMC3:NM_006059:exon23:c.3779C>T:p.P1260L	0.087:T	-	-	2.420983809 (99.016%)	9.82E-11(92.8999%)
chr9	133966914	133966925	CCCACCACAGGG	-	0	1	LAMC3	frameshift deletion	LAMC3:NM_006059:exon28:c.4478_4479del:p.G1493Vfs*55	-	-	-	2.420983809 (99.016%)	9.82E-11(92.8999%)
chr9	133966928	133966931	GCTG	-	0	1	LAMC3	frameshift deletion	LAMC3:NM_006059:exon28:c.4482_4485del:p.L1495Tfs*9	-	-	-	2.420983809 (99.016%)	9.82E-11(92.8999%)
chr11	63273998	63273998	C	T	0	1	LGALS12	splicing	LGALS12:NM_001142535:exon1:c.134C>T:p.P45L,LGALS12:NM_001142536:exon1:c.134C>T:p.P45L,LGALS12:NM_033101:exon1:c.134C>T:p.P45L	0.640:T	2.44e-05	6.46e-05	0.486343588 (77.5816%)	2.69E-09(90.2058%)
chr17	18137721	18137721	C	T	0	1	LLGL1	splicing	LLGL1:NM_004140:exon7:c.849C>T:p.Y283Y	-	4.12e-05	6.46e-05	-1.695070442 (2.9405%)	0.977463207(12.0988%)
chr17	18137961	18137961	A	G	0	1	LLGL1	splicing	NM_004140:exon8:c.851-2A>G	0.669:T	-	-	-1.695070442 (2.9405%)	0.977463207(12.0988%)
chr17	18145592	18145592	G	C	0	1	LLGL1	splicing	LLGL1:NM_004140:exon20:c.2995G>C:p.D999H	0.401:T	4.07e-06	-	-1.695070442 (2.9405%)	0.977463207(12.0988%)
chr2	44171008	44171030	CATCTCCTTCAGAATGTTAATAG	-	0	1	LRPPRC	frameshift deletion	LRPPRC:NM_133259:exon23:c.2300_2322del:p.A767Efs*26	-	-	-	-1.975309129 (2.06066%)	0.000433778(67.4458%)
chr2	44174503	44174503	G	A	0	1	LRPPRC	stopgain	LRPPRC:NM_133259:exon20:c.1972C>T:p.Q658X	0.430:T	-	-	-1.975309129 (2.06066%)	0.000433778(67.4458%)
chr2	44176798	44176798	T	C	0	1	LRPPRC	splicing	LRPPRC:NM_133259:exon16:c.1678A>G:p.I560V	0.493:T	-	-	-1.975309129 (2.06066%)	0.000433778(67.4458%)
chr2	44200854	44200933	CTGAAAGAGATATCATAAAAGATCACAAAGCTACCTCAGCAAAACTTCCTTACTTGGCTTTAACTTTAAGAATGTAGTAC	-	0	1	LRPPRC	splicing	-	-	-	-	-1.975309129 (2.06066%)	0.000433778(67.4458%)
chr2	44209440	44209440	G	A	0	1	LRPPRC	stopgain	LRPPRC:NM_133259:exon2:c.283C>T:p.R95X	0.574:T	1.3e-05	-	-1.975309129 (2.06066%)	0.000433778(67.4458%)
chr9	139995547	139995547	-	G	0	1	MAN1B1	frameshift insertion	MAN1B1:NM_016219:exon7:c.1008dupG:p.L339Afs*17	-	8.13e-06	3.23e-05	-0.155810972 (39.5751%)	2.63E-06(80.6804%)
chr9	140001790	140001790	T	-	0	1	MAN1B1	frameshift deletion	MAN1B1:NM_016219:exon11:c.1655delT:p.L552Pfs*7	-	-	-	-0.155810972 (39.5751%)	2.63E-06(80.6804%)
chr9	140002052	140002052	G	-	0	1	MAN1B1	frameshift deletion	MAN1B1:NM_016219:exon12:c.1834delG:p.D613Tfs*114	-	-	-	-0.155810972 (39.5751%)	2.63E-06(80.6804%)
chr9	140002840	140002840	G	T	0	1	MAN1B1	splicing	MAN1B1:NM_016219:exon13:c.1897G>T:p.V633F	0.965:D	8.16e-06	-	-0.155810972 (39.5751%)	2.63E-06(80.6804%)
chr2	149227887	149227887	-	G	0	1	MBD5	frameshift insertion	MBD5:NM_018328:exon9:c.2375_2376insG:p.N792Kfs*38	-	-	-	-1.988685078 (2.00857%)	0.999852333(4.0604%)
chr2	149227888	149227888	-	CTGAA	0	1	MBD5	frameshift insertion	MBD5:NM_018328:exon9:c.2376_2377insCTGAA:p.C793Lfs*12	-	-	-	-1.988685078 (2.00857%)	0.999852333(4.0604%)
chr8	6266806	6266806	T	G	0	2	MCPH1	splicing	MCPH1:NM_001172574:exon2:c.29T>G:p.V10G,MCPH1:NM_001172575:exon2:c.29T>G:p.V10G,MCPH1:NM_001322042:exon2:c.29T>G:p.V10G,MCPH1:NM_001322043:exon2:c.23T>G:p.V8G,MCPH1:NM_024596:exon2:c.29T>G:p.V10G	0.916:D	-	-	2.567871085 (99.1665%)	5.17E-18(98.0905%)
chr8	6312707	6312708	AT	-	0	1	MCPH1	frameshift deletion	MCPH1:NM_001322042:exon9:c.1869_1870del:p.C624fs*0,MCPH1:NM_024596:exon9:c.1869_1870del:p.C624fs*0	-	2.84e-05	6.46e-05	2.567871085 (99.1665%)	5.17E-18(98.0905%)
chr8	6357451	6357451	G	A	0	1	MCPH1	splicing	NM_001322042:exon12:c.2214+1G>A;NM_024596:exon12:c.2214+1G>A	0.675:T	2.03e-05	-	2.567871085 (99.1665%)	5.17E-18(98.0905%)
chrX	153296107	153296141	GGTGGAGGTGGGGGCAGGGGTGGGAGCAGTGGCAC	-	0	1	MECP2	frameshift deletion	MECP2:NM_001110792:exon3:c.1174_1208del:p.V392fs*0,MECP2:NM_004992:exon4:c.1138_1172del:p.V380fs*0,MECP2:NM_001316337:exon5:c.859_893del:p.V287fs*0	-	-	-	-0.320453986 (30.2501%)	0.698089048(24.6200%)
chr17	60039140	60039140	T	C	0	1	MED13	splicing	MED13:NM_005121:exon22:c.5065A>G:p.I1689V	0.660:T	4.07e-05	-	-2.759416599 (0.85668%)	1(0.3512%)
chr17	60059560	60059560	G	A	0	1	MED13	splicing	MED13:NM_005121:exon16:c.3804C>T:p.N1268N	-	2.99e-05	-	-2.759416599 (0.85668%)	1(0.3512%)
chr12	116413542	116413542	C	T	0	1	MED13L	splicing	MED13L:NM_015335:exon24:c.5366G>A:p.R1789Q	0.488:T	8.15e-06	-	-1.606592776 (3.33989%)	0.999999999(0.5706%)
chr12	116413543	116413543	G	A	0	4	MED13L	splicing	MED13L:NM_015335:exon24:c.5365C>T:p.R1789W	0.619:T	3.67e-05	6.46e-05	-1.606592776 (3.33989%)	0.999999999(0.5706%)
chr6	131908850	131908850	T	G	0	1	MED23	splicing	MED23:NM_001270521:exon29:c.4076A>C:p.Q1359P,MED23:NM_001270522:exon29:c.4076A>C:p.Q1359P,MED23:NM_004830:exon29:c.4076A>C:p.Q1359P,MED23:NM_015979:exon30:c.4094A>C:p.Q1365P	0.401:T	2.85e-05	-	-1.849845213 (2.40218%)	0.150657691(40.5158%)
chr6	131917741	131917741	G	A	0	1	MED23	stopgain	MED23:NM_001270521:exon21:c.2695C>T:p.R899X,MED23:NM_001270522:exon21:c.2695C>T:p.R899X,MED23:NM_004830:exon21:c.2695C>T:p.R899X,MED23:NM_015979:exon22:c.2713C>T:p.R905X	0.768:D	8.13e-06	-	-1.849845213 (2.40218%)	0.150657691(40.5158%)
chr6	131944601	131944601	G	A	0	1	MED23	splicing	MED23:NM_001270521:exon5:c.286C>T:p.L96L,MED23:NM_001270522:exon5:c.286C>T:p.L96L,MED23:NM_004830:exon5:c.286C>T:p.L96L,MED23:NM_015979:exon5:c.286C>T:p.L96L	-	-	-	-1.849845213 (2.40218%)	0.150657691(40.5158%)
chr6	131944602	131944602	C	A	0	1	MED23	splicing	MED23:NM_001270521:exon5:c.285G>T:p.R95S,MED23:NM_001270522:exon5:c.285G>T:p.R95S,MED23:NM_004830:exon5:c.285G>T:p.R95S,MED23:NM_015979:exon5:c.285G>T:p.R95S	0.933:D	-	-	-1.849845213 (2.40218%)	0.150657691(40.5158%)
chr6	131948537	131948537	T	G	0	3	MED23	splicing	MED23:NM_001270521:exon3:c.158A>C:p.Q53P,MED23:NM_001270522:exon3:c.158A>C:p.Q53P,MED23:NM_004830:exon3:c.158A>C:p.Q53P,MED23:NM_015979:exon3:c.158A>C:p.Q53P	0.719:D	1.63e-05	3.36e-05	-1.849845213 (2.40218%)	0.150657691(40.5158%)
chr6	131948813	131948813	C	A	0	2	MED23	splicing	NM_001270521:exon2:c.40-1G>T;NM_015979:exon2:c.40-1G>T;NM_001270522:exon2:c.40-1G>T;NM_004830:exon2:c.40-1G>T	0.713:D	-	-	-1.849845213 (2.40218%)	0.150657691(40.5158%)
chr15	37329015	37329015	T	C	0	1	MEIS2	splicing	MEIS2:NM_172315:exon7:c.861A>G:p.T287T,MEIS2:NM_002399:exon8:c.861A>G:p.T287T,MEIS2:NM_170674:exon8:c.900A>G:p.T300T,MEIS2:NM_170675:exon8:c.900A>G:p.T300T,MEIS2:NM_170676:exon8:c.900A>G:p.T300T,MEIS2:NM_170677:exon8:c.900A>G:p.T300T,MEIS2:NM_172316:exon8:c.636A>G:p.T212T,MEIS2:NM_001220482:exon9:c.900A>G:p.T300T	-	4.11e-06	-	-0.515221249 (21.1449%)	0.994254955(8.7023%)
chr15	37388610	37388610	T	C	0	1	MEIS2	splicing	MEIS2:NM_172315:exon2:c.228A>G:p.L76L,MEIS2:NM_002399:exon3:c.228A>G:p.L76L,MEIS2:NM_170674:exon3:c.267A>G:p.L89L,MEIS2:NM_170675:exon3:c.267A>G:p.L89L,MEIS2:NM_170676:exon3:c.267A>G:p.L89L,MEIS2:NM_170677:exon3:c.267A>G:p.L89L,MEIS2:NM_001220482:exon4:c.267A>G:p.L89L	0.498:T	1.22e-05	-	-0.515221249 (21.1449%)	0.994254955(8.7023%)
chr11	119212645	119212645	G	T	0	2	MFRP	stopgain	MFRP:NM_031433:exon12:c.1437C>A:p.Y479X	0.687:T	4.11e-06	-	-0.443221077 (24.2417%)	5.34E-08(86.8258%)
chr11	119213687	119213687	-	G	0	1	MFRP	frameshift insertion	MFRP:NM_031433:exon10:c.1150dupC:p.H384Pfs*6	-	3.9e-05	6.47e-05	-0.443221077 (24.2417%)	5.34E-08(86.8258%)
chr11	119216288	119216288	-	TA	0	1	MFRP	frameshift insertion	MFRP:NM_031433:exon5:c.482_483insTA:p.D162Kfs*30	-	-	-	-0.443221077 (24.2417%)	5.34E-08(86.8258%)
chr1	40431006	40431006	G	A	0	4	MFSD2A	splicing	MFSD2A:NM_001287808:exon2:c.9G>A:p.T3T,MFSD2A:NM_001136493:exon4:c.516G>A:p.T172T,MFSD2A:NM_001287809:exon4:c.366G>A:p.T122T,MFSD2A:NM_001349821:exon4:c.471G>A:p.T157T,MFSD2A:NM_001349822:exon4:c.477G>A:p.T159T,MFSD2A:NM_001349823:exon4:c.132G>A:p.T44T,MFSD2A:NM_032793:exon4:c.477G>A:p.T159T	-	1.22e-05	-	-0.512253979 (21.2781%)	0.91767122(16.7846%)
chr18	19321599	19321599	G	-	0	1	MIB1	frameshift deletion	MIB1:NM_020774:exon1:c.55delG:p.V19Cfs*31	-	-	-	-2.266121929 (1.38342%)	1.00E-44(99.9232%)
chr18	19345792	19345792	C	T	0	1	MIB1	stopgain	MIB1:NM_020774:exon2:c.289C>T:p.R97X	0.772:D	4.47e-05	6.46e-05	-2.266121929 (1.38342%)	1.00E-44(99.9232%)
chr18	19348657	19348657	C	T	0	1	MIB1	stopgain	MIB1:NM_020774:exon3:c.475C>T:p.R159X	0.754:D	3.31e-05	3.23e-05	-2.266121929 (1.38342%)	1.00E-44(99.9232%)
chr18	19359521	19359522	AC	-	0	1	MIB1	frameshift deletion	MIB1:NM_020774:exon6:c.783_784del:p.Q262Vfs*10	-	4.06e-06	-	-2.266121929 (1.38342%)	1.00E-44(99.9232%)
chr18	19359574	19359577	TAAC	-	0	1	MIB1	frameshift deletion	MIB1:NM_020774:exon6:c.836_839del:p.T280Qfs*14	-	-	-	-2.266121929 (1.38342%)	1.00E-44(99.9232%)
chr18	19378188	19378188	T	G	0	1	MIB1	splicing	MIB1:NM_020774:exon8:c.1236T>G:p.G412G	-	2.44e-05	3.23e-05	-2.266121929 (1.38342%)	1.00E-44(99.9232%)
chr18	19383977	19383977	T	C	0	1	MIB1	splicing	NM_020774:exon10:c.1479+2T>C	0.648:T	4.09e-06	-	-2.266121929 (1.38342%)	1.00E-44(99.9232%)
chr18	19395673	19395673	C	T	0	2	MIB1	stopgain	MIB1:NM_020774:exon11:c.1576C>T:p.R526X	0.728:D	7.31e-05	6.46e-05	-2.266121929 (1.38342%)	1.00E-44(99.9232%)
chr18	19433149	19433149	C	-	0	1	MIB1	frameshift deletion	MIB1:NM_020774:exon18:c.2635delC:p.Q879Nfs*14	-	-	-	-2.266121929 (1.38342%)	1.00E-44(99.9232%)
chr18	19438505	19438505	A	G	0	1	MIB1	splicing	NM_020774:exon20:c.2780-2A>G	0.691:T	-	-	-2.266121929 (1.38342%)	1.00E-44(99.9232%)
chr18	19444607	19444607	C	T	0	2	MIB1	stopgain	MIB1:NM_020774:exon21:c.3001C>T:p.R1001X	0.705:D	4.06e-05	6.46e-05	-2.266121929 (1.38342%)	1.00E-44(99.9232%)
chr22	50502495	50502495	G	A	0	1	MLC1	stopgain	MLC1:NM_015166:exon11:c.1027C>T:p.Q343X,MLC1:NM_139202:exon11:c.1027C>T:p.Q343X	0.388:T	-	-	0.432139821 (75.4052%)	5.03E-05(73.8217%)
chr22	50506985	50506985	C	G	0	1	MLC1	splicing	NM_015166:exon10:c.772-1G>C;NM_139202:exon10:c.772-1G>C	0.596:T	-	-	0.432139821 (75.4052%)	5.03E-05(73.8217%)
chr22	50515268	50515268	A	T	0	1	MLC1	splicing	NM_015166:exon7:c.597+2T>A;NM_139202:exon7:c.597+2T>A	0.591:T	-	-	0.432139821 (75.4052%)	5.03E-05(73.8217%)
chr22	50518347	50518347	G	A	0	1	MLC1	splicing	MLC1:NM_015166:exon5:c.423C>T:p.N141N,MLC1:NM_139202:exon5:c.423C>T:p.N141N	-	8.12e-06	-	0.432139821 (75.4052%)	5.03E-05(73.8217%)
chr21	37692601	37692601	G	A	0	1	MORC3	splicing	MORC3:NM_015358:exon1:c.39G>A:p.A13A	-	0	3.24e-05	-0.861536987 (11.5594%)	0.999874192(3.9232%)
chr17	41886400	41886404	AATAT	-	0	1	MPP3	frameshift deletion	MPP3:NM_001330233:exon19:c.1576_1580del:p.I526Cfs*18,MPP3:NM_001932:exon19:c.1501_1505del:p.I501Cfs*18	-	4.13e-06	-	-0.291072786 (31.7319%)	2.00E-05(76.1920%)
chr17	41888193	41888196	CAAA	-	0	2	MPP3	frameshift deletion	MPP3:NM_001330233:exon18:c.1512_1515del:p.C504Wfs*8,MPP3:NM_001932:exon18:c.1437_1440del:p.C479Wfs*8	-	4.16e-06	3.23e-05	-0.291072786 (31.7319%)	2.00E-05(76.1920%)
chr17	41895415	41895415	G	A	0	1	MPP3	splicing	MPP3:NM_001330233:exon12:c.1020C>T:p.P340P,MPP3:NM_001932:exon12:c.945C>T:p.P315P	-	-	-	-0.291072786 (31.7319%)	2.00E-05(76.1920%)
chr17	41898267	41898267	G	A	0	1	MPP3	stopgain	MPP3:NM_001330233:exon11:c.919C>T:p.R307X,MPP3:NM_001932:exon11:c.844C>T:p.R282X	0.638:T	-	-	-0.291072786 (31.7319%)	2.00E-05(76.1920%)
chr17	41905170	41905171	CT	-	0	1	MPP3	frameshift deletion	MPP3:NM_001330233:exon8:c.546_547del:p.A184Cfs*21,MPP3:NM_001932:exon8:c.471_472del:p.A159Cfs*21	-	1.22e-05	-	-0.291072786 (31.7319%)	2.00E-05(76.1920%)
chr17	8397205	8397206	TG	-	0	1	MYH10	splicing	NM_001256095:exon31:r.spl;NM_005964:exon30:r.spl;NM_001256012:exon32:r.spl	-	4.46e-06	-	-3.725598395 (0.370456%)	0.99999755(1.9534%)
chr17	8479992	8479992	T	C	0	1	MYH10	splicing	NM_001256012:exon6:c.634-2A>G	0.689:T	-	-	-3.725598395 (0.370456%)	0.99999755(1.9534%)
chr15	52620132	52620132	G	A	0	1	MYO5A	stopgain	MYO5A:NM_001142495:exon34:c.4471C>T:p.R1491X,MYO5A:NM_000259:exon35:c.4552C>T:p.R1518X	0.637:T	0	-	-2.122805557 (1.65548%)	0.992129667(9.3388%)
chr15	52675288	52675288	G	A	0	1	MYO5A	splicing	MYO5A:NM_000259:exon16:c.2012C>T:p.T671M,MYO5A:NM_001142495:exon16:c.2012C>T:p.T671M	0.518:T	4.06e-06	6.46e-05	-2.122805557 (1.65548%)	0.992129667(9.3388%)
chr2	1805460	1805460	A	G	0	1	MYT1L	splicing	NM_001329852:exon23:c.3276+2T>C;NM_001329849:exon23:c.3276+2T>C	0.544:T	-	-	-1.831710685 (2.47743%)	0.999963989(3.0562%)
chr2	1915881	1915881	G	T	0	1	MYT1L	splicing	MYT1L:NM_001303052:exon12:c.1620C>A:p.I540I,MYT1L:NM_001329845:exon12:c.1620C>A:p.I540I,MYT1L:NM_001329846:exon12:c.1614C>A:p.I538I,MYT1L:NM_001329847:exon12:c.1614C>A:p.I538I,MYT1L:NM_001329848:exon12:c.1614C>A:p.I538I,MYT1L:NM_001329849:exon12:c.1614C>A:p.I538I,MYT1L:NM_001329851:exon12:c.1620C>A:p.I540I,MYT1L:NM_001329852:exon12:c.1614C>A:p.I538I,MYT1L:NM_015025:exon12:c.1614C>A:p.I538I,MYT1L:…	-	1.69e-05	-	-1.831710685 (2.47743%)	0.999963989(3.0562%)
chr2	2288275	2288275	C	T	0	1	MYT1L	splicing	-	-	-	-	-1.831710685 (2.47743%)	0.999963989(3.0562%)
chr9	88556186	88556186	T	C	0	1	NAA35	splicing	NM_001321881:exon1:UTR5	-	-	-	-0.198443256 (37.063%)	0.999995237(2.1728%)
chr9	88556187	88556187	A	G	0	1	NAA35	splicing	-	-	-	-	-0.198443256 (37.063%)	0.999995237(2.1728%)
chr9	88576928	88576928	A	G	0	1	NAA35	splicing	NAA35:NM_001321881:exon6:c.349A>G:p.I117V,NAA35:NM_001321882:exon6:c.349A>G:p.I117V,NAA35:NM_024635:exon6:c.349A>G:p.I117V	0.650:T	-	-	-0.198443256 (37.063%)	0.999995237(2.1728%)
chr2	183818059	183818059	C	T	0	2	NCKAP1	splicing	NCKAP1:NM_013436:exon21:c.2154G>A:p.K718K,NCKAP1:NM_205842:exon22:c.2172G>A:p.K724K	-	8.22e-06	-	-1.880614062 (2.30377%)	0.999999991(0.7407%)
chr2	183847654	183847654	G	A	0	1	NCKAP1	splicing	NCKAP1:NM_013436:exon12:c.1103C>T:p.A368V,NCKAP1:NM_205842:exon13:c.1121C>T:p.A374V	0.716:D	3.16e-05	3.24e-05	-1.880614062 (2.30377%)	0.999999991(0.7407%)
chr2	183848110	183848110	A	G	0	2	NCKAP1	splicing	NCKAP1:NM_013436:exon11:c.1005T>C:p.A335A,NCKAP1:NM_205842:exon12:c.1023T>C:p.A341A	-	4.1e-06	-	-1.880614062 (2.30377%)	0.999999991(0.7407%)
chr17	15938080	15938080	T	G	0	4	NCOR1	splicing	NCOR1:NM_001190440:exon44:c.6825A>C:p.T2275T,NCOR1:NM_006311:exon45:c.7134A>C:p.T2378T	-	4.12e-06	-	-3.079715329 (0.648298%)	0.999999999(0.5158%)
chr17	15952159	15952159	C	G	0	3	NCOR1	splicing	NCOR1:NM_001190440:exon40:c.6227G>C:p.R2076T,NCOR1:NM_006311:exon41:c.6536G>C:p.R2179T	0.722:D	-	-	-3.079715329 (0.648298%)	0.999999999(0.5158%)
chr16	15781232	15781232	C	T	0	1	NDE1	splicing	NDE1:NM_017668:exon5:c.387C>T:p.R129R,NDE1:NM_001143979:exon6:c.387C>T:p.R129R	-	3.25e-05	3.23e-05	-0.467111291 (23.084%)	0.047109548(47.2977%)
chr16	15788045	15788045	-	C	0	1	NDE1	frameshift insertion	NDE1:NM_017668:exon7:c.728dupC:p.L245Pfs*69,NDE1:NM_001143979:exon8:c.728dupC:p.L245Pfs*69	-	4.08e-06	-	-0.467111291 (23.084%)	0.047109548(47.2977%)
chr2	240929514	240929514	-	GTCA	0	1	NDUFA10	stopgain	NDUFA10:NM_001322019:exon9:c.975_976insTGAC:p.R326fs*0,NDUFA10:NM_004544:exon9:c.975_976insTGAC:p.R326fs*0	-	-	-	0.049916992 (53.9187%)	0.00138794(63.3800%)
chr2	240954189	240954189	-	A	0	1	NDUFA10	frameshift insertion	NDUFA10:NM_001322019:exon5:c.635_636insT:p.E213Rfs*13,NDUFA10:NM_001322020:exon5:c.635_636insT:p.E213Rfs*13,NDUFA10:NM_004544:exon5:c.635_636insT:p.E213Rfs*13	-	-	-	0.049916992 (53.9187%)	0.00138794(63.3800%)
chr2	240954220	240954220	-	G	0	1	NDUFA10	frameshift insertion	NDUFA10:NM_001322019:exon5:c.604dupC:p.H202Pfs*24,NDUFA10:NM_001322020:exon5:c.604dupC:p.H202Pfs*24,NDUFA10:NM_004544:exon5:c.604dupC:p.H202Pfs*24	-	2.84e-05	3.23e-05	0.049916992 (53.9187%)	0.00138794(63.3800%)
chr2	240960763	240960763	A	-	0	1	NDUFA10	frameshift deletion	NDUFA10:NM_001322019:exon3:c.311delT:p.L104Pfs*46,NDUFA10:NM_001322020:exon3:c.311delT:p.L104Pfs*47,NDUFA10:NM_004544:exon3:c.311delT:p.L104Pfs*47	-	-	-	0.049916992 (53.9187%)	0.00138794(63.3800%)
chr12	4791465	4791465	C	T	0	1	NDUFA9	stopgain;potential splicing	NDUFA9:NM_005002:exon9:c.895C>T:p.R299X	0.494:T	8.15e-06	-	0.548043921 (80.0417%)	0.542744184(28.7791%)
chr11	47603718	47603718	G	T	0	1	NDUFS3	stopgain	NDUFS3:NM_004551:exon5:c.460G>T:p.E154X	0.822:D	-	-	-0.398536759 (26.3834%)	0.047137034(47.2922%)
chr6	11188539	11188539	C	T	0	1	NEDD9	splicing	NEDD9:NM_001271033:exon5:c.1460G>A:p.G487D,NEDD9:NM_006403:exon6:c.1907G>A:p.G636D,NEDD9:NM_001142393:exon7:c.1907G>A:p.G636D	0.820:D	8.13e-06	-	0.054905748 (54.2892%)	0.534981125(28.9657%)
chr17	29533389	29533389	G	A	0	1	NF1	splicing	NF1:NM_000267:exon12:c.1392G>A:p.P464P,NF1:NM_001042492:exon12:c.1392G>A:p.P464P,NF1:NM_001128147:exon12:c.1392G>A:p.P464P	-	1.22e-05	3.23e-05	-4.245138737 (0.202593%)	0.999999846(1.1523%)
chr19	13135476	13135476	-	GGCGGGGATA	0	1	NFIX	frameshift insertion	NFIX:NM_001271043:exon1:c.29_30insGGCGGGGATA:p.P14Gfs*7	-	-	-	-0.76499676 (13.7821%)	0.989066455(10.0905%)
chr6	18122174	18122174	C	A	0	5	NHLRC1	stopgain	NHLRC1:NM_198586:exon1:c.664G>T:p.E222X	0.588:T	-	-	0.301244276 (69.2521%)	0.036006534(48.7682%)
chr5	36985707	36985708	TC	-	0	3	NIPBL	frameshift deletion	NIPBL:NM_015384:exon10:c.2425_2426del:p.S809Cfs*2,NIPBL:NM_133433:exon10:c.2425_2426del:p.S809Cfs*2	-	-	-	-3.654253101 (0.405186%)	1(0.0055%)
chr5	36985711	36985714	TTTC	-	0	3	NIPBL	frameshift deletion	NIPBL:NM_015384:exon10:c.2429_2432del:p.E812Hfs*1,NIPBL:NM_133433:exon10:c.2429_2432del:p.E812Hfs*1	-	-	-	-3.654253101 (0.405186%)	1(0.0055%)
chrX	6069276	6069276	A	-	0	1	NLGN4X	frameshift deletion	NLGN4X:NM_001282146:exon2:c.232delT:p.Y78Mfs*57,NLGN4X:NM_020742:exon2:c.232delT:p.Y78Mfs*57,NLGN4X:NM_181332:exon2:c.232delT:p.Y78Mfs*57,NLGN4X:NM_001282145:exon3:c.232delT:p.Y78Mfs*57	-	-	-	-1.616285515 (3.2878%)	0.932298559(15.9177%)
chr2	50724852	50724852	C	T	0	1	NRXN1	splicing	NRXN1:NM_001330087:exon9:c.2387G>A:p.G796D,NRXN1:NM_001330096:exon9:c.2387G>A:p.G796D,NRXN1:NM_001330083:exon10:c.2432G>A:p.G811D,NRXN1:NM_001330084:exon10:c.2432G>A:p.G811D,NRXN1:NM_001330088:exon10:c.2417G>A:p.G806D,NRXN1:NM_001330095:exon12:c.2447G>A:p.G816D,NRXN1:NM_001330077:exon13:c.2474G>A:p.G825D,NRXN1:NM_001330082:exon13:c.2474G>A:p.G825D,NRXN1:NM_001330085:exon13:c.2471G>A:p.G824D,NRXN1…	0.910:D	-	-	-1.883401977 (2.29799%)	0.999948738(3.2209%)
chr2	51147571	51147571	T	-	0	1	NRXN1	frameshift deletion	NRXN1:NM_001330079:exon5:c.823delA:p.S275Vfs*16,NRXN1:NM_001330081:exon5:c.826delA:p.S276Vfs*16,NRXN1:NM_001330090:exon5:c.826delA:p.S276Vfs*3	-	-	-	-1.883401977 (2.29799%)	0.999948738(3.2209%)
chr2	51254640	51254640	C	G	0	1	NRXN1	splicing	NRXN1:NM_001135659:exon2:c.772G>C:p.E258Q,NRXN1:NM_001330077:exon2:c.772G>C:p.E258Q,NRXN1:NM_001330078:exon2:c.772G>C:p.E258Q,NRXN1:NM_001330079:exon2:c.772G>C:p.D258H,NRXN1:NM_001330081:exon2:c.772G>C:p.E258Q,NRXN1:NM_001330082:exon2:c.772G>C:p.E258Q,NRXN1:NM_001330083:exon2:c.772G>C:p.G258R,NRXN1:NM_001330084:exon2:c.772G>C:p.G258R,NRXN1:NM_001330085:exon2:c.772G>C:p.E258Q,NRXN1:NM_001330086:ex…	0.280:T	-	-	-1.883401977 (2.29799%)	0.999948738(3.2209%)
chr2	51254640	51254640	C	T	0	1	NRXN1	splicing	NRXN1:NM_001135659:exon2:c.772G>A:p.E258K,NRXN1:NM_001330077:exon2:c.772G>A:p.E258K,NRXN1:NM_001330078:exon2:c.772G>A:p.E258K,NRXN1:NM_001330079:exon2:c.772G>A:p.D258N,NRXN1:NM_001330081:exon2:c.772G>A:p.E258K,NRXN1:NM_001330082:exon2:c.772G>A:p.E258K,NRXN1:NM_001330083:exon2:c.772G>A:p.G258R,NRXN1:NM_001330084:exon2:c.772G>A:p.G258R,NRXN1:NM_001330085:exon2:c.772G>A:p.E258K,NRXN1:NM_001330086:ex…	0.458:T	1.17e-05	-	-1.883401977 (2.29799%)	0.999948738(3.2209%)
chr11	64375369	64375369	C	A	0	1	NRXN2	stopgain	NRXN2:NM_138734:exon7:c.1300G>T:p.E434X,NRXN2:NM_138732:exon20:c.4228G>T:p.E1410X,NRXN2:NM_015080:exon23:c.4438G>T:p.E1480X	0.555:T	4.31e-05	-	-3.073708586 (0.654087%)	0.999895574(3.7421%)
chr11	64393936	64393936	T	C	0	1	NRXN2	splicing	NRXN2:NM_138734:exon4:c.708A>G:p.K236K,NRXN2:NM_015080:exon20:c.3846A>G:p.K1282K	-	-	-	-3.073708586 (0.654087%)	0.999895574(3.7421%)
chr5	176562942	176562942	G	A	0	1	NSD1	splicing	NSD1:NM_022455:exon2:c.838G>A:p.D280N,NSD1:NM_172349:exon3:c.31G>A:p.D11N	0.296:T	-	-	-2.678533507 (0.920352%)	0.999999999(0.5267%)
chr5	6602574	6602574	G	A	0	1	NSUN2	splicing	NSUN2:NM_001193455:exon17:c.1892C>T:p.A631V,NSUN2:NM_017755:exon18:c.1997C>T:p.A666V	0.007:T	4.06e-05	3.23e-05	-1.246929069 (6.00255%)	0.961845836(13.7394%)
chr5	6606931	6606934	ACTC	-	0	1	NSUN2	frameshift deletion	NSUN2:NM_001193455:exon13:c.1495_1496del:p.K500Ifs*29,NSUN2:NM_017755:exon14:c.1600_1601del:p.K535Ifs*29	-	-	-	-1.246929069 (6.00255%)	0.961845836(13.7394%)
chr5	6606985	6606985	C	A	0	1	NSUN2	stopgain	NSUN2:NM_001193455:exon13:c.1444G>T:p.E482X,NSUN2:NM_017755:exon14:c.1549G>T:p.E517X	0.802:D	-	-	-1.246929069 (6.00255%)	0.961845836(13.7394%)
chr5	6609938	6609938	C	T	0	1	NSUN2	splicing	NM_017755:exon12:c.1323+1G>A;NM_001193455:exon11:c.1218+1G>A	0.723:D	-	-	-1.246929069 (6.00255%)	0.961845836(13.7394%)
chr5	6611152	6611152	G	-	0	1	NSUN2	frameshift deletion	NSUN2:NM_001193455:exon10:c.1037delC:p.P346Lfs*47,NSUN2:NM_017755:exon11:c.1142delC:p.P381Lfs*47	-	-	-	-1.246929069 (6.00255%)	0.961845836(13.7394%)
chr5	6616857	6616857	A	T	0	1	NSUN2	stopgain	NSUN2:NM_001193455:exon8:c.899T>A:p.L300X,NSUN2:NM_017755:exon9:c.1004T>A:p.L335X	0.705:D	8.3e-06	-	-1.246929069 (6.00255%)	0.961845836(13.7394%)
chr5	6625688	6625688	C	A	0	1	NSUN2	stopgain	NSUN2:NM_001193455:exon3:c.349G>T:p.E117X,NSUN2:NM_017755:exon4:c.454G>T:p.E152X	0.803:D	-	-	-1.246929069 (6.00255%)	0.961845836(13.7394%)
chr10	104913052	104913052	C	A	0	1	NT5C2	stopgain	NT5C2:NM_001351174:exon1:c.10G>T:p.E4X	-	-	-	-0.552085504 (19.9583%)	0.052197863(46.7051%)
chr10	104936242	104936242	C	T	0	1	NT5C2	splicing	NM_001351173:exon1:UTR5;NM_001351190:exon1:UTR5;NM_001351189:exon1:UTR5;NM_001351179:exon1:UTR5	-	-	-	-0.552085504 (19.9583%)	0.052197863(46.7051%)
chr17	3585222	3585223	CT	-	0	1	P2RX5	frameshift deletion	P2RX5:NM_001204520:exon9:c.959_960del:p.E320Vfs*3,P2RX5:NM_175080:exon9:c.956_957del:p.E319Vfs*3,P2RX5:NM_001204519:exon10:c.1028_1029del:p.E343Vfs*3,P2RX5:NM_002561:exon10:c.1031_1032del:p.E344Vfs*3	-	1.63e-05	-	0.505084658 (78.392%)	1.83E-05(76.4390%)
chr17	3592842	3592842	G	A	0	1	P2RX5	stopgain	P2RX5:NM_001204520:exon6:c.625C>T:p.R209X,P2RX5:NM_175080:exon6:c.622C>T:p.R208X,P2RX5:NM_001204519:exon7:c.694C>T:p.R232X,P2RX5:NM_002561:exon7:c.697C>T:p.R233X	0.505:T	3.25e-05	6.46e-05	0.505084658 (78.392%)	1.83E-05(76.4390%)
chr11	66006614	66006614	C	T	0	4	PACS1	splicing	PACS1:NM_018026:exon21:c.2295C>T:p.G765G	-	3.66e-05	-	-1.475636869 (4.10975%)	0.999906352(3.6653%)
chr17	2579900	2579900	C	T	0	1	PAFAH1B1	splicing	PAFAH1B1:NM_000430:exon9:c.1002C>T:p.L334L	-	0.0003	3.23e-05	-0.48804202 (22.32%)	0.999632853(4.8340%)
chr2	205550917	205550917	G	-	0	1	PARD3B	frameshift deletion	PARD3B:NM_001302769:exon2:c.134delG:p.V46fs*0,PARD3B:NM_057177:exon2:c.134delG:p.V46fs*0,PARD3B:NM_152526:exon2:c.134delG:p.V46fs*0,PARD3B:NM_205863:exon2:c.134delG:p.V46fs*0	-	-	-	0.394809114 (73.7902%)	8.65E-08(86.2387%)
chr2	206036936	206036936	A	G	0	1	PARD3B	splicing	PARD3B:NM_152526:exon11:c.1436A>G:p.D479G,PARD3B:NM_001302769:exon12:c.1622A>G:p.D541G,PARD3B:NM_057177:exon12:c.1622A>G:p.D541G,PARD3B:NM_205863:exon12:c.1622A>G:p.D541G	0.957:D	-	-	0.394809114 (73.7902%)	8.65E-08(86.2387%)
chr2	206041168	206041168	G	A	0	1	PARD3B	splicing	NM_001302769:exon13:c.1792-1G>A;NM_057177:exon13:c.1792-1G>A;NM_152526:exon12:c.1606-1G>A;NM_205863:exon13:c.1792-1G>A	0.695:T	-	-	0.394809114 (73.7902%)	8.65E-08(86.2387%)
chr2	206041301	206041301	G	A	0	1	PARD3B	splicing	PARD3B:NM_152526:exon12:c.1738G>A:p.G580S,PARD3B:NM_001302769:exon13:c.1924G>A:p.G642S,PARD3B:NM_057177:exon13:c.1924G>A:p.G642S,PARD3B:NM_205863:exon13:c.1924G>A:p.G642S	0.164:T	8.65e-06	-	0.394809114 (73.7902%)	8.65E-08(86.2387%)
chr2	206110545	206110545	G	A	0	1	PARD3B	splicing	PARD3B:NM_152526:exon15:c.1998G>A:p.S666S,PARD3B:NM_001302769:exon16:c.2184G>A:p.S728S,PARD3B:NM_057177:exon16:c.2184G>A:p.S728S,PARD3B:NM_205863:exon16:c.2184G>A:p.S728S	-	6.92e-05	-	0.394809114 (73.7902%)	8.65E-08(86.2387%)
chr2	206480180	206480180	G	T	0	1	PARD3B	splicing	PARD3B:NM_057177:exon22:c.3054G>T:p.R1018S,PARD3B:NM_152526:exon22:c.3075G>T:p.R1025S,PARD3B:NM_205863:exon22:c.2958G>T:p.R986S,PARD3B:NM_001302769:exon23:c.3261G>T:p.R1087S	0.681:T	-	-	0.394809114 (73.7902%)	8.65E-08(86.2387%)
chr9	37006534	37006534	C	T	0	1	PAX5	splicing	PAX5:NM_001280551:exon3:c.87G>A:p.R29R,PAX5:NM_001280555:exon3:c.213G>A:p.R71R,PAX5:NM_001280556:exon3:c.87G>A:p.R29R,PAX5:NM_001280547:exon4:c.411G>A:p.R137R,PAX5:NM_001280548:exon4:c.411G>A:p.R137R,PAX5:NM_001280549:exon4:c.411G>A:p.R137R,PAX5:NM_001280550:exon4:c.411G>A:p.R137R,PAX5:NM_001280552:exon4:c.411G>A:p.R137R,PAX5:NM_001280553:exon4:c.411G>A:p.R137R,PAX5:NM_001280554:exon4:c.411G>A:p.…	-	-	-	0.15004375 (60.8301%)	0.984243989(11.0233%)
chr11	31811484	31811484	A	-	0	3	PAX6	stoploss	PAX6:NM_001310160:exon10:c.859delT:p.*287delinsKKKKKKKKERKYCVNSVSDYGDTTVELSGKKEKWLLEPLQFYNCVLYCTTGEGMDLKQGPLYTEGTISVGTNLHFGIQTFIHFGVLFVNGHLYVIMKKRTM*,PAX6:NM_001310161:exon11:c.859delT:p.*287delinsKKKKKKKKERKYCVNSVSDYGDTTVELSGKKEKWLLEPLQFYNCVLYCTTGEGMDLKQGPLYTEGTISVGTNLHFGIQTFIHFGVLFVNGHLYVIMKKRTM*,PAX6:NM_001258465:exon12:c.1267delT:p.*423delinsKKKKKKKKERKYCVNSVSDYGDTTVELSGKKEKWLLEPLQFYNCVLYCTTG…	-	5.39e-05	0.0004	-0.744689179 (14.3031%)	0.998807897(6.0686%)
chr13	100807296	100807300	CTCAA	-	0	1	PCCA	frameshift deletion	PCCA:NM_001127692:exon4:c.286_290del:p.L96Hfs*8,PCCA:NM_000282:exon5:c.364_368del:p.L122Hfs*8,PCCA:NM_001178004:exon5:c.364_368del:p.L122Hfs*8	-	-	-	-0.84576154 (11.8835%)	2.13E-10(92.3512%)
chr13	100888105	100888105	G	T	0	1	PCCA	stopgain	PCCA:NM_001127692:exon7:c.532G>T:p.E178X,PCCA:NM_000282:exon8:c.610G>T:p.E204X,PCCA:NM_001178004:exon8:c.610G>T:p.E204X	0.801:D	-	-	-0.84576154 (11.8835%)	2.13E-10(92.3512%)
chr13	101167680	101167680	G	A	0	1	PCCA	splicing	NM_000282:exon22:c.1900-1G>A;NM_001127692:exon21:c.1822-1G>A	0.685:T	-	-	-0.84576154 (11.8835%)	2.13E-10(92.3512%)
chr3	135974818	135974818	-	T	0	1	PCCB	splicing	NM_000532:exon2:c.303+1->T;NM_001178014:exon2:c.303+1->T	-	-	-	0.356066389 (71.9495%)	0.000735839(65.7394%)
chr3	135975424	135975424	C	T	0	1	PCCB	stopgain	PCCB:NM_000532:exon3:c.331C>T:p.R111X,PCCB:NM_001178014:exon3:c.331C>T:p.R111X	0.769:D	1.62e-05	-	0.356066389 (71.9495%)	0.000735839(65.7394%)
chr3	135978018	135978018	C	G	0	1	PCCB	splicing	PCCB:NM_001178014:exon4:c.373C>G:p.Q125E	0.356:T	-	-	0.356066389 (71.9495%)	0.000735839(65.7394%)
chr3	135978077	135978077	G	A	0	1	PCCB	splicing	PCCB:NM_001178014:exon4:c.432G>A:p.E144E	-	-	-	0.356066389 (71.9495%)	0.000735839(65.7394%)
chr3	135979377	135979377	A	G	0	1	PCCB	splicing	PCCB:NM_000532:exon4:c.429A>G:p.K143K,PCCB:NM_001178014:exon5:c.489A>G:p.K163K	-	-	-	0.356066389 (71.9495%)	0.000735839(65.7394%)
chr3	135980882	135980885	TGGC	-	0	1	PCCB	frameshift deletion	PCCB:NM_000532:exon5:c.518_521del:p.G175Mfs*5,PCCB:NM_001178014:exon6:c.578_581del:p.G195Mfs*5	-	-	-	0.356066389 (71.9495%)	0.000735839(65.7394%)
chr3	136016864	136016864	-	C	0	1	PCCB	frameshift insertion	PCCB:NM_000532:exon8:c.835dupC:p.L280Pfs*10,PCCB:NM_001178014:exon9:c.895dupC:p.L300Pfs*10	-	4.06e-06	-	0.356066389 (71.9495%)	0.000735839(65.7394%)
chr7	82389953	82389953	A	G	0	1	PCLO	splicing	NM_033026:exon24:c.15288+2T>C	0.716:D	-	-	-2.152098952 (1.61496%)	1(0.2853%)
chr7	82475910	82475917	GATGCTGG	-	0	1	PCLO	frameshift deletion	PCLO:NM_014510:exon12:c.13797_13804del:p.Q4600Gfs*3,PCLO:NM_033026:exon12:c.13797_13804del:p.Q4600Gfs*3	-	-	-	-2.152098952 (1.61496%)	1(0.2853%)
chr7	82763566	82763566	C	T	0	1	PCLO	splicing	PCLO:NM_014510:exon3:c.3300G>A:p.E1100E,PCLO:NM_033026:exon3:c.3300G>A:p.E1100E	-	0	-	-2.152098952 (1.61496%)	1(0.2853%)
chr11	3829883	3829883	T	A	0	1	PGAP2	splicing	NM_001256239:exon1:UTR5;NM_014489:exon1:UTR5;NM_001256240:exon1:UTR5	-	-	-	0.235014334 (65.6344%)	0.15222416(40.4444%)
chr11	3838626	3838626	-	C	0	1	PGAP2	frameshift insertion	PGAP2:NM_014489:exon3:c.210dupC:p.D72Rfs*36,PGAP2:NM_001256236:exon4:c.381dupC:p.D129Rfs*36,PGAP2:NM_001346403:exon4:c.210dupC:p.D72Rfs*35	-	4.06e-06	3.23e-05	0.235014334 (65.6344%)	0.15222416(40.4444%)
chr6	64416113	64416113	C	T	0	3	PHF3	splicing	PHF3:NM_015153:exon11:c.3562C>T:p.R1188C,PHF3:NM_001290259:exon13:c.3298C>T:p.R1100C	0.529:T	2.53e-05	3.23e-05	-3.359083648 (0.503589%)	0.99946942(5.1687%)
chr3	52446938	52446938	T	C	0	1	PHF7	splicing	NM_016483:exon2:c.41+2T>C;NM_001278221:exon2:c.41+2T>C;NM_001321126:exon2:c.41+2T>C;NM_001321127:exon2:c.41+2T>C	0.392:T	8.19e-06	-	-0.638623478 (17.1683%)	0.064913882(45.4870%)
chr3	52457318	52457318	-	A	0	1	PHF7	frameshift insertion	PHF7:NM_001278221:exon10:c.1015dupA:p.S341Ifs*7,PHF7:NM_001321126:exon11:c.1132dupA:p.S380Ifs*7,PHF7:NM_001321127:exon11:c.1132dupA:p.S380Ifs*7,PHF7:NM_016483:exon11:c.1132dupA:p.S380Ifs*7	-	-	-	-0.638623478 (17.1683%)	0.064913882(45.4870%)
chrX	54069254	54069254	C	G	1	0	PHF8	splicing	NM_001184896:exon2:c.17-1G>C;NM_015107:exon2:UTR5;NM_001184897:exon2:UTR5;NM_001184898:exon2:UTR5	0.381:T	-	-	-1.7790025 (2.64529%)	0.998239853(6.6831%)
chr6	79655718	79655718	T	C	0	2	PHIP	splicing	PHIP:NM_017934:exon38:c.4630A>G:p.I1544V	0.021:T	0.0003	-	-2.790384398 (0.827738%)	0.999999948(0.9492%)
chr6	79698068	79698068	T	C	0	2	PHIP	splicing	NM_017934:exon21:c.2320-2A>G	0.553:T	0	-	-2.790384398 (0.827738%)	0.999999948(0.9492%)
chr6	79707174	79707174	-	C	0	1	PHIP	frameshift insertion	PHIP:NM_017934:exon19:c.2157dupG:p.S720Efs*15	-	-	-	-2.790384398 (0.827738%)	0.999999948(0.9492%)
chr22	38468617	38468617	G	A	0	1	PICK1	splicing	PICK1:NM_001039583:exon9:c.690G>A:p.P230P,PICK1:NM_001039584:exon9:c.690G>A:p.P230P,PICK1:NM_012407:exon9:c.690G>A:p.P230P	-	0.0002	9.69e-05	-0.783115708 (13.2843%)	0.555069205(28.4719%)
chr9	35091480	35091480	G	A	0	1	PIGO	stopgain	PIGO:NM_032634:exon7:c.2404C>T:p.R802X	0.727:D	4.06e-06	-	-1.570059002 (3.56564%)	1.13E-06(82.3374%)
chr9	35092043	35092046	GGGG	-	0	2	PIGO	frameshift deletion	PIGO:NM_032634:exon7:c.1838_1841del:p.P613Hfs*8	-	-	-	-1.570059002 (3.56564%)	1.13E-06(82.3374%)
chr9	35092198	35092199	AG	-	0	1	PIGO	stopgain	PIGO:NM_032634:exon7:c.1685_1686del:p.S562fs*0	-	4.06e-06	-	-1.570059002 (3.56564%)	1.13E-06(82.3374%)
chr9	35095289	35095289	T	A	0	2	PIGO	stopgain	PIGO:NM_032634:exon2:c.274A>T:p.R92X,PIGO:NM_152850:exon2:c.274A>T:p.R92X,PIGO:NM_001201484:exon3:c.274A>T:p.R92X	0.593:T	-	-	-1.570059002 (3.56564%)	1.13E-06(82.3374%)
chr9	35095877	35095877	T	C	0	1	PIGO	splicing	-	-	-	-	-1.570059002 (3.56564%)	1.13E-06(82.3374%)
chr1	27120683	27120686	ACCA	-	0	1	PIGV	frameshift deletion	PIGV:NM_001202554:exon3:c.158_161del:p.Q54Sfs*47,PIGV:NM_017837:exon3:c.158_161del:p.Q54Sfs*47	-	-	-	-0.393384038 (26.7423%)	7.20E-06(78.8093%)
chr1	27120792	27120792	T	-	0	1	PIGV	frameshift deletion	PIGV:NM_001202554:exon3:c.267delT:p.G90Vfs*12,PIGV:NM_017837:exon3:c.267delT:p.G90Vfs*12	-	-	-	-0.393384038 (26.7423%)	7.20E-06(78.8093%)
chr1	27121630	27121630	A	T	0	1	PIGV	stopgain	PIGV:NM_001202554:exon3:c.1105A>T:p.K369X,PIGV:NM_017837:exon3:c.1105A>T:p.K369X	0.809:D	-	-	-0.393384038 (26.7423%)	7.20E-06(78.8093%)
chr19	18274148	18274149	AA	-	0	1	PIK3R2	frameshift deletion	PIK3R2:NM_005027:exon11:c.1366_1367del:p.K456Efs*4	-	-	-	-1.093979454 (7.79694%)	0.939626884(15.5665%)
chr19	18278115	18278115	G	A	0	1	PIK3R2	splicing	PIK3R2:NM_005027:exon13:c.1735G>A:p.V579M	0.328:T	9.11e-06	-	-1.093979454 (7.79694%)	0.939626884(15.5665%)
chr1	89287624	89287624	A	G	0	1	PKN2	splicing	PKN2:NM_001320707:exon16:c.2136A>G:p.V712V,PKN2:NM_001320708:exon16:c.1809A>G:p.V603V,PKN2:NM_001320709:exon17:c.2232A>G:p.V744V,PKN2:NM_006256:exon17:c.2280A>G:p.V760V	-	0	3.23e-05	-0.309194691 (30.9678%)	0.999995223(2.1783%)
chr20	8782821	8782821	G	A	0	1	PLCB1	splicing	NM_182734:exon32:c.3541+1G>A;NM_182734:exon32:UTR3	-	-	-	-1.158205872 (6.93448%)	0.979044816(11.8903%)
chr20	8862465	8862465	-	C	0	1	PLCB1	frameshift insertion	PLCB1:NM_015192:exon32:c.3621dupC:p.G1209Rfs*4	-	-	-	-1.158205872 (6.93448%)	0.979044816(11.8903%)
chr4	128811021	128811021	C	T	0	1	PLK4	splicing	PLK4:NM_001190799:exon6:c.1364C>T:p.A455V,PLK4:NM_001190801:exon7:c.1337C>T:p.A446V,PLK4:NM_014264:exon7:c.1460C>T:p.A487V	0.113:T	-	-	-0.419167564 (25.301%)	0.777981749(22.2936%)
chr4	128813540	128813540	C	T	0	1	PLK4	stopgain	PLK4:NM_001190799:exon9:c.1963C>T:p.Q655X,PLK4:NM_001190801:exon10:c.1936C>T:p.Q646X,PLK4:NM_014264:exon10:c.2059C>T:p.Q687X	0.351:T	-	-	-0.419167564 (25.301%)	0.777981749(22.2936%)
chr4	128814441	128814441	G	A	0	1	PLK4	splicing	PLK4:NM_001190799:exon10:c.2094G>A:p.G698G,PLK4:NM_001190801:exon11:c.2067G>A:p.G689G,PLK4:NM_014264:exon11:c.2190G>A:p.G730G	-	-	-	-0.419167564 (25.301%)	0.777981749(22.2936%)
chr4	128814494	128814494	-	T	0	1	PLK4	frameshift insertion	PLK4:NM_001190799:exon10:c.2147_2148insT:p.K716Nfs*7,PLK4:NM_001190801:exon11:c.2120_2121insT:p.K707Nfs*7,PLK4:NM_014264:exon11:c.2243_2244insT:p.K748Nfs*7	-	-	-	-0.419167564 (25.301%)	0.777981749(22.2936%)
chr4	128818062	128818062	G	C	0	1	PLK4	splicing	PLK4:NM_001190799:exon14:c.2714G>C:p.R905T,PLK4:NM_001190801:exon15:c.2687G>C:p.R896T,PLK4:NM_014264:exon15:c.2810G>C:p.R937T	0.608:T	-	-	-0.419167564 (25.301%)	0.777981749(22.2936%)
chrX	153688564	153688564	-	G	0	2	PLXNA3	frameshift insertion	PLXNA3:NM_017514:exon2:c.42dupG:p.A17Gfs*38	-	0.0002	-	-2.049448229 (1.83492%)	0.983112793(11.1989%)
chrX	153689117	153689117	C	T	0	2	PLXNA3	splicing	PLXNA3:NM_017514:exon2:c.594C>T:p.L198L	-	0.0004	0.0006	-2.049448229 (1.83492%)	0.983112793(11.1989%)
chrX	153698029	153698029	-	G	1	0	PLXNA3	splicing	NM_017514:exon28:c.4699-2->G	-	-	-	-2.049448229 (1.83492%)	0.983112793(11.1989%)
chr3	48454578	48454578	C	G	0	1	PLXNB1	splicing	PLXNB1:NM_001130082:exon24:c.4536G>C:p.R1512S,PLXNB1:NM_002673:exon24:c.4536G>C:p.R1512S	0.817:D	-	-	-0.517678516 (21.0755%)	0.850195108(19.8464%)
chr3	48459772	48459772	A	G	0	1	PLXNB1	splicing	PLXNB1:NM_001130082:exon15:c.3050T>C:p.V1017A,PLXNB1:NM_002673:exon15:c.3050T>C:p.V1017A	0.675:T	-	-	-0.517678516 (21.0755%)	0.850195108(19.8464%)
chr3	48462638	48462638	G	A	0	1	PLXNB1	splicing	PLXNB1:NM_001130082:exon8:c.1809C>T:p.A603A,PLXNB1:NM_002673:exon8:c.1809C>T:p.A603A	-	8.19e-06	6.47e-05	-0.517678516 (21.0755%)	0.850195108(19.8464%)
chr3	48470661	48470661	C	T	0	1	PLXNB1	splicing	NM_002673:exon1:UTR5	-	-	-	-0.517678516 (21.0755%)	0.850195108(19.8464%)
chr19	50365041	50365041	-	CGGCGTCTGGGTTTGTGTTGTCGATGGCGAC	0	1	PNKP	frameshift insertion	PNKP:NM_007254:exon14:c.1285_1286insGTCGCCATCGACAACACAAACCCAGACGCCG:p.A429Gfs*73	-	-	-	0.239382458 (65.9122%)	2.88E-07(84.5542%)
chr19	50365043	50365049	GGCGTCT	-	0	1	PNKP	frameshift deletion	PNKP:NM_007254:exon14:c.1278_1284del:p.D427Rfs*37	-	-	-	0.239382458 (65.9122%)	2.88E-07(84.5542%)
chr19	50367462	50367462	G	A	0	1	PNKP	stopgain	PNKP:NM_007254:exon6:c.610C>T:p.R204X	0.555:T	4.06e-06	-	0.239382458 (65.9122%)	2.88E-07(84.5542%)
chr19	7614888	7614888	-	G	0	1	PNPLA6	frameshift insertion	PNPLA6:NM_001166114:exon14:c.1705dupG:p.E570Gfs*35,PNPLA6:NM_001166111:exon16:c.1732dupG:p.E579Gfs*35,PNPLA6:NM_001166112:exon16:c.1510dupG:p.E505Gfs*35,PNPLA6:NM_001166113:exon17:c.1588dupG:p.E531Gfs*35,PNPLA6:NM_006702:exon17:c.1588dupG:p.E531Gfs*35	-	-	-	-2.452309641 (1.12295%)	1.59E-08(88.3457%)
chr19	7618901	7618901	G	A	0	1	PNPLA6	splicing	PNPLA6:NM_001166114:exon19:c.2401G>A:p.G801S,PNPLA6:NM_001166111:exon21:c.2431G>A:p.G811S,PNPLA6:NM_001166112:exon21:c.2206G>A:p.G736S,PNPLA6:NM_001166113:exon22:c.2287G>A:p.G763S,PNPLA6:NM_006702:exon22:c.2287G>A:p.G763S	0.813:D	2.45e-05	-	-2.452309641 (1.12295%)	1.59E-08(88.3457%)
chr19	7621595	7621595	C	T	0	1	PNPLA6	stopgain	PNPLA6:NM_001166114:exon26:c.3265C>T:p.R1089X,PNPLA6:NM_001166111:exon28:c.3295C>T:p.R1099X,PNPLA6:NM_001166112:exon28:c.3070C>T:p.R1024X,PNPLA6:NM_001166113:exon29:c.3151C>T:p.R1051X,PNPLA6:NM_006702:exon29:c.3151C>T:p.R1051X	0.728:D	4.06e-06	-	-2.452309641 (1.12295%)	1.59E-08(88.3457%)
chr19	7622053	7622053	G	A	0	1	PNPLA6	splicing	NM_006702:exon30:c.3167-1G>A;NM_001166112:exon29:c.3086-1G>A;NM_001166111:exon29:c.3311-1G>A;NM_001166113:exon30:c.3167-1G>A;NM_001166114:exon27:c.3281-1G>A	0.642:T	-	-	-2.452309641 (1.12295%)	1.59E-08(88.3457%)
chr1	151379388	151379388	C	G	0	1	POGZ	splicing	POGZ:NM_145796:exon15:c.2259G>C:p.R753R,POGZ:NM_207171:exon15:c.2385G>C:p.R795R,POGZ:NM_001194938:exon16:c.2358G>C:p.R786R,POGZ:NM_001194937:exon17:c.2517G>C:p.R839R,POGZ:NM_015100:exon17:c.2544G>C:p.R848R	-	4.06e-06	3.23e-05	-1.961456256 (2.09539%)	0.999999128(1.6022%)
chr1	151381059	151381059	-	GA	0	2	POGZ	splicing	NM_001194937:exon14:c.2035-2->TC;NM_001194938:exon13:c.1876-2->TC;NM_207171:exon12:c.1903-2->TC;NM_015100:exon14:c.2062-2->TC;NM_145796:exon12:c.1777-2->TC	-	-	-	-1.961456256 (2.09539%)	0.999999128(1.6022%)
chr10	79750829	79750829	G	A	0	1	POLR3A	stopgain	POLR3A:NM_007055:exon21:c.2884C>T:p.Q962X	0.795:D	-	-	-2.256686659 (1.40079%)	7.39E-14(96.1756%)
chr10	79767529	79767529	G	A	0	1	POLR3A	stopgain	POLR3A:NM_007055:exon15:c.2005C>T:p.R669X	0.727:D	4.06e-06	3.23e-05	-2.256686659 (1.40079%)	7.39E-14(96.1756%)
chr10	79782103	79782103	G	A	0	1	POLR3A	stopgain	POLR3A:NM_007055:exon6:c.685C>T:p.R229X	0.664:T	1.22e-05	-	-2.256686659 (1.40079%)	7.39E-14(96.1756%)
chr10	79784729	79784729	C	A	0	4	POLR3A	splicing	POLR3A:NM_007055:exon4:c.490G>T:p.G164C	0.905:D	2.03e-05	-	-2.256686659 (1.40079%)	7.39E-14(96.1756%)
chr12	106760447	106760450	AATG	-	0	1	POLR3B	frameshift deletion	POLR3B:NM_018082:exon4:c.174_177del:p.M59Kfs*15,POLR3B:NM_001160708:wholegene	-	4.06e-06	-	-1.672979324 (3.05047%)	2.73E-09(90.1893%)
chr12	106763418	106763418	C	T	0	1	POLR3B	stopgain	POLR3B:NM_001160708:exon6:c.187C>T:p.R63X,POLR3B:NM_018082:exon6:c.361C>T:p.R121X	0.689:T	4.06e-06	-	-1.672979324 (3.05047%)	2.73E-09(90.1893%)
chr12	106770229	106770229	G	A	0	2	POLR3B	splicing	NM_018082:exon7:c.496+1G>A;NM_001160708:exon7:c.322+1G>A	0.768:D	4.07e-06	-	-1.672979324 (3.05047%)	2.73E-09(90.1893%)
chr12	106799678	106799678	G	A	0	1	POLR3B	stopgain	POLR3B:NM_001160708:exon11:c.716G>A:p.W239X,POLR3B:NM_018082:exon11:c.890G>A:p.W297X	0.819:D	-	3.23e-05	-1.672979324 (3.05047%)	2.73E-09(90.1893%)
chr12	106838367	106838367	G	C	0	1	POLR3B	splicing	POLR3B:NM_001160708:exon19:c.1908G>C:p.M636I,POLR3B:NM_018082:exon19:c.2082G>C:p.M694I	0.821:D	-	-	-1.672979324 (3.05047%)	2.73E-09(90.1893%)
chr12	106853057	106853057	-	GTAA	0	2	POLR3B	frameshift insertion	POLR3B:NM_001160708:exon22:c.2307_2308insGTAA:p.N771Sfs*2,POLR3B:NM_018082:exon22:c.2481_2482insGTAA:p.N829Sfs*2	-	-	-	-1.672979324 (3.05047%)	2.73E-09(90.1893%)
chr12	106895215	106895215	G	A	0	1	POLR3B	splicing	NM_018082:exon26:c.3098+1G>A;NM_001160708:exon26:c.2924+1G>A	0.782:D	-	-	-1.672979324 (3.05047%)	2.73E-09(90.1893%)
chr9	134386855	134386855	G	A	0	5	POMT1	splicing	NM_001136114:exon8:c.635+1G>A;NM_001136113:exon10:c.986+1G>A;NM_007171:exon10:c.1052+1G>A;NM_001077365:exon10:c.986+1G>A;NM_001077366:exon9:c.824+1G>A	0.424:T	-	-	-0.459778865 (23.4719%)	5.00E-10(91.7092%)
chr9	134390892	134390892	C	T	0	1	POMT1	stopgain	POMT1:NM_001136114:exon11:c.904C>T:p.Q302X,POMT1:NM_001077366:exon12:c.1093C>T:p.Q365X,POMT1:NM_001077365:exon13:c.1255C>T:p.Q419X,POMT1:NM_001136113:exon13:c.1255C>T:p.Q419X,POMT1:NM_007171:exon13:c.1321C>T:p.Q441X	0.808:D	8.12e-06	-	-0.459778865 (23.4719%)	5.00E-10(91.7092%)
chr9	134390910	134390910	G	A	0	1	POMT1	splicing	NM_001136114:exon11:c.921+1G>A;NM_001136113:exon13:c.1272+1G>A;NM_007171:exon13:c.1338+1G>A;NM_001077365:exon13:c.1272+1G>A;NM_001077366:exon12:c.1110+1G>A	0.690:T	-	-	-0.459778865 (23.4719%)	5.00E-10(91.7092%)
chr9	134394314	134394314	T	-	0	1	POMT1	frameshift deletion	POMT1:NM_001136114:exon13:c.1105delT:p.W369Gfs*48,POMT1:NM_001077366:exon14:c.1294delT:p.W432Gfs*48,POMT1:NM_001077365:exon15:c.1456delT:p.W486Gfs*48,POMT1:NM_001136113:exon15:c.1456delT:p.W486Gfs*48,POMT1:NM_007171:exon15:c.1522delT:p.W508Gfs*48	-	-	-	-0.459778865 (23.4719%)	5.00E-10(91.7092%)
chr9	134394343	134394343	G	A	0	5	POMT1	splicing	POMT1:NM_001136114:exon13:c.1134G>A:p.A378A,POMT1:NM_001077366:exon14:c.1323G>A:p.A441A,POMT1:NM_001077365:exon15:c.1485G>A:p.A495A,POMT1:NM_001136113:exon15:c.1485G>A:p.A495A,POMT1:NM_007171:exon15:c.1551G>A:p.A517A	-	4.08e-05	6.46e-05	-0.459778865 (23.4719%)	5.00E-10(91.7092%)
chr9	134394343	134394343	G	T	0	1	POMT1	splicing	POMT1:NM_001136114:exon13:c.1134G>T:p.A378A,POMT1:NM_001077366:exon14:c.1323G>T:p.A441A,POMT1:NM_001077365:exon15:c.1485G>T:p.A495A,POMT1:NM_001136113:exon15:c.1485G>T:p.A495A,POMT1:NM_007171:exon15:c.1551G>T:p.A517A	-	-	-	-0.459778865 (23.4719%)	5.00E-10(91.7092%)
chr9	134394345	134394345	G	A	0	1	POMT1	splicing	NM_001136114:exon13:c.1135+1G>A;NM_001136113:exon15:c.1486+1G>A;NM_007171:exon15:c.1552+1G>A;NM_001077365:exon15:c.1486+1G>A;NM_001077366:exon14:c.1324+1G>A	0.725:D	-	-	-0.459778865 (23.4719%)	5.00E-10(91.7092%)
chr1	204380168	204380168	-	A	0	1	PPP1R15B	frameshift insertion	PPP1R15B:NM_032833:exon1:c.371dupT:p.L124Ffs*17	-	4.06e-06	-	-0.335596134 (29.5265%)	0.161223928(40.0768%)
chr1	204380396	204380397	GG	-	0	1	PPP1R15B	frameshift deletion	PPP1R15B:NM_032833:exon1:c.143_144del:p.P48Hfs*92	-	-	-	-0.335596134 (29.5265%)	0.161223928(40.0768%)
chr19	52714660	52714660	-	G	0	1	PPP2R1A	frameshift insertion	PPP2R1A:NM_014225:exon4:c.419dupG:p.F141Vfs*36	-	-	-	-0.972756633 (9.46978%)	0.719603753(24.0329%)
chr6	42976483	42976483	C	T	0	1	PPP2R5D	splicing	PPP2R5D:NM_180977:exon8:c.761C>T:p.P254L,PPP2R5D:NM_001270476:exon10:c.626C>T:p.P209L,PPP2R5D:NM_006245:exon10:c.1079C>T:p.P360L,PPP2R5D:NM_180976:exon10:c.983C>T:p.P328L	0.822:D	1.22e-05	3.23e-05	-0.92386155 (10.3323%)	0.997520079(7.2044%)
chr12	42877559	42877559	C	T	0	1	PRICKLE1	splicing	NM_001144882:exon1:UTR5;NM_001144883:exon1:UTR5	-	-	-	-0.738915353 (14.4362%)	0.991966859(9.3937%)
chr12	42983268	42983268	T	C	0	1	PRICKLE1	splicing	-	-	-	-	-0.738915353 (14.4362%)	0.991966859(9.3937%)
chr14	30068248	30068257	AGCTGAGGCT	-	0	1	PRKD1	frameshift deletion	PRKD1:NM_002742:exon15:c.2142_2151del:p.A715Ifs*5,PRKD1:NM_001330069:exon16:c.2166_2175del:p.A723Ifs*5,PRKD1:NM_001348390:exon16:c.1878_1887del:p.A627Ifs*5	-	-	-	-0.417601543 (25.3936%)	2.13E-05(76.0219%)
chr22	18900825	18900825	C	A	0	1	PRODH	stopgain	PRODH:NM_001195226:exon14:c.1342G>T:p.E448X,PRODH:NM_016335:exon15:c.1666G>T:p.E556X	0.691:T	-	-	1.433781382 (95.8092%)	4.75E-06(79.5775%)
chr22	18910628	18910628	C	T	0	2	PRODH	splicing	PRODH:NM_001195226:exon5:c.408G>A:p.L136L,PRODH:NM_016335:exon6:c.732G>A:p.L244L	-	-	-	1.433781382 (95.8092%)	4.75E-06(79.5775%)
chr22	18923901	18923901	A	T	0	1	PRODH	splicing	NM_001195226:exon1:UTR5;NM_016335:exon1:UTR5	-	-	-	1.433781382 (95.8092%)	4.75E-06(79.5775%)
chr16	29825915	29825915	C	-	0	2	PRRT2	frameshift deletion	PRRT2:NM_001256442:exon3:c.1141delC:p.V383Sfs*47	-	2.88e-05	3.27e-05	0.070222621 (55.2674%)	0.301735693(35.6488%)
chr8	18430182	18430182	C	T	0	2	PSD3	splicing	PSD3:NM_206909:exon11:c.1038G>A:p.Q346Q,PSD3:NM_015310:exon14:c.2640G>A:p.Q880Q	-	4.08e-06	-	0.085515914 (56.3962%)	0.851705649(19.7970%)
chr8	18729480	18729481	AT	-	0	1	PSD3	frameshift deletion	PSD3:NM_015310:exon3:c.893_894del:p.H298Rfs*24	-	2.03e-05	-	0.085515914 (56.3962%)	0.851705649(19.7970%)
chr10	89624187	89624187	-	TC	0	1	PTEN	frameshift insertion	PTEN:NM_001304717:exon2:c.480_481insTC:p.S164Pfs*11	-	-	-	-0.161420196 (39.222%)	0.975506866(12.3237%)
chr6	43109778	43109778	A	G	0	1	PTK7	splicing	PTK7:NM_152881:exon9:c.1488A>G:p.K496K,PTK7:NM_152880:exon11:c.1758A>G:p.K586K,PTK7:NM_001270398:exon12:c.1902A>G:p.K634K,PTK7:NM_002821:exon12:c.1878A>G:p.K626K,PTK7:NM_152882:exon12:c.1878A>G:p.K626K	-	0.0001	9.7e-05	-1.399907107 (4.57861%)	0.975879481(12.2414%)
chr17	17696247	17696247	A	G	0	1	RAI1	splicing	-	-	3.28e-05	0	-2.171786714 (1.57444%)	0.999136112(5.6790%)
chr17	17697102	17697117	GCAGCAGCAGCAGCAG	-	0	1	RAI1	frameshift deletion	RAI1:NM_030665:exon3:c.840_855del:p.Q280Hfs*78	-	-	-	-2.171786714 (1.57444%)	0.999136112(5.6790%)
chr17	17707070	17707070	A	T	0	1	RAI1	splicing	RAI1:NM_030665:exon4:c.5566A>T:p.M1856L	0.132:T	-	-	-2.171786714 (1.57444%)	0.999136112(5.6790%)
chr5	170319455	170319455	-	G	0	1	RANBP17	frameshift insertion	RANBP17:NM_022897:exon4:c.321_322insG:p.I108Dfs*5	-	-	-	0.062242183 (54.758%)	8.61E-36(99.7970%)
chr5	170319490	170319490	G	A	0	1	RANBP17	stopgain	RANBP17:NM_022897:exon4:c.356G>A:p.W119X	0.658:T	1.63e-05	-	0.062242183 (54.758%)	8.61E-36(99.7970%)
chr5	170337971	170337971	A	G	0	3	RANBP17	splicing	NM_022897:exon7:c.595-2A>G	0.609:T	4.09e-06	-	0.062242183 (54.758%)	8.61E-36(99.7970%)
chr5	170338009	170338009	C	T	0	3	RANBP17	stopgain	RANBP17:NM_022897:exon7:c.631C>T:p.Q211X	0.772:D	-	-	0.062242183 (54.758%)	8.61E-36(99.7970%)
chr5	170341240	170341243	AGTT	-	0	1	RANBP17	frameshift deletion	RANBP17:NM_022897:exon8:c.830_833del:p.L278Hfs*4	-	4.08e-05	6.46e-05	0.062242183 (54.758%)	8.61E-36(99.7970%)
chr5	170345718	170345718	G	A	0	1	RANBP17	splicing	RANBP17:NM_022897:exon10:c.956G>A:p.G319D	0.566:T	4.3e-06	-	0.062242183 (54.758%)	8.61E-36(99.7970%)
chr5	170395246	170395246	A	T	0	1	RANBP17	splicing	RANBP17:NM_022897:exon14:c.1575A>T:p.R525R	-	-	-	0.062242183 (54.758%)	8.61E-36(99.7970%)
chr5	170610233	170610233	C	T	0	2	RANBP17	splicing	RANBP17:NM_022897:exon17:c.1928C>T:p.T643M	0.873:D	8.94e-05	3.23e-05	0.062242183 (54.758%)	8.61E-36(99.7970%)
chr5	170610235	170610235	G	A	0	1	RANBP17	splicing	NM_022897:exon17:c.1929+1G>A	0.693:T	-	-	0.062242183 (54.758%)	8.61E-36(99.7970%)
chr5	170669737	170669737	C	T	0	1	RANBP17	stopgain	RANBP17:NM_022897:exon24:c.2689C>T:p.Q897X	0.749:D	1.63e-05	-	0.062242183 (54.758%)	8.61E-36(99.7970%)
chr5	170722939	170722939	A	-	0	1	RANBP17	frameshift deletion	RANBP17:NM_022897:exon27:c.3091delA:p.K1031Sfs*11	-	-	-	0.062242183 (54.758%)	8.61E-36(99.7970%)
chr5	167915736	167915736	C	T	0	1	RARS	stopgain	RARS:NM_002887:exon2:c.175C>T:p.R59X	0.598:T	4.26e-06	-	0.459160083 (76.4934%)	0.00053365(66.8148%)
chr5	167943957	167943957	T	G	0	1	RARS	splicing	NM_002887:exon13:c.1625+2T>G	0.746:D	4.07e-06	-	0.459160083 (76.4934%)	0.00053365(66.8148%)
chr5	167944930	167944930	T	G	0	1	RARS	stopgain	RARS:NM_002887:exon14:c.1736T>G:p.L579X	0.764:D	-	-	0.459160083 (76.4934%)	0.00053365(66.8148%)
chr6	88223998	88223998	C	T	0	1	RARS2	stopgain	RARS2:NM_001350505:exon21:c.1751G>A:p.W584X,RARS2:NM_001350506:exon21:c.1226G>A:p.W409X	-	-	-	0.042258271 (53.4209%)	3.49E-06(80.1920%)
chr6	88227903	88227907	GAATT	-	0	1	RARS2	frameshift deletion	RARS2:NM_001350509:exon15:c.966_970del:p.I323Sfs*11,RARS2:NM_001318785:exon16:c.966_970del:p.I323Sfs*11,RARS2:NM_001350505:exon17:c.1491_1495del:p.I498Sfs*11,RARS2:NM_001350506:exon17:c.966_970del:p.I323Sfs*11,RARS2:NM_001350510:exon17:c.966_970del:p.I323Sfs*11,RARS2:NM_020320:exon17:c.1491_1495del:p.I498Sfs*11,RARS2:NM_001350507:exon18:c.966_970del:p.I323Sfs*11,RARS2:NM_001350508:exon18:c.966_97…	-	-	-	0.042258271 (53.4209%)	3.49E-06(80.1920%)
chr6	88227917	88227918	TG	-	0	1	RARS2	frameshift deletion	RARS2:NM_001350509:exon15:c.955_956del:p.Q319Vfs*16,RARS2:NM_001318785:exon16:c.955_956del:p.Q319Vfs*16,RARS2:NM_001350505:exon17:c.1480_1481del:p.Q494Vfs*16,RARS2:NM_001350506:exon17:c.955_956del:p.Q319Vfs*16,RARS2:NM_001350510:exon17:c.955_956del:p.Q319Vfs*16,RARS2:NM_020320:exon17:c.1480_1481del:p.Q494Vfs*16,RARS2:NM_001350507:exon18:c.955_956del:p.Q319Vfs*16,RARS2:NM_001350508:exon18:c.955_95…	-	8.12e-06	-	0.042258271 (53.4209%)	3.49E-06(80.1920%)
chr6	88229426	88229426	C	T	0	1	RARS2	splicing	NM_001350508:exon15:c.588-1G>A;NM_001318785:exon13:c.588-1G>A;NM_020320:exon14:c.1113-1G>A;NM_001350505:exon14:c.1113-1G>A;NM_001350506:exon14:c.588-1G>A;NM_001350507:exon15:c.588-1G>A;NM_001350509:exon12:c.588-1G>A;NM_001350510:exon14:c.588-1G>A;NM_001350511:exon15:c.588-1G>A	0.759:D	-	-	0.042258271 (53.4209%)	3.49E-06(80.1920%)
chr6	88231220	88231220	G	A	0	1	RARS2	stopgain	RARS2:NM_001350509:exon10:c.472C>T:p.R158X,RARS2:NM_001318785:exon11:c.472C>T:p.R158X,RARS2:NM_001350505:exon12:c.997C>T:p.R333X,RARS2:NM_001350506:exon12:c.472C>T:p.R158X,RARS2:NM_001350510:exon12:c.472C>T:p.R158X,RARS2:NM_020320:exon12:c.997C>T:p.R333X,RARS2:NM_001350507:exon13:c.472C>T:p.R158X,RARS2:NM_001350508:exon13:c.472C>T:p.R158X,RARS2:NM_001350511:exon13:c.472C>T:p.R158X	0.646:T	8.14e-06	-	0.042258271 (53.4209%)	3.49E-06(80.1920%)
chr6	88234306	88234306	G	A	0	1	RARS2	stopgain	RARS2:NM_001350509:exon9:c.418C>T:p.R140X,RARS2:NM_001318785:exon10:c.418C>T:p.R140X,RARS2:NM_001350505:exon11:c.943C>T:p.R315X,RARS2:NM_001350506:exon11:c.418C>T:p.R140X,RARS2:NM_001350510:exon11:c.418C>T:p.R140X,RARS2:NM_020320:exon11:c.943C>T:p.R315X,RARS2:NM_001350507:exon12:c.418C>T:p.R140X,RARS2:NM_001350508:exon12:c.418C>T:p.R140X,RARS2:NM_001350511:exon12:c.418C>T:p.R140X	0.843:D	4.47e-05	-	0.042258271 (53.4209%)	3.49E-06(80.1920%)
chr6	88240588	88240588	G	A	0	1	RARS2	stopgain	RARS2:NM_001350509:exon7:c.160C>T:p.R54X,RARS2:NM_001318785:exon8:c.160C>T:p.R54X,RARS2:NM_001350505:exon9:c.685C>T:p.R229X,RARS2:NM_001350506:exon9:c.160C>T:p.R54X,RARS2:NM_001350510:exon9:c.160C>T:p.R54X,RARS2:NM_020320:exon9:c.685C>T:p.R229X,RARS2:NM_001350507:exon10:c.160C>T:p.R54X,RARS2:NM_001350508:exon10:c.160C>T:p.R54X,RARS2:NM_001350511:exon10:c.160C>T:p.R54X	0.542:T	8.12e-06	-	0.042258271 (53.4209%)	3.49E-06(80.1920%)
chr6	88255392	88255395	TTCT	-	0	1	RARS2	frameshift deletion	RARS2:NM_001350505:exon7:c.474_477del:p.E159Lfs*1,RARS2:NM_020320:exon7:c.474_477del:p.E159Lfs*1	-	4.07e-06	3.23e-05	0.042258271 (53.4209%)	3.49E-06(80.1920%)
chr6	88262911	88262911	C	G	0	2	RARS2	splicing	NM_001350508:exon6:UTR5	-	-	-	0.042258271 (53.4209%)	3.49E-06(80.1920%)
chr7	103113285	103113285	G	A	0	1	RELN	stopgain	RELN:NM_173054:exon64:c.10351C>T:p.R3451X,RELN:NM_005045:exon65:c.10357C>T:p.R3453X	0.582:T	4.48e-05	3.23e-05	-1.431203386 (4.36444%)	1(0.0823%)
chr7	103132400	103132400	C	A	0	1	RELN	splicing	RELN:NM_005045:exon58:c.9443G>T:p.R3148I,RELN:NM_173054:exon58:c.9443G>T:p.R3148I	0.676:T	-	-	-1.431203386 (4.36444%)	1(0.0823%)
chr7	103137215	103137215	C	G	0	1	RELN	splicing	RELN:NM_005045:exon56:c.8951G>C:p.G2984A,RELN:NM_173054:exon56:c.8951G>C:p.G2984A	0.872:D	-	-	-1.431203386 (4.36444%)	1(0.0823%)
chr7	103163839	103163839	C	T	0	1	RELN	splicing	RELN:NM_005045:exon47:c.7489G>A:p.V2497I,RELN:NM_173054:exon47:c.7489G>A:p.V2497I	0.297:T	1.22e-05	-	-1.431203386 (4.36444%)	1(0.0823%)
chr7	103191514	103191514	C	T	0	1	RELN	splicing	RELN:NM_005045:exon41:c.6302G>A:p.G2101E,RELN:NM_173054:exon41:c.6302G>A:p.G2101E	0.862:D	-	-	-1.431203386 (4.36444%)	1(0.0823%)
chr7	103194107	103194107	G	A	0	1	RELN	splicing	RELN:NM_005045:exon39:c.5969C>T:p.P1990L,RELN:NM_173054:exon39:c.5969C>T:p.P1990L	0.361:T	5.29e-05	0.0001	-1.431203386 (4.36444%)	1(0.0823%)
chr7	103197425	103197425	G	A	0	1	RELN	splicing	RELN:NM_005045:exon38:c.5796C>T:p.N1932N,RELN:NM_173054:exon38:c.5796C>T:p.N1932N	-	0.0007	0.0001	-1.431203386 (4.36444%)	1(0.0823%)
chr7	103202400	103202400	A	G	0	1	RELN	splicing	RELN:NM_005045:exon35:c.5211T>C:p.I1737I,RELN:NM_173054:exon35:c.5211T>C:p.I1737I	-	-	-	-1.431203386 (4.36444%)	1(0.0823%)
chr7	103234217	103234217	G	T	0	1	RELN	stopgain	RELN:NM_005045:exon27:c.3824C>A:p.S1275X,RELN:NM_173054:exon27:c.3824C>A:p.S1275X	0.847:D	-	-	-1.431203386 (4.36444%)	1(0.0823%)
chr1	8418644	8418653	CCGCTCTCGG	-	0	2	RERE	frameshift deletion	RERE:NM_001042682:exon10:c.2280_2289del:p.I760Mfs*6,RERE:NM_001042681:exon20:c.3942_3951del:p.I1314Mfs*6,RERE:NM_012102:exon21:c.3942_3951del:p.I1314Mfs*6	-	9.83e-05	3.24e-05	-2.692017503 (0.897198%)	0.999995655(2.1509%)
chr1	8418655	8418659	TCTCC	-	0	1	RERE	frameshift deletion	RERE:NM_001042682:exon10:c.2274_2278del:p.E759Pfs*79,RERE:NM_001042681:exon20:c.3936_3940del:p.E1313Pfs*79,RERE:NM_012102:exon21:c.3936_3940del:p.E1313Pfs*79	-	5.59e-05	-	-2.692017503 (0.897198%)	0.999995655(2.1509%)
chr1	8418655	8418674	TCTCCCGCTCTCGGATCTCC	-	0	1	RERE	frameshift deletion	RERE:NM_001042682:exon10:c.2259_2278del:p.E754Pfs*79,RERE:NM_001042681:exon20:c.3921_3940del:p.E1308Pfs*79,RERE:NM_012102:exon21:c.3921_3940del:p.E1308Pfs*79	-	4.3e-05	3.24e-05	-2.692017503 (0.897198%)	0.999995655(2.1509%)
chr1	8424117	8424117	G	A	0	1	RERE	splicing	RERE:NM_001042682:exon5:c.77C>T:p.S26L,RERE:NM_001042681:exon15:c.1739C>T:p.S580L,RERE:NM_012102:exon16:c.1739C>T:p.S580L	0.766:D	0.0001	-	-2.692017503 (0.897198%)	0.999995655(2.1509%)
chr1	8716284	8716285	TC	-	0	4	RERE	frameshift deletion	RERE:NM_001042681:exon2:c.72_73del:p.D27Qfs*5,RERE:NM_012102:exon3:c.72_73del:p.D27Qfs*5	-	2.46e-05	0	-2.692017503 (0.897198%)	0.999995655(2.1509%)
chr1	8852647	8852647	C	T	0	1	RERE	splicing	-	-	-	-	-2.692017503 (0.897198%)	0.999995655(2.1509%)
chr9	3488776	3488776	G	A	0	1	RFX3	splicing	-	-	-	6.46e-05	-1.248326299 (5.98518%)	0.999773274(4.3567%)
chr6	72960927	72960927	G	T	0	1	RIMS1	stopgain	RIMS1:NM_001168407:exon10:c.976G>T:p.E326X,RIMS1:NM_001168408:exon10:c.976G>T:p.E326X,RIMS1:NM_001168409:exon10:c.733G>T:p.E245X,RIMS1:NM_001168410:exon10:c.931G>T:p.E311X,RIMS1:NM_001350414:exon10:c.976G>T:p.E326X,RIMS1:NM_001350415:exon10:c.976G>T:p.E326X,RIMS1:NM_001350416:exon10:c.976G>T:p.E326X,RIMS1:NM_001350417:exon10:c.976G>T:p.E326X,RIMS1:NM_001350418:exon10:c.976G>T:p.E326X,RIMS1:NM_001…	0.510:T	-	-	-1.734102772 (2.83052%)	0.029211449(49.7558%)
chr6	72984050	72984050	A	-	0	1	RIMS1	splicing	NM_014989:exon23:c.3399-2A>-;NM_001350415:exon16:c.1626-2A>-;NM_001350433:exon16:c.1629-2A>-;NM_001350435:exon15:c.1563-2A>-;NM_001350437:exon17:c.1557-2A>-;NM_001350445:exon16:c.1626-2A>-	-	8.15e-06	-	-1.734102772 (2.83052%)	0.029211449(49.7558%)
chr6	73000563	73000563	A	G	0	1	RIMS1	splicing	RIMS1:NM_001350420:exon16:c.1810A>G:p.R604G,RIMS1:NM_001350431:exon16:c.1792A>G:p.R598G,RIMS1:NM_001350438:exon17:c.1879A>G:p.R627G,RIMS1:NM_001350442:exon17:c.1882A>G:p.R628G,RIMS1:NM_001350446:exon17:c.1882A>G:p.R628G,RIMS1:NM_001350456:exon17:c.1879A>G:p.R627G,RIMS1:NM_001350462:exon17:c.1741A>G:p.R581G,RIMS1:NM_014989:exon25:c.3736A>G:p.R1246G	0.575:T	1.63e-05	-	-1.734102772 (2.83052%)	0.029211449(49.7558%)
chr20	19941344	19941344	A	G	0	1	RIN2	splicing	RIN2:NM_018993:exon4:c.352A>G:p.I118V,RIN2:NM_001242581:exon5:c.499A>G:p.I167V	0.251:T	-	-	1.634546223 (96.9611%)	0.008295585(55.6598%)
chr16	4851321	4851321	T	C	0	1	ROGDI	splicing	ROGDI:NM_024589:exon4:c.202A>G:p.T68A	0.132:T	-	-	0.578194712 (81.1704%)	3.13E-12(94.7874%)
chr16	4852526	4852526	A	G	0	1	ROGDI	splicing	NM_024589:exon1:c.45+2T>C	0.368:T	-	-	0.578194712 (81.1704%)	3.13E-12(94.7874%)
chr19	45996573	45996573	A	T	0	1	RTN2	stopgain	RTN2:NM_005619:exon5:c.878T>A:p.L293X	0.310:T	-	-	-0.287324479 (31.9576%)	0.636179982(26.3978%)
chr18	67691957	67691957	C	A	0	1	RTTN	splicing	NM_001318520:exon43:c.3214+1G>T;NM_173630:exon44:c.5950+1G>T	0.679:T	-	-	-1.326317594 (5.23269%)	2.40E-13(95.7586%)
chr18	67718647	67718647	C	T	0	1	RTTN	splicing	RTTN:NM_001318520:exon38:c.2587G>A:p.D863N,RTTN:NM_173630:exon39:c.5323G>A:p.D1775N	0.253:T	-	-	-1.326317594 (5.23269%)	2.40E-13(95.7586%)
chr18	67725034	67725034	G	A	0	1	RTTN	stopgain	RTTN:NM_001318520:exon36:c.2239C>T:p.Q747X,RTTN:NM_173630:exon37:c.4975C>T:p.Q1659X	0.586:T	-	-	-1.326317594 (5.23269%)	2.40E-13(95.7586%)
chr18	67725068	67725068	G	A	0	1	RTTN	splicing	RTTN:NM_001318520:exon36:c.2205C>T:p.S735S,RTTN:NM_173630:exon37:c.4941C>T:p.S1647S	-	8.18e-06	-	-1.326317594 (5.23269%)	2.40E-13(95.7586%)
chr18	67727279	67727279	C	T	0	1	RTTN	splicing	NM_001318520:exon35:c.2012-1G>A;NM_173630:exon36:c.4748-1G>A	0.675:T	-	-	-1.326317594 (5.23269%)	2.40E-13(95.7586%)
chr18	67781834	67781834	C	G	0	1	RTTN	splicing	RTTN:NM_001318520:exon26:c.794G>C:p.S265T,RTTN:NM_173630:exon27:c.3530G>C:p.S1177T	0.117:T	-	-	-1.326317594 (5.23269%)	2.40E-13(95.7586%)
chr18	67806833	67806833	A	C	0	2	RTTN	splicing	NM_001318520:exon20:c.52+2T>G;NM_173630:exon21:c.2788+2T>G	0.563:T	1.26e-05	-	-1.326317594 (5.23269%)	2.40E-13(95.7586%)
chr18	67817276	67817276	-	C	0	1	RTTN	frameshift insertion	RTTN:NM_173630:exon16:c.2102dupG:p.L702Ifs*12	-	-	-	-1.326317594 (5.23269%)	2.40E-13(95.7586%)
chr18	67817962	67817962	A	T	0	1	RTTN	stopgain	RTTN:NM_173630:exon15:c.1937T>A:p.L646X	0.761:D	-	-	-1.326317594 (5.23269%)	2.40E-13(95.7586%)
chr18	67860691	67860691	T	C	0	1	RTTN	splicing	NM_001318520:exon8:UTR5;NM_173630:exon8:c.842-2A>G	0.590:T	-	-	-1.326317594 (5.23269%)	2.40E-13(95.7586%)
chr18	67863737	67863737	C	T	0	1	RTTN	splicing	RTTN:NM_173630:exon7:c.841G>A:p.D281N	0.191:T	4.19e-06	-	-1.326317594 (5.23269%)	2.40E-13(95.7586%)
chr18	67864880	67864880	G	A	0	3	RTTN	stopgain	RTTN:NM_173630:exon6:c.673C>T:p.Q225X	0.781:D	2.03e-05	-	-1.326317594 (5.23269%)	2.40E-13(95.7586%)
chr18	67869218	67869218	T	A	0	1	RTTN	splicing	RTTN:NM_173630:exon4:c.399A>T:p.E133D	0.067:T	-	-	-1.326317594 (5.23269%)	2.40E-13(95.7586%)
chr18	67872382	67872382	-	A	0	2	RTTN	frameshift insertion	RTTN:NM_173630:exon2:c.200dupT:p.L68Vfs*5	-	8.12e-06	-	-1.326317594 (5.23269%)	2.40E-13(95.7586%)
chr18	67872865	67872865	G	A	0	1	RTTN	splicing	RTTN:NM_173630:exon1:c.30C>T:p.L10L	-	4.06e-06	-	-1.326317594 (5.23269%)	2.40E-13(95.7586%)
chr1	100551090	100551090	A	T	0	1	SASS6	splicing	NM_194292:exon16:c.1867+2T>A;NM_001304829:exon15:c.1366+2T>A	0.574:T	-	-	-0.558960442 (19.6921%)	5.00E-05(73.8381%)
chr1	100572468	100572468	A	G	0	1	SASS6	splicing	SASS6:NM_001304829:exon11:c.907T>C:p.L303L,SASS6:NM_194292:exon12:c.1408T>C:p.L470L	-	-	-	-0.558960442 (19.6921%)	5.00E-05(73.8381%)
chr2	166908497	166908497	G	C	0	1	SCN1A	splicing	SCN1A:NM_001165963:exon6:c.696C>G:p.G232G,SCN1A:NM_001165964:exon6:c.696C>G:p.G232G,SCN1A:NM_006920:exon6:c.696C>G:p.G232G,SCN1A:NM_001202435:exon8:c.696C>G:p.G232G	-	4.11e-06	-	-1.851630779 (2.39639%)	1(0.4774%)
chr2	166171982	166171982	C	T	0	1	SCN2A	splicing	SCN2A:NM_001040143:exon10:c.1385C>T:p.A462V,SCN2A:NM_001040142:exon11:c.1385C>T:p.A462V,SCN2A:NM_021007:exon11:c.1385C>T:p.A462V	0.773:D	3.29e-05	-	-2.505757944 (1.05348%)	0.999999992(0.7243%)
chr12	52200323	52200324	AT	-	0	1	SCN8A	frameshift deletion	SCN8A:NM_001177984:exon26:c.4930_4931del:p.M1644Vfs*3,SCN8A:NM_001330260:exon27:c.5053_5054del:p.M1685Vfs*3,SCN8A:NM_014191:exon27:c.5053_5054del:p.M1685Vfs*3	-	-	-	-3.087082536 (0.64251%)	0.99999829(1.8656%)
chr2	167056294	167056294	G	A	0	1	SCN9A	stopgain	SCN9A:NM_002977:exon27:c.4822C>T:p.R1608X	0.549:T	4.06e-06	-	0.192209185 (63.3422%)	9.30E-13(95.2483%)
chr2	167089935	167089935	-	GGCCA	0	2	SCN9A	frameshift insertion	SCN9A:NM_002977:exon21:c.3805_3806insTGGCC:p.Y1269Lfs*14	-	-	-	0.192209185 (63.3422%)	9.30E-13(95.2483%)
chr2	167089937	167089937	-	ATCTGAGTAT	0	2	SCN9A	frameshift insertion	SCN9A:NM_002977:exon21:c.3803_3804insATACTCAGAT:p.G1273Lfs*6	-	-	-	0.192209185 (63.3422%)	9.30E-13(95.2483%)
chr2	167108276	167108276	A	G	0	1	SCN9A	splicing	SCN9A:NM_002977:exon18:c.3438T>C:p.D1146D	-	-	-	0.192209185 (63.3422%)	9.30E-13(95.2483%)
chr2	167108395	167108395	T	A	0	1	SCN9A	stopgain;potential splicing	SCN9A:NM_002977:exon18:c.3319A>T:p.R1107X	0.657:T	-	-	0.192209185 (63.3422%)	9.30E-13(95.2483%)
chr2	167141295	167141295	G	A	0	1	SCN9A	stopgain	SCN9A:NM_002977:exon12:c.1642C>T:p.R548X	0.667:T	0	3.23e-05	0.192209185 (63.3422%)	9.30E-13(95.2483%)
chr2	167145040	167145043	TTCT	-	0	1	SCN9A	frameshift deletion	SCN9A:NM_002977:exon10:c.1218_1221del:p.E406Dfs*14	-	-	-	0.192209185 (63.3422%)	9.30E-13(95.2483%)
chr2	167149752	167149752	G	-	0	1	SCN9A	frameshift deletion	SCN9A:NM_002977:exon9:c.1096delC:p.L366Ffs*13	-	-	-	0.192209185 (63.3422%)	9.30E-13(95.2483%)
chr2	167162302	167162302	G	A	0	1	SCN9A	splicing	SCN9A:NM_002977:exon5:c.596C>T:p.A199V	0.965:D	8.14e-06	-	0.192209185 (63.3422%)	9.30E-13(95.2483%)
chr2	167162360	167162360	C	A	0	1	SCN9A	stopgain	SCN9A:NM_002977:exon5:c.538G>T:p.E180X	0.414:T	-	-	0.192209185 (63.3422%)	9.30E-13(95.2483%)
chr2	167168008	167168008	C	T	0	3	SCN9A	splicing	NM_002977:exon2:c.258+1G>A	0.670:T	4.37e-06	-	0.192209185 (63.3422%)	9.30E-13(95.2483%)
chr2	167232207	167232207	T	C	0	3	SCN9A	splicing	-	-	-	3.23e-05	0.192209185 (63.3422%)	9.30E-13(95.2483%)
chr5	225584	225584	G	A	0	1	SDHA	stopgain	SDHA:NM_001330758:exon4:c.363G>A:p.W121X,SDHA:NM_004168:exon4:c.363G>A:p.W121X	0.817:D	-	-	-0.651593635 (16.821%)	9.39E-06(78.1674%)
chr5	225677	225677	G	A	0	2	SDHA	splicing	SDHA:NM_001330758:exon4:c.456G>A:p.E152E,SDHA:NM_004168:exon4:c.456G>A:p.E152E	-	-	-	-0.651593635 (16.821%)	9.39E-06(78.1674%)
chr5	233681	233681	C	T	0	1	SDHA	stopgain	SDHA:NM_001294332:exon7:c.841C>T:p.R281X,SDHA:NM_001330758:exon8:c.985C>T:p.R329X,SDHA:NM_004168:exon8:c.985C>T:p.R329X	0.612:T	-	-	-0.651593635 (16.821%)	9.39E-06(78.1674%)
chr5	233750	233750	C	T	0	1	SDHA	stopgain	SDHA:NM_001294332:exon7:c.910C>T:p.R304X,SDHA:NM_001330758:exon8:c.1054C>T:p.R352X,SDHA:NM_004168:exon8:c.1054C>T:p.R352X	0.711:D	-	-	-0.651593635 (16.821%)	9.39E-06(78.1674%)
chr5	235309	235310	CT	-	0	1	SDHA	frameshift deletion	SDHA:NM_001294332:exon8:c.971_972del:p.P325Rfs*35,SDHA:NM_001330758:exon9:c.1115_1116del:p.P373Rfs*35,SDHA:NM_004168:exon9:c.1115_1116del:p.P373Rfs*35	-	-	-	-0.651593635 (16.821%)	9.39E-06(78.1674%)
chr5	251184	251184	T	A	0	1	SDHA	stopgain	SDHA:NM_001294332:exon11:c.1485T>A:p.Y495X,SDHA:NM_004168:exon12:c.1629T>A:p.Y543X	0.373:T	-	-	-0.651593635 (16.821%)	9.39E-06(78.1674%)
chr4	25156670	25156670	-	ATGCAATC	0	1	SEPSECS	frameshift insertion	SEPSECS:NM_016955:exon5:c.650_651insGATTGCAT:p.I217Mfs*21	-	-	-	-0.396350797 (26.5571%)	2.65E-06(80.6694%)
chr4	25157740	25157740	G	A	0	2	SEPSECS	stopgain	SEPSECS:NM_016955:exon4:c.466C>T:p.R156X	0.676:T	-	-	-0.396350797 (26.5571%)	2.65E-06(80.6694%)
chr18	42643437	42643437	-	G	0	1	SETBP1	frameshift insertion	SETBP1:NM_015559:exon6:c.4566dupG:p.P1523Afs*68	-	-	-	-0.959874055 (9.70711%)	0.999002929(5.8491%)
chr18	42643444	42643447	GCCA	-	0	4	SETBP1	frameshift deletion	SETBP1:NM_015559:exon6:c.4572_4575del:p.P1525Rfs*53	-	-	-	-0.959874055 (9.70711%)	0.999002929(5.8491%)
chr18	42643444	42643456	GCCACCGCCGCCG	-	0	3	SETBP1	frameshift deletion	SETBP1:NM_015559:exon6:c.4572_4584del:p.P1526Cfs*49	-	-	3.4e-05	-0.959874055 (9.70711%)	0.999002929(5.8491%)
chr18	42643485	42643486	TG	-	0	4	SETBP1	frameshift deletion	SETBP1:NM_015559:exon6:c.4613_4614del:p.L1538Pfs*52	-	0	3.41e-05	-0.959874055 (9.70711%)	0.999002929(5.8491%)
chr3	9489371	9489371	A	T	0	3	SETD5	splicing	SETD5:NM_001080517:exon15:c.1784A>T:p.D595V,SETD5:NM_001292043:exon17:c.1490A>T:p.D497V,SETD5:NM_001349451:exon18:c.1490A>T:p.D497V	0.814:D	-	-	-1.538517197 (3.74508%)	0.999999564(1.4211%)
chr3	9495424	9495424	G	A	0	1	SETD5	splicing	SETD5:NM_001080517:exon17:c.2348G>A:p.R783H,SETD5:NM_001292043:exon19:c.2054G>A:p.R685H,SETD5:NM_001349451:exon20:c.2054G>A:p.R685H	0.952:D	0.0003	3.23e-05	-1.538517197 (3.74508%)	0.999999564(1.4211%)
chr3	9517166	9517166	G	T	0	1	SETD5	splicing	NM_001292043:exon25:c.3427-1G>T;NM_001080517:exon23:c.3721-1G>T;NM_001349451:exon26:c.3427-1G>T	0.712:D	-	-	-1.538517197 (3.74508%)	0.999999564(1.4211%)
chr17	78187979	78187979	-	CA	0	1	SGSH	frameshift insertion	SGSH:NM_000199:exon5:c.654_655insTG:p.D219Wfs*45	-	-	-	1.137890968 (92.834%)	0.00010579(71.6269%)
chr17	78188126	78188126	G	C	0	2	SGSH	splicing	SGSH:NM_000199:exon5:c.508C>G:p.P170A	0.944:D	3.79e-05	3.23e-05	1.137890968 (92.834%)	0.00010579(71.6269%)
chr17	78188126	78188126	G	T	0	1	SGSH	splicing	SGSH:NM_000199:exon5:c.508C>A:p.P170T	0.980:D	0	-	1.137890968 (92.834%)	0.00010579(71.6269%)
chr17	78190990	78190990	C	T	0	2	SGSH	splicing	SGSH:NM_000199:exon2:c.90G>A:p.A30A	0.471:T	9.11e-05	3.23e-05	1.137890968 (92.834%)	0.00010579(71.6269%)
chr19	51200379	51200379	G	A	0	1	SHANK1	splicing	SHANK1:NM_016148:exon14:c.1938C>T:p.S646S	-	-	3.25e-05	-	0.999999761(1.2455%)
chr19	51207086	51207086	C	T	0	1	SHANK1	splicing	SHANK1:NM_016148:exon10:c.1224G>A:p.V408V	-	1.92e-05	-	-	0.999999761(1.2455%)
chr11	70346854	70346854	G	A	0	1	SHANK2	splicing	NM_133266:exon5:c.520+2C>T;NM_012309:exon17:c.2093+2C>T	-	1.35e-05	-	-	0.99992017(3.5610%)
chr20	44650476	44650476	-	CGGCATT	0	1	SLC12A5	frameshift insertion	SLC12A5:NM_001134771:exon1:c.72_73insCGGCATT:p.V28Afs*16	-	-	-	-1.861874059 (2.36745%)	0.999987272(2.5953%)
chr20	44650478	44650478	G	-	0	1	SLC12A5	frameshift deletion	SLC12A5:NM_001134771:exon1:c.74delG:p.H26Ifs*147	-	7.86e-06	-	-1.861874059 (2.36745%)	0.999987272(2.5953%)
chr1	43392912	43392912	-	CTCCACATA	0	2	SLC2A1	nonframeshift insertion;potential splicing	SLC2A1:NM_006516:exon10:c.1278_1279insTATGTGGAG:p.E426_Q427insYVE	-	-	-	-0.915582298 (10.4885%)	0.93980813(15.5556%)
chr1	43395452	43395543	CTGGGGGGACCGGAGGGAAGGTGAGGGTGGCTCAGAGTGGGAAGAAGGCCAGGGCTCAGGGAGTGGGGAGGAGGGCAGGGCCATGCCCGTAC	-	0	6	SLC2A1	splicing	-	-	-	-	-0.915582298 (10.4885%)	0.93980813(15.5556%)
chr3	11058806	11058806	G	C	0	1	SLC6A1	splicing	-	-	-	-	-0.994626173 (9.12827%)	0.999301879(5.4870%)
chr3	11059137	11059137	-	A	0	1	SLC6A1	splicing	NM_003042:exon3:c.238+2->A;NM_001348250:exon3:c.238+2->A	-	-	-	-0.994626173 (9.12827%)	0.999301879(5.4870%)
chr3	11072964	11072964	C	T	0	2	SLC6A1	splicing	SLC6A1:NM_001348252:exon12:c.891C>T:p.Y297Y,SLC6A1:NM_001348253:exon12:c.891C>T:p.Y297Y,SLC6A1:NM_001348250:exon13:c.1425C>T:p.Y475Y,SLC6A1:NM_001348251:exon13:c.1065C>T:p.Y355Y,SLC6A1:NM_003042:exon13:c.1425C>T:p.Y475Y	-	6.99e-05	6.46e-05	-0.994626173 (9.12827%)	0.999301879(5.4870%)
chr5	1443028	1443028	G	A	0	3	SLC6A3	splicing	SLC6A3:NM_001044:exon2:c.285C>T:p.G95G	-	6.52e-05	3.23e-05	-0.860754331 (11.5883%)	0.997036902(7.4678%)
chr5	1443125	1443125	C	T	0	1	SLC6A3	stopgain	SLC6A3:NM_001044:exon2:c.188G>A:p.W63X	0.726:D	-	-	-0.860754331 (11.5883%)	0.997036902(7.4678%)
chr16	87874035	87874035	C	T	0	1	SLC7A5	splicing	SLC7A5:NM_003486:exon4:c.815G>A:p.R272K	0.478:T	-	-	-0.591294098 (18.7949%)	0.5084966(29.6790%)
chr16	87885331	87885331	C	T	0	2	SLC7A5	splicing	SLC7A5:NM_003486:exon2:c.663G>A:p.K221K	-	2.04e-05	-	-0.591294098 (18.7949%)	0.5084966(29.6790%)
chrX	46513159	46513159	C	G	1	1	SLC9A7	splicing	NM_032591:exon8:c.1030-1G>C	0.134:T	1.72e-05	-	-0.446833808 (24.0565%)	0.953699987(14.3759%)
chr18	48573667	48573667	-	GGCTGGTCGGAAAGGATTTCCTCATGTGA	0	1	SMAD4	splicing	NM_005359:exon2:c.249+2->GGCTGGTCGGAAAGGATTTCCTCATGTGA	-	-	-	-0.451958419 (23.825%)	0.967432536(13.2675%)
chr18	48584615	48584709	GTATGTACATACTTTAAAAAATCTTTTAAATAGTTGAGAAAAAAGTAGGCAGCCTTTATAAAAGCAAATTAACCCATGTGGGCCTTAATTTTTAG	-	0	2	SMAD4	splicing	-	-	8.13e-06	0.0005	-0.451958419 (23.825%)	0.967432536(13.2675%)
chr18	48591978	48591978	-	TGCAC	0	1	SMAD4	splicing	NM_005359:exon9:c.1139+2->TGCAC	-	1.22e-05	-	-0.451958419 (23.825%)	0.967432536(13.2675%)
chr18	48593559	48593559	-	CTTTGATTTGCGTCAGTGTCATCGACAGA	0	1	SMAD4	splicing	NM_005359:exon10:c.1308+2->CTTTGATTTGCGTCAGTGTCATCGACAGA	-	-	-	-0.451958419 (23.825%)	0.967432536(13.2675%)
chr18	48604833	48604833	-	C	0	1	SMAD4	stoploss	SMAD4:NM_005359:exon12:c.1656dupC:p.*553delinsLRSFTVGALNLIRMVDYKIQSCL*	-	-	-	-0.451958419 (23.825%)	0.967432536(13.2675%)
chr18	48604835	48604835	-	C	0	1	SMAD4	stoploss	SMAD4:NM_005359:exon12:c.1657_1658insC:p.*553delinsSRSFTVGALNLIRMVDYKIQSCL*	-	-	-	-0.451958419 (23.825%)	0.967432536(13.2675%)
chr15	66996127	66996127	C	G	0	1	SMAD6	stopgain	SMAD6:NM_005585:exon1:c.531C>G:p.Y177X	0.432:T	-	-	-	6.97E-06(78.8916%)
chr15	66996184	66996196	GTCCCGCGGCGGC	-	0	1	SMAD6	frameshift deletion	SMAD6:NM_005585:exon1:c.588_600del:p.S197Cfs*40	-	-	-	-	6.97E-06(78.8916%)
chr15	66996290	66996290	-	GGCCCGACCTGCAGCACGCC	0	1	SMAD6	frameshift insertion	SMAD6:NM_005585:exon1:c.694_695insGGCCCGACCTGCAGCACGCC:p.V239Gfs*9	-	-	-	-	6.97E-06(78.8916%)
chr15	67004064	67004064	T	C	0	1	SMAD6	splicing	NM_005585:exon2:c.874+2T>C	0.706:D	-	-	-	6.97E-06(78.8916%)
chr15	67008770	67008791	TCCACATTGTCTTACACTGAAA	-	0	1	SMAD6	frameshift deletion	SMAD6:NM_005585:exon3:c.886_907del:p.S296Rfs*235	-	-	-	-	6.97E-06(78.8916%)
chr9	2039784	2039785	AG	-	0	1	SMARCA2	frameshift deletion	SMARCA2:NM_001289396:exon4:c.674_675del:p.Q225Pfs*32,SMARCA2:NM_001289397:exon4:c.674_675del:p.Q225Pfs*32,SMARCA2:NM_003070:exon4:c.674_675del:p.Q225Pfs*32,SMARCA2:NM_139045:exon4:c.674_675del:p.Q225Pfs*32	-	8.04e-05	0.0003	-2.378550914 (1.22135%)	0.999998264(1.8820%)
chr9	2039787	2039787	A	-	0	1	SMARCA2	frameshift deletion	SMARCA2:NM_001289396:exon4:c.677delA:p.Q226Rfs*43,SMARCA2:NM_001289397:exon4:c.677delA:p.Q226Rfs*43,SMARCA2:NM_003070:exon4:c.677delA:p.Q226Rfs*43,SMARCA2:NM_139045:exon4:c.677delA:p.Q226Rfs*43	-	5.11e-05	0.0003	-2.378550914 (1.22135%)	0.999998264(1.8820%)
chr9	2039790	2039791	AG	-	0	1	SMARCA2	frameshift deletion	SMARCA2:NM_001289396:exon4:c.680_681del:p.Q227Pfs*30,SMARCA2:NM_001289397:exon4:c.680_681del:p.Q227Pfs*30,SMARCA2:NM_003070:exon4:c.680_681del:p.Q227Pfs*30,SMARCA2:NM_139045:exon4:c.680_681del:p.Q227Pfs*30	-	1.82e-05	-	-2.378550914 (1.22135%)	0.999998264(1.8820%)
chr9	2039793	2039794	AG	-	0	1	SMARCA2	frameshift deletion	SMARCA2:NM_001289396:exon4:c.683_684del:p.Q228Pfs*29,SMARCA2:NM_001289397:exon4:c.683_684del:p.Q228Pfs*29,SMARCA2:NM_003070:exon4:c.683_684del:p.Q228Pfs*29,SMARCA2:NM_139045:exon4:c.683_684del:p.Q228Pfs*29	-	5.41e-05	-	-2.378550914 (1.22135%)	0.999998264(1.8820%)
chr9	2039796	2039796	A	-	0	1	SMARCA2	frameshift deletion	SMARCA2:NM_001289396:exon4:c.686delA:p.Q229Rfs*40,SMARCA2:NM_001289397:exon4:c.686delA:p.Q229Rfs*40,SMARCA2:NM_003070:exon4:c.686delA:p.Q229Rfs*40,SMARCA2:NM_139045:exon4:c.686delA:p.Q229Rfs*40	-	4.45e-05	-	-2.378550914 (1.22135%)	0.999998264(1.8820%)
chr9	2039817	2039817	-	GC	0	1	SMARCA2	frameshift insertion	SMARCA2:NM_001289396:exon4:c.707_708insGC:p.Q237Hfs*33,SMARCA2:NM_001289397:exon4:c.707_708insGC:p.Q237Hfs*33,SMARCA2:NM_003070:exon4:c.707_708insGC:p.Q237Hfs*33,SMARCA2:NM_139045:exon4:c.707_708insGC:p.Q237Hfs*33	-	0.0006	-	-2.378550914 (1.22135%)	0.999998264(1.8820%)
chr9	2039818	2039818	-	G	0	1	SMARCA2	frameshift insertion	SMARCA2:NM_001289396:exon4:c.708_709insG:p.Q237Afs*21,SMARCA2:NM_001289397:exon4:c.708_709insG:p.Q237Afs*21,SMARCA2:NM_003070:exon4:c.708_709insG:p.Q237Afs*21,SMARCA2:NM_139045:exon4:c.708_709insG:p.Q237Afs*21	-	1.41e-05	-	-2.378550914 (1.22135%)	0.999998264(1.8820%)
chr9	2157892	2157892	T	C	0	1	SMARCA2	splicing	NM_001289398:exon1:c.9+2T>C	0.204:T	-	-	-2.378550914 (1.22135%)	0.999998264(1.8820%)
chr9	2159910	2159910	G	C	0	1	SMARCA2	splicing	NM_001289399:exon2:c.93+1G>C;NM_001289400:exon2:c.99+1G>C	0.644:T	-	-	-2.378550914 (1.22135%)	0.999998264(1.8820%)
chr9	2170417	2170417	A	G	0	1	SMARCA2	splicing	NM_003070:exon29:c.4200-2A>G;NM_001289396:exon29:c.4200-2A>G	0.509:T	4.06e-06	-	-2.378550914 (1.22135%)	0.999998264(1.8820%)
chr9	2170419	2170419	G	A	0	1	SMARCA2	splicing	SMARCA2:NM_001289396:exon29:c.4200G>A:p.R1400R,SMARCA2:NM_003070:exon29:c.4200G>A:p.R1400R	-	-	-	-2.378550914 (1.22135%)	0.999998264(1.8820%)
chr9	2191407	2191407	G	A	0	1	SMARCA2	splicing	SMARCA2:NM_001289398:exon6:c.710G>A:p.R237H,SMARCA2:NM_001289399:exon7:c.794G>A:p.R265H,SMARCA2:NM_001289400:exon7:c.800G>A:p.R267H,SMARCA2:NM_001289397:exon32:c.4508G>A:p.R1503H,SMARCA2:NM_139045:exon32:c.4682G>A:p.R1561H,SMARCA2:NM_001289396:exon33:c.4736G>A:p.R1579H,SMARCA2:NM_003070:exon33:c.4736G>A:p.R1579H	0.372:T	2.03e-05	3.23e-05	-2.378550914 (1.22135%)	0.999998264(1.8820%)
chr9	2192712	2192715	AGAA	-	0	1	SMARCA2	frameshift deletion	SMARCA2:NM_001289398:exon7:c.720_723del:p.G242Vfs*28,SMARCA2:NM_001289399:exon8:c.804_807del:p.G270Vfs*28,SMARCA2:NM_001289400:exon8:c.810_813del:p.G272Vfs*28,SMARCA2:NM_001289397:exon33:c.4518_4521del:p.G1508Vfs*28,SMARCA2:NM_139045:exon33:c.4692_4695del:p.G1566Vfs*28,SMARCA2:NM_001289396:exon34:c.4746_4749del:p.G1584Vfs*28,SMARCA2:NM_003070:exon34:c.4746_4749del:p.G1584Vfs*28	-	-	-	-2.378550914 (1.22135%)	0.999998264(1.8820%)
chr12	56572630	56572630	A	T	0	4	SMARCC2	splicing	SMARCC2:NM_001130420:exon13:c.1143T>A:p.D381E,SMARCC2:NM_001330288:exon13:c.1143T>A:p.D381E,SMARCC2:NM_003075:exon13:c.1143T>A:p.D381E,SMARCC2:NM_139067:exon13:c.1143T>A:p.D381E	0.495:T	8.13e-06	-	-1.460040794 (4.22552%)	0.999999989(0.7517%)
chr12	56578719	56578719	T	C	0	1	SMARCC2	splicing	SMARCC2:NM_001130420:exon5:c.401A>G:p.N134S,SMARCC2:NM_001330288:exon5:c.401A>G:p.N134S,SMARCC2:NM_003075:exon5:c.401A>G:p.N134S,SMARCC2:NM_139067:exon5:c.401A>G:p.N134S	0.185:T	-	-	-1.460040794 (4.22552%)	0.999999989(0.7517%)
chr10	112359572	112359572	T	C	0	1	SMC3	splicing	NM_005445:exon21:c.2427+2T>C	0.345:T	-	-	-1.544846007 (3.69877%)	0.999999999(0.4829%)
chr10	112362761	112362771	GTACAGTTTCA	-	0	1	SMC3	splicing	-	-	-	-	-1.544846007 (3.69877%)	0.999999999(0.4829%)
chr6	86215692	86215692	C	T	0	1	SNX14	stopgain	SNX14:NM_020468:exon26:c.2675G>A:p.W892X,SNX14:NM_001350536:exon27:c.2702G>A:p.W901X,SNX14:NM_001350537:exon27:c.2699G>A:p.W900X,SNX14:NM_001350541:exon27:c.2642G>A:p.W881X,SNX14:NM_001350542:exon27:c.2546G>A:p.W849X,SNX14:NM_001350543:exon27:c.2543G>A:p.W848X,SNX14:NM_001350548:exon27:c.1679G>A:p.W560X,SNX14:NM_001297614:exon28:c.2807G>A:p.W936X,SNX14:NM_001350534:exon28:c.2804G>A:p.W935X,SNX14:…	0.764:D	-	-	-0.66893469 (16.3232%)	6.80E-10(91.3525%)
chr6	86217008	86217008	C	G	0	1	SNX14	splicing	NM_001304479:exon28:c.2590-1G>C;NM_001297614:exon27:c.2719-1G>C;NM_020468:exon25:c.2587-1G>C;NM_153816:exon28:c.2746-1G>C;NM_001350532:exon29:c.2809-1G>C;NM_001350533:exon28:c.2743-1G>C;NM_001350534:exon27:c.2716-1G>C;NM_001350536:exon26:c.2614-1G>C;NM_001350537:exon26:c.2611-1G>C;NM_001350538:exon28:c.2602-1G>C;NM_001350539:exon28:c.2587-1G>C;NM_001350540:exon27:c.2581-1G>C;NM_001350541:exon26:c…	0.705:D	-	-	-0.66893469 (16.3232%)	6.80E-10(91.3525%)
chr6	86256832	86256832	A	C	0	2	SNX14	splicing	SNX14:NM_001350536:exon10:c.974T>G:p.V325G,SNX14:NM_001350537:exon10:c.971T>G:p.V324G,SNX14:NM_001350542:exon10:c.818T>G:p.V273G,SNX14:NM_001350543:exon10:c.815T>G:p.V272G,SNX14:NM_020468:exon10:c.974T>G:p.V325G,SNX14:NM_001350545:exon11:c.662T>G:p.V221G,SNX14:NM_001350546:exon11:c.662T>G:p.V221G,SNX14:NM_001350547:exon11:c.56T>G:p.V19G,SNX14:NM_001297614:exon12:c.1106T>G:p.V369G,SNX14:NM_0013044…	0.975:D	-	-	-0.66893469 (16.3232%)	6.80E-10(91.3525%)
chr6	86290913	86290913	C	T	0	2	SNX14	splicing	NM_001350532:exon2:c.203+1G>A	-	-	-	-0.66893469 (16.3232%)	6.80E-10(91.3525%)
chr6	86303552	86303552	C	A	0	1	SNX14	splicing	-	-	-	-	-0.66893469 (16.3232%)	6.80E-10(91.3525%)
chr6	86303552	86303552	C	G	0	5	SNX14	splicing	-	-	-	-	-0.66893469 (16.3232%)	6.80E-10(91.3525%)
chr6	107827630	107827630	A	G	0	1	SOBP	splicing	SOBP:NM_018013:exon3:c.420A>G:p.A140A	-	8.12e-06	-	-0.501790511 (21.7643%)	-
chr17	49077077	49077077	C	A	0	1	SPAG9	splicing	SPAG9:NM_001251971:exon10:c.1138G>T:p.A380S,SPAG9:NM_001130527:exon13:c.1567G>T:p.A523S,SPAG9:NM_003971:exon13:c.1567G>T:p.A523S,SPAG9:NM_001130528:exon14:c.1609G>T:p.A537S	0.711:D	-	-	-1.200392043 (6.59296%)	0.999998938(1.6680%)
chr17	49123883	49123883	G	A	0	1	SPAG9	stopgain	SPAG9:NM_001251971:exon1:c.139C>T:p.Q47X	0.661:T	-	-	-1.200392043 (6.59296%)	0.999998938(1.6680%)
chr15	44855331	44855331	-	ATGTCCTTTAGACAGCAACCTGT	0	1	SPG11	stopgain	SPG11:NM_001160227:exon38:c.6980_6981insACAGGTTGCTGTCTAAAGGACAT:p.M2327Ifs*5,SPG11:NM_025137:exon40:c.7319_7320insACAGGTTGCTGTCTAAAGGACAT:p.M2440Ifs*5	-	-	-	-1.551577083 (3.66404%)	2.91E-22(99.0069%)
chr15	44856896	44856896	C	T	0	1	SPG11	splicing	SPG11:NM_001160227:exon37:c.6661G>A:p.A2221T,SPG11:NM_025137:exon39:c.7000G>A:p.A2334T	0.844:D	2.03e-05	-	-1.551577083 (3.66404%)	2.91E-22(99.0069%)
chr15	44858195	44858195	G	A	0	2	SPG11	stopgain	SPG11:NM_001160227:exon36:c.6517C>T:p.R2173X,SPG11:NM_025137:exon38:c.6856C>T:p.R2286X	0.745:D	1.22e-05	-	-1.551577083 (3.66404%)	2.91E-22(99.0069%)
chr15	44858480	44858480	G	A	0	1	SPG11	stopgain	SPG11:NM_001160227:exon35:c.6439C>T:p.Q2147X,SPG11:NM_025137:exon37:c.6778C>T:p.Q2260X	0.510:T	-	-	-1.551577083 (3.66404%)	2.91E-22(99.0069%)
chr15	44859789	44859789	C	G	0	1	SPG11	splicing	SPG11:NM_001160227:exon34:c.6248G>C:p.S2083T,SPG11:NM_025137:exon36:c.6587G>C:p.S2196T	0.248:T	-	-	-1.551577083 (3.66404%)	2.91E-22(99.0069%)
chr15	44862723	44862723	C	A	0	1	SPG11	splicing	SPG11:NM_001160227:exon32:c.6138G>T:p.V2046V,SPG11:NM_025137:exon34:c.6477G>T:p.V2159V	-	-	-	-1.551577083 (3.66404%)	2.91E-22(99.0069%)
chr15	44864958	44864959	AG	-	0	1	SPG11	frameshift deletion	SPG11:NM_001160227:exon31:c.5926_5927del:p.L1976Vfs*12,SPG11:NM_025137:exon33:c.6265_6266del:p.L2089Vfs*12	-	-	-	-1.551577083 (3.66404%)	2.91E-22(99.0069%)
chr15	44865750	44865750	C	-	0	1	SPG11	frameshift deletion	SPG11:NM_025137:exon32:c.6200delG:p.G2067Efs*19	-	4.06e-06	-	-1.551577083 (3.66404%)	2.91E-22(99.0069%)
chr15	44884530	44884530	G	A	0	2	SPG11	splicing	SPG11:NM_001160227:exon27:c.4742C>T:p.T1581M,SPG11:NM_025137:exon27:c.4742C>T:p.T1581M	0.073:T	8.13e-06	-	-1.551577083 (3.66404%)	2.91E-22(99.0069%)
chr15	44889141	44889141	C	A	0	1	SPG11	splicing	SPG11:NM_001160227:exon24:c.4002G>T:p.R1334S,SPG11:NM_025137:exon24:c.4002G>T:p.R1334S	0.767:D	-	-	-1.551577083 (3.66404%)	2.91E-22(99.0069%)
chr15	44892753	44892753	-	A	0	1	SPG11	frameshift insertion	SPG11:NM_001160227:exon21:c.3597dupT:p.A1200Cfs*5,SPG11:NM_025137:exon21:c.3597dupT:p.A1200Cfs*5	-	-	-	-1.551577083 (3.66404%)	2.91E-22(99.0069%)
chr15	44905697	44905697	C	A	0	1	SPG11	stopgain	SPG11:NM_001160227:exon17:c.3076G>T:p.E1026X,SPG11:NM_025137:exon17:c.3076G>T:p.E1026X	0.800:D	-	-	-1.551577083 (3.66404%)	2.91E-22(99.0069%)
chr15	44905697	44905697	-	T	0	3	SPG11	frameshift insertion	SPG11:NM_001160227:exon17:c.3075dupA:p.E1026Rfs*3,SPG11:NM_025137:exon17:c.3075dupA:p.E1026Rfs*3	-	2.85e-05	-	-1.551577083 (3.66404%)	2.91E-22(99.0069%)
chr15	44907614	44907615	AT	-	0	1	SPG11	frameshift deletion	SPG11:NM_001160227:exon16:c.2984_2985del:p.Y995Lfs*14,SPG11:NM_025137:exon16:c.2984_2985del:p.Y995Lfs*14	-	-	-	-1.551577083 (3.66404%)	2.91E-22(99.0069%)
chr15	44914127	44914127	C	T	0	1	SPG11	stopgain	SPG11:NM_001160227:exon14:c.2450G>A:p.W817X,SPG11:NM_025137:exon14:c.2450G>A:p.W817X	0.517:T	4.1e-06	-	-1.551577083 (3.66404%)	2.91E-22(99.0069%)
chr15	44914997	44914997	C	T	0	1	SPG11	splicing	SPG11:NM_001160227:exon12:c.2245G>A:p.G749R,SPG11:NM_025137:exon12:c.2245G>A:p.G749R	0.850:D	-	-	-1.551577083 (3.66404%)	2.91E-22(99.0069%)
chr15	44918609	44918609	-	A	0	1	SPG11	frameshift insertion	SPG11:NM_001160227:exon11:c.2163dupT:p.I722Yfs*9,SPG11:NM_025137:exon11:c.2163dupT:p.I722Yfs*9	-	8.13e-06	-	-1.551577083 (3.66404%)	2.91E-22(99.0069%)
chr15	44920983	44920983	G	A	0	1	SPG11	stopgain	SPG11:NM_001160227:exon10:c.1951C>T:p.R651X,SPG11:NM_025137:exon10:c.1951C>T:p.R651X	0.630:T	2.44e-05	-	-1.551577083 (3.66404%)	2.91E-22(99.0069%)
chr15	44921429	44921429	A	G	0	1	SPG11	splicing	NM_001160227:exon9:c.1891+2T>C;NM_025137:exon9:c.1891+2T>C	0.684:T	-	-	-1.551577083 (3.66404%)	2.91E-22(99.0069%)
chr15	44921474	44921477	AGAC	-	0	1	SPG11	frameshift deletion	SPG11:NM_001160227:exon9:c.1845_1848del:p.F617Lfs*4,SPG11:NM_025137:exon9:c.1845_1848del:p.F617Lfs*4	-	-	-	-1.551577083 (3.66404%)	2.91E-22(99.0069%)
chr15	44949428	44949429	AT	-	0	2	SPG11	frameshift deletion	SPG11:NM_001160227:exon4:c.733_734del:p.M245Vfs*1,SPG11:NM_025137:exon4:c.733_734del:p.M245Vfs*1	-	6.5e-05	3.23e-05	-1.551577083 (3.66404%)	2.91E-22(99.0069%)
chr15	44951297	44951297	A	T	0	1	SPG11	stopgain	SPG11:NM_001160227:exon3:c.647T>A:p.L216X,SPG11:NM_025137:exon3:c.647T>A:p.L216X	0.733:D	-	-	-1.551577083 (3.66404%)	2.91E-22(99.0069%)
chr16	89576977	89576977	-	AGTCA	0	1	SPG7	frameshift insertion	SPG7:NM_003119:exon2:c.263_264insAGTCA:p.R90Kfs*7,SPG7:NM_199367:exon2:c.263_264insAGTCA:p.R90Kfs*7	-	-	-	-0.909998092 (10.6043%)	1.38E-18(98.2826%)
chr16	89592755	89592755	C	T	0	2	SPG7	stopgain	SPG7:NM_003119:exon5:c.637C>T:p.R213X,SPG7:NM_199367:exon5:c.637C>T:p.R213X	0.679:T	8.53e-05	-	-0.909998092 (10.6043%)	1.38E-18(98.2826%)
chr16	89603174	89603174	T	-	0	1	SPG7	frameshift deletion;potential splicing	SPG7:NM_199367:exon10:c.1326delT:p.A443Pfs*11	-	-	-	-0.909998092 (10.6043%)	1.38E-18(98.2826%)
chr16	89613084	89613084	G	T	0	4	SPG7	stopgain	SPG7:NM_003119:exon11:c.1468G>T:p.E490X	0.836:D	3.28e-05	-	-0.909998092 (10.6043%)	1.38E-18(98.2826%)
chr16	89613170	89613170	-	ACGTTCTC	0	1	SPG7	splicing	NM_003119:exon11:c.1552+2->ACGTTCTC	-	2.84e-05	3.23e-05	-0.909998092 (10.6043%)	1.38E-18(98.2826%)
chr16	89620367	89620367	A	T	0	1	SPG7	splicing	SPG7:NM_003119:exon15:c.2102A>T:p.H701L	0.586:T	-	-	-0.909998092 (10.6043%)	1.38E-18(98.2826%)
chr16	89623401	89623401	G	A	0	1	SPG7	stopgain	SPG7:NM_003119:exon17:c.2288G>A:p.W763X	0.827:D	4.06e-06	-	-0.909998092 (10.6043%)	1.38E-18(98.2826%)
chr16	89623483	89623483	G	-	0	1	SPG7	frameshift deletion	SPG7:NM_003119:exon17:c.2370delG:p.E790Dfs*32	-	-	-	-0.909998092 (10.6043%)	1.38E-18(98.2826%)
chr9	131355260	131355260	A	T	0	1	SPTAN1	splicing	NM_003127:exon23:c.3156-2A>T;NM_001130438:exon23:c.3156-2A>T	0.689:T	-	-	-4.04482939 (0.272054%)	1(0.1756%)
chr9	131365822	131365822	T	C	0	2	SPTAN1	splicing	SPTAN1:NM_001195532:exon27:c.3520T>C:p.S1174P,SPTAN1:NM_001130438:exon28:c.3580T>C:p.S1194P,SPTAN1:NM_003127:exon28:c.3580T>C:p.S1194P	0.467:T	-	-	-4.04482939 (0.272054%)	1(0.1756%)
chr9	131370409	131370409	C	T	0	1	SPTAN1	splicing	SPTAN1:NM_001195532:exon33:c.4285C>T:p.L1429L,SPTAN1:NM_001130438:exon34:c.4345C>T:p.L1449L,SPTAN1:NM_003127:exon34:c.4345C>T:p.L1449L	-	-	-	-4.04482939 (0.272054%)	1(0.1756%)
chr9	131371153	131371153	G	C	0	1	SPTAN1	splicing	SPTAN1:NM_001195532:exon34:c.4432G>C:p.E1478Q,SPTAN1:NM_001130438:exon35:c.4492G>C:p.E1498Q,SPTAN1:NM_003127:exon35:c.4492G>C:p.E1498Q	0.535:T	-	-	-4.04482939 (0.272054%)	1(0.1756%)
chr9	131392654	131392654	A	G	0	1	SPTAN1	splicing	SPTAN1:NM_001195532:exon50:c.6687A>G:p.K2229K,SPTAN1:NM_003127:exon51:c.6747A>G:p.K2249K,SPTAN1:NM_001130438:exon52:c.6762A>G:p.K2254K	-	4.06e-06	-	-4.04482939 (0.272054%)	1(0.1756%)
chr9	131394760	131394760	-	TAAG	0	2	SPTAN1	frameshift insertion	SPTAN1:NM_001195532:exon52:c.6935_6936insTAAG:p.H2314fs*0,SPTAN1:NM_003127:exon53:c.6995_6996insTAAG:p.H2334fs*0,SPTAN1:NM_001130438:exon54:c.7010_7011insTAAG:p.H2339fs*0	-	2.03e-05	3.23e-05	-4.04482939 (0.272054%)	1(0.1756%)
chr11	66455120	66455120	-	G	0	2	SPTBN2	splicing	NM_006946:exon34:c.6502-2->C	-	4.15e-05	-	-3.346725582 (0.509377%)	0.999977957(2.8313%)
chr11	66456300	66456300	C	A	0	1	SPTBN2	stopgain	SPTBN2:NM_006946:exon30:c.6055G>T:p.G2019X	0.520:T	0	-	-3.346725582 (0.509377%)	0.999977957(2.8313%)
chr11	66460007	66460007	A	T	0	1	SPTBN2	splicing	SPTBN2:NM_006946:exon25:c.5190T>A:p.T1730T	-	-	-	-3.346725582 (0.509377%)	0.999977957(2.8313%)
chr11	66461834	66461834	T	C	0	1	SPTBN2	splicing	SPTBN2:NM_006946:exon21:c.4279A>G:p.M1427V	0.717:D	-	-	-3.346725582 (0.509377%)	0.999977957(2.8313%)
chr11	66473227	66473230	CTGC	-	0	1	SPTBN2	frameshift deletion	SPTBN2:NM_006946:exon13:c.1732_1735del:p.A578Tfs*40	-	-	-	-3.346725582 (0.509377%)	0.999977957(2.8313%)
chr16	30722075	30722075	A	G	0	1	SRCAP	splicing	SRCAP:NM_006662:exon9:c.1135A>G:p.I379V	0.230:T	4.06e-06	-	-4.207340364 (0.225747%)	0.999999997(0.6475%)
chr1	44202077	44202077	-	TGTGA	0	1	ST3GAL3	frameshift insertion	ST3GAL3:NM_001270463:exon2:c.144_145insTGTGA:p.Q49Cfs*16,ST3GAL3:NM_001270465:exon2:c.144_145insTGTGA:p.Q49Cfs*16,ST3GAL3:NM_001350619:exon2:c.144_145insTGTGA:p.Q49Cfs*20,ST3GAL3:NM_174963:exon2:c.144_145insTGTGA:p.Q49Cfs*21,ST3GAL3:NM_174964:exon2:c.144_145insTGTGA:p.Q49Cfs*21,ST3GAL3:NM_174965:exon2:c.144_145insTGTGA:p.Q49Cfs*20	-	-	-	-0.375263119 (27.599%)	0.573989459(28.0988%)
chr1	44202078	44202078	-	T	0	1	ST3GAL3	frameshift insertion	ST3GAL3:NM_001270463:exon2:c.145_146insT:p.Q49Lfs*8,ST3GAL3:NM_001270465:exon2:c.145_146insT:p.Q49Lfs*8,ST3GAL3:NM_001350619:exon2:c.145_146insT:p.Q49Lfs*13,ST3GAL3:NM_174963:exon2:c.145_146insT:p.Q49Lfs*13,ST3GAL3:NM_174964:exon2:c.145_146insT:p.Q49Lfs*13,ST3GAL3:NM_174965:exon2:c.145_146insT:p.Q49Lfs*13	-	-	-	-0.375263119 (27.599%)	0.573989459(28.0988%)
chr2	86073530	86073530	C	T	0	1	ST3GAL5	stopgain	ST3GAL5:NM_001042437:exon5:c.750G>A:p.W250X,ST3GAL5:NM_003896:exon5:c.819G>A:p.W273X	0.747:D	-	-	0.054447414 (54.2602%)	0.02785491(50.0302%)
chr2	86088303	86088303	C	A	0	1	ST3GAL5	splicing	NM_003896:exon3:c.318+1G>T;NM_001042437:exon3:c.249+1G>T	0.627:T	-	-	0.054447414 (54.2602%)	0.02785491(50.0302%)
chr3	98492764	98492764	C	T	0	1	ST3GAL6	splicing	ST3GAL6:NM_001271145:exon5:c.431C>T:p.A144V,ST3GAL6:NM_001271146:exon5:c.272C>T:p.A91V,ST3GAL6:NM_001323367:exon5:c.341C>T:p.A114V,ST3GAL6:NM_001323368:exon5:c.272C>T:p.A91V,ST3GAL6:NM_001271142:exon6:c.14C>T:p.A5V,ST3GAL6:NM_001271147:exon6:c.14C>T:p.A5V,ST3GAL6:NM_001323352:exon6:c.272C>T:p.A91V,ST3GAL6:NM_001323365:exon6:c.272C>T:p.A91V,ST3GAL6:NM_006100:exon6:c.272C>T:p.A91V,ST3GAL6:NM_001323…	0.128:T	2.04e-05	6.46e-05	0.067256556 (55.0996%)	0.001061672(64.4499%)
chr3	98492795	98492795	G	-	0	1	ST3GAL6	frameshift deletion	ST3GAL6:NM_001271145:exon5:c.462delG:p.Q155Rfs*25,ST3GAL6:NM_001271146:exon5:c.303delG:p.Q102Rfs*25,ST3GAL6:NM_001323367:exon5:c.372delG:p.Q125Rfs*25,ST3GAL6:NM_001323368:exon5:c.303delG:p.Q102Rfs*25,ST3GAL6:NM_001271142:exon6:c.45delG:p.Q16Rfs*25,ST3GAL6:NM_001271147:exon6:c.45delG:p.Q16Rfs*11,ST3GAL6:NM_001323352:exon6:c.303delG:p.Q102Rfs*25,ST3GAL6:NM_001323365:exon6:c.303delG:p.Q102Rfs*25,ST3…	-	-	-	0.067256556 (55.0996%)	0.001061672(64.4499%)
chr2	74058186	74058186	C	T	0	1	STAMBP	splicing	STAMBP:NM_201647:exon2:c.203C>T:p.T68M,STAMBP:NM_213622:exon2:c.203C>T:p.T68M,STAMBP:NM_006463:exon3:c.203C>T:p.T68M	0.820:D	8.12e-06	-	0.053665262 (54.1561%)	0.001430273(63.1770%)
chr2	74089361	74089361	-	CACT	0	1	STAMBP	frameshift insertion	STAMBP:NM_201647:exon10:c.1250_1251insCACT:p.V418Tfs*11,STAMBP:NM_213622:exon10:c.1250_1251insCACT:p.V418Tfs*11,STAMBP:NM_006463:exon11:c.1250_1251insCACT:p.V418Tfs*11	-	-	-	0.053665262 (54.1561%)	0.001430273(63.1770%)
chr2	74089381	74089381	C	T	0	1	STAMBP	stopgain	STAMBP:NM_201647:exon10:c.1270C>T:p.R424X,STAMBP:NM_213622:exon10:c.1270C>T:p.R424X,STAMBP:NM_006463:exon11:c.1270C>T:p.R424X	0.764:D	8.19e-06	3.23e-05	0.053665262 (54.1561%)	0.001430273(63.1770%)
chr1	47759128	47759128	G	A	0	1	STIL	splicing	NM_003035:exon8:c.872+2C>T;NM_001282938:exon10:c.731+2C>T;NM_001282937:exon9:c.872+2C>T;NM_001282936:exon9:c.872+2C>T;NM_001282939:exon10:c.731+2C>T;NM_001048166:exon8:c.872+2C>T	0.351:T	-	-	-0.109268378 (42.6198%)	0.20268784(38.6173%)
chr1	47779708	47779708	C	T	0	1	STIL	splicing	-	-	-	-	-0.109268378 (42.6198%)	0.20268784(38.6173%)
chr17	61780961	61780961	A	C	0	1	STRADA	stoploss	STRADA:NM_001003786:exon11:c.1183T>G:p.X395G,STRADA:NM_001003788:exon12:c.1120T>G:p.X374G,STRADA:NM_001003787:exon13:c.1294T>G:p.X432G	0.611:T	4.09e-06	-	-0.037400113 (47.6789%)	0.002015391(61.8162%)
chr17	61781693	61781693	-	G	0	1	STRADA	frameshift insertion	STRADA:NM_153335:exon9:c.996dupC:p.C333Lfs*72	-	-	-	-0.037400113 (47.6789%)	0.002015391(61.8162%)
chr17	61781793	61781793	G	C	0	2	STRADA	splicing	STRADA:NM_001003786:exon9:c.897C>G:p.N299K,STRADA:NM_001165969:exon9:c.921C>G:p.N307K,STRADA:NM_001165970:exon9:c.876C>G:p.N292K,STRADA:NM_153335:exon9:c.897C>G:p.N299K,STRADA:NM_001003788:exon10:c.834C>G:p.N278K,STRADA:NM_001003787:exon11:c.1008C>G:p.N336K	0.532:T	2.05e-05	-	-0.037400113 (47.6789%)	0.002015391(61.8162%)
chr17	61788089	61788089	G	A	0	3	STRADA	splicing	STRADA:NM_001003786:exon5:c.345C>T:p.Y115Y,STRADA:NM_001165969:exon5:c.369C>T:p.Y123Y,STRADA:NM_001165970:exon5:c.324C>T:p.Y108Y,STRADA:NM_153335:exon5:c.345C>T:p.Y115Y,STRADA:NM_001003788:exon6:c.282C>T:p.Y94Y,STRADA:NM_001003787:exon7:c.456C>T:p.Y152Y	-	2.03e-05	6.46e-05	-0.037400113 (47.6789%)	0.002015391(61.8162%)
chr17	61800657	61800657	C	A	0	1	STRADA	splicing	NM_001003787:exon4:c.123+1G>T	0.760:D	-	-	-0.037400113 (47.6789%)	0.002015391(61.8162%)
chr9	136218956	136218957	CT	-	0	1	SURF1	frameshift deletion	SURF1:NM_001280787:exon7:c.465_466del:p.R155Sfs*25,SURF1:NM_003172:exon8:c.792_793del:p.R264Sfs*25	-	1.68e-05	6.47e-05	-0.069732819 (45.6703%)	1.02E-13(96.0219%)
chr9	136218994	136218997	CTCT	-	0	2	SURF1	frameshift deletion	SURF1:NM_001280787:exon7:c.425_428del:p.Q142Pfs*15,SURF1:NM_003172:exon8:c.752_755del:p.Q251Pfs*15	-	4.64e-06	3.23e-05	-0.069732819 (45.6703%)	1.02E-13(96.0219%)
chr9	136219301	136219301	G	A	0	2	SURF1	stopgain;potential splicing	SURF1:NM_001280787:exon6:c.424C>T:p.Q142X,SURF1:NM_003172:exon7:c.751C>T:p.Q251X	0.331:T	1.22e-05	-	-0.069732819 (45.6703%)	1.02E-13(96.0219%)
chr9	136219464	136219464	C	A	0	1	SURF1	splicing	NM_001280787:exon6:c.262-1G>T;NM_003172:exon7:c.589-1G>T	0.536:T	-	-	-0.069732819 (45.6703%)	1.02E-13(96.0219%)
chr9	136219548	136219548	C	G	0	1	SURF1	splicing	NM_001280787:exon5:c.261+1G>C;NM_003172:exon6:c.588+1G>C	0.615:T	-	-	-0.069732819 (45.6703%)	1.02E-13(96.0219%)
chr9	136219549	136219549	C	T	0	1	SURF1	splicing	SURF1:NM_001280787:exon5:c.261G>A:p.Q87Q,SURF1:NM_003172:exon6:c.588G>A:p.Q196Q	-	-	-	-0.069732819 (45.6703%)	1.02E-13(96.0219%)
chr20	58440442	58440442	C	A	0	1	SYCP2	splicing	NM_014258:exon44:c.4515+1G>T	0.635:T	-	-	1.549298487 (96.4517%)	0.999993567(2.2826%)
chr20	58443622	58443622	G	C	0	6	SYCP2	splicing	SYCP2:NM_014258:exon38:c.3834C>G:p.G1278G	-	1.74e-05	-	1.549298487 (96.4517%)	0.999993567(2.2826%)
chr20	58457150	58457150	A	G	0	1	SYCP2	splicing	SYCP2:NM_014258:exon27:c.2600T>C:p.V867A	0.214:T	0.0005	3.23e-05	1.549298487 (96.4517%)	0.999993567(2.2826%)
chr20	58467046	58467046	-	T	0	1	SYCP2	frameshift insertion;potential splicing	SYCP2:NM_014258:exon24:c.2362dupA:p.M788Nfs*22	-	0.0006	-	1.549298487 (96.4517%)	0.999993567(2.2826%)
chr20	58467461	58467461	-	T	0	1	SYCP2	frameshift insertion	SYCP2:NM_014258:exon24:c.1947dupA:p.L650Tfs*2	-	-	-	1.549298487 (96.4517%)	0.999993567(2.2826%)
chr20	58468198	58468198	T	A	0	6	SYCP2	splicing	SYCP2:NM_014258:exon22:c.1792A>T:p.I598L	0.141:T	8.24e-06	-	1.549298487 (96.4517%)	0.999993567(2.2826%)
chr20	58468198	58468198	T	C	0	1	SYCP2	splicing	SYCP2:NM_014258:exon22:c.1792A>G:p.I598V	0.072:T	0	3.24e-05	1.549298487 (96.4517%)	0.999993567(2.2826%)
chr20	58468253	58468253	A	G	0	2	SYCP2	splicing	SYCP2:NM_014258:exon22:c.1737T>C:p.S579S	-	-	-	1.549298487 (96.4517%)	0.999993567(2.2826%)
chr20	58475799	58475799	C	T	0	1	SYCP2	splicing	SYCP2:NM_014258:exon17:c.1257G>A:p.Q419Q	-	-	-	1.549298487 (96.4517%)	0.999993567(2.2826%)
chr6	152453258	152453258	G	A	0	4	SYNE1	splicing	SYNE1:NM_001347702:exon16:c.2627C>T:p.T876M,SYNE1:NM_001347701:exon17:c.2699C>T:p.T900M,SYNE1:NM_033071:exon144:c.25949C>T:p.T8650M,SYNE1:NM_182961:exon144:c.26093C>T:p.T8698M	0.321:T	5.69e-05	6.46e-05	-1.101801404 (7.70433%)	3.75E-27(99.4458%)
chr6	152466622	152466622	C	T	0	1	SYNE1	splicing	SYNE1:NM_001347702:exon9:c.1510G>A:p.G504R,SYNE1:NM_033071:exon137:c.24832G>A:p.G8278R	0.681:T	1.22e-05	-	-1.101801404 (7.70433%)	3.75E-27(99.4458%)
chr6	152476025	152476025	A	G	0	3	SYNE1	splicing	NM_033071:exon132:c.23916+2T>C;NM_001347701:exon6:c.735+2T>C;NM_001347702:exon4:c.594+2T>C;NM_182961:exon133:c.24129+2T>C	0.764:D	2.44e-05	3.23e-05	-1.101801404 (7.70433%)	3.75E-27(99.4458%)
chr6	152534838	152534838	C	T	0	1	SYNE1	stopgain	SYNE1:NM_033071:exon122:c.22190G>A:p.W7397X,SYNE1:NM_182961:exon123:c.22403G>A:p.W7468X	0.819:D	-	-	-1.101801404 (7.70433%)	3.75E-27(99.4458%)
chr6	152539539	152539539	-	T	0	1	SYNE1	splicing	NM_033071:exon120:c.21832-1->A;NM_182961:exon121:c.22045-1->A	-	9.37e-05	3.28e-05	-1.101801404 (7.70433%)	3.75E-27(99.4458%)
chr6	152545629	152545629	C	G	0	1	SYNE1	splicing	SYNE1:NM_033071:exon116:c.21309G>C:p.Q7103H,SYNE1:NM_182961:exon117:c.21522G>C:p.Q7174H	0.603:T	-	-	-1.101801404 (7.70433%)	3.75E-27(99.4458%)
chr6	152555097	152555097	T	G	0	2	SYNE1	splicing	SYNE1:NM_033071:exon111:c.20318A>C:p.E6773A,SYNE1:NM_182961:exon112:c.20531A>C:p.E6844A	0.820:D	-	-	-1.101801404 (7.70433%)	3.75E-27(99.4458%)
chr6	152558082	152558082	G	A	0	5	SYNE1	splicing	SYNE1:NM_033071:exon108:c.19856C>T:p.T6619M,SYNE1:NM_182961:exon109:c.20069C>T:p.T6690M	0.332:T	4.07e-05	3.23e-05	-1.101801404 (7.70433%)	3.75E-27(99.4458%)
chr6	152560677	152560677	G	T	0	1	SYNE1	stopgain	SYNE1:NM_033071:exon107:c.19845C>A:p.Y6615X,SYNE1:NM_182961:exon108:c.20058C>A:p.Y6686X	0.589:T	-	-	-1.101801404 (7.70433%)	3.75E-27(99.4458%)
chr6	152583322	152583322	C	T	0	1	SYNE1	splicing	SYNE1:NM_033071:exon100:c.18604G>A:p.E6202K,SYNE1:NM_182961:exon101:c.18817G>A:p.E6273K	0.318:T	0.0001	0.0001	-1.101801404 (7.70433%)	3.75E-27(99.4458%)
chr6	152631046	152631046	-	AG	0	1	SYNE1	frameshift insertion	SYNE1:NM_033071:exon89:c.16912_16913insCT:p.C5638Sfs*39,SYNE1:NM_182961:exon90:c.17125_17126insCT:p.C5709Sfs*39	-	-	-	-1.101801404 (7.70433%)	3.75E-27(99.4458%)
chr6	152640152	152640152	-	A	0	1	SYNE1	splicing	NM_033071:exon84:c.16024-2->T;NM_182961:exon85:c.16237-2->T	-	8.14e-06	-	-1.101801404 (7.70433%)	3.75E-27(99.4458%)
chr6	152646220	152646220	T	C	0	1	SYNE1	splicing	SYNE1:NM_033071:exon80:c.15443A>G:p.K5148R,SYNE1:NM_182961:exon81:c.15656A>G:p.K5219R	0.484:T	-	-	-1.101801404 (7.70433%)	3.75E-27(99.4458%)
chr6	152658151	152658151	A	G	0	2	SYNE1	splicing	SYNE1:NM_033071:exon75:c.12140T>C:p.I4047T,SYNE1:NM_182961:exon76:c.12353T>C:p.I4118T	0.669:T	1.23e-05	9.69e-05	-1.101801404 (7.70433%)	3.75E-27(99.4458%)
chr6	152673252	152673252	C	-	0	1	SYNE1	frameshift deletion	SYNE1:NM_033071:exon70:c.11445delG:p.Q3815Hfs*2,SYNE1:NM_182961:exon70:c.11490delG:p.Q3830Hfs*2	-	-	-	-1.101801404 (7.70433%)	3.75E-27(99.4458%)
chr6	152673302	152673302	-	T	0	1	SYNE1	frameshift insertion	SYNE1:NM_033071:exon70:c.11394dupA:p.G3799Rfs*10,SYNE1:NM_182961:exon70:c.11439dupA:p.G3814Rfs*10	-	-	-	-1.101801404 (7.70433%)	3.75E-27(99.4458%)
chr6	152697632	152697632	G	A	0	2	SYNE1	stopgain	SYNE1:NM_033071:exon58:c.9229C>T:p.R3077X,SYNE1:NM_182961:exon58:c.9208C>T:p.R3070X	0.588:T	1.22e-05	3.23e-05	-1.101801404 (7.70433%)	3.75E-27(99.4458%)
chr6	152706955	152706955	C	-	0	1	SYNE1	frameshift deletion	SYNE1:NM_033071:exon55:c.8527delG:p.E2843Kfs*2,SYNE1:NM_182961:exon55:c.8506delG:p.E2836Kfs*2	-	-	-	-1.101801404 (7.70433%)	3.75E-27(99.4458%)
chr6	152725449	152725449	A	T	0	1	SYNE1	splicing	SYNE1:NM_033071:exon46:c.6745T>A:p.S2249T,SYNE1:NM_182961:exon46:c.6724T>A:p.S2242T	0.060:T	2.85e-05	-	-1.101801404 (7.70433%)	3.75E-27(99.4458%)
chr6	152737999	152737999	-	G	0	1	SYNE1	frameshift insertion	SYNE1:NM_033071:exon41:c.5593dupC:p.Q1865Pfs*41,SYNE1:NM_182961:exon41:c.5572dupC:p.Q1858Pfs*41	-	-	-	-1.101801404 (7.70433%)	3.75E-27(99.4458%)
chr6	152762314	152762314	A	-	0	1	SYNE1	stopgain	SYNE1:NM_033071:exon32:c.4121delT:p.L1374fs*0,SYNE1:NM_182961:exon32:c.4100delT:p.L1367fs*0	-	-	-	-1.101801404 (7.70433%)	3.75E-27(99.4458%)
chr6	152771836	152771836	C	A	0	1	SYNE1	stopgain	SYNE1:NM_033071:exon27:c.3340G>T:p.E1114X,SYNE1:NM_182961:exon27:c.3319G>T:p.E1107X	0.671:T	-	-	-1.101801404 (7.70433%)	3.75E-27(99.4458%)
chr6	152776647	152776647	G	A	0	1	SYNE1	stopgain	SYNE1:NM_033071:exon24:c.2827C>T:p.R943X,SYNE1:NM_182961:exon24:c.2806C>T:p.R936X	0.621:T	1.22e-05	-	-1.101801404 (7.70433%)	3.75E-27(99.4458%)
chr6	152804386	152804386	T	G	0	1	SYNE1	splicing	NM_033071:exon14:c.1207-2A>C;NM_182961:exon14:c.1186-2A>C	0.707:D	-	-	-1.101801404 (7.70433%)	3.75E-27(99.4458%)
chr6	152819877	152819877	C	G	0	3	SYNE1	splicing	SYNE1:NM_033071:exon11:c.960G>C:p.K320N,SYNE1:NM_182961:exon11:c.939G>C:p.K313N	0.198:T	1.29e-05	-	-1.101801404 (7.70433%)	3.75E-27(99.4458%)
chr6	152823876	152823876	G	A	0	2	SYNE1	splicing	SYNE1:NM_033071:exon10:c.801C>T:p.D267D,SYNE1:NM_182961:exon10:c.780C>T:p.D260D	-	4.48e-05	0.0001	-1.101801404 (7.70433%)	3.75E-27(99.4458%)
chr6	152832706	152832706	C	T	0	2	SYNE1	splicing	SYNE1:NM_033071:exon6:c.330G>A:p.P110P	-	6.51e-05	6.47e-05	-1.101801404 (7.70433%)	3.75E-27(99.4458%)
chrX	70609515	70609515	A	G	0	2	TAF1	splicing	TAF1:NM_001286074:exon18:c.2841A>G:p.E947E,TAF1:NM_004606:exon18:c.2841A>G:p.E947E,TAF1:NM_138923:exon18:c.2778A>G:p.E926E	-	2.95e-05	-	-2.473348302 (1.10558%)	0.999999756(1.2510%)
chrX	70683826	70683826	C	A	0	1	TAF1	stopgain	TAF1:NM_001286074:exon38:c.5618C>A:p.S1873X,TAF1:NM_004606:exon38:c.5612C>A:p.S1871X,TAF1:NM_138923:exon38:c.5549C>A:p.S1850X	0.730:D	-	-	-2.473348302 (1.10558%)	0.999999756(1.2510%)
chr1	109608852	109608852	G	A	0	1	TAF13	stopgain	TAF13:NM_005645:exon3:c.109C>T:p.R37X	0.598:T	2.23e-05	-	-0.024429508 (48.7439%)	0.019850195(51.6982%)
chr7	99704991	99704992	GT	-	0	1	TAF6	frameshift deletion	TAF6:NM_001190415:exon15:c.2022_2023del:p.L675Qfs*98,TAF6:NM_005641:exon15:c.1911_1912del:p.L638Qfs*98,TAF6:NM_139315:exon15:c.1911_1912del:p.L638Qfs*98	-	-	-	-1.270984505 (5.73049%)	0.000674165(66.0521%)
chr7	99709875	99709875	C	T	0	1	TAF6	splicing	TAF6:NM_001190415:exon7:c.687G>A:p.G229G,TAF6:NM_005641:exon7:c.576G>A:p.G192G,TAF6:NM_139315:exon7:c.576G>A:p.G192G	-	8.25e-06	-	-1.270984505 (5.73049%)	0.000674165(66.0521%)
chr7	99717345	99717348	TTGT	-	0	2	TAF6	frameshift deletion	TAF6:NM_001190415:exon1:c.22_25del:p.T8Sfs*35	-	3.66e-05	-	-1.270984505 (5.73049%)	0.000674165(66.0521%)
chr17	61176609	61176609	T	C	0	1	TANC2	splicing	NM_025185:exon3:c.211+2T>C	0.428:T	4.19e-06	-	-3.875664698 (0.318361%)	0.999999966(0.8999%)
chr17	61271500	61271500	G	A	0	1	TANC2	splicing	TANC2:NM_025185:exon4:c.360G>A:p.Q120Q	-	8.24e-06	-	-3.875664698 (0.318361%)	0.999999966(0.8999%)
chr17	61392030	61392030	C	A	0	1	TANC2	splicing	TANC2:NM_025185:exon8:c.1219C>A:p.H407N	0.538:T	-	-	-3.875664698 (0.318361%)	0.999999966(0.8999%)
chr16	2525171	2525171	G	A	0	1	TBC1D24	splicing	-	-	-	3.59e-05	-0.684709751 (15.9759%)	5.84E-07(83.4348%)
chr16	2550490	2550490	C	T	0	1	TBC1D24	splicing	TBC1D24:NM_020705:exon6:c.1506C>T:p.V502V,TBC1D24:NM_001199107:exon7:c.1524C>T:p.V508V	-	-	3.24e-05	-0.684709751 (15.9759%)	5.84E-07(83.4348%)
chr6	13320955	13320955	A	-	0	1	TBC1D7	frameshift deletion	TBC1D7:NM_001318806:exon3:c.485delT:p.L162Cfs*10	-	-	-	0.277190566 (67.944%)	8.30E-06(78.4801%)
chr6	13320958	13320961	AAGT	-	0	2	TBC1D7	frameshift deletion	TBC1D7:NM_001318806:exon3:c.479_482del:p.Y160Ffs*11	-	1.52e-05	-	0.277190566 (67.944%)	8.30E-06(78.4801%)
chr2	162274342	162274342	-	AAATCGGGTCTATATGCATCCGGATTCCCCCAACACTGGGGCTCACTGGATGCGC	0	1	TBR1	splicing	NM_006593:exon2:c.847+1->AAATCGGGTCTATATGCATCCGGATTCCCCCAACACTGGGGCTCACTGGATGCGC	-	-	-	-0.844818754 (11.9125%)	0.993588037(8.9383%)
chr2	162274832	162274832	-	GAT	0	1	TBR1	nonframeshift insertion;potential splicing	TBR1:NM_006593:exon3:c.968_969insGAT:p.M324_V325insM	-	-	-	-0.844818754 (11.9125%)	0.993588037(8.9383%)
chr2	162274835	162274835	-	GGTTTTACAGTCCTTGCACAAGTAC	0	1	TBR1	splicing	NM_006593:exon3:c.969+2->GGTTTTACAGTCCTTGCACAAGTAC	-	-	-	-0.844818754 (11.9125%)	0.993588037(8.9383%)
chr22	42611347	42611347	C	T	0	2	TCF20	splicing	-	-	-	-	-3.824233709 (0.341514%)	0.999977934(2.8368%)
chr10	114849206	114849206	C	-	0	1	TCF7L2	frameshift deletion	TCF7L2:NM_001146283:exon5:c.531delC:p.S180Qfs*12	-	0	-	-0.890122996 (11.0269%)	0.989605029(9.9753%)
chr10	114910882	114910882	C	T	0	1	TCF7L2	splicing	TCF7L2:NM_001349870:exon5:c.572C>T:p.S191L,TCF7L2:NM_001349871:exon5:c.452C>T:p.S151L,TCF7L2:NM_001198530:exon7:c.830C>T:p.S277L,TCF7L2:NM_001146284:exon8:c.920C>T:p.S307L,TCF7L2:NM_001146285:exon8:c.932C>T:p.S311L,TCF7L2:NM_001146286:exon8:c.932C>T:p.S311L,TCF7L2:NM_001198525:exon8:c.947C>T:p.S316L,TCF7L2:NM_001198526:exon8:c.932C>T:p.S311L,TCF7L2:NM_001198527:exon8:c.920C>T:p.S307L,TCF7L2:NM_00…	0.658:T	2.44e-05	-	-0.890122996 (11.0269%)	0.989605029(9.9753%)
chr10	114925402	114925402	C	-	0	1	TCF7L2	frameshift deletion	TCF7L2:NM_001146285:exon13:c.1411delC:p.S473Pfs*4,TCF7L2:NM_001198526:exon13:c.1411delC:p.S473Pfs*4,TCF7L2:NM_001146274:exon14:c.1480delC:p.S496Pfs*4,TCF7L2:NM_030756:exon14:c.1462delC:p.S490Pfs*4	-	3.28e-05	-	-0.890122996 (11.0269%)	0.989605029(9.9753%)
chr10	114925705	114925705	-	CG	0	1	TCF7L2	frameshift insertion	TCF7L2:NM_001146285:exon13:c.1714_1715insCG:p.L573Rfs*6,TCF7L2:NM_001198526:exon13:c.1714_1715insCG:p.L573Rfs*6,TCF7L2:NM_001146274:exon14:c.1783_1784insCG:p.L596Rfs*6,TCF7L2:NM_030756:exon14:c.1765_1766insCG:p.L590Rfs*6	-	-	-	-0.890122996 (11.0269%)	0.989605029(9.9753%)
chr3	100467241	100467241	-	ATCA	0	1	TFG	frameshift insertion	TFG:NM_001007565:exon8:c.1069_1070insATCA:p.P359Sfs*21,TFG:NM_001195478:exon8:c.1069_1070insATCA:p.P359Sfs*21,TFG:NM_001195479:exon8:c.1057_1058insATCA:p.P355Sfs*21,TFG:NM_006070:exon8:c.1069_1070insATCA:p.P359Sfs*21	-	-	-	0.083031743 (56.2341%)	0.757056423(22.8861%)
chr11	2188135	2188135	-	A	0	1	TH	frameshift insertion	TH:NM_000360:exon7:c.822_823insT:p.V275Cfs*50,TH:NM_199292:exon8:c.915_916insT:p.V306Cfs*50,TH:NM_199293:exon8:c.903_904insT:p.V302Cfs*50	-	-	-	0.203301238 (64.0658%)	0.004098744(58.9355%)
chr11	2189139	2189139	G	A	0	1	TH	stopgain	TH:NM_000360:exon5:c.601C>T:p.Q201X,TH:NM_199292:exon6:c.694C>T:p.Q232X,TH:NM_199293:exon6:c.682C>T:p.Q228X	0.409:T	4.15e-06	-	0.203301238 (64.0658%)	0.004098744(58.9355%)
chr11	2189322	2189322	G	A	0	1	TH	splicing	TH:NM_000360:exon4:c.575C>T:p.P192L,TH:NM_199292:exon5:c.668C>T:p.P223L,TH:NM_199293:exon5:c.656C>T:p.P219L	0.968:D	8.13e-06	-	0.203301238 (64.0658%)	0.004098744(58.9355%)
chr11	2189722	2189722	C	T	0	1	TH	splicing	TH:NM_000360:exon3:c.486G>A:p.K162K,TH:NM_199292:exon4:c.579G>A:p.K193K,TH:NM_199293:exon4:c.567G>A:p.K189K	-	-	-	0.203301238 (64.0658%)	0.004098744(58.9355%)
chr11	2189844	2189844	G	A	0	1	TH	stopgain	TH:NM_000360:exon3:c.364C>T:p.R122X,TH:NM_199292:exon4:c.457C>T:p.R153X,TH:NM_199293:exon4:c.445C>T:p.R149X	0.260:T	5.46e-05	3.24e-05	0.203301238 (64.0658%)	0.004098744(58.9355%)
chr11	2192928	2192928	A	T	0	1	TH	splicing	TH:NM_000360:exon1:c.89T>A:p.M30K,TH:NM_199292:exon1:c.89T>A:p.M30K,TH:NM_199293:exon1:c.89T>A:p.M30K	0.849:D	-	-	0.203301238 (64.0658%)	0.004098744(58.9355%)
chr17	60654135	60654135	A	G	0	4	TLK2	splicing	TLK2:NM_001284363:exon11:c.1091A>G:p.K364R,TLK2:NM_001330418:exon13:c.740A>G:p.K247R,TLK2:NM_006852:exon13:c.1187A>G:p.K396R,TLK2:NM_001284333:exon14:c.1253A>G:p.K418R	0.614:T	1.22e-05	-	-0.596448056 (18.5865%)	0.999999806(1.1962%)
chr17	60663587	60663587	A	G	0	1	TLK2	splicing	TLK2:NM_001284363:exon14:c.1364A>G:p.K455R,TLK2:NM_001330418:exon16:c.1013A>G:p.K338R,TLK2:NM_006852:exon16:c.1460A>G:p.K487R,TLK2:NM_001284333:exon17:c.1526A>G:p.K509R	0.575:T	-	-	-0.596448056 (18.5865%)	0.999999806(1.1962%)
chr1	175325455	175325455	G	A	0	1	TNR	splicing	TNR:NM_001328635:exon16:c.2119C>T:p.L707F,TNR:NM_003285:exon16:c.3118C>T:p.L1040F	0.245:T	3.26e-05	3.23e-05	-0.089910353 (44.148%)	0.987762732(10.4088%)
chr1	175331798	175331798	C	T	0	1	TNR	splicing	NM_001328635:exon14:c.1855+1G>A;NM_003285:exon14:c.2854+1G>A	0.712:D	-	-	-0.089910353 (44.148%)	0.987762732(10.4088%)
chr1	175365680	175365680	G	A	0	1	TNR	splicing	TNR:NM_001328635:exon5:c.241C>T:p.H81Y,TNR:NM_003285:exon5:c.1240C>T:p.H414Y	0.110:T	4.07e-05	6.46e-05	-0.089910353 (44.148%)	0.987762732(10.4088%)
chr1	175365838	175365838	G	A	0	1	TNR	splicing	TNR:NM_001328635:exon5:c.83C>T:p.P28L,TNR:NM_003285:exon5:c.1082C>T:p.P361L	0.888:D	1.22e-05	-	-0.089910353 (44.148%)	0.987762732(10.4088%)
chr22	40681650	40681650	G	A	0	1	TNRC6B	splicing	TNRC6B:NM_015088:exon10:c.3254G>A:p.G1085D,TNRC6B:NM_001162501:exon12:c.3584G>A:p.G1195D,TNRC6B:NM_001024843:exon13:c.1172G>A:p.G391D	0.566:T	-	-	-1.63119868 (3.24149%)	0.999999803(1.2016%)
chr22	40704652	40704652	T	C	0	2	TNRC6B	splicing	TNRC6B:NM_015088:exon14:c.3927T>C:p.N1309N,TNRC6B:NM_001162501:exon16:c.4257T>C:p.N1419N,TNRC6B:NM_001024843:exon17:c.1845T>C:p.N615N	-	2.88e-05	-	-1.63119868 (3.24149%)	0.999999803(1.2016%)
chr8	140743394	140743394	C	-	0	1	TRAPPC9	frameshift deletion	TRAPPC9:NM_001321646:exon22:c.3330delG:p.F1111Sfs*111,TRAPPC9:NM_001160372:exon23:c.3357delG:p.F1120Sfs*111,TRAPPC9:NM_031466:exon23:c.3651delG:p.F1218Sfs*111	-	-	-	-0.329836902 (29.8217%)	5.76E-06(79.2209%)
chr8	140743471	140743471	C	T	0	1	TRAPPC9	splicing	TRAPPC9:NM_001321646:exon22:c.3253G>A:p.V1085M,TRAPPC9:NM_001160372:exon23:c.3280G>A:p.V1094M,TRAPPC9:NM_031466:exon23:c.3574G>A:p.V1192M	0.613:T	2.05e-05	-	-0.329836902 (29.8217%)	5.76E-06(79.2209%)
chr8	140744420	140744420	A	T	0	1	TRAPPC9	stopgain	TRAPPC9:NM_001321646:exon21:c.3054T>A:p.C1018X,TRAPPC9:NM_001160372:exon22:c.3081T>A:p.C1027X,TRAPPC9:NM_031466:exon22:c.3375T>A:p.C1125X	0.525:T	4.53e-06	-	-0.329836902 (29.8217%)	5.76E-06(79.2209%)
chr8	140922435	140922435	G	A	0	1	TRAPPC9	stopgain	TRAPPC9:NM_001321646:exon19:c.2893C>T:p.R965X,TRAPPC9:NM_001160372:exon20:c.2920C>T:p.R974X,TRAPPC9:NM_031466:exon20:c.3214C>T:p.R1072X	0.134:T	4.07e-06	-	-0.329836902 (29.8217%)	5.76E-06(79.2209%)
chr8	141370230	141370230	G	A	0	1	TRAPPC9	stopgain	TRAPPC9:NM_001321646:exon8:c.1387C>T:p.R463X,TRAPPC9:NM_001160372:exon9:c.1414C>T:p.R472X,TRAPPC9:NM_031466:exon9:c.1708C>T:p.R570X	0.312:T	2.84e-05	-	-0.329836902 (29.8217%)	5.76E-06(79.2209%)
chr8	141445285	141445285	-	GA	0	1	TRAPPC9	frameshift insertion	TRAPPC9:NM_001160372:exon4:c.784_785insTC:p.T262Ifs*62,TRAPPC9:NM_001321646:exon4:c.784_785insTC:p.T262Ifs*53,TRAPPC9:NM_031466:exon4:c.1078_1079insTC:p.T360Ifs*62	-	-	-	-0.329836902 (29.8217%)	5.76E-06(79.2209%)
chr8	141445286	141445286	-	A	0	1	TRAPPC9	frameshift insertion	TRAPPC9:NM_001160372:exon4:c.783_784insT:p.T262Yfs*17,TRAPPC9:NM_001321646:exon4:c.783_784insT:p.T262Yfs*17,TRAPPC9:NM_031466:exon4:c.1077_1078insT:p.T360Yfs*17	-	-	-	-0.329836902 (29.8217%)	5.76E-06(79.2209%)
chr8	141445288	141445288	-	ACTAT	0	1	TRAPPC9	frameshift insertion	TRAPPC9:NM_001160372:exon4:c.781_782insATAGT:p.G261Dfs*64,TRAPPC9:NM_001321646:exon4:c.781_782insATAGT:p.G261Dfs*55,TRAPPC9:NM_031466:exon4:c.1075_1076insATAGT:p.G359Dfs*64	-	-	-	-0.329836902 (29.8217%)	5.76E-06(79.2209%)
chr8	141461094	141461094	G	A	0	1	TRAPPC9	stopgain	TRAPPC9:NM_001160372:exon2:c.379C>T:p.Q127X,TRAPPC9:NM_001321646:exon2:c.379C>T:p.Q127X,TRAPPC9:NM_031466:exon2:c.673C>T:p.Q225X	0.811:D	-	-	-0.329836902 (29.8217%)	5.76E-06(79.2209%)
chr8	141461367	141461368	TA	-	0	1	TRAPPC9	stopgain	TRAPPC9:NM_001160372:exon2:c.105_106del:p.Y35fs*0,TRAPPC9:NM_001321646:exon2:c.105_106del:p.Y35fs*0,TRAPPC9:NM_031466:exon2:c.399_400del:p.Y133fs*0	-	-	-	-0.329836902 (29.8217%)	5.76E-06(79.2209%)
chr8	141468493	141468493	C	-	0	1	TRAPPC9	frameshift deletion	TRAPPC9:NM_031466:exon1:c.171delG:p.Y58Tfs*21	-	1.44e-05	-	-0.329836902 (29.8217%)	5.76E-06(79.2209%)
chr5	14286980	14286980	C	T	0	2	TRIO	splicing	TRIO:NM_007118:exon4:c.348C>T:p.S116S	-	7e-05	0.0001	-4.532800748 (0.150498%)	1(0.1536%)
chr5	14359640	14359640	C	T	0	1	TRIO	splicing	TRIO:NM_007118:exon13:c.2391C>T:p.D797D	-	1.63e-05	3.23e-05	-4.532800748 (0.150498%)	1(0.1536%)
chr5	14485179	14485179	T	G	0	2	TRIO	splicing	TRIO:NM_007118:exon47:c.6659T>G:p.V2220G	0.804:D	0.0003	-	-4.532800748 (0.150498%)	1(0.1536%)
chr5	14488223	14488223	C	T	0	1	TRIO	stopgain	TRIO:NM_007118:exon48:c.7486C>T:p.R2496X	0.780:D	-	-	-4.532800748 (0.150498%)	1(0.1536%)
chr5	14497127	14497127	G	T	0	4	TRIO	splicing	NM_007118:exon50:c.8019+1G>T	0.718:D	1.22e-05	3.23e-05	-4.532800748 (0.150498%)	1(0.1536%)
chr2	230655841	230655841	G	A	0	1	TRIP12	splicing	TRIP12:NM_001284216:exon27:c.3507C>T:p.H1169H,TRIP12:NM_001284215:exon29:c.4416C>T:p.H1472H,TRIP12:NM_001348316:exon29:c.4416C>T:p.H1472H,TRIP12:NM_001348317:exon29:c.4401C>T:p.H1467H,TRIP12:NM_001348318:exon29:c.4401C>T:p.H1467H,TRIP12:NM_001348331:exon29:c.4320C>T:p.H1440H,TRIP12:NM_004238:exon29:c.4317C>T:p.H1439H,TRIP12:NM_001284214:exon30:c.4461C>T:p.H1487H,TRIP12:NM_001348315:exon30:c.4461C…	-	5.28e-05	9.69e-05	-3.20710999 (0.567261%)	1(0.2140%)
chr2	230678950	230678950	G	A	0	1	TRIP12	splicing	TRIP12:NM_001284216:exon9:c.788C>T:p.A263V,TRIP12:NM_001284215:exon11:c.1697C>T:p.A566V,TRIP12:NM_001348316:exon11:c.1697C>T:p.A566V,TRIP12:NM_001348317:exon11:c.1697C>T:p.A566V,TRIP12:NM_001348318:exon11:c.1697C>T:p.A566V,TRIP12:NM_001348331:exon11:c.1697C>T:p.A566V,TRIP12:NM_004238:exon11:c.1679C>T:p.A560V,TRIP12:NM_001284214:exon12:c.1823C>T:p.A608V,TRIP12:NM_001348315:exon12:c.1823C>T:p.A608V…	0.893:D	0.0003	0.0001	-3.20710999 (0.567261%)	1(0.2140%)
chr2	230695537	230695537	C	G	0	1	TRIP12	splicing	TRIP12:NM_001284216:exon4:c.254G>C:p.G85A,TRIP12:NM_001284215:exon6:c.1163G>C:p.G388A,TRIP12:NM_001348316:exon6:c.1163G>C:p.G388A,TRIP12:NM_001348317:exon6:c.1163G>C:p.G388A,TRIP12:NM_001348318:exon6:c.1163G>C:p.G388A,TRIP12:NM_001348331:exon6:c.1163G>C:p.G388A,TRIP12:NM_004238:exon6:c.1145G>C:p.G382A,TRIP12:NM_001284214:exon7:c.1289G>C:p.G430A,TRIP12:NM_001348315:exon7:c.1289G>C:p.G430A,TRIP12:N…	0.630:T	-	-	-3.20710999 (0.567261%)	1(0.2140%)
chr2	230701699	230701699	G	A	0	1	TRIP12	splicing	TRIP12:NM_001284216:exon3:c.100C>T:p.R34W,TRIP12:NM_001284215:exon5:c.1009C>T:p.R337W,TRIP12:NM_001348316:exon5:c.1009C>T:p.R337W,TRIP12:NM_001348317:exon5:c.1009C>T:p.R337W,TRIP12:NM_001348318:exon5:c.1009C>T:p.R337W,TRIP12:NM_001348331:exon5:c.1009C>T:p.R337W,TRIP12:NM_004238:exon5:c.1009C>T:p.R337W,TRIP12:NM_001284214:exon6:c.1135C>T:p.R379W,TRIP12:NM_001348315:exon6:c.1135C>T:p.R379W,TRIP12:N…	0.755:D	1.06e-05	3.23e-05	-3.20710999 (0.567261%)	1(0.2140%)
chr2	230724290	230724290	-	CTTCCTC	0	1	TRIP12	frameshift insertion;potential splicing	TRIP12:NM_001284215:exon3:c.98_99insGAGGAAG:p.S34Rfs*33,TRIP12:NM_001348316:exon3:c.98_99insGAGGAAG:p.S34Rfs*33,TRIP12:NM_001348317:exon3:c.98_99insGAGGAAG:p.S34Rfs*33,TRIP12:NM_001348318:exon3:c.98_99insGAGGAAG:p.S34Rfs*33,TRIP12:NM_001348331:exon3:c.98_99insGAGGAAG:p.S34Rfs*33,TRIP12:NM_004238:exon3:c.98_99insGAGGAAG:p.S34Rfs*33,TRIP12:NM_001284214:exon4:c.224_225insGAGGAAG:p.S76Rfs*33,TRIP12:N…	-	-	-	-3.20710999 (0.567261%)	1(0.2140%)
chr4	100477301	100477302	AC	-	0	1	TRMT10A	splicing	NM_001134665:exon5:r.spl;NM_001134666:exon5:r.spl;NM_152292:exon5:r.spl	-	-	-	0.075535263 (55.6958%)	2.84E-05(75.2757%)
chr4	100480298	100480310	TTGAAACACATAC	-	0	1	TRMT10A	splicing	-	-	-	-	0.075535263 (55.6958%)	2.84E-05(75.2757%)
chr9	135772140	135772140	G	T	0	1	TSC1	splicing	TSC1:NM_001162427:exon22:c.2824C>A:p.L942I,TSC1:NM_000368:exon23:c.2977C>A:p.L993I,TSC1:NM_001162426:exon23:c.2974C>A:p.L992I	0.174:T	-	-	-0.568972928 (19.4605%)	0.999978334(2.8148%)
chr9	135779204	135779204	C	T	0	1	TSC1	splicing	TSC1:NM_001162427:exon16:c.1889G>A:p.G630D,TSC1:NM_000368:exon17:c.2042G>A:p.G681D,TSC1:NM_001162426:exon17:c.2039G>A:p.G680D	0.982:D	-	-	-0.568972928 (19.4605%)	0.999978334(2.8148%)
chr9	135804339	135804339	A	T	0	2	TSC1	splicing	-	-	-	-	-0.568972928 (19.4605%)	0.999978334(2.8148%)
chr16	2098068	2098068	-	AAGTGGCGGTCCCCACGGGGC	0	1	TSC2	splicing	NM_001318831:exon1:UTR5;NM_001318827:exon1:UTR5;NM_000548:exon1:UTR5;NM_001318829:exon1:UTR5;NM_001114382:exon1:UTR5;NM_001077183:exon1:UTR5	-	-	3.25e-05	-2.944580835 (0.729335%)	0.999999983(0.8176%)
chr16	2106770	2106770	G	A	0	1	TSC2	splicing	TSC2:NM_001318831:exon5:c.174G>A:p.K58K,TSC2:NM_001318827:exon7:c.663G>A:p.K221K,TSC2:NM_001318829:exon7:c.627G>A:p.K209K,TSC2:NM_000548:exon8:c.774G>A:p.K258K,TSC2:NM_001077183:exon8:c.774G>A:p.K258K,TSC2:NM_001114382:exon8:c.774G>A:p.K258K,TSC2:NM_001318832:exon8:c.807G>A:p.K269K	-	-	-	-2.944580835 (0.729335%)	0.999999983(0.8176%)
chr16	2121616	2121616	A	T	0	3	TSC2	splicing	TSC2:NM_001318831:exon15:c.1345A>T:p.M449L,TSC2:NM_001318827:exon17:c.1834A>T:p.M612L,TSC2:NM_001318829:exon17:c.1798A>T:p.M600L,TSC2:NM_000548:exon18:c.1945A>T:p.M649L,TSC2:NM_001077183:exon18:c.1945A>T:p.M649L,TSC2:NM_001114382:exon18:c.1945A>T:p.M649L,TSC2:NM_001318832:exon18:c.1978A>T:p.M660L	0.689:T	4.08e-06	-	-2.944580835 (0.729335%)	0.999999983(0.8176%)
chr16	2122363	2122363	T	C	0	4	TSC2	splicing	TSC2:NM_001318831:exon17:c.1619T>C:p.M540T,TSC2:NM_001318827:exon19:c.2108T>C:p.M703T,TSC2:NM_001318829:exon19:c.2072T>C:p.M691T,TSC2:NM_000548:exon20:c.2219T>C:p.M740T,TSC2:NM_001077183:exon20:c.2219T>C:p.M740T,TSC2:NM_001114382:exon20:c.2219T>C:p.M740T,TSC2:NM_001318832:exon20:c.2252T>C:p.M751T	0.958:D	1.22e-05	-	-2.944580835 (0.729335%)	0.999999983(0.8176%)
chr16	2127726	2127726	A	G	0	1	TSC2	splicing	TSC2:NM_000548:exon26:c.2965A>G:p.S989G,TSC2:NM_001114382:exon26:c.2965A>G:p.S989G	0.872:D	-	-	-2.944580835 (0.729335%)	0.999999983(0.8176%)
chr16	2132437	2132437	T	G	0	1	TSC2	splicing	TSC2:NM_001318831:exon28:c.3083T>G:p.V1028G,TSC2:NM_000548:exon32:c.3815T>G:p.V1272G	0.884:D	4.07e-06	-	-2.944580835 (0.729335%)	0.999999983(0.8176%)
chr16	2137864	2137864	G	A	0	1	TSC2	splicing	TSC2:NM_001318831:exon35:c.4258G>A:p.G1420S,TSC2:NM_001318827:exon36:c.4681G>A:p.G1561S,TSC2:NM_001318829:exon36:c.4645G>A:p.G1549S,TSC2:NM_001077183:exon37:c.4789G>A:p.G1597S,TSC2:NM_001318832:exon37:c.4822G>A:p.G1608S,TSC2:NM_001114382:exon38:c.4921G>A:p.G1641S,TSC2:NM_000548:exon39:c.4990G>A:p.G1664S	0.938:D	-	-	-2.944580835 (0.729335%)	0.999999983(0.8176%)
chr16	2138447	2138447	A	G	0	1	TSC2	splicing	TSC2:NM_001318831:exon38:c.4528A>G:p.I1510V,TSC2:NM_001318827:exon39:c.4951A>G:p.I1651V,TSC2:NM_001318829:exon39:c.4915A>G:p.I1639V,TSC2:NM_001077183:exon40:c.5059A>G:p.I1687V,TSC2:NM_001318832:exon40:c.5092A>G:p.I1698V,TSC2:NM_001114382:exon41:c.5191A>G:p.I1731V,TSC2:NM_000548:exon42:c.5260A>G:p.I1754V	0.805:D	-	-	-2.944580835 (0.729335%)	0.999999983(0.8176%)
chr3	12526015	12526015	A	C	0	1	TSEN2	splicing	-	-	-	-	0.228137296 (65.2697%)	0.000104861(71.6543%)
chr3	12531322	12531322	C	-	0	1	TSEN2	frameshift deletion	TSEN2:NM_001145392:exon2:c.23delC:p.P9Qfs*24,TSEN2:NM_001145393:exon2:c.23delC:p.P9Qfs*24,TSEN2:NM_001145394:exon2:c.23delC:p.P9Qfs*24,TSEN2:NM_001321277:exon2:c.23delC:p.P9Qfs*24,TSEN2:NM_001321278:exon2:c.23delC:p.P9Qfs*25,TSEN2:NM_001321279:exon2:c.23delC:p.P9Qfs*24,TSEN2:NM_025265:exon2:c.23delC:p.P9Qfs*24	-	4.07e-06	-	0.228137296 (65.2697%)	0.000104861(71.6543%)
chr3	12531347	12531348	TG	-	0	1	TSEN2	stopgain	TSEN2:NM_001145392:exon2:c.48_49del:p.Y16fs*0,TSEN2:NM_001145393:exon2:c.48_49del:p.Y16fs*0,TSEN2:NM_001145394:exon2:c.48_49del:p.Y16fs*0,TSEN2:NM_001321277:exon2:c.48_49del:p.Y16fs*0,TSEN2:NM_001321278:exon2:c.48_49del:p.Y16fs*0,TSEN2:NM_001321279:exon2:c.48_49del:p.Y16fs*0,TSEN2:NM_025265:exon2:c.48_49del:p.Y16fs*0	-	-	-	0.228137296 (65.2697%)	0.000104861(71.6543%)
chr3	12531350	12531354	GACTT	-	0	1	TSEN2	frameshift deletion	TSEN2:NM_001145392:exon2:c.51_55del:p.T18Rfs*23,TSEN2:NM_001145393:exon2:c.51_55del:p.T18Rfs*23,TSEN2:NM_001145394:exon2:c.51_55del:p.T18Rfs*23,TSEN2:NM_001321277:exon2:c.51_55del:p.T18Rfs*23,TSEN2:NM_001321278:exon2:c.51_55del:p.T18Rfs*23,TSEN2:NM_001321279:exon2:c.51_55del:p.T18Rfs*23,TSEN2:NM_025265:exon2:c.51_55del:p.T18Rfs*23	-	-	-	0.228137296 (65.2697%)	0.000104861(71.6543%)
chr3	12544805	12544806	AG	-	0	1	TSEN2	frameshift deletion	TSEN2:NM_001145392:exon5:c.353_354del:p.Q118Rfs*3,TSEN2:NM_001145393:exon5:c.353_354del:p.Q118Rfs*3,TSEN2:NM_001145394:exon5:c.353_354del:p.Q118Rfs*3,TSEN2:NM_001321277:exon5:c.353_354del:p.Q118Rfs*3,TSEN2:NM_001321278:exon5:c.353_354del:p.Q118Rfs*3,TSEN2:NM_001321279:exon5:c.353_354del:p.Q118Rfs*3,TSEN2:NM_025265:exon5:c.353_354del:p.Q118Rfs*3	-	2.44e-05	3.23e-05	0.228137296 (65.2697%)	0.000104861(71.6543%)
chr3	12545050	12545050	-	A	0	1	TSEN2	frameshift insertion	TSEN2:NM_001145392:exon5:c.599dupA:p.H200Qfs*6,TSEN2:NM_001145393:exon5:c.599dupA:p.H200Qfs*6,TSEN2:NM_001321277:exon5:c.599dupA:p.H200Qfs*6,TSEN2:NM_001321278:exon5:c.599dupA:p.H200Qfs*7,TSEN2:NM_001321279:exon5:c.599dupA:p.H200Qfs*6,TSEN2:NM_025265:exon5:c.599dupA:p.H200Qfs*6	-	-	-	0.228137296 (65.2697%)	0.000104861(71.6543%)
chr3	12545256	12545256	C	-	0	1	TSEN2	frameshift deletion	TSEN2:NM_001145392:exon5:c.804delC:p.S268Rfs*16,TSEN2:NM_001145393:exon5:c.804delC:p.S268Rfs*20,TSEN2:NM_001321277:exon5:c.804delC:p.S268Rfs*16,TSEN2:NM_001321278:exon5:c.804delC:p.S268Rfs*16,TSEN2:NM_001321279:exon5:c.804delC:p.S268Rfs*20,TSEN2:NM_025265:exon5:c.804delC:p.S268Rfs*16,TSEN2:NM_001145394:exon6:c.627delC:p.S209Rfs*16	-	-	-	0.228137296 (65.2697%)	0.000104861(71.6543%)
chr3	12560658	12560658	G	A	0	1	TSEN2	stopgain	TSEN2:NM_001145393:exon7:c.983G>A:p.W328X,TSEN2:NM_001321279:exon7:c.983G>A:p.W328X,TSEN2:NM_001145392:exon8:c.1061G>A:p.W354X,TSEN2:NM_001321277:exon8:c.1061G>A:p.W354X,TSEN2:NM_001321278:exon8:c.1061G>A:p.W354X,TSEN2:NM_025265:exon8:c.1061G>A:p.W354X,TSEN2:NM_001145394:exon9:c.884G>A:p.W295X	0.788:D	-	-	0.228137296 (65.2697%)	0.000104861(71.6543%)
chr3	12560696	12560696	C	T	0	2	TSEN2	splicing	TSEN2:NM_001145393:exon7:c.1021C>T:p.L341L,TSEN2:NM_001321279:exon7:c.1021C>T:p.L341L,TSEN2:NM_001145392:exon8:c.1099C>T:p.L367L,TSEN2:NM_001321277:exon8:c.1099C>T:p.L367L,TSEN2:NM_001321278:exon8:c.1099C>T:p.L367L,TSEN2:NM_025265:exon8:c.1099C>T:p.L367L,TSEN2:NM_001145394:exon9:c.922C>T:p.L308L	-	1.62e-05	-	0.228137296 (65.2697%)	0.000104861(71.6543%)
chr3	12574160	12574160	G	-	0	2	TSEN2	splicing	NM_001145394:exon13:c.1162-1G>-;NM_001145393:exon11:c.1261-1G>-;NM_001321277:exon12:c.1339-1G>-;NM_025265:exon12:c.1339-1G>-;NM_001145392:exon12:c.1339-1G>-;NM_001321279:exon11:c.1261-1G>-	-	-	-	0.228137296 (65.2697%)	0.000104861(71.6543%)
chr3	12574176	12574176	C	T	0	1	TSEN2	stopgain	TSEN2:NM_001145393:exon11:c.1276C>T:p.R426X,TSEN2:NM_001321279:exon11:c.1276C>T:p.R426X,TSEN2:NM_001145392:exon12:c.1354C>T:p.R452X,TSEN2:NM_001321277:exon12:c.1354C>T:p.R452X,TSEN2:NM_025265:exon12:c.1354C>T:p.R452X,TSEN2:NM_001145394:exon13:c.1177C>T:p.R393X	0.657:T	6.1e-05	-	0.228137296 (65.2697%)	0.000104861(71.6543%)
chr3	12580701	12580702	TG	-	0	3	TSEN2	frameshift deletion	TSEN2:NM_001321278:exon12:c.1380_1381del:p.G461Ifs*9	-	-	-	0.228137296 (65.2697%)	0.000104861(71.6543%)
chr3	12580824	12580846	GGTTTCACTATGTTGGCCAGGCT	-	0	1	TSEN2	frameshift deletion	TSEN2:NM_001321278:exon12:c.1503_1525del:p.S503Wfs*3	-	4.28e-05	3.23e-05	0.228137296 (65.2697%)	0.000104861(71.6543%)
chr17	73513106	73513106	G	-	0	1	TSEN54	frameshift deletion	TSEN54:NM_207346:exon3:c.238delG:p.A80Pfs*11	-	-	-	1.744697053 (97.3489%)	1.76E-05(76.5706%)
chr17	73513153	73513153	G	C	0	1	TSEN54	splicing	TSEN54:NM_207346:exon3:c.285G>C:p.A95A	-	4.84e-06	-	1.744697053 (97.3489%)	1.76E-05(76.5706%)
chr17	73513266	73513266	T	-	0	1	TSEN54	frameshift deletion	TSEN54:NM_207346:exon4:c.310delT:p.F104Sfs*41	-	-	-	1.744697053 (97.3489%)	1.76E-05(76.5706%)
chr17	73513636	73513636	A	G	0	1	TSEN54	splicing	NM_207346:exon5:c.370-2A>G	0.683:T	1.22e-05	-	1.744697053 (97.3489%)	1.76E-05(76.5706%)
chr17	73515115	73515115	C	T	0	1	TSEN54	stopgain	TSEN54:NM_207346:exon6:c.508C>T:p.R170X	0.131:T	4.06e-06	-	1.744697053 (97.3489%)	1.76E-05(76.5706%)
chr17	73517591	73517591	G	T	0	1	TSEN54	splicing	TSEN54:NM_207346:exon7:c.623G>T:p.R208L	0.317:T	-	-	1.744697053 (97.3489%)	1.76E-05(76.5706%)
chr17	73517895	73517895	C	-	0	1	TSEN54	frameshift deletion	TSEN54:NM_207346:exon8:c.733delC:p.Q246Rfs*5	-	4.14e-06	-	1.744697053 (97.3489%)	1.76E-05(76.5706%)
chr15	43668702	43668702	A	T	0	1	TUBGCP4	splicing	TUBGCP4:NM_001286414:exon3:c.209A>T:p.D70V,TUBGCP4:NM_014444:exon3:c.209A>T:p.D70V	0.534:T	8.12e-06	-	-0.604103408 (18.3028%)	0.005283482(57.8107%)
chr15	43690378	43690378	G	A	0	1	TUBGCP4	splicing	NM_001286414:exon13:c.1421+1G>A;NM_014444:exon13:c.1418+1G>A	0.779:D	-	-	-0.604103408 (18.3028%)	0.005283482(57.8107%)
chr22	50656434	50656443	CCCCAGGGGG	-	0	1	TUBGCP6	frameshift deletion	TUBGCP6:NM_020461:exon24:c.5272_5281del:p.P1758Afs*30	-	-	-	0.353636398 (71.8338%)	5.09E-19(98.3978%)
chr22	50657019	50657019	C	A	0	1	TUBGCP6	stopgain	TUBGCP6:NM_020461:exon22:c.4852G>T:p.E1618X	0.740:D	-	-	0.353636398 (71.8338%)	5.09E-19(98.3978%)
chr22	50659454	50659479	TGGACACATGTCCATGGATGTTCCAC	-	0	1	TUBGCP6	frameshift deletion	TUBGCP6:NM_020461:exon16:c.3309_3334del:p.W1104Rfs*80	-	3.66e-05	-	0.353636398 (71.8338%)	5.09E-19(98.3978%)
chr22	50659482	50659617	TGGCCGAGTGGGAGCCACATCTGACACAGACTCCCCTAAGCTGATGCTGGCATTGGATACGTGTCCGTGGGTGTTCCACCGTGGCTGGGTGGGAGCCACATCTGACACATTCTCCCCGACCCTGATGCTGGCGTCA	-	0	1	TUBGCP6	frameshift deletion	TUBGCP6:NM_020461:exon16:c.3171_3306del:p.D1058Gfs*220	-	2.84e-05	-	0.353636398 (71.8338%)	5.09E-19(98.3978%)
chr22	50659697	50659698	CT	-	0	1	TUBGCP6	frameshift deletion	TUBGCP6:NM_020461:exon16:c.3090_3091del:p.G1032Wfs*9	-	2.84e-05	-	0.353636398 (71.8338%)	5.09E-19(98.3978%)
chr22	50660458	50660458	T	C	0	1	TUBGCP6	splicing	TUBGCP6:NM_020461:exon15:c.2483A>G:p.Q828R	0.259:T	-	-	0.353636398 (71.8338%)	5.09E-19(98.3978%)
chr22	50662847	50662847	G	-	0	1	TUBGCP6	frameshift deletion	TUBGCP6:NM_020461:exon12:c.2068delC:p.R690Gfs*19	-	-	-	0.353636398 (71.8338%)	5.09E-19(98.3978%)
chr22	50664618	50664618	T	C	0	1	TUBGCP6	splicing	TUBGCP6:NM_020461:exon9:c.1694A>G:p.D565G	0.779:D	8.13e-06	-	0.353636398 (71.8338%)	5.09E-19(98.3978%)
chr22	50664719	50664719	G	A	0	2	TUBGCP6	stopgain	TUBGCP6:NM_020461:exon8:c.1690C>T:p.R564X	0.552:T	4.06e-06	-	0.353636398 (71.8338%)	5.09E-19(98.3978%)
chr15	25599676	25599676	C	T	0	1	UBE3A	splicing	UBE3A:NM_130838:exon7:c.2219G>A:p.R740Q,UBE3A:NM_130839:exon10:c.2279G>A:p.R760Q,UBE3A:NM_000462:exon11:c.2288G>A:p.R763Q	0.374:T	4.06e-06	-	-1.333310276 (5.17481%)	0.999576244(4.9328%)
chr15	25616006	25616006	-	T	0	1	UBE3A	frameshift insertion	UBE3A:NM_130838:exon3:c.1254dupA:p.P419Tfs*5,UBE3A:NM_130839:exon6:c.1314dupA:p.P439Tfs*5,UBE3A:NM_000462:exon7:c.1323dupA:p.P442Tfs*5	-	-	-	-1.333310276 (5.17481%)	0.999576244(4.9328%)
chr15	25653770	25653770	C	T	0	1	UBE3A	stopgain	UBE3A:NM_000462:exon4:c.26G>A:p.W9X	0.477:T	8.13e-06	-	-1.333310276 (5.17481%)	0.999576244(4.9328%)
chr12	109915570	109915570	G	A	0	1	UBE3B	splicing	NM_001270450:exon1:UTR5;NM_183415:exon1:UTR5	-	-	3.23e-05	-2.422919179 (1.16925%)	0.009387706(55.1605%)
chr12	109919546	109919546	A	T	0	1	UBE3B	splicing	-	-	-	-	-2.422919179 (1.16925%)	0.009387706(55.1605%)
chr12	109921414	109921414	C	T	0	1	UBE3B	stopgain	UBE3B:NM_001270449:exon3:c.58C>T:p.R20X,UBE3B:NM_001270450:exon3:c.58C>T:p.R20X,UBE3B:NM_001270451:exon3:c.58C>T:p.R20X,UBE3B:NM_130466:exon3:c.58C>T:p.R20X,UBE3B:NM_183415:exon3:c.58C>T:p.R20X	0.662:T	4.09e-06	-	-2.422919179 (1.16925%)	0.009387706(55.1605%)
chr12	109926398	109926398	C	T	0	1	UBE3B	stopgain	UBE3B:NM_001270449:exon7:c.469C>T:p.R157X,UBE3B:NM_001270450:exon7:c.469C>T:p.R157X,UBE3B:NM_001270451:exon7:c.469C>T:p.R157X,UBE3B:NM_130466:exon7:c.469C>T:p.R157X,UBE3B:NM_183415:exon7:c.469C>T:p.R157X	0.628:T	1.63e-05	-	-2.422919179 (1.16925%)	0.009387706(55.1605%)
chr12	109947453	109947453	G	T	0	1	UBE3B	stopgain	UBE3B:NM_130466:exon16:c.1675G>T:p.E559X,UBE3B:NM_183415:exon16:c.1675G>T:p.E559X	0.854:D	-	-	-2.422919179 (1.16925%)	0.009387706(55.1605%)
chr12	109949010	109949010	G	T	0	1	UBE3B	splicing	UBE3B:NM_130466:exon18:c.1858G>T:p.D620Y,UBE3B:NM_183415:exon18:c.1858G>T:p.D620Y	0.903:D	-	-	-2.422919179 (1.16925%)	0.009387706(55.1605%)
chr12	109949109	109949109	G	A	0	1	UBE3B	splicing	NM_130466:exon18:c.1956+1G>A;NM_183415:exon18:c.1956+1G>A	0.721:D	-	-	-2.422919179 (1.16925%)	0.009387706(55.1605%)
chr12	109959045	109959045	-	G	0	1	UBE3B	frameshift insertion	UBE3B:NM_130466:exon20:c.2170dupG:p.I725Dfs*1,UBE3B:NM_183415:exon20:c.2170dupG:p.I725Dfs*1	-	1.22e-05	-	-2.422919179 (1.16925%)	0.009387706(55.1605%)
chr12	109968389	109968390	CA	-	0	1	UBE3B	frameshift deletion	UBE3B:NM_130466:exon26:c.2848_2849del:p.H950Qfs*17,UBE3B:NM_183415:exon26:c.2848_2849del:p.H950Qfs*17	-	-	-	-2.422919179 (1.16925%)	0.009387706(55.1605%)
chr12	109971362	109971362	A	G	0	1	UBE3B	splicing	UBE3B:NM_130466:exon27:c.3014A>G:p.Q1005R,UBE3B:NM_183415:exon27:c.3014A>G:p.Q1005R	0.760:D	-	-	-2.422919179 (1.16925%)	0.009387706(55.1605%)
chr7	138944116	138944116	G	A	0	1	UBN2	splicing	UBN2:NM_173569:exon5:c.905G>A:p.G302E	0.427:T	-	-	-0.457772106 (23.5934%)	0.998642623(6.3100%)
chr7	138960892	138960892	C	T	0	2	UBN2	splicing	UBN2:NM_173569:exon12:c.2023C>T:p.P675S	0.228:T	4.07e-06	-	-0.457772106 (23.5934%)	0.998642623(6.3100%)
chr19	17746965	17746965	G	C	0	5	UNC13A	splicing	UNC13A:NM_001080421:exon25:c.3083C>G:p.A1028G	0.416:T	1.88e-05	-	-1.995957572 (1.98541%)	0.999986711(2.6228%)
chr19	17783304	17783304	G	A	0	2	UNC13A	splicing	UNC13A:NM_001080421:exon4:c.153C>T:p.F51F	-	0.0007	0.0005	-1.995957572 (1.98541%)	0.999986711(2.6228%)
chr2	210678443	210678443	C	T	0	1	UNC80	stopgain	UNC80:NM_032504:exon8:c.1078C>T:p.R360X,UNC80:NM_182587:exon8:c.1078C>T:p.R360X	0.461:T	-	3.23e-05	-	0.139839111(41.0590%)
chr2	210703946	210703946	C	T	0	1	UNC80	splicing	UNC80:NM_032504:exon19:c.3042C>T:p.H1014H,UNC80:NM_182587:exon19:c.3027C>T:p.H1009H	-	1.99e-05	3.23e-05	-	0.139839111(41.0590%)
chr2	210778526	210778526	G	A	0	1	UNC80	splicing	UNC80:NM_032504:exon30:c.4693G>A:p.V1565M,UNC80:NM_182587:exon30:c.4678G>A:p.V1560M	0.799:D	-	-	-	0.139839111(41.0590%)
chr2	210802262	210802262	C	T	0	2	UNC80	stopgain	UNC80:NM_032504:exon41:c.6175C>T:p.R2059X,UNC80:NM_182587:exon41:c.6160C>T:p.R2054X	0.767:D	6.58e-06	-	-	0.139839111(41.0590%)
chr2	210802264	210802264	A	-	0	1	UNC80	frameshift deletion	UNC80:NM_032504:exon41:c.6177delA:p.D2060Ifs*12,UNC80:NM_182587:exon41:c.6162delA:p.D2055Ifs*12	-	-	-	-	0.139839111(41.0590%)
chr2	210837993	210837993	G	C	0	1	UNC80	splicing	UNC80:NM_032504:exon55:c.8388G>C:p.L2796F,UNC80:NM_182587:exon55:c.8373G>C:p.L2791F	0.878:D	-	-	-	0.139839111(41.0590%)
chr2	210843253	210843253	C	T	0	1	UNC80	splicing	UNC80:NM_032504:exon58:c.8741C>T:p.A2914V,UNC80:NM_182587:exon58:c.8726C>T:p.A2909V	0.719:D	-	-	-	0.139839111(41.0590%)
chr2	210846904	210846904	T	A	0	1	UNC80	splicing	UNC80:NM_032504:exon59:c.8922T>A:p.N2974K,UNC80:NM_182587:exon59:c.8907T>A:p.N2969K	0.408:T	-	-	-	0.139839111(41.0590%)
chr2	210856970	210856970	A	C	0	1	UNC80	splicing	UNC80:NM_182587:exon60:c.9125A>C:p.Q3042P,UNC80:NM_032504:exon61:c.9197A>C:p.Q3066P	0.654:T	-	-	-	0.139839111(41.0590%)
chr2	210858790	210858790	G	A	0	1	UNC80	splicing	UNC80:NM_182587:exon62:c.9240G>A:p.A3080A,UNC80:NM_032504:exon63:c.9312G>A:p.A3104A	-	3.37e-05	9.69e-05	-	0.139839111(41.0590%)
chrX	41029489	41029489	G	A	0	1	USP9X	splicing	NM_001039591:exon19:c.2877+1G>A;NM_001039590:exon19:c.2877+1G>A	0.832:D	-	-	-3.759904212 (0.358879%)	1(0.2963%)
chrX	41084214	41084299	AGGTAAAAGGAAAATAACATTTGTATGTTTATAATTTGATTTGTTATTCCTTTCATTAAGTTACTCACCATGTCTTACTTGTTTTT	-	0	2	USP9X	frameshift deletion	USP9X:NM_001039590:exon40:c.6971_6972del:p.Q2324Rfs*7,USP9X:NM_001039591:exon40:c.6971_6972del:p.Q2324Rfs*7	-	-	-	-3.759904212 (0.358879%)	1(0.2963%)
chrX	41089034	41089034	-	A	1	1	USP9X	frameshift insertion;potential splicing	USP9X:NM_001039590:exon43:c.7434dupA:p.A2481Sfs*16	-	6.21e-05	4.59e-05	-3.759904212 (0.358879%)	1(0.2963%)
chr8	100026162	100026162	A	G	0	1	VPS13B	splicing	VPS13B:NM_015243:exon2:c.146A>G:p.Q49R,VPS13B:NM_017890:exon2:c.146A>G:p.Q49R,VPS13B:NM_152564:exon2:c.146A>G:p.Q49R,VPS13B:NM_181661:exon2:c.146A>G:p.Q49R	0.752:D	-	-	-2.877970131 (0.769854%)	9.81E-27(99.4239%)
chr8	100050795	100050795	G	A	0	1	VPS13B	splicing	NM_181661:exon3:c.291+1G>A;NM_015243:exon3:c.291+1G>A;NM_017890:exon3:c.291+1G>A;NM_152564:exon3:c.291+1G>A	0.749:D	-	-	-2.877970131 (0.769854%)	9.81E-27(99.4239%)
chr8	100133696	100133696	T	A	0	1	VPS13B	stopgain	VPS13B:NM_181661:exon8:c.1229T>A:p.L410X	0.071:T	2.87e-05	-	-2.877970131 (0.769854%)	9.81E-27(99.4239%)
chr8	100147823	100147823	G	A	0	1	VPS13B	splicing	NM_015243:exon11:c.1426-1G>A;NM_017890:exon11:c.1426-1G>A;NM_152564:exon11:c.1426-1G>A	0.733:D	-	-	-2.877970131 (0.769854%)	9.81E-27(99.4239%)
chr8	100147890	100147893	TTGT	-	0	1	VPS13B	frameshift deletion	VPS13B:NM_015243:exon11:c.1492_1495del:p.F499Ifs*27,VPS13B:NM_017890:exon11:c.1492_1495del:p.F499Ifs*27,VPS13B:NM_152564:exon11:c.1492_1495del:p.F499Ifs*27	-	-	-	-2.877970131 (0.769854%)	9.81E-27(99.4239%)
chr8	100160140	100160140	C	T	0	1	VPS13B	stopgain	VPS13B:NM_015243:exon14:c.1915C>T:p.R639X,VPS13B:NM_017890:exon14:c.1915C>T:p.R639X,VPS13B:NM_152564:exon14:c.1915C>T:p.R639X	0.722:D	1.22e-05	3.24e-05	-2.877970131 (0.769854%)	9.81E-27(99.4239%)
chr8	100168837	100168837	C	T	0	1	VPS13B	stopgain	VPS13B:NM_015243:exon15:c.2074C>T:p.R692X,VPS13B:NM_017890:exon15:c.2074C>T:p.R692X,VPS13B:NM_152564:exon15:c.2074C>T:p.R692X	0.656:T	4.06e-06	-	-2.877970131 (0.769854%)	9.81E-27(99.4239%)
chr8	100287481	100287481	C	T	0	1	VPS13B	splicing	VPS13B:NM_017890:exon19:c.2823C>T:p.S941S,VPS13B:NM_152564:exon19:c.2823C>T:p.S941S	-	2.44e-05	3.38e-05	-2.877970131 (0.769854%)	9.81E-27(99.4239%)
chr8	100403875	100403875	C	T	0	1	VPS13B	stopgain	VPS13B:NM_017890:exon21:c.3025C>T:p.Q1009X,VPS13B:NM_152564:exon21:c.3025C>T:p.Q1009X	0.767:D	-	-	-2.877970131 (0.769854%)	9.81E-27(99.4239%)
chr8	100443763	100443763	A	C	0	2	VPS13B	splicing	NM_017890:exon22:c.3083-2A>C;NM_152564:exon22:c.3083-2A>C	0.648:T	8.14e-06	-	-2.877970131 (0.769854%)	9.81E-27(99.4239%)
chr8	100454845	100454845	C	T	0	1	VPS13B	stopgain	VPS13B:NM_017890:exon23:c.3427C>T:p.R1143X,VPS13B:NM_152564:exon23:c.3427C>T:p.R1143X	0.543:T	4.07e-05	-	-2.877970131 (0.769854%)	9.81E-27(99.4239%)
chr8	100479690	100479690	C	-	0	1	VPS13B	frameshift deletion	VPS13B:NM_017890:exon24:c.3494delC:p.L1166Ffs*5,VPS13B:NM_152564:exon24:c.3494delC:p.L1166Ffs*5	-	-	-	-2.877970131 (0.769854%)	9.81E-27(99.4239%)
chr8	100515064	100515064	A	G	0	1	VPS13B	splicing	VPS13B:NM_017890:exon27:c.4043A>G:p.E1348G,VPS13B:NM_152564:exon27:c.4043A>G:p.E1348G	0.623:T	-	-	-2.877970131 (0.769854%)	9.81E-27(99.4239%)
chr8	100519430	100519430	T	C	0	3	VPS13B	splicing	VPS13B:NM_152564:exon28:c.4223T>C:p.V1408A	0.264:T	4.07e-06	-	-2.877970131 (0.769854%)	9.81E-27(99.4239%)
chr8	100523715	100523716	AG	-	0	1	VPS13B	frameshift deletion	VPS13B:NM_017890:exon29:c.4683_4684del:p.E1562Rfs*6,VPS13B:NM_152564:exon29:c.4608_4609del:p.E1537Rfs*6	-	-	-	-2.877970131 (0.769854%)	9.81E-27(99.4239%)
chr8	100654037	100654037	A	G	0	1	VPS13B	splicing	NM_017890:exon34:c.5296-2A>G;NM_152564:exon34:c.5221-2A>G	0.715:D	-	-	-2.877970131 (0.769854%)	9.81E-27(99.4239%)
chr8	100654152	100654152	C	-	0	1	VPS13B	frameshift deletion	VPS13B:NM_017890:exon34:c.5409delC:p.R1804Efs*1,VPS13B:NM_152564:exon34:c.5334delC:p.R1779Efs*1	-	2.04e-05	-	-2.877970131 (0.769854%)	9.81E-27(99.4239%)
chr8	100654406	100654407	AC	-	0	1	VPS13B	frameshift deletion	VPS13B:NM_017890:exon34:c.5663_5664del:p.N1888Tfs*30,VPS13B:NM_152564:exon34:c.5588_5589del:p.N1863Tfs*30	-	-	-	-2.877970131 (0.769854%)	9.81E-27(99.4239%)
chr8	100654589	100654589	-	A	0	1	VPS13B	frameshift insertion	VPS13B:NM_017890:exon34:c.5847dupA:p.Q1950Tfs*31,VPS13B:NM_152564:exon34:c.5772dupA:p.Q1925Tfs*31	-	8.13e-06	-	-2.877970131 (0.769854%)	9.81E-27(99.4239%)
chr8	100711753	100711753	C	T	0	1	VPS13B	splicing	VPS13B:NM_017890:exon36:c.6122C>T:p.A2041V,VPS13B:NM_152564:exon36:c.6047C>T:p.A2016V	0.599:T	4.89e-05	3.23e-05	-2.877970131 (0.769854%)	9.81E-27(99.4239%)
chr8	100732781	100732781	G	T	0	3	VPS13B	splicing	NM_017890:exon38:c.6940+1G>T;NM_152564:exon38:c.6865+1G>T	0.765:D	4.08e-06	-	-2.877970131 (0.769854%)	9.81E-27(99.4239%)
chr8	100791260	100791260	G	T	0	1	VPS13B	splicing	NM_017890:exon42:c.7854+1G>T;NM_152564:exon42:c.7779+1G>T	0.757:D	-	-	-2.877970131 (0.769854%)	9.81E-27(99.4239%)
chr8	100832183	100832183	C	T	0	2	VPS13B	stopgain	VPS13B:NM_017890:exon49:c.8902C>T:p.R2968X,VPS13B:NM_152564:exon49:c.8827C>T:p.R2943X	0.703:D	1.22e-05	3.23e-05	-2.877970131 (0.769854%)	9.81E-27(99.4239%)
chr8	100847793	100847793	A	-	0	1	VPS13B	frameshift deletion	VPS13B:NM_017890:exon54:c.9844delA:p.I3284Ffs*31,VPS13B:NM_152564:exon54:c.9769delA:p.I3259Ffs*31	-	8.14e-06	-	-2.877970131 (0.769854%)	9.81E-27(99.4239%)
chr8	100865697	100865697	-	A	0	1	VPS13B	frameshift insertion	VPS13B:NM_017890:exon56:c.10156dupA:p.T3386Nfs*2,VPS13B:NM_152564:exon56:c.10081dupA:p.T3361Nfs*2	-	3.66e-05	3.23e-05	-2.877970131 (0.769854%)	9.81E-27(99.4239%)
chr8	100880692	100880692	T	C	0	2	VPS13B	splicing	VPS13B:NM_017890:exon59:c.11466T>C:p.Y3822Y,VPS13B:NM_152564:exon59:c.11391T>C:p.Y3797Y	-	8.41e-06	-	-2.877970131 (0.769854%)	9.81E-27(99.4239%)
chr8	100887804	100887804	C	-	0	1	VPS13B	frameshift deletion	VPS13B:NM_017890:exon62:c.11979delC:p.H3994Ifs*18,VPS13B:NM_152564:exon62:c.11904delC:p.H3969Ifs*18	-	-	-	-2.877970131 (0.769854%)	9.81E-27(99.4239%)
chr8	100887862	100887862	-	AAAAT	0	1	VPS13B	frameshift insertion	VPS13B:NM_017890:exon62:c.12037_12038insAAAAT:p.A4016Ifs*2,VPS13B:NM_152564:exon62:c.11962_11963insAAAAT:p.A3991Ifs*2	-	-	-	-2.877970131 (0.769854%)	9.81E-27(99.4239%)
chr8	100887863	100887863	-	AAAT	0	1	VPS13B	frameshift insertion	VPS13B:NM_017890:exon62:c.12038_12039insAAAT:p.A4016fs*0,VPS13B:NM_152564:exon62:c.11963_11964insAAAT:p.A3991fs*0	-	2.84e-05	-	-2.877970131 (0.769854%)	9.81E-27(99.4239%)
chr8	100887864	100887867	AAAT	-	0	2	VPS13B	frameshift deletion	VPS13B:NM_017890:exon62:c.12039_12042del:p.N4014Kfs*1,VPS13B:NM_152564:exon62:c.11964_11967del:p.N3989Kfs*1	-	1.22e-05	-	-2.877970131 (0.769854%)	9.81E-27(99.4239%)
chr17	422539	422540	CT	-	0	1	VPS53	splicing	NM_001128159:exon22:r.spl	-	-	-	-0.837482298 (12.0456%)	5.00E-05(73.8436%)
chr17	455189	455189	C	T	0	1	VPS53	splicing	VPS53:NM_018289:exon16:c.1702G>A:p.V568I,VPS53:NM_001128159:exon17:c.1789G>A:p.V597I	0.441:T	4.68e-05	3.23e-05	-0.837482298 (12.0456%)	5.00E-05(73.8436%)
chr17	455191	455191	C	T	0	1	VPS53	splicing	NM_001128159:exon17:c.1788-1G>A;NM_018289:exon16:c.1701-1G>A	0.728:D	-	-	-0.837482298 (12.0456%)	5.00E-05(73.8436%)
chr17	456619	456619	C	T	0	2	VPS53	splicing	NM_001128159:exon16:c.1787+1G>A;NM_018289:exon15:c.1700+1G>A	0.741:D	1.63e-05	-	-0.837482298 (12.0456%)	5.00E-05(73.8436%)
chr17	531444	531444	G	A	0	1	VPS53	stopgain	VPS53:NM_018289:exon8:c.628C>T:p.R210X,VPS53:NM_001128159:exon9:c.715C>T:p.R239X	0.667:T	4.07e-06	3.23e-05	-0.837482298 (12.0456%)	5.00E-05(73.8436%)
chr17	534788	534788	A	G	0	1	VPS53	splicing	NM_001128159:exon8:c.687+2T>C;NM_018289:exon7:c.600+2T>C	0.702:D	-	-	-0.837482298 (12.0456%)	5.00E-05(73.8436%)
chr17	556637	556637	G	A	0	1	VPS53	stopgain	VPS53:NM_018289:exon6:c.415C>T:p.R139X,VPS53:NM_001128159:exon7:c.502C>T:p.R168X	0.607:T	5.28e-05	6.46e-05	-0.837482298 (12.0456%)	5.00E-05(73.8436%)
chr17	613773	613773	T	C	0	1	VPS53	splicing	VPS53:NM_001128159:exon2:c.168A>G:p.Q56Q,VPS53:NM_018289:exon2:c.168A>G:p.Q56Q	-	-	-	-0.837482298 (12.0456%)	5.00E-05(73.8436%)
chr14	97342422	97342422	G	A	0	1	VRK1	stopgain	VRK1:NM_003384:exon12:c.1124G>A:p.W375X	0.176:T	1.22e-05	-	-0.324809181 (30.0359%)	0.042898405(47.8189%)
chr14	97347515	97347515	T	C	0	1	VRK1	splicing	VRK1:NM_003384:exon13:c.1161T>C:p.R387R	-	4.24e-06	-	-0.324809181 (30.0359%)	0.042898405(47.8189%)
chr10	28821936	28821936	G	C	0	1	WAC	splicing	-	-	-	-	-0.483668917 (22.4589%)	0.999891943(3.7641%)
chr10	28824492	28824492	C	T	0	1	WAC	splicing	WAC:NM_016628:exon3:c.80C>T:p.A27V,WAC:NM_100486:exon3:c.80C>T:p.A27V	0.273:T	4.28e-06	-	-0.483668917 (22.4589%)	0.999891943(3.7641%)
chr10	28824685	28824685	T	G	0	3	WAC	splicing	WAC:NM_016628:exon3:c.273T>G:p.G91G,WAC:NM_100264:exon3:c.138T>G:p.G46G,WAC:NM_100486:exon3:c.273T>G:p.G91G	0.548:T	-	-	-0.483668917 (22.4589%)	0.999891943(3.7641%)
chr10	28878776	28878776	G	T	0	1	WAC	stopgain	WAC:NM_016628:exon5:c.493G>T:p.E165X,WAC:NM_100264:exon5:c.358G>T:p.E120X,WAC:NM_100486:exon5:c.493G>T:p.E165X	0.843:D	2.89e-05	-	-0.483668917 (22.4589%)	0.999891943(3.7641%)
chr10	28878782	28878782	T	G	0	5	WAC	splicing	NM_100264:exon5:c.362+2T>G;NM_100486:exon5:c.497+2T>G;NM_016628:exon5:c.497+2T>G	0.641:T	-	-	-0.483668917 (22.4589%)	0.999891943(3.7641%)
chr10	28900851	28900851	G	A	0	1	WAC	splicing	WAC:NM_100486:exon9:c.1128G>A:p.K376K,WAC:NM_016628:exon10:c.1437G>A:p.K479K,WAC:NM_100264:exon10:c.1302G>A:p.K434K	-	4.13e-06	-	-0.483668917 (22.4589%)	0.999891943(3.7641%)
chr8	126056070	126056071	CA	-	0	1	WASHC5	frameshift deletion	WASHC5:NM_001330609:exon22:c.2402_2403del:p.M801Kfs*14,WASHC5:NM_014846:exon23:c.2846_2847del:p.M949Kfs*14	-	-	-	-	-
chr8	126056073	126056074	TA	-	0	1	WASHC5	frameshift deletion	WASHC5:NM_001330609:exon22:c.2399_2400del:p.I800Nfs*15,WASHC5:NM_014846:exon23:c.2843_2844del:p.I948Nfs*15	-	-	-	-	-
chr8	126091024	126091024	-	G	0	1	WASHC5	frameshift insertion	WASHC5:NM_001330609:exon5:c.222dupC:p.S75Qfs*9,WASHC5:NM_014846:exon6:c.666dupC:p.S223Qfs*9	-	-	-	-	-
chr8	126093974	126093981	CATAACTC	-	0	1	WASHC5	frameshift deletion	WASHC5:NM_001330609:wholegene,WASHC5:NM_014846:exon5:c.440_447del:p.G147fs	-	-	-	-	-
chr4	85611708	85611709	CA	-	0	3	WDFY3	frameshift deletion	WDFY3:NM_014991:exon61:c.9313_9314del:p.W3105Gfs*22	-	0	-	-5.034619678 (0.0984024%)	1(0.0055%)
chr4	85642725	85642725	C	T	0	1	WDFY3	splicing	WDFY3:NM_014991:exon47:c.7442G>A:p.G2481D	0.476:T	-	-	-5.034619678 (0.0984024%)	1(0.0055%)
chr4	85645746	85645746	T	C	0	1	WDFY3	splicing	WDFY3:NM_014991:exon46:c.7274A>G:p.K2425R	0.207:T	-	-	-5.034619678 (0.0984024%)	1(0.0055%)
chr4	85710879	85710879	C	T	0	3	WDFY3	splicing	WDFY3:NM_014991:exon22:c.3669G>A:p.K1223K	-	0.0002	0.0005	-5.034619678 (0.0984024%)	1(0.0055%)
chr3	39108330	39108330	-	T	0	1	WDR48	frameshift insertion	WDR48:NM_001303402:exon4:c.200dupT:p.T68Nfs*7,WDR48:NM_001303403:exon5:c.419dupT:p.T141Nfs*7,WDR48:NM_001346225:exon5:c.446dupT:p.T150Nfs*7,WDR48:NM_001346226:exon5:c.275dupT:p.T93Nfs*7,WDR48:NM_001346228:exon5:c.236dupT:p.T80Nfs*7,WDR48:NM_020839:exon5:c.446dupT:p.T150Nfs*7	-	-	-	-1.110538523 (7.5712%)	0.999805648(4.2195%)
chr3	39108456	39108456	C	T	0	4	WDR48	stopgain	WDR48:NM_001346225:exon6:c.490C>T:p.R164X	-	-	9.69e-05	-1.110538523 (7.5712%)	0.999805648(4.2195%)
chr3	39116265	39116265	C	T	0	1	WDR48	stopgain	WDR48:NM_001303402:exon7:c.475C>T:p.Q159X,WDR48:NM_001346227:exon7:c.196C>T:p.Q66X,WDR48:NM_001303403:exon8:c.694C>T:p.Q232X,WDR48:NM_001346226:exon8:c.550C>T:p.Q184X,WDR48:NM_001346228:exon8:c.511C>T:p.Q171X,WDR48:NM_020839:exon8:c.721C>T:p.Q241X,WDR48:NM_001346225:exon9:c.835C>T:p.Q279X	0.838:D	-	-	-1.110538523 (7.5712%)	0.999805648(4.2195%)
chr19	36545975	36545975	-	C	0	1	WDR62	frameshift insertion	WDR62:NM_001083961:exon1:c.103dupC:p.A37Rfs*42,WDR62:NM_173636:exon1:c.103dupC:p.A37Rfs*42	-	5.15e-06	-	-0.075700179 (45.1899%)	3.70E-13(95.6049%)
chr19	36556911	36556912	AG	-	0	1	WDR62	frameshift deletion	WDR62:NM_001083961:exon4:c.384_385del:p.N131Wfs*2,WDR62:NM_173636:exon4:c.384_385del:p.N131Wfs*2	-	4.06e-06	-	-0.075700179 (45.1899%)	3.70E-13(95.6049%)
chr19	36558212	36558212	-	C	0	1	WDR62	frameshift insertion	WDR62:NM_001083961:exon6:c.567dupC:p.I190Hfs*10,WDR62:NM_173636:exon6:c.567dupC:p.I190Hfs*10	-	-	-	-0.075700179 (45.1899%)	3.70E-13(95.6049%)
chr19	36558266	36558267	CA	-	0	1	WDR62	stopgain	WDR62:NM_001083961:exon6:c.620_621del:p.S207fs*0,WDR62:NM_173636:exon6:c.620_621del:p.S207fs*0	-	-	-	-0.075700179 (45.1899%)	3.70E-13(95.6049%)
chr19	36558740	36558740	C	-	0	1	WDR62	frameshift deletion	WDR62:NM_001083961:exon7:c.710delC:p.T237Kfs*4,WDR62:NM_173636:exon7:c.710delC:p.T237Kfs*4	-	-	-	-0.075700179 (45.1899%)	3.70E-13(95.6049%)
chr19	36572399	36572399	C	G	0	1	WDR62	stopgain	WDR62:NM_001083961:exon10:c.1298C>G:p.S433X,WDR62:NM_173636:exon10:c.1298C>G:p.S433X	0.802:D	-	-	-0.075700179 (45.1899%)	3.70E-13(95.6049%)
chr19	36583640	36583640	C	T	0	1	WDR62	stopgain	WDR62:NM_001083961:exon19:c.2260C>T:p.Q754X,WDR62:NM_173636:exon19:c.2260C>T:p.Q754X	0.740:D	-	-	-0.075700179 (45.1899%)	3.70E-13(95.6049%)
chr19	36584993	36584994	AG	-	0	1	WDR62	frameshift deletion	WDR62:NM_001083961:exon20:c.2394_2395del:p.E799Gfs*1,WDR62:NM_173636:exon20:c.2394_2395del:p.E799Gfs*1	-	1.22e-05	6.46e-05	-0.075700179 (45.1899%)	3.70E-13(95.6049%)
chr19	36592678	36592678	T	C	0	1	WDR62	splicing	NM_001083961:exon25:c.3082+2T>C;NM_173636:exon25:c.3082+2T>C	0.305:T	2.01e-05	-	-0.075700179 (45.1899%)	3.70E-13(95.6049%)
chr19	36594080	36594081	AA	-	0	1	WDR62	frameshift deletion	WDR62:NM_001083961:exon29:c.3485_3486del:p.E1162Gfs*73,WDR62:NM_173636:exon29:c.3470_3471del:p.E1157Gfs*73	-	-	-	-0.075700179 (45.1899%)	3.70E-13(95.6049%)
chr15	85189579	85189579	T	C	0	1	WDR73	splicing	WDR73:NM_032856:exon6:c.353A>G:p.D118G	0.671:T	-	-	0.083031743 (56.2399%)	7.90E-06(78.6063%)
chr17	1628399	1628399	-	G	0	1	WDR81	frameshift insertion	WDR81:NM_001163809:exon1:c.147dupG:p.T52Hfs*74	-	0	-	-	1.26E-05(77.4266%)
chr17	1628874	1628874	C	A	0	1	WDR81	stopgain	WDR81:NM_001163809:exon1:c.621C>A:p.C207X	0.279:T	-	-	-	1.26E-05(77.4266%)
chr7	5266811	5266811	A	G	0	1	WIPI2	splicing	WIPI2:NM_001033520:exon7:c.672A>G:p.K224K,WIPI2:NM_001033519:exon9:c.795A>G:p.K265K,WIPI2:NM_016003:exon9:c.795A>G:p.K265K,WIPI2:NM_001033518:exon10:c.849A>G:p.K283K,WIPI2:NM_001278299:exon10:c.417A>G:p.K139K,WIPI2:NM_015610:exon10:c.849A>G:p.K283K	-	4.07e-06	-	-0.199225135 (37.034%)	0.093680612(43.4952%)
chr7	5270465	5270465	G	A	0	1	WIPI2	splicing	NM_001278299:exon13:c.821-1G>A;NM_015610:exon13:c.1253-1G>A;NM_001033519:exon12:c.1166-1G>A;NM_001033518:exon13:c.1220-1G>A;NM_016003:exon12:c.1199-1G>A;NM_001033520:exon10:c.1043-1G>A	0.753:D	-	-	-0.199225135 (37.034%)	0.093680612(43.4952%)
chr16	78198081	78198081	G	T	0	1	WWOX	splicing	WWOX:NM_001291997:exon4:c.72G>T:p.G24G,WWOX:NM_016373:exon5:c.411G>T:p.G137G,WWOX:NM_130791:exon5:c.411G>T:p.G137G	-	4.07e-06	-	2.097512386 (98.4256%)	1.94E-08(88.1372%)
chr11	114117920	114117920	G	A	0	1	ZBTB16	splicing	ZBTB16:NM_001018011:exon6:c.1625G>A:p.G542D,ZBTB16:NM_006006:exon6:c.1625G>A:p.G542D	0.783:D	-	-	-0.934485391 (10.1065%)	0.980087306(11.6872%)
chr5	32390543	32390543	T	C	0	1	ZFR	splicing	ZFR:NM_016107:exon12:c.1980A>G:p.R660R	-	-	-	-1.373309171 (4.82172%)	0.99999967(1.3333%)
chr5	32403209	32403209	G	A	0	2	ZFR	splicing	NM_016107:exon8:c.1516+2C>T	0.615:T	-	-	-1.373309171 (4.82172%)	0.99999967(1.3333%)
chr14	68228083	68228083	C	A	0	1	ZFYVE26	splicing	ZFYVE26:NM_015346:exon35:c.6588G>T:p.K2196N	0.206:T	-	-	-0.954662356 (9.78236%)	1.04E-11(94.1948%)
chr14	68238765	68238765	A	G	0	1	ZFYVE26	splicing	ZFYVE26:NM_015346:exon28:c.5483T>C:p.M1828T	0.951:D	-	-	-0.954662356 (9.78236%)	1.04E-11(94.1948%)
chr14	68249561	68249561	G	T	0	1	ZFYVE26	stopgain	ZFYVE26:NM_015346:exon21:c.4308C>A:p.Y1436X	0.499:T	-	-	-0.954662356 (9.78236%)	1.04E-11(94.1948%)
chr20	44586224	44586224	C	T	0	2	ZNF335	splicing	NM_022095:exon17:c.2442+1G>A	0.572:T	2.04e-05	-	-1.845984248 (2.42533%)	0.006503002(56.8340%)
chr20	44589088	44589088	C	T	0	1	ZNF335	splicing	ZNF335:NM_022095:exon13:c.1859G>A:p.R620K	0.447:T	4.87e-05	-	-1.845984248 (2.42533%)	0.006503002(56.8340%)
chr20	44590710	44590710	G	A	0	1	ZNF335	splicing	ZNF335:NM_022095:exon10:c.1645C>T:p.R549W	0.547:T	2.04e-05	-	-1.845984248 (2.42533%)	0.006503002(56.8340%)
chr20	44592547	44592548	TG	-	0	1	ZNF335	frameshift deletion	ZNF335:NM_022095:exon8:c.1184_1185del:p.S395Wfs*34	-	-	-	-1.845984248 (2.42533%)	0.006503002(56.8340%)
chr19	9434905	9434905	G	C	0	1	ZNF559	splicing	NM_001202411:exon1:UTR5;NM_001202408:exon1:c.50+1G>C;NM_001202409:exon1:UTR5;NM_001202410:exon1:UTR5;NM_032497:exon1:UTR5;NM_001202406:exon1:c.50+1G>C;NM_001202407:exon1:UTR5	0.197:T	-	-	1.572200403 (96.6022%)	7.72E-09(89.1852%)
chr19	9448533	9448533	C	T	0	1	ZNF559	splicing	-	-	-	-	1.572200403 (96.6022%)	7.72E-09(89.1852%)
chr19	9449938	9449938	C	T	0	2	ZNF559	stopgain	ZNF559:NM_001202406:exon4:c.295C>T:p.Q99X,ZNF559:NM_001202408:exon4:c.295C>T:p.Q99X,ZNF559:NM_001202409:exon5:c.187C>T:p.Q63X,ZNF559:NM_001202410:exon5:c.103C>T:p.Q35X,ZNF559:NM_001202411:exon5:c.103C>T:p.Q35X,ZNF559:NM_001202412:exon5:c.103C>T:p.Q35X,ZNF559:NM_032497:exon5:c.103C>T:p.Q35X	0.460:T	4.06e-05	3.23e-05	1.572200403 (96.6022%)	7.72E-09(89.1852%)
chr19	9449975	9449975	-	T	0	1	ZNF559	stopgain	ZNF559:NM_001202406:exon4:c.333dupT:p.K112fs*0,ZNF559:NM_001202407:exon4:c.15dupT:p.K6fs*0,ZNF559:NM_001202408:exon4:c.333dupT:p.K112fs*0,ZNF559:NM_001202409:exon5:c.225dupT:p.K76fs*0,ZNF559:NM_001202410:exon5:c.141dupT:p.K48fs*0,ZNF559:NM_001202411:exon5:c.141dupT:p.K48fs*0,ZNF559:NM_001202412:exon5:c.141dupT:p.K48fs*0,ZNF559:NM_032497:exon5:c.141dupT:p.K48fs*0	-	-	-	1.572200403 (96.6022%)	7.72E-09(89.1852%)
chr19	9451776	9451776	A	G	0	2	ZNF559	splicing	NM_001202411:exon6:c.161-2A>G;NM_001202408:exon5:c.353-2A>G;NM_001202409:exon6:c.245-2A>G;NM_001202410:exon6:c.161-2A>G;NM_032497:exon6:c.161-2A>G;NM_001202406:exon5:c.353-2A>G;NM_001202407:exon5:c.35-2A>G;NM_001202412:exon6:c.161-2A>G	0.212:T	4.52e-06	-	1.572200403 (96.6022%)	7.72E-09(89.1852%)
chr19	9452572	9452573	TG	-	0	1	ZNF559	frameshift deletion	ZNF559:NM_001202406:exon6:c.637_638del:p.C213fs*0,ZNF559:NM_001202407:exon6:c.319_320del:p.C107fs*0,ZNF559:NM_032497:exon7:c.445_446del:p.C149fs*0	-	4.11e-06	-	1.572200403 (96.6022%)	7.72E-09(89.1852%)
chr15	66806421	66806421	G	A	0	5	ZWILCH	splicing	ZWILCH:NM_017975:exon3:c.201G>A:p.V67V	-	-	-	0.215328279 (64.5867%)	8.31E-06(78.4746%)
chr15	66828360	66828360	C	A	0	1	ZWILCH	stopgain	ZWILCH:NM_001287822:exon14:c.1089C>A:p.C363X,ZWILCH:NM_001287823:exon14:c.1089C>A:p.C363X,ZWILCH:NM_001287821:exon15:c.1089C>A:p.C363X,ZWILCH:NM_017975:exon15:c.1431C>A:p.C477X	0.571:T	-	-	0.215328279 (64.5867%)	8.31E-06(78.4746%)
