# Supplementary material for: Targeted sequencing and integrative analysis to prioritize candidate genes in neurodevelopmental disorders
Source: Mol Neurobiol. 2021 Apr 15;58(8):3863–73. doi: 10.1007/s12035-021-02377-y (PMC8280036; doi:10.1007/s12035-021-02377-y)
Supplement: Supplementary file 13 — (XLSX 156 kb) [file 12035_2021_2377_MOESM13_ESM.xlsx]

## Sheet: Sheet2
Table S7. Detailed result of TADA analysis.
Gene symbol	Hugo symbol	Gene description	RVIS (percentile)	pLI (percentile)	Mut.rate.PTV	Mut.rate.Dmis	Our data						Public data				Our and Public data		SFARI_gene-score	SFARI_syndromic	SFARI_number-of-reports	SFARI_number-autism-reports	Recurrent_in_10_NDD_publications	PMID:25363760 (ASD)	PMID:26402605 (ASD)	PMID:27479843 (ID)	PMID:28135719 (UDD)	PMID:28191889 (ASD)	PMID:28263302 (ASD)	PMID:29262854 (ASD,ID,DD,SCZ)	PMID:29346770 (ASD)	PMID:30559488 (ASD,ID,DD)	PMID:31981491 (ASD)
							dn.PTV	dn.Dmis	case.PTV	control.PTV	P value	FDR	dn.PTV	dn.Dmis	P value	FDR	P value	FDR		SFARI_syndromic	SFARI_number-of-reports	SFARI_number-autism-reports	Recurrent_in_10_NDD_publications	PMID:25363760 (ASD)	PMID:26402605 (ASD)	PMID:27479843 (ID)	PMID:28135719 (UDD)	PMID:28191889 (ASD)	PMID:28263302 (ASD)	PMID:29262854 (ASD,ID,DD,SCZ)	PMID:29346770 (ASD)	PMID:30559488 (ASD,ID,DD)	PMID:31981491 (ASD)
SCN2A	SCN2A	sodium voltage-gated channel alpha subunit 2	-2.505757944 (1.05348%)	0.999999992(0.7243%)	7.55299e-06	1.36434e-05	1	3	1	1	1.31234e-05	0.00266079	18	32	6.75676e-06	0	6.41026e-06	0	1	0	62	33	10	Y	Y	Y	Y	Y	Y	Y	Y	Y	Y
MECP2	MECP2	methyl-CpG binding protein 2	-0.320453986 (30.2501%)	0.698089048(24.6200%)	2.58713e-06	4.67329e-06	1	3	0	1	1.31234e-05	0.00308543	9	10	6.75676e-06	0	6.41026e-06	0	1	0	81	24	4	-	-	-	Y	Y	Y	-	-	Y	-
TCF20	TCF20	transcription factor 20 (AR1)	-3.824233709 (0.341514%)	0.999977934(2.8368%)	7.63869e-06	1.37982e-05	3	0	1	2	1.31234e-05	0.00486391	11	0	6.75676e-06	1.85801e-11	6.41026e-06	7.3321e-15	1	0	10	3	5	-	-	Y	Y	-	-	Y	-	Y	Y
KCNQ2	KCNQ2	potassium voltage-gated channel subfamily Q member 2	-1.249109188 (5.96782%)	0.999356099(5.3937%)	4.63787e-06	8.37766e-06	1	2	1	0	1.31234e-05	0.00712101	2	25	6.75676e-06	0	6.41026e-06	0	2	0	24	3	3	-	-	-	Y	-	-	Y	-	Y	-
MED13L	MED13L	mediator complex subunit 13 like	-1.606592776 (3.33989%)	0.999999999(0.5706%)	8.90264e-06	1.60814e-05	3	0	0	5	2.62467e-05	0.0107527	18	11	6.75676e-06	0	6.41026e-06	0	1	0	32	14	6	-	-	-	Y	Y	-	Y	Y	Y	Y
CTNNB1	CTNNB1	catenin beta 1	-1.072890114 (8.10373%)	0.99981275(4.1975%)	3.07128e-06	5.54783e-06	3	0	0	9	2.62467e-05	0.0149821	19	0	6.75676e-06	0	6.41026e-06	0	1	0	21	6	7	-	-	Y	Y	Y	-	Y	Y	Y	Y
SHANK3	SHANK3	SH3 and multiple ankyrin repeat domains 3	-	0.99983962(4.1317%)	5.68616e-06	1.02712e-05	2	0	2	0	2.62467e-05	0.0184212	9	0	6.75676e-06	1.37584e-09	6.41026e-06	5.42461e-12	1	0	81	42	5	-	Y	-	-	-	Y	Y	-	Y	Y
GRIN2B	GRIN2B	glutamate ionotropic receptor NMDA type subunit 2B	-2.476366832 (1.09979%)	0.999994896(2.1948%)	7.27476e-06	1.31408e-05	1	2	0	0	2.62467e-05	0.0214988	4	15	6.75676e-06	0	6.41026e-06	0	1	0	53	21	9	Y	Y	-	Y	Y	Y	Y	Y	Y	Y
GATAD2B	GATAD2B	GATA zinc finger domain containing 2B	-0.647683512 (16.9194%)	0.998594716(6.3429%)	2.52127e-06	4.55431e-06	2	0	0	1	0.000104987	0.029911	11	0	6.75676e-06	5.25602e-13	6.41026e-06	2.63281e-15	NA	NA	NA	NA	4	-	-	Y	Y	-	-	Y	-	Y	-
ADNP	ADNP	activity-dependent neuroprotector homeobox	-1.542847722 (3.71614%)	0.9989041(5.9753%)	3.96569e-06	7.16346e-06	2	0	0	1	0.000104987	0.0371198	26	1	6.75676e-06	0	6.41026e-06	0	1	0	39	23	9	Y	Y	-	Y	Y	Y	Y	Y	Y	Y
SATB2	SATB2	SATB homeobox 2	-1.308470499 (5.37161%)	0.999563007(4.9712%)	3.08048e-06	5.56446e-06	2	0	0	0	0.000104987	0.0515634	11	5	6.75676e-06	4.57151e-17	6.41026e-06	0	3	1	28	8	3	-	-	-	Y	-	-	Y	-	Y	-
NRXN1	NRXN1	neurexin 1	-1.883401977 (2.29799%)	0.999948738(3.2209%)	7.38616e-06	1.33421e-05	0	2	3	4	0.000131234	0.0576275	2	5	6.75676e-06	1.37207e-05	6.41026e-06	1.72165e-07	1	0	82	40	4	-	Y	-	-	Y	-	Y	-	-	Y
BCL11A	BCL11A	B-cell CLL/lymphoma 11A	-1.669838259 (3.06784%)	0.828999685(20.6255%)	5.19062e-06	9.37611e-06	2	0	0	0	0.000131234	0.0630961	6	3	6.75676e-06	1.90804e-08	6.41026e-06	1.19621e-10	1	0	16	7	7	Y	Y	-	Y	-	-	Y	Y	Y	Y
LLGL1	LLGL1	lethal giant larvae homolog 1, scribble cell polarity complex component	-1.695070442 (2.9405%)	0.977463207(12.0988%)	5.91043e-06	1.06763e-05	0	2	2	3	0.000183727	0.0693431	0	1	0.227419	0.102251	0.00876923	0.0240567	1	0	11	4	4	-	-	Y	-	Y	-	Y	-	Y	-
BRAF	BRAF	B-Raf proto-oncogene, serine/threonine kinase	-0.965257977 (9.62607%)	0.999978196(2.8258%)	2.80362e-06	5.06434e-06	0	2	0	1	0.000472441	0.0787553	0	10	6.75676e-06	8.36865e-10	6.41026e-06	2.62636e-12	1	0	8	1	2	-	-	-	Y	-	-	-	-	Y	-
SYNGAP1	SYNGAP1	synaptic Ras GTPase activating protein 1	-2.294718003 (1.36027%)	0.99999845(1.7942%)	6.5981e-06	1.19185e-05	1	1	0	0	0.000551181	0.0876742	31	1	6.75676e-06	0	6.41026e-06	0	1	0	54	17	9	Y	Y	-	Y	Y	Y	Y	Y	Y	Y
ASH1L	ASH1L	ash1 (absent, small, or homeotic)-like (Drosophila)	-3.88480184 (0.312572%)	1(0.1591%)	1.09501e-05	1.97798e-05	2	0	0	5	0.000708661	0.0965429	7	0	6.75676e-06	2.64475e-06	6.41026e-06	1.68898e-08	1	0	15	10	8	Y	Y	-	-	Y	Y	Y	Y	Y	Y
AUTS2	AUTS2	autism susceptibility candidate 2	-1.963042912 (2.0896%)	0.996187482(7.8573%)	6.74247e-06	1.21793e-05	1	0	1	1	0.00367454	0.144082	6	0	6.75676e-06	6.38391e-06	6.41026e-06	5.41314e-07	1	0	38	18	3	-	-	-	Y	-	-	Y	-	Y	-
SLC2A1	SLC2A1	solute carrier family 2 member 1	-0.915582298 (10.4885%)	0.93980813(15.5556%)	2.71593e-06	4.90595e-06	0	2	0	8	0.00595801	0.160251	4	1	6.75676e-06	3.04104e-05	6.41026e-06	7.62665e-07	NA	NA	NA	NA	1	-	-	-	-	-	-	Y	-	-	-
FOXP1	FOXP1	forkhead box P1	-1.245360918 (6.03149%)	0.999750735(4.4225%)	3.11831e-06	5.63278e-06	1	0	0	1	0.00818898	0.176941	12	6	6.75676e-06	0	6.41026e-06	0	1	0	49	22	8	-	Y	-	Y	Y	Y	Y	Y	Y	Y
NLGN4X	NLGN4X	neuroligin 4, X-linked	-1.616285515 (3.2878%)	0.932298559(15.9177%)	4.41386e-06	7.97302e-06	1	0	0	1	0.00905512	0.192707	0	1	0.128892	0.0897091	0.0163846	0.0396402	2	0	33	20	1	-	-	-	-	-	Y	-	-	-	-
MEF2C	MEF2C	myocyte enhancer factor 2C	-0.582858988 (19.0264%)	0.004246174(58.8093%)	2.08554e-06	3.76724e-06	1	0	0	0	0.0116273	0.223486	5	7	6.75676e-06	3.81783e-12	6.41026e-06	2.88702e-13	3	1	34	9	3	-	-	-	Y	-	-	Y	-	Y	-
NSD1	NSD1	nuclear receptor binding SET domain protein 1	-2.678533507 (0.920352%)	0.999999999(0.5267%)	1.01559e-05	1.83452e-05	1	0	0	1	0.0118635	0.237538	11	5	6.75676e-06	3.07849e-14	6.41026e-06	3.63346e-15	1	0	16	8	4	-	-	-	Y	-	-	Y	-	Y	Y
CTCF	CTCF	CCCTC-binding factor	-1.477821378 (4.09238%)	0.997924958(6.9410%)	3.24877e-06	5.86844e-06	1	0	0	0	0.0126772	0.250836	1	8	6.75676e-06	1.24384e-08	6.41026e-06	1.41555e-09	1	0	14	4	3	-	-	-	Y	-	-	Y	-	Y	-
CASK	CASK	calcium/calmodulin-dependent serine protein kinase (MAGUK family)	-1.51705173 (3.87242%)	0.999885705(3.8244%)	3.91759e-06	7.07657e-06	1	0	0	0	0.0133596	0.263396	6	6	6.75676e-06	1.09667e-11	6.41026e-06	8.90016e-13	1	0	15	4	3	-	-	-	Y	Y	-	-	-	Y	-
KAT6A	KAT6A	lysine acetyltransferase 6A	-1.760216882 (2.72054%)	0.999999985(0.8011%)	8.30652e-06	1.50045e-05	1	0	0	2	0.0167454	0.297994	11	3	6.75676e-06	1.99271e-13	6.41026e-06	2.21746e-14	2	1	12	3	3	-	-	-	Y	-	-	Y	-	Y	-
PTEN	PTEN	phosphatase and tensin homolog	-0.161420196 (39.222%)	0.975506866(12.3237%)	1.45217e-06	2.62315e-06	0	1	0	1	0.0181627	0.308673	6	8	6.75676e-06	2.03115e-14	6.41026e-06	1.57652e-15	1	0	61	24	9	Y	Y	-	Y	Y	Y	Y	Y	Y	Y
P2RX5	P2RX5	purinergic receptor P2X 5	0.505084658 (78.392%)	1.83E-05(76.4390%)	2.41724e-06	4.36639e-06	0	1	1	3	0.0185039	0.318765	1	0	0.0294324	0.064856	0.00512821	0.0178424	2	0	4	4	1	-	Y	-	-	-	-	-	-	-	-
ZNF292	ZNF292	zinc finger protein 292	-1.056743456 (8.3179%)	0.999976984(2.8752%)	8.83525e-06	1.59596e-05	1	0	0	0	0.0188189	0.328365	5	0	6.75676e-06	0.000178552	6.41026e-06	1.79848e-05	1	0	5	4	2	-	-	-	-	Y	-	-	-	Y	-
AGO1	AGO1	argonaute 1, RISC catalytic component	-1.692333103 (2.95207%)	0.999999463(1.4705%)	4.28863e-06	7.74681e-06	1	0	0	3	0.0191601	0.337517	0	7	6.75676e-06	1.2115e-06	6.41026e-06	3.23861e-07	2	0	7	3	3	-	-	-	-	-	-	Y	Y	Y	-
AHDC1	AHDC1	AT-hook DNA binding motif containing 1	-2.166626001 (1.58602%)	0.999431448(5.2675%)	9.26017e-06	1.67272e-05	1	0	0	0	0.0192126	0.346189	13	1	6.75676e-06	5.16556e-14	6.41026e-06	5.26149e-15	1	0	11	2	4	-	-	Y	Y	-	-	Y	-	Y	-
EEF1A2	EEF1A2	eukaryotic translation elongation factor 1 alpha 2	-0.723601506 (14.8646%)	0.964131454(13.5254%)	2.60747e-06	4.71002e-06	0	1	0	1	0.0194751	0.354445	0	10	6.75676e-06	5.79927e-10	6.41026e-06	3.64992e-11	NA	1	8	1	3	-	-	-	Y	-	-	Y	-	Y	-
PURA	PURA	purine-rich element binding protein A	-0.425560413 (25.0926%)	0.845099484(20.0274%)	1.91566e-06	3.46037e-06	1	0	0	0	0.0196325	0.362349	8	6	6.75676e-06	1.12775e-14	6.41026e-06	8.00529e-16	NA	NA	NA	NA	4	-	-	Y	Y	-	-	Y	-	Y	-
CREBBP	CREBBP	CREB binding protein	-4.226101807 (0.21417%)	1(0.1701%)	1.17414e-05	2.12091e-05	1	0	0	2	0.01979	0.369912	4	13	6.75676e-06	8.56561e-14	6.41026e-06	1.31362e-14	1	0	28	9	4	-	-	-	Y	-	-	Y	-	Y	Y
FOXG1	FOXG1	forkhead box G1	-0.29013162 (31.7898%)	-	2.70719e-06	4.89016e-06	1	0	0	0	0.0201312	0.377205	5	10	6.75676e-06	2.9791e-15	6.41026e-06	2.52884e-16	1	0	26	4	3	-	-	-	Y	-	-	Y	-	Y	-
POGZ	POGZ	pogo transposable element with ZNF domain	-1.961456256 (2.09539%)	0.999999128(1.6022%)	5.7932e-06	1.04646e-05	1	0	0	3	0.0201575	0.384164	20	3	6.75676e-06	0	6.41026e-06	0	1	0	30	18	10	Y	Y	Y	Y	Y	Y	Y	Y	Y	Y
EHMT1	EHMT1	euchromatic histone-lysine N-methyltransferase 1	-2.086730518 (1.73072%)	0.999999904(1.0809%)	7.74852e-06	1.39966e-05	1	0	0	3	0.0225722	0.391146	10	3	6.75676e-06	1.71493e-12	6.41026e-06	1.24493e-13	1	0	23	7	4	-	-	Y	Y	-	-	Y	-	Y	-
KMT2A	KMT2A	lysine methyltransferase 2A	-4.13791644 (0.231535%)	1(0.0055%)	1.51084e-05	2.72912e-05	1	0	0	2	0.0245669	0.398007	33	4	6.75676e-06	0	6.41026e-06	0	1	0	20	5	5	-	-	Y	Y	-	Y	Y	-	Y	-
CHD2	CHD2	chromodomain helicase DNA binding protein 2	-2.675987475 (0.92614%)	0.999999999(0.5487%)	7.30498e-06	1.31954e-05	0	1	0	1	0.0253806	0.404654	18	5	6.75676e-06	0	6.41026e-06	0	1	0	36	16	8	-	Y	-	Y	Y	Y	Y	Y	Y	Y
TCF7L2	TCF7L2	transcription factor 7 like 2	-0.890122996 (11.0269%)	0.989605029(9.9753%)	2.71781e-06	4.90934e-06	0	1	1	4	0.0265879	0.411135	4	2	6.75676e-06	4.10927e-06	6.41026e-06	9.74895e-07	2	0	3	2	7	-	Y	-	-	Y	Y	Y	Y	Y	Y
SLC35A2	SLC35A2	solute carrier family 35 member A2	-0.463947701 (23.3156%)	0.780526259(22.2112%)	1.72552e-06	3.1169e-06	0	1	0	0	0.0276903	0.417497	3	2	6.75676e-06	3.88859e-05	6.41026e-06	3.37161e-06	NA	NA	NA	NA	2	-	-	Y	Y	-	-	-	-	-	-
ARID1B	ARID1B	AT-rich interaction domain 1B	-2.205109578 (1.51655%)	0.99994993(3.2099%)	9.07233e-06	1.63879e-05	0	1	0	1	0.0277428	0.423604	49	2	6.75676e-06	0	6.41026e-06	0	1	0	44	27	10	Y	Y	Y	Y	Y	Y	Y	Y	Y	Y
DEAF1	DEAF1	DEAF1, transcription factor	-0.591294098 (18.7833%)	0.000193157(69.8546%)	3.1291e-06	5.65227e-06	0	1	0	2	0.0281365	0.429505	0	4	0.000148649	0.00092115	1.28205e-05	7.42479e-05	2	1	17	7	2	-	-	-	-	-	-	-	-	Y	Y
EP300	EP300	E1A binding protein p300	-4.105042369 (0.237323%)	1(0.2085%)	9.5878e-06	1.7319e-05	0	1	0	1	0.0288714	0.435209	15	5	6.75676e-06	0	6.41026e-06	0	1	0	17	4	3	-	-	-	Y	-	-	Y	-	Y	-
PACS1	PACS1	phosphofurin acidic cluster sorting protein 1	-1.475636869 (4.10975%)	0.999906352(3.6653%)	4.45778e-06	8.05235e-06	0	1	1	4	0.0290289	0.440711	0	10	6.75676e-06	2.34514e-09	6.41026e-06	2.12858e-10	1	0	6	2	3	-	-	-	Y	-	-	Y	-	Y	-
DIP2A	DIP2A	disco interacting protein 2 homolog A	-1.954202731 (2.11855%)	0.726099074(23.8134%)	7.73248e-06	1.39676e-05	0	0	3	1	0.0303412	0.446116	2	0	0.0425853	0.454381	0.0425853	0.454381	2	0	6	6	4	-	Y	-	-	Y	-	-	Y	-	Y
PTCHD1	PTCHD1	patched domain containing 1	-1.46720751 (4.15605%)	0.947053079(14.9794%)	3.74903e-06	6.77209e-06	0	1	0	0	0.0306299	0.45138	2	0	0.00455405	0.0183858	0.000961538	0.00450053	1	0	11	7	1	-	-	-	-	-	-	-	-	Y	-
KCNB1	KCNB1	potassium voltage-gated channel subfamily B member 1	-0.266236653 (33.2137%)	0.98258787(11.2977%)	3.97941e-06	7.18824e-06	0	1	0	0	0.0309186	0.456481	1	5	6.75676e-06	2.22348e-05	6.41026e-06	2.0809e-06	1	0	9	3	1	-	-	-	-	-	-	Y	-	-	-
SMC1A	SMC1A	structural maintenance of chromosomes 1A	-1.950420145 (2.13012%)	0.999988494(2.5569%)	5.18464e-06	9.36532e-06	0	1	0	0	0.0321522	0.466436	9	1	6.75676e-06	1.19487e-10	6.41026e-06	7.38289e-11	NA	1	6	1	2	-	-	-	Y	-	-	-	-	Y	-
MYO5A	MYO5A	myosin VA	-2.122805557 (1.65548%)	0.992129667(9.3388%)	7.51483e-06	1.35745e-05	0	1	0	2	0.0377428	0.47597	1	5	6.75676e-06	0.000112622	6.41026e-06	2.83483e-05	2	0	5	5	1	-	-	-	-	-	Y	-	-	-	-
CHD7	CHD7	chromodomain helicase DNA binding protein 7	-2.248811659 (1.42973%)	1(0.1920%)	1.20038e-05	2.16832e-05	1	0	0	4	0.0417585	0.485133	15	7	6.75676e-06	0	6.41026e-06	0	1	0	28	11	1	-	-	-	-	-	-	-	-	Y	-
DNMT3A	DNMT3A	DNA (cytosine-5-)-methyltransferase 3 alpha	-1.956719104 (2.10118%)	7.73E-45(99.9287%)	4.85198e-06	8.76441e-06	0	1	0	5	0.0755118	0.508549	2	8	6.75676e-06	4.46406e-09	6.41026e-06	4.51967e-10	1	0	14	8	5	-	Y	-	-	-	Y	Y	-	Y	Y
SRCAP	SRCAP	Snf2-related CREBBP activator protein	-4.207340364 (0.225747%)	0.999999997(0.6475%)	1.45117e-05	2.62134e-05	0	0	2	1	0.123465	0.560036	9	1	5.71363e-08	1.20195e-07	5.71363e-08	1.20195e-07	1	0	5	4	4	-	-	Y	-	Y	-	Y	-	Y	-
KIF1A	KIF1A	kinesin family member 1A	-2.95475663 (0.723547%)	0.999989437(2.5240%)	8.9355e-06	1.61407e-05	0	1	0	6	0.140577	0.574766	0	11	6.75676e-06	6.61972e-09	6.41026e-06	7.36058e-10	NA	NA	NA	NA	2	-	-	-	Y	-	-	-	-	Y	-
HNRNPU	HNRNPU	heterogeneous nuclear ribonucleoprotein U (scaffold attachment factor A)	-0.727506195 (14.7198%)	0.999903323(3.6927%)	4.166e-06	7.52528e-06	0	0	1	1	0.187349	0.595159	8	0	5.71363e-08	2.10127e-08	5.71363e-08	2.10127e-08	1	0	14	4	3	-	-	-	Y	-	-	Y	-	Y	-
IQSEC2	IQSEC2	IQ motif and Sec7 domain 2	-1.591622566 (3.42672%)	0.975390479(12.3457%)	4.34829e-06	7.85458e-06	0	0	1	1	0.190289	0.601544	7	5	5.71363e-08	1.45538e-11	5.71363e-08	1.45538e-11	1	0	25	4	3	-	-	-	Y	Y	-	-	-	Y	-
PTK7	PTK7	protein tyrosine kinase 7 (inactive)	-1.399907107 (4.57861%)	0.975879481(12.2414%)	5.44777e-06	9.84063e-06	0	0	1	1	0.199554	0.604675	1	0	0.141158	0.633676	0.141158	0.633676	2	0	4	3	3	-	Y	-	-	Y	-	-	-	-	Y
SHANK2	SHANK2	SH3 and multiple ankyrin repeat domains 2	-	0.99992017(3.5610%)	5.68616e-06	1.02712e-05	0	0	1	1	0.200577	0.607745	3	0	0.000876543	0.0104617	0.000876543	0.0104617	1	0	34	19	3	-	Y	-	-	-	Y	-	-	-	Y
RIMS1	RIMS1	regulating synaptic membrane exocytosis 1	-1.734102772 (2.83052%)	0.029211449(49.7558%)	6.79546e-06	1.2275e-05	0	0	2	3	0.202178	0.610763	2	1	0.0035957	0.0971514	0.0035957	0.0971514	1	0	7	5	1	-	-	-	-	Y	-	-	-	-	-
PARD3B	PARD3B	par-3 family cell polarity regulator beta	0.394809114 (73.7902%)	8.65E-08(86.2387%)	4.46292e-06	8.06163e-06	0	0	3	6	0.24231	0.643454	1	0	0.111091	0.602866	0.111091	0.602866	2	0	7	6	1	-	-	-	-	Y	-	-	-	-	-
HIVEP3	HIVEP3	human immunodeficiency virus type I enhancer binding protein 3	0.715684558 (85.2628%)	0.030810602(49.4486%)	1.08948e-05	1.96799e-05	0	0	1	1	0.247297	0.648289	5	0	7.40741e-05	0.000507036	7.40741e-05	0.000507036	2	0	6	6	3	-	-	-	-	Y	-	Y	-	Y	-
ASXL3	ASXL3	additional sex combs like 3, transcriptional regulator	-1.329796683 (5.20954%)	0.999977048(2.8697%)	7.95644e-06	1.43722e-05	0	0	1	2	0.280052	0.662193	22	0	6.17284e-06	0	6.17284e-06	0	1	0	23	12	8	-	-	Y	Y	Y	Y	Y	Y	Y	Y
ITPR1	ITPR1	inositol 1,4,5-trisphosphate receptor type 1	-4.625568658 (0.138921%)	1(0.2689%)	1.17144e-05	2.11603e-05	0	1	0	9	0.29189	0.668806	0	13	6.75676e-06	3.51776e-10	6.41026e-06	5.55803e-11	3	0	9	5	2	-	-	-	Y	-	-	-	-	Y	-
PAX5	PAX5	paired box 5	0.15004375 (60.8301%)	0.984243989(11.0233%)	2.15933e-06	3.90052e-06	0	0	0	1	0.337585	0.695859	1	1	0.00407407	0.027597	0.00407407	0.027597	2	0	6	6	4	-	-	-	-	Y	Y	Y	-	-	Y
NFIX	NFIX	nuclear factor I/X (CCAAT-binding transcription factor)	-0.76499676 (13.7821%)	0.989066455(10.0905%)	2.56282e-06	4.62938e-06	0	0	0	1	0.358819	0.705817	4	3	5.71363e-08	1.40716e-06	5.71363e-08	1.40716e-06	NA	1	10	0	3	-	-	-	Y	-	-	Y	-	Y	-
PPP2R1A	PPP2R1A	protein phosphatase 2 regulatory subunit A, alpha	-0.972756633 (9.46978%)	0.719603753(24.0329%)	2.84852e-06	5.14544e-06	0	0	0	1	0.36958	0.708952	0	5	3.42818e-06	0.000274359	3.42818e-06	0.000274359	NA	NA	NA	NA	2	-	-	-	Y	-	-	-	-	Y	-
CUL3	CUL3	cullin 3	-0.97728657 (9.39454%)	0.974063405(12.4774%)	3.05646e-06	5.52106e-06	0	0	0	1	0.37294	0.710491	6	2	5.71363e-08	7.07864e-08	5.71363e-08	7.07864e-08	1	0	21	13	6	Y	Y	-	-	Y	Y	Y	-	Y	-
KAT2B	KAT2B	lysine acetyltransferase 2B	-0.514599937 (21.1797%)	0.998926901(5.9424%)	3.18727e-06	5.75735e-06	0	0	0	1	0.38	0.714983	1	1	0.00774826	0.164343	0.00774826	0.164343	2	0	6	6	2	-	Y	-	-	Y	-	-	-	-	-
RELN	RELN	reelin	-1.431203386 (4.36444%)	1(0.0823%)	1.4152e-05	2.55636e-05	0	1	0	9	0.38336	0.71788	1	5	0.000756757	0.00284276	0.000179487	0.000584032	1	0	52	28	3	Y	-	-	-	Y	-	-	Y	-	-
KIF11	KIF11	kinesin family member 11	0.371060238 (72.6499%)	0.999996043(2.0960%)	3.59682e-06	6.49715e-06	0	0	0	1	0.389843	0.722085	3	1	1.97692e-05	0.00152808	1.97692e-05	0.00152808	NA	NA	NA	NA	2	-	-	-	-	-	-	Y	-	Y	-
PRKD1	PRKD1	protein kinase D1	-0.417601543 (25.3936%)	2.13E-05(76.0219%)	3.71209e-06	6.70537e-06	0	0	0	1	0.391444	0.723451	0	6	4.57091e-07	3.18029e-05	4.57091e-07	3.18029e-05	NA	1	4	2	2	-	-	-	-	-	-	Y	-	Y	-
IRF2BPL	IRF2BPL	interferon regulatory factor 2 binding protein-like	-0.981195785 (9.33665%)	0.968935346(13.0864%)	4.74263e-06	8.56688e-06	0	0	1	3	0.398399	0.728741	12	2	5.71363e-08	1.25931e-14	5.71363e-08	1.25931e-14	1	0	6	4	3	-	Y	-	-	-	-	-	-	Y	Y
PHIP	PHIP	pleckstrin homology domain interacting protein	-2.790384398 (0.827738%)	0.999999948(0.9492%)	6.82054e-06	1.23203e-05	0	0	2	5	0.415958	0.732556	6	3	5.71363e-08	1.52121e-07	5.71363e-08	1.52121e-07	1	0	11	3	3	-	-	-	-	Y	-	Y	-	Y	-
GIGYF1	GIGYF1	GRB10 interacting GYF protein 1	-2.623333318 (0.960871%)	0.978704812(11.9451%)	5.66786e-06	1.02382e-05	0	0	0	1	0.420892	0.733812	3	1	7.80482e-05	0.00410055	7.80482e-05	0.00410055	1	0	7	6	5	-	Y	-	-	-	Y	Y	Y	-	Y
ADCY8	ADCY8	adenylate cyclase 8 (brain)	-1.761902552 (2.71475%)	0.002985662(60.2853%)	5.5721e-06	1.00652e-05	0	0	0	1	0.42252	0.735053	0	2	0.0609547	0.510421	0.0609547	0.510421	2	0	2	2	1	-	-	-	-	-	Y	-	-	-	-
CLASP1	CLASP1	cytoplasmic linker associated protein 1	-	0.999999989(0.7572%)	6.33751e-06	1.14478e-05	0	0	0	1	0.433885	0.737497	0	4	0.000649526	0.0244996	0.000649526	0.0244996	2	0	3	3	2	-	-	-	-	-	Y	-	-	Y	-
KMT2C	KMT2C	lysine methyltransferase 2C	-0.714419772 (15.1192%)	1(0.0878%)	1.78574e-05	3.22569e-05	1	0	0	15	0.435381	0.738702	7	5	6.75676e-06	3.94556e-08	6.41026e-06	4.89507e-09	1	0	16	11	5	Y	Y	-	-	-	Y	-	-	Y	Y
SCN1A	SCN1A	sodium voltage-gated channel alpha subunit 1	-1.851630779 (2.39639%)	1(0.4774%)	7.70582e-06	1.39195e-05	0	0	0	1	0.447087	0.741084	15	16	6.17284e-06	0	6.17284e-06	0	1	0	59	21	3	-	-	-	Y	-	-	-	Y	-	Y
SMARCA2	SMARCA2	SWI/SNF related, matrix associated, actin dependent regulator of chromatin, subfamily a, member 2	-2.378550914 (1.22135%)	0.999998264(1.8820%)	6.94255e-06	1.25407e-05	0	1	0	13	0.448189	0.742258	2	10	6.75676e-06	2.16059e-10	6.41026e-06	1.72308e-11	NA	1	16	4	3	-	-	-	Y	-	-	Y	-	Y	-
SCN8A	SCN8A	sodium voltage-gated channel alpha subunit 8	-3.087082536 (0.64251%)	0.99999829(1.8656%)	8.24933e-06	1.49013e-05	0	0	0	1	0.456982	0.745714	2	18	6.17284e-06	0	6.17284e-06	0	1	0	34	6	3	-	-	-	Y	-	-	Y	-	Y	-
PHF7	PHF7	PHD finger protein 7	-0.638623478 (17.1683%)	0.064913882(45.4870%)	1.39546e-06	2.52071e-06	0	0	0	2	0.467165	0.750141	2	1	9.99886e-05	0.00552206	9.99886e-05	0.00552206	NA	NA	NA	NA	1	-	-	-	-	Y	-	-	-	-	-
ARID1A	ARID1A	AT-rich interaction domain 1A	-3.169718989 (0.590414%)	0.999999997(0.6584%)	8.35062e-06	1.50842e-05	0	0	0	1	0.474514	0.751218	3	3	5.59936e-06	0.00043663	5.59936e-06	0.00043663	NA	NA	NA	NA	1	-	-	-	-	-	-	Y	-	-	-
KATNAL2	KATNAL2	katanin p60 subunit A like 2	0.426826951 (75.1447%)	0.000125862(71.1440%)	2.06309e-06	3.72669e-06	0	0	0	2	0.489029	0.759419	2	0	0.00144795	0.0500426	0.00144795	0.0500426	1	0	11	9	4	Y	Y	-	-	Y	-	Y	-	-	-
TAF6	TAF6	TATA-box binding protein associated factor 6	-1.270984505 (5.73049%)	0.000674165(66.0521%)	3.65695e-06	6.60576e-06	0	0	1	4	0.52937	0.773887	0	2	0.0147231	0.261082	0.0147231	0.261082	2	0	3	3	1	-	-	-	-	-	Y	-	-	-	-
ILF2	ILF2	interleukin enhancer binding factor 2	-0.508348935 (21.4517%)	0.997052017(7.4623%)	1.51293e-06	2.73289e-06	0	0	0	0	0.533648	0.775537	2	0	0.0010248	0.0372226	0.0010248	0.0372226	2	0	4	4	4	-	Y	-	-	Y	-	Y	Y	-	-
GNAO1	GNAO1	G protein subunit alpha o1	-0.935109664 (10.0891%)	0.984288177(11.0178%)	2.06547e-06	3.73098e-06	0	0	0	0	0.558635	0.780309	2	12	5.71363e-08	4.36441e-14	5.71363e-08	4.36441e-14	NA	NA	NA	NA	3	-	-	-	Y	-	-	Y	-	Y	-
SPAST	SPAST	spastin	-0.2563941 (33.7868%)	0.997074713(7.4458%)	2.41557e-06	4.36338e-06	0	0	0	0	0.592152	0.788403	2	2	1.83979e-05	0.00129382	1.83979e-05	0.00129382	1	0	10	8	7	-	Y	-	-	Y	Y	Y	Y	Y	Y
PTPN11	PTPN11	protein tyrosine phosphatase, non-receptor type 11	-0.626595584 (17.5446%)	0.999877231(3.9012%)	2.64984e-06	4.78655e-06	0	0	0	0	0.598346	0.790474	1	16	5.71363e-08	0	5.71363e-08	0	1	0	16	5	2	-	-	-	Y	-	-	-	-	Y	-
PHF21A	PHF21A	PHD finger protein 21A	-0.528811667 (20.6414%)	0.999675486(4.6859%)	2.72157e-06	4.91612e-06	0	0	0	0	0.603018	0.791153	3	0	9.5989e-05	0.00529306	9.5989e-05	0.00529306	1	0	8	2	2	-	-	-	-	-	-	-	-	Y	Y
NAA15	NAA15	N(alpha)-acetyltransferase 15, NatA auxiliary subunit	-0.954010846 (9.79972%)	0.99857684(6.3594%)	2.94998e-06	5.32872e-06	0	0	0	0	0.608871	0.791829	8	0	5.71363e-08	9.04375e-09	5.71363e-08	9.04375e-09	1	0	13	7	6	-	Y	-	-	Y	Y	Y	Y	Y	-
STXBP1	STXBP1	syntaxin binding protein 1	-0.720632494 (14.9456%)	0.999882943(3.8519%)	3.00275e-06	5.42404e-06	0	0	0	0	0.611654	0.792499	8	15	6.17284e-06	0	6.17284e-06	0	1	0	40	11	5	-	-	-	Y	Y	-	Y	-	Y	Y
SMC3	SMC3	structural maintenance of chromosomes 3	-1.544846007 (3.69877%)	0.999999999(0.4829%)	4.32234e-06	7.80769e-06	0	0	0	2	0.619606	0.793821	3	6	5.71363e-08	1.08426e-07	5.71363e-08	1.08426e-07	3	1	9	3	2	-	-	-	-	Y	-	-	-	Y	-
CACNA2D3	CACNA2D3	calcium voltage-gated channel auxiliary subunit alpha2delta 3	-1.223659583 (6.34406%)	0.998032255(6.8642%)	4.3744e-06	7.90174e-06	0	0	0	2	0.627244	0.795122	2	0	0.00681305	0.150864	0.00681305	0.150864	2	0	6	5	6	Y	-	-	-	Y	Y	Y	Y	-	Y
ZNF559	ZNF559	zinc finger protein 559	1.572200403 (96.6022%)	7.72E-09(89.1852%)	2.46671e-07	4.45577e-07	0	0	3	8	0.650446	0.799519	0	0	0.134056	0.628352	0.134056	0.628352	3	0	6	6	1	-	Y	-	-	-	-	-	-	-	-
NLGN3	NLGN3	neuroligin 3	-1.678519143 (3.02153%)	0.896227168(17.8711%)	4.14018e-06	7.47864e-06	0	0	0	0	0.654068	0.80013	0	1	0.145708	0.636712	0.145708	0.636712	1	0	34	20	2	-	Y	-	-	-	Y	-	-	-	-
MBD5	MBD5	methyl-CpG binding domain protein 5	-1.988685078 (2.00857%)	0.999852333(4.0604%)	5.33604e-06	9.6388e-06	0	0	0	2	0.656168	0.800736	6	0	1.14273e-07	4.30807e-06	1.14273e-07	4.30807e-06	1	0	33	14	4	-	Y	-	-	-	-	Y	-	Y	Y
KCNH1	KCNH1	potassium voltage-gated channel subfamily H member 1	-1.870155529 (2.33272%)	0.33301456(34.7325%)	4.47424e-06	8.08207e-06	0	0	0	0	0.6579	0.801933	0	8	5.71363e-08	6.64748e-07	5.71363e-08	6.64748e-07	NA	NA	NA	NA	3	-	-	-	Y	-	-	Y	-	Y	-
AGAP2	AGAP2	ArfGAP with GTPase domain, ankyrin repeat and PH domain 2	-0.672682663 (16.2248%)	0.999218902(5.5912%)	4.96157e-06	8.96237e-06	0	0	0	0	0.674199	0.804277	0	1	0.285176	0.69514	0.285176	0.69514	2	0	4	4	2	-	-	-	-	-	Y	-	-	Y	-
MFRP	MFRP	membrane frizzled-related protein	-0.443221077 (24.2417%)	5.34E-08(86.8258%)	2.51315e-06	4.53965e-06	0	0	2	7	0.682651	0.804856	1	0	0.0453452	0.464618	0.0453452	0.464618	2	0	6	6	2	-	Y	-	-	Y	-	-	-	-	-
MED13	MED13	mediator complex subunit 13	-2.759416599 (0.85668%)	1(0.3512%)	7.56169e-06	1.36591e-05	0	0	0	2	0.697218	0.806583	3	2	3.06251e-05	0.00216379	3.06251e-05	0.00216379	1	0	4	2	1	-	-	-	-	-	Y	-	-	-	-
ADCY5	ADCY5	adenylate cyclase 5	-2.187243441 (1.5455%)	0.989940592(9.9150%)	6.95695e-06	1.25667e-05	0	0	0	0	0.719344	0.810485	3	1	0.000180779	0.00928804	0.000180779	0.00928804	3	0	6	4	1	-	-	-	-	-	-	-	Y	-	-
PLXNB1	PLXNB1	plexin B1	-0.517678516 (21.0755%)	0.850195108(19.8464%)	1.03352e-05	1.86691e-05	0	0	1	4	0.751706	0.815749	1	3	0.00644989	0.145217	0.00644989	0.145217	2	0	3	3	1	-	-	-	-	Y	-	-	-	-	-
CHD8	CHD8	chromodomain helicase DNA binding protein 8	-2.361431018 (1.25029%)	1(0.2469%)	9.42364e-06	1.70225e-05	0	0	0	2	0.754409	0.816257	16	4	6.17284e-06	0	6.17284e-06	0	1	0	49	34	9	Y	Y	-	Y	Y	Y	Y	Y	Y	Y
KAT6B	KAT6B	lysine acetyltransferase 6B	-3.45154577 (0.468859%)	0.999999923(1.0370%)	8.27788e-06	1.49528e-05	0	0	0	0	0.754908	0.81676	14	1	5.71363e-08	2.498e-15	5.71363e-08	2.498e-15	NA	NA	NA	NA	4	-	-	Y	Y	-	-	Y	-	Y	-
CDC42BPB	CDC42BPB	CDC42 binding protein kinase beta	-2.618253358 (0.972447%)	1(0.4609%)	8.4785e-06	1.53152e-05	0	0	0	0	0.76168	0.817759	4	0	0.000133242	0.00702315	0.000133242	0.00702315	2	0	7	6	2	-	-	-	-	Y	-	-	-	Y	-
SETD5	SETD5	SET domain containing 5	-1.538517197 (3.74508%)	0.999999564(1.4211%)	5.49945e-06	9.93397e-06	0	0	1	5	0.778793	0.820209	19	3	5.71363e-08	0	5.71363e-08	0	1	0	24	6	6	-	Y	-	Y	Y	-	Y	-	Y	Y
KCNMA1	KCNMA1	potassium calcium-activated channel subfamily M alpha 1	-2.043285305 (1.84649%)	0.999216603(5.5967%)	5.59267e-06	1.01024e-05	0	0	1	5	0.780341	0.820692	0	2	0.0618578	0.513664	0.0618578	0.513664	3	0	21	5	1	-	-	-	-	-	-	-	-	-	Y
GIGYF2	GIGYF2	GRB10 interacting GYF protein 2	-0.561478054 (19.6226%)	1(0.2908%)	5.03059e-06	9.08705e-06	0	0	0	3	0.785092	0.821649	1	1	0.0203481	0.320001	0.0203481	0.320001	1	0	7	7	1	-	-	-	-	Y	-	-	-	-	-
MYT1L	MYT1L	myelin transcription factor 1 like	-1.831710685 (2.47743%)	0.999963989(3.0562%)	5.48806e-06	9.9134e-06	0	0	0	3	0.794856	0.822127	4	4	5.71363e-08	1.13853e-06	5.71363e-08	1.13853e-06	1	0	18	8	8	-	Y	-	Y	Y	Y	Y	Y	Y	Y
TNRC6B	TNRC6B	trinucleotide repeat containing 6B	-1.63119868 (3.24149%)	0.999999803(1.2016%)	6.7084e-06	1.21178e-05	0	0	0	3	0.804304	0.823079	3	0	0.00145679	0.0129229	0.00145679	0.0129229	2	0	7	6	6	-	Y	-	-	Y	Y	Y	Y	Y	-
SLC6A1	SLC6A1	solute carrier family 6 member 1	-0.994626173 (9.12827%)	0.999301879(5.4870%)	3.02495e-06	5.46415e-06	0	0	0	4	0.839291	0.829932	6	13	6.17284e-06	0	6.17284e-06	0	1	0	24	14	8	-	Y	-	Y	Y	Y	Y	Y	Y	Y
DYRK1A	DYRK1A	dual specificity tyrosine phosphorylation regulated kinase 1A	-0.840447561 (11.9819%)	0.999584542(4.9108%)	3.19315e-06	5.76797e-06	0	0	0	4	0.840787	0.830803	21	5	6.17284e-06	0	6.17284e-06	0	1	0	42	20	9	Y	Y	-	Y	Y	Y	Y	Y	Y	Y
DIP2C	DIP2C	disco interacting protein 2 homolog C	-4.462072989 (0.156286%)	0.999999838(1.1578%)	9.2623e-06	1.6731e-05	0	0	0	3	0.842703	0.831236	1	2	0.0284721	0.386015	0.0284721	0.386015	2	0	2	1	1	-	-	-	-	-	Y	-	-	-	-
ANKRD11	ANKRD11	ankyrin repeat domain 11	-3.128464338 (0.60778%)	0.999999822(1.1742%)	1.57224e-05	2.84003e-05	0	0	0	0	0.849711	0.832099	41	1	5.71363e-08	0	5.71363e-08	0	1	0	43	14	8	-	-	Y	Y	Y	Y	Y	Y	Y	Y
SMAD4	SMAD4	SMAD family member 4	-0.451958419 (23.825%)	0.967432536(13.2675%)	2.19038e-06	3.95661e-06	0	0	1	7	0.870551	0.834645	0	6	1.14273e-07	1.39602e-05	1.14273e-07	1.39602e-05	2	0	4	2	2	-	-	-	Y	-	-	-	-	Y	-
KMT2E	KMT2E	lysine methyltransferase 2E	-3.121618628 (0.613568%)	0.999999995(0.6859%)	6.65762e-06	1.2026e-05	0	0	0	4	0.873543	0.835897	2	0	0.0204523	0.320547	0.0204523	0.320547	2	1	8	6	4	-	Y	-	-	-	-	Y	Y	-	Y
GRIN2A	GRIN2A	glutamate ionotropic receptor NMDA type subunit 2A	-2.397509766 (1.18662%)	0.998044808(6.8532%)	7.18652e-06	1.29814e-05	0	0	0	4	0.876299	0.836722	1	6	4.57091e-07	3.60609e-05	4.57091e-07	3.60609e-05	2	0	39	6	1	-	-	-	-	-	-	Y	-	-	-
ANK2	ANK2	ankyrin 2, neuronal	-2.975174634 (0.706182%)	1(0.1646%)	1.51398e-05	2.73478e-05	0	0	0	3	0.892913	0.84072	8	3	5.71363e-08	8.34518e-08	5.71363e-08	8.34518e-08	1	0	14	13	8	Y	Y	-	-	Y	Y	Y	Y	Y	Y
NCKAP1	NCKAP1	NCK associated protein 1	-1.880614062 (2.30377%)	0.999999991(0.7407%)	4.16696e-06	7.52702e-06	0	0	0	5	0.9	0.841888	2	0	0.00608285	0.13807	0.00608285	0.13807	1	0	8	6	4	-	Y	-	-	Y	-	Y	Y	-	-
DSCAM	DSCAM	Down syndrome cell adhesion molecule	-4.387829485 (0.185228%)	1(0.4225%)	1.02641e-05	1.85406e-05	0	0	0	4	0.907323	0.842658	4	1	5.89647e-05	0.00341347	5.89647e-05	0.00341347	1	0	8	7	7	-	Y	-	-	Y	Y	Y	Y	Y	Y
HUWE1	HUWE1	HECT, UBA and WWE domain containing 1, E3 ubiquitin protein ligase	-7.584497199 (0.0231535%)	1(0.0988%)	1.75033e-05	3.16172e-05	0	0	0	3	0.912415	0.843044	0	8	2.52543e-05	0.00193929	2.52543e-05	0.00193929	NA	1	14	6	1	-	-	-	-	-	-	-	-	Y	-
TRIP12	TRIP12	thyroid hormone receptor interactor 12	-3.20710999 (0.567261%)	1(0.2140%)	7.61235e-06	1.37506e-05	0	0	0	5	0.923386	0.844577	8	4	6.17284e-06	6.7931e-11	6.17284e-06	6.7931e-11	1	0	16	13	6	-	Y	-	-	Y	-	Y	Y	Y	Y
USP9X	USP9X	ubiquitin specific peptidase 9, X-linked	-3.759904212 (0.358879%)	1(0.2963%)	9.45625e-06	1.70814e-05	0	0	0	5	0.932546	0.847214	7	3	5.71363e-08	3.78794e-08	5.71363e-08	3.78794e-08	NA	1	7	0	2	-	-	-	Y	-	-	-	-	Y	-
KCNQ3	KCNQ3	potassium voltage-gated channel subfamily Q member 3	-1.134759291 (7.23547%)	0.985604294(10.7929%)	4.15354e-06	7.50279e-06	0	0	0	7	0.947454	0.850515	0	7	6.17284e-06	1.68181e-06	6.17284e-06	1.68181e-06	2	0	9	5	4	-	-	-	Y	-	-	Y	-	Y	Y
WDFY3	WDFY3	WD repeat and FYVE domain containing 3	-5.034619678 (0.0984024%)	1(0.0055%)	1.37537e-05	2.48441e-05	0	0	1	8	0.961732	0.85303	3	3	0.000308642	0.00315098	0.000308642	0.00315098	1	0	17	13	5	-	Y	-	-	Y	Y	Y	-	Y	-
UNC80	UNC80	unc-80 homolog, NALCN activator	-	0.139839111(41.0590%)	1.04742e-06	1.89201e-06	0	0	1	11	0.962205	0.853738	1	3	1.06274e-05	0.000825135	1.06274e-05	0.000825135	3	0	5	2	2	-	-	-	-	Y	-	-	-	Y	-
KDM5B	KDM5B	lysine demethylase 5B	-2.302644968 (1.34869%)	5.09E-05(73.7723%)	6.41533e-06	1.15884e-05	0	0	1	10	0.967743	0.854443	11	3	6.17284e-06	5.13157e-14	6.17284e-06	5.13157e-14	2	0	13	8	5	-	Y	-	Y	-	-	Y	-	Y	Y
MIB1	MIB1	mindbomb E3 ubiquitin protein ligase 1	-2.266121929 (1.38342%)	1.00E-44(99.9232%)	4.12495e-06	7.45114e-06	0	0	2	13	0.969239	0.855142	0	3	0.00183465	0.0623475	0.00183465	0.0623475	3	0	7	7	2	Y	Y	-	-	-	-	-	-	-	-
LAMC3	LAMC3	laminin subunit gamma 3	2.420983809 (99.016%)	9.82E-11(92.8999%)	8.12679e-06	1.46799e-05	0	0	4	17	0.971654	0.855837	0	1	0.846297	0.806971	0.846297	0.806971	NA	NA	NA	NA	2	-	-	-	-	Y	-	Y	-	-	-
DYNC1H1	DYNC1H1	dynein cytoplasmic 1 heavy chain 1	-8.604274631 (0.0115768%)	1(0.0055%)	2.28622e-05	4.12974e-05	0	0	1	7	0.973648	0.85687	2	14	6.17284e-06	4.64611e-10	6.17284e-06	4.64611e-10	2	0	14	10	4	-	-	-	Y	-	Y	-	-	Y	Y
DOCK8	DOCK8	dedicator of cytokinesis 8	-0.828277355 (12.254%)	0.000135434(70.9410%)	9.02441e-06	1.63013e-05	0	0	0	8	0.97727	0.857895	1	0	0.772455	0.796835	0.772455	0.796835	2	0	10	8	1	-	-	-	-	Y	-	-	-	-	-
WAC	WAC	WW domain containing adaptor with coiled-coil	-0.483668917 (22.4589%)	0.999891943(3.7641%)	2.50276e-06	4.52088e-06	0	0	0	12	0.986247	0.859931	12	1	5.71363e-08	2.08583e-14	5.71363e-08	2.08583e-14	1	0	17	6	8	-	Y	-	Y	Y	Y	Y	Y	Y	Y
SETBP1	SETBP1	SET binding protein 1	-0.959874055 (9.70711%)	0.999002929(5.8491%)	6.42272e-06	1.16017e-05	0	0	0	12	0.991365	0.860945	5	3	6.17284e-06	2.86832e-07	6.17284e-06	2.86832e-07	1	0	13	6	3	-	-	-	-	Y	-	Y	-	Y	-
TRIO	TRIO	trio Rho guanine nucleotide exchange factor	-4.532800748 (0.150498%)	1(0.1536%)	1.4465e-05	2.6129e-05	0	0	0	10	0.992651	0.861285	2	8	5.71363e-08	3.4915e-06	5.71363e-08	3.4915e-06	1	0	24	11	4	-	Y	-	Y	-	-	-	Y	Y	-
RANBP17	RANBP17	RAN binding protein 17	0.062242183 (54.758%)	8.61E-36(99.7970%)	3.96204e-06	7.15686e-06	0	0	0	16	0.994226	0.862633	2	1	0.00059696	0.0217821	0.00059696	0.0217821	2	0	6	5	2	-	Y	-	-	-	-	Y	-	-	-
PPP2R5D	PPP2R5D	protein phosphatase 2 regulatory subunit B', delta	-0.92386155 (10.3323%)	0.997520079(7.2044%)	2.73791e-06	4.94564e-06	0	0	0	0	1	1	3	18	6.17284e-06	0	6.17284e-06	0	1	0	14	5	7	-	-	Y	Y	Y	-	Y	Y	Y	Y
WDR45	WDR45	WD repeat domain 45	-0.31676514 (30.4469%)	0.965710816(13.3992%)	1.84e-06	3.32371e-06	0	0	0	0	1	1	12	3	6.17284e-06	1.04492e-16	6.17284e-06	1.04492e-16	NA	NA	NA	NA	3	-	-	-	Y	Y	-	-	-	Y	-
CHAMP1	CHAMP1	chromosome alignment maintaining phosphoprotein 1	-1.090397255 (7.8664%)	0.985193951(10.8532%)	2.83152e-06	5.11473e-06	0	0	0	0	1	1	7	0	6.17284e-06	3.97954e-08	6.17284e-06	3.97954e-08	1	0	5	1	3	-	-	-	Y	-	-	Y	-	Y	-
ZC4H2	ZC4H2	zinc finger C4H2-type containing	-0.11002201 (42.5619%)	0.825852221(20.7353%)	8.45316e-07	1.52694e-06	0	0	0	0	1	1	4	0	6.85636e-07	0.000107798	6.85636e-07	0.000107798	NA	NA	NA	NA	2	-	-	-	Y	-	-	-	-	Y	-
MSL3	MSL3	male-specific lethal 3 homolog (Drosophila)	-0.812013138 (12.6302%)	0.945646874(15.1276%)	1.76327e-06	3.1851e-06	0	0	0	0	1	1	4	0	2.39973e-06	0.000187102	2.39973e-06	0.000187102	NA	NA	NA	NA	2	-	-	-	Y	-	-	-	-	Y	-
NAA10	NAA10	N(alpha)-acetyltransferase 10, NatA catalytic subunit	-0.500657431 (21.8395%)	0.1884278(38.9794%)	1.09451e-06	1.97707e-06	0	0	0	0	1	1	0	8	5.71363e-08	5.8456e-08	5.71363e-08	5.8456e-08	NA	NA	NA	NA	2	-	-	-	Y	-	-	-	-	Y	-
DDX3X	DDX3X	DEAD-box helicase 3, X-linked	-0.618500643 (17.7703%)	0.998930065(5.9369%)	2.96633e-06	5.35825e-06	0	0	0	0	1	1	26	14	5.71363e-08	0	5.71363e-08	0	1	0	19	5	6	-	-	Y	Y	Y	Y	-	Y	Y	-
SMARCA4	SMARCA4	SWI/SNF related, matrix associated, actin dependent regulator of chromatin, subfamily a, member 4	-3.621258679 (0.416763%)	0.999999998(0.6145%)	9.54814e-06	1.72474e-05	0	0	0	0	1	1	0	12	5.71363e-08	1.18577e-09	5.71363e-08	1.18577e-09	2	0	7	3	1	-	-	-	-	-	-	-	-	Y	-
KIAA2022	NEXMIF	KIAA2022	-2.03735247 (1.86965%)	0.950542379(14.6447%)	5.08767e-06	9.19015e-06	0	0	0	0	1	1	8	1	5.71363e-08	6.80564e-09	5.71363e-08	6.80564e-09	1	0	20	6	2	-	-	-	-	-	Y	-	-	Y	-
GLRA2	GLRA2	glycine receptor alpha 2	-0.518762939 (21.0523%)	0.908587632(17.3224%)	1.85575e-06	3.35215e-06	0	0	0	0	1	1	0	3	0.000387613	0.0138218	0.000387613	0.0138218	3	0	15	6	1	-	-	-	-	-	-	-	-	Y	-
SRSF11	SRSF11	serine/arginine-rich splicing factor 11	-0.798893311 (12.9486%)	0.999787767(4.2908%)	2.26474e-06	4.09094e-06	0	0	0	0	1	1	1	0	0.0377555	0.435705	0.0377555	0.435705	2	0	4	3	2	-	-	-	-	-	Y	-	-	Y	-
ZBTB18	ZBTB18	zinc finger and BTB domain containing 18	-1.229421729 (6.22829%)	0.970123549(12.9273%)	2.56341e-06	4.63045e-06	0	0	0	0	1	1	4	2	1.14273e-07	5.25336e-06	1.14273e-07	5.25336e-06	NA	NA	NA	NA	3	-	-	-	Y	-	-	Y	-	Y	-
TBR1	TBR1	T-box, brain 1	-0.844818754 (11.9125%)	0.993588037(8.9383%)	3.519e-06	6.35657e-06	0	0	0	0	1	1	5	5	5.71363e-08	3.27138e-09	5.71363e-08	3.27138e-09	1	0	26	10	8	Y	Y	-	-	Y	Y	Y	Y	Y	Y
CAMK2A	CAMK2A	calcium/calmodulin-dependent protein kinase II alpha	-0.711573054 (15.2119%)	0.998004221(6.8916%)	2.55399e-06	4.61342e-06	0	0	0	0	1	1	3	2	6.85636e-07	9.96369e-05	6.85636e-07	9.96369e-05	3	1	8	2	2	-	-	-	-	-	-	Y	Y	-	-
SMARCC2	SMARCC2	SWI/SNF related, matrix associated, actin dependent regulator of chromatin, subfamily c, member 2	-1.460040794 (4.22552%)	0.999999989(0.7517%)	5.62366e-06	1.01583e-05	0	0	0	0	1	1	3	2	8.91327e-06	0.000701106	8.91327e-06	0.000701106	1	0	11	7	2	-	-	-	-	-	Y	-	-	-	Y
PHF3	PHF3	PHD finger protein 3	-3.359083648 (0.503589%)	0.99946942(5.1687%)	6.79233e-06	1.22694e-05	0	0	0	0	1	1	2	0	0.0223323	0.335424	0.0223323	0.335424	1	0	4	4	2	-	-	-	-	-	Y	-	-	Y	-
TBL1XR1	TBL1XR1	transducin (beta)-like 1 X-linked receptor 1	-0.430090146 (24.9132%)	0.998821952(6.0576%)	1.53751e-06	2.7773e-06	0	0	0	0	1	1	5	8	5.71363e-08	5.2496e-13	5.71363e-08	5.2496e-13	2	0	20	6	6	-	-	-	Y	Y	-	Y	Y	Y	Y
PPM1D	PPM1D	protein phosphatase, Mg2+/Mn2+ dependent 1D	0.099589131 (57.3918%)	0.001168004(64.0658%)	2.39342e-06	4.32337e-06	0	0	0	0	1	1	8	0	5.71363e-08	5.06375e-09	5.71363e-08	5.06375e-09	3	1	6	3	5	-	-	Y	Y	Y	-	Y	-	Y	-
RFX3	RFX3	regulatory factor X3	-1.248326299 (5.98518%)	0.999773274(4.3567%)	2.93913e-06	5.30912e-06	0	0	0	0	1	1	1	4	3.54245e-06	0.000290119	3.54245e-06	0.000290119	1	0	6	5	1	-	-	-	-	-	-	-	-	-	Y
SET	SET	SET nuclear proto-oncogene	-0.032708307 (48.0609%)	0.96336428(13.6022%)	9.17738e-07	1.65776e-06	0	0	0	0	1	1	6	0	5.71363e-08	3.67845e-07	5.71363e-08	3.67845e-07	2	0	4	1	3	-	-	-	Y	-	-	Y	-	Y	-
CNOT3	CNOT3	CCR4-NOT transcription complex subunit 3	-0.002883304 (50.2373%)	0.999967222(3.0288%)	4.01069e-06	7.24474e-06	0	0	0	0	1	1	4	5	5.71363e-08	4.76992e-08	5.71363e-08	4.76992e-08	1	0	7	4	4	-	-	-	Y	-	Y	Y	-	Y	-
UBN2	UBN2	ubinuclein 2	-0.457772106 (23.5934%)	0.998642623(6.3100%)	4.71215e-06	8.51183e-06	0	0	0	0	1	1	2	0	0.00801874	0.169191	0.00801874	0.169191	2	0	4	4	2	-	-	-	-	Y	Y	-	-	-	-
KANSL1	KANSL1	KAT8 regulatory NSL complex subunit 1	0.455100745 (76.3603%)	0.999733506(4.4829%)	4.89687e-06	8.84551e-06	0	0	0	0	1	1	9	0	5.71363e-08	1.77068e-09	5.71363e-08	1.77068e-09	1	0	2	1	3	-	-	-	Y	-	-	Y	-	Y	-
COL4A3BP	CERT1	collagen type IV alpha 3 binding protein	-0.655962464 (16.6995%)	0.979474243(11.7970%)	2.48381e-06	4.48666e-06	0	0	0	0	1	1	0	10	5.71363e-08	5.84222e-10	5.71363e-08	5.84222e-10	NA	NA	NA	NA	3	-	-	-	Y	-	-	Y	-	Y	-
RAI1	RNASE12	retinoic acid induced 1	-2.171786714 (1.57444%)	0.999136112(5.6790%)	1.0005e-05	1.80727e-05	0	0	0	0	1	1	4	0	0.000333676	0.0129274	0.000333676	0.0129274	1	0	21	7	3	-	-	-	-	-	-	Y	-	Y	Y
UPF3B	UPF3B	UPF3 regulator of nonsense transcripts homolog B (yeast)	-0.334948421 (29.5786%)	0.933766901(15.8738%)	1.88243e-06	3.40034e-06	0	0	0	0	1	1	5	0	1.14273e-07	1.232e-05	1.14273e-07	1.232e-05	1	0	13	3	3	-	-	-	Y	-	Y	-	-	Y	-
ASXL1	ASXL1	additional sex combs like 1, transcriptional regulator	-0.483578391 (22.4647%)	1.37E-18(98.2881%)	6.51657e-06	1.17713e-05	0	0	0	0	1	1	6	0	1.14273e-07	7.89822e-06	1.14273e-07	7.89822e-06	NA	NA	NA	NA	3	-	-	-	Y	-	-	Y	-	Y	-
ZMYND11	ZMYND11	zinc finger MYND-type containing 11	-0.952448638 (9.84603%)	0.999963586(3.0672%)	2.6407e-06	4.77005e-06	0	0	0	0	1	1	2	3	2.17118e-06	0.000163146	2.17118e-06	0.000163146	2	0	10	3	2	-	-	-	-	Y	-	-	-	Y	-
CNKSR2	CNKSR2	connector enhancer of kinase suppressor of Ras 2	-1.78628705 (2.60477%)	0.999748049(4.4390%)	3.86473e-06	6.98108e-06	0	0	0	0	1	1	5	0	4.57091e-07	2.75024e-05	4.57091e-07	2.75024e-05	2	1	5	1	2	-	-	-	Y	-	-	-	-	Y	-
TAF13	TAF13	TATA-box binding protein associated factor 13	-0.024429508 (48.7439%)	0.019850195(51.6982%)	4.62721e-07	8.35839e-07	0	0	0	0	1	1	2	0	0.000541881	0.0194003	0.000541881	0.0194003	NA	NA	NA	NA	1	-	-	-	-	-	-	Y	-	-	-
MEIS2	MEIS2	Meis homeobox 2	-0.515221249 (21.1449%)	0.994254955(8.7023%)	2.3159e-06	4.18334e-06	0	0	0	0	1	1	3	1	8.91327e-06	0.000643015	8.91327e-06	0.000643015	1	0	7	2	2	-	-	-	-	-	-	Y	-	Y	-
HDAC8	HDAC8	histone deacetylase 8	-0.451849523 (23.8365%)	0.922707725(16.4938%)	1.18719e-06	2.14448e-06	0	0	0	0	1	1	3	5	5.71363e-08	9.60719e-08	5.71363e-08	9.60719e-08	NA	1	6	0	2	-	-	-	Y	-	-	-	-	Y	-
GNAI1	GNAI1	G protein subunit alpha i1	-0.558802699 (19.7036%)	0.917528244(16.7901%)	1.48361e-06	2.67993e-06	0	0	0	0	1	1	1	6	5.71363e-08	1.26678e-06	5.71363e-08	1.26678e-06	NA	NA	NA	NA	4	-	-	-	Y	-	-	Y	-	Y	Y
PUF60	PUF60	poly(U) binding splicing factor 60KDa	-0.87793545 (11.2063%)	0.849324855(19.8738%)	2.62978e-06	4.75032e-06	0	0	0	0	1	1	4	4	5.71363e-08	1.95155e-07	5.71363e-08	1.95155e-07	NA	NA	NA	NA	3	-	-	-	Y	-	-	Y	-	Y	-
PDHA1	PDHA1	pyruvate dehydrogenase (lipoamide) alpha 1	-0.444514637 (24.1549%)	0.992090139(9.3608%)	1.90818e-06	3.44685e-06	0	0	0	0	1	1	3	1	6.39927e-06	0.000508044	6.39927e-06	0.000508044	NA	NA	NA	NA	2	-	-	-	Y	-	-	-	-	Y	-
USP7	USP7	ubiquitin specific peptidase 7 (herpes virus-associated)	-2.07030801 (1.77124%)	0.999999998(0.5871%)	4.81414e-06	8.69607e-06	0	0	0	0	1	1	1	3	0.00017438	0.00884674	0.00017438	0.00884674	2	1	7	4	1	-	-	-	-	-	-	Y	-	-	-
ATP1A3	ATP1A3	ATPase Na+/K+ transporting subunit alpha 3	-1.925769908 (2.17064%)	0.999994323(2.2497%)	5.78387e-06	1.04478e-05	0	0	0	0	1	1	0	8	5.71363e-08	2.0112e-06	5.71363e-08	2.0112e-06	3	1	13	3	1	-	-	-	-	-	-	-	Y	-	-
TLK2	TLK2	tousled like kinase 2	-0.596448056 (18.5865%)	0.999999806(1.1962%)	3.08616e-06	5.57472e-06	0	0	0	0	1	1	4	7	5.71363e-08	1.77794e-10	5.71363e-08	1.77794e-10	1	0	14	5	4	-	-	-	-	-	-	Y	Y	Y	Y
SETD2	SETD2	SET domain containing 2	-2.447487625 (1.13452%)	0.999992944(2.3265%)	7.33363e-06	1.32472e-05	0	0	0	0	1	1	4	0	6.84493e-05	0.00379057	6.84493e-05	0.00379057	1	0	12	8	3	-	-	-	-	Y	-	Y	-	Y	-
INTS6	INTS6	integrator complex subunit 6	-0.83513453 (12.0861%)	0.999996535(2.0631%)	3.24503e-06	5.86169e-06	0	0	0	0	1	1	1	1	0.00795075	0.168444	0.00795075	0.168444	2	0	4	3	1	-	Y	-	-	-	-	-	-	-	-
SIN3A	SIN3A	SIN3 transcription regulator family member A	-2.246597353 (1.44131%)	0.999999941(0.9822%)	5.21337e-06	9.41722e-06	0	0	0	0	1	1	3	2	6.51354e-06	0.000532774	6.51354e-06	0.000532774	1	0	8	5	3	-	-	-	-	-	-	Y	-	Y	Y
CDK13	CDK13	cyclin-dependent kinase 13	-0.791727047 (13.1049%)	0.751250538(23.0782%)	4.81082e-06	8.69006e-06	0	0	0	0	1	1	3	14	5.71363e-08	2.66454e-16	5.71363e-08	2.66454e-16	NA	1	9	2	2	-	-	-	Y	-	-	-	-	Y	-
ALG13	ALG13	ALG13, UDP-N-acetylglucosaminyltransferase subunit	0.69330187 (84.6029%)	0.99758296(7.1660%)	3.49397e-06	6.31136e-06	0	0	0	0	1	1	0	0	0.774561	0.797145	0.774561	0.797145	NA	NA	NA	NA	1	-	-	-	Y	-	-	-	-	-	-
KDM6B	KDM6B	lysine demethylase 6B	-0.493432162 (22.129%)	0.999994425(2.2387%)	8.29505e-06	1.49838e-05	0	0	0	0	1	1	3	1	0.000421895	0.0154431	0.000421895	0.0154431	1	0	11	7	6	-	Y	-	-	-	Y	Y	Y	Y	Y
DNM1	DNM1	dynamin 1	-0.850129675 (11.8083%)	0.999863839(3.9835%)	4.32333e-06	7.80949e-06	0	0	0	0	1	1	0	0	0.853747	0.808048	0.853747	0.808048	NA	NA	NA	NA	2	-	-	-	Y	-	-	-	-	Y	-
TUBA1A	TUBA1A	tubulin alpha 1a	0.482765043 (77.4601%)	0.836535571(20.3512%)	1.92318e-06	3.47394e-06	0	0	0	0	1	1	1	3	1.97692e-05	0.0015746	1.97692e-05	0.0015746	NA	NA	NA	NA	1	-	-	-	-	Y	-	-	-	-	-
ZC3H4	ZC3H4	zinc finger CCCH-type containing 4	-0.890677178 (11.0211%)	0.999999772(1.2346%)	7.24968e-06	1.30955e-05	0	0	0	0	1	1	2	0	0.0305485	0.396422	0.0305485	0.396422	2	0	3	3	3	-	-	-	-	Y	-	Y	Y	-	-
TAF1	TAF1	TATA-box binding protein associated factor 1	-2.473348302 (1.10558%)	0.999999756(1.2510%)	7.73248e-06	1.39676e-05	0	0	0	0	1	1	0	7	4.57091e-07	5.51466e-05	4.57091e-07	5.51466e-05	NA	1	5	0	1	-	-	-	-	-	-	-	-	Y	-
CIC	CIC	capicua transcriptional repressor	-3.544381434 (0.445705%)	0.999902947(3.6982%)	7.98581e-06	1.44252e-05	0	0	0	0	1	1	2	2	0.000785167	0.0299284	0.000785167	0.0299284	1	0	5	3	1	-	-	-	-	-	Y	-	-	-	-
CDKL5	CDKL5	cyclin dependent kinase like 5	-1.925501739 (2.18222%)	0.997790055(7.0562%)	4.22298e-06	7.62821e-06	0	0	0	0	1	1	5	7	5.71363e-08	3.84249e-11	5.71363e-08	3.84249e-11	1	0	36	11	2	-	-	-	Y	-	-	-	-	Y	-
GABRB3	GABRB3	gamma-aminobutyric acid type A receptor beta3 subunit	-0.555053577 (19.8483%)	0.99707396(7.4513%)	2.20505e-06	3.98311e-06	0	0	0	0	1	1	1	6	5.71363e-08	1.80711e-06	5.71363e-08	1.80711e-06	2	0	37	21	7	Y	Y	-	Y	Y	-	-	Y	Y	Y
CHD4	CHD4	chromodomain helicase DNA binding protein 4	-3.324468888 (0.515166%)	0.999999998(0.6036%)	8.26835e-06	1.49356e-05	0	0	0	0	1	1	1	12	5.71363e-08	7.20073e-11	5.71363e-08	7.20073e-11	NA	NA	NA	NA	3	-	-	-	Y	-	-	Y	-	Y	-
SUV420H1	KMT5B	lysine methyltransferase 5B	-	0.99993019(3.4348%)	3.55074e-06	6.41391e-06	0	0	0	1	1	1	7	1	5.71363e-08	2.93812e-08	5.71363e-08	2.93812e-08	1	0	11	8	9	Y	Y	-	Y	Y	Y	Y	Y	Y	Y
ERBB2IP	ERBIN	erbb2 interacting protein	-	0.993356912(8.9986%)	4.53648e-06	8.19451e-06	0	0	0	0	0.668976	0.803696	1	1	0.0143457	0.0550641	0.0143457	0.0550641	2	0	6	6	1	-	Y	-	-	-	-	-	-	-	-
MSL2	MSL2	male-specific lethal 2 homolog (Drosophila)	-0.718445538 (15.0093%)	0.889663742(18.1893%)	2.27939e-06	4.1174e-06	2	0	0	0	0.000104987	0.0448534	1	0	0.0274189	0.0547336	0.000179487	0.000962156	NA	NA	NA	NA	0	-	-	-	-	-	-	-	-	-	-
UBE3A	UBE3A	ubiquitin protein ligase E3A	-1.333310276 (5.17481%)	0.999576244(4.9328%)	3.0947e-06	5.59014e-06	1	0	2	3	0.00309711	0.113084	2	0	0.00343243	0.0133164	0.000230769	0.00203329	1	0	27	7	0	-	-	-	-	-	-	-	-	-	-
KDM5C	KDM5C	lysine demethylase 5C	-2.70621882 (0.879833%)	0.997842569(7.0178%)	7.21471e-06	1.30324e-05	0	2	0	5	0.00343832	0.128949	3	2	8.10811e-05	0.000346841	6.41026e-06	1.06255e-05	2	0	23	4	0	-	-	-	-	-	-	-	-	-	-
VRK1	VRK1	vaccinia related kinase 1	-0.324809181 (30.0359%)	0.042898405(47.8189%)	1.4884e-06	2.68858e-06	1	0	0	2	0.0105249	0.208421	0	0	1	1	0.0201154	0.0482174	NA	NA	NA	NA	0	-	-	-	-	-	-	-	-	-	-
SPAG9	SPAG9	sperm associated antigen 9	-1.200392043 (6.59296%)	0.999998938(1.6680%)	5.32009e-06	9.60999e-06	1	0	0	2	0.0137795	0.275213	1	0	0.114838	0.077343	0.0125	0.0314899	NA	NA	NA	NA	0	-	-	-	-	-	-	-	-	-	-
BRWD3	BRWD3	bromodomain and WD repeat domain containing 3	-2.849201202 (0.798796%)	0.999999996(0.6639%)	6.73781e-06	1.21709e-05	1	0	0	0	0.0163255	0.286927	2	0	0.0191216	0.0444953	0.00212821	0.00720606	NA	1	3	0	0	-	-	-	-	-	-	-	-	-	-
CTNND2	CTNND2	catenin delta 2	-2.728644226 (0.868257%)	0.999999952(0.9383%)	6.20896e-06	1.12156e-05	0	1	0	2	0.0320472	0.461545	0	1	0.253486	0.114507	0.0677821	0.05943	2	0	5	3	0	-	-	-	-	-	-	-	-	-	-
BCS1L	BCS1L	BCS1 homolog, ubiquinol-cytochrome c reductase complex chaperone	0.103337361 (57.6001%)	2.28E-08(87.9451%)	2.04418e-06	3.69252e-06	0	0	2	0	0.036378	0.471275	0	0	1	1	1	1	NA	NA	NA	NA	0	-	-	-	-	-	-	-	-	-	-
COL4A1	COL4A1	collagen type IV alpha 1	-2.215526027 (1.48182%)	0.999999981(0.8450%)	7.45279e-06	1.34624e-05	0	1	0	0	0.0413648	0.480625	0	5	0.000243243	0.00137171	1.28205e-05	0.00019683	NA	NA	NA	NA	0	-	-	-	-	-	-	-	-	-	-
KMT2D	KMT2D	lysine methyltransferase 2D	-5.184334326 (0.0810373%)	1(0.0988%)	1.21121e-05	2.18788e-05	1	0	0	4	0.0430184	0.48955	16	7	6.75676e-06	0	6.41026e-06	0	NA	NA	NA	NA	0	-	-	-	-	-	-	-	-	-	-
HCFC1	HCFC1	host cell factor C1	-2.904439972 (0.752489%)	0.999995934(2.1070%)	1.05784e-05	1.91083e-05	0	1	0	0	0.0489239	0.494097	0	1	0.697216	0.13879	0.42391	0.107536	NA	1	9	3	0	-	-	-	-	-	-	-	-	-	-
CYP27C1	CYP27C1	cytochrome P450 family 27 subfamily C member 1	-0.886995467 (11.0558%)	0.000184567(70.0137%)	1.85489e-06	3.3506e-06	0	0	2	1	0.0560892	0.498853	1	3	1.93121e-05	0.00138729	1.93121e-05	0.00138729	NA	NA	NA	NA	0	-	-	-	-	-	-	-	-	-	-
AP4E1	AP4E1	adaptor related protein complex 4 epsilon 1 subunit	0.152687122 (61.0095%)	0.979862099(11.7092%)	3.39015e-06	6.12383e-06	0	0	2	1	0.0639895	0.50359	1	0	0.0758924	0.54585	0.0758924	0.54585	NA	NA	NA	NA	0	-	-	-	-	-	-	-	-	-	-
EFHC1	EFHC1	EF-hand domain (C-terminal) containing 1	0.83608509 (87.9775%)	5.06E-12(94.6063%)	2.83674e-06	5.12416e-06	0	0	5	8	0.0770866	0.513424	0	0	0.685787	0.783649	0.685787	0.783649	NA	NA	NA	NA	0	-	-	-	-	-	-	-	-	-	-
NDUFAF6	NDUFAF6	NADH:ubiquinone oxidoreductase complex assembly factor 6	-0.018496723 (49.0796%)	2.91E-05(75.2209%)	9.56795e-07	1.72831e-06	0	0	1	0	0.0800262	0.518188	0	0	0.21663	0.670351	0.21663	0.670351	NA	NA	NA	NA	0	-	-	-	-	-	-	-	-	-	-
TRMT10A	TRMT10A	tRNA methyltransferase 10A	0.075535263 (55.6958%)	2.84E-05(75.2757%)	1.33542e-06	2.41225e-06	0	0	2	2	0.0810236	0.522817	0	0	1	1	1	1	NA	NA	NA	NA	0	-	-	-	-	-	-	-	-	-	-
TUSC3	TUSC3	tumor suppressor candidate 3	-1.080388811 (8.02269%)	0.001898764(61.9918%)	1.53574e-06	2.7741e-06	0	0	1	0	0.0864042	0.527349	0	1	0.0509802	0.482243	0.0509802	0.482243	NA	NA	NA	NA	0	-	-	-	-	-	-	-	-	-	-
KCTD7	KCTD7	potassium channel tetramerization domain containing 7	-0.394006823 (26.696%)	0.496529666(30.0137%)	1.59889e-06	2.88817e-06	0	0	1	0	0.0876115	0.531755	0	0	1	1	1	1	NA	NA	NA	NA	0	-	-	-	-	-	-	-	-	-	-
NKX2-1	NKX2-1	NK2 homeobox 1	-0.018496723 (49.0912%)	0.081926486(44.2579%)	2.21574e-06	4.00242e-06	0	0	1	0	0.0939633	0.536072	0	1	0.0772781	0.549426	0.0772781	0.549426	NA	NA	NA	NA	0	-	-	-	-	-	-	-	-	-	-
SLC16A2	SLC16A2	solute carrier family 16 member 2	-0.095397409 (43.7543%)	0.934351643(15.8354%)	2.41835e-06	4.3684e-06	0	0	1	0	0.0978215	0.540286	0	0	1	1	1	1	NA	NA	NA	NA	0	-	-	-	-	-	-	-	-	-	-
CHRNA2	CHRNA2	cholinergic receptor nicotinic alpha 2 subunit	-1.014313559 (8.83885%)	0.001766479(62.3429%)	2.80556e-06	5.06784e-06	0	0	2	2	0.0996325	0.544389	0	0	1	1	1	1	NA	NA	NA	NA	0	-	-	-	-	-	-	-	-	-	-
FGFR2	FGFR2	fibroblast growth factor receptor 2	-1.085865264 (7.94744%)	0.999752493(4.4170%)	3.82401e-06	6.90753e-06	0	1	0	6	0.11084	0.548425	0	2	0.0169054	0.0351121	0.00242308	0.0128009	NA	NA	NA	NA	0	-	-	-	-	-	-	-	-	-	-
TRPC6	TRPC6	transient receptor potential cation channel subfamily C member 6	-1.353000782 (5.01273%)	0.004564105(58.5460%)	3.40345e-06	6.14784e-06	0	0	1	0	0.112231	0.552366	0	0	0.764569	0.795516	0.764569	0.795516	2	0	3	2	0	-	-	-	-	-	-	-	-	-	-
LAMB1	LAMB1	laminin subunit beta 1	-1.235752647 (6.17041%)	1.79E-06(81.4540%)	7.98029e-06	1.44153e-05	1	0	1	11	0.114541	0.556217	2	5	6.75676e-06	4.77854e-05	6.41026e-06	4.67382e-06	2	0	7	7	0	-	-	-	-	-	-	-	-	-	-
WDR81	WDR81	WD repeat domain 81	-	1.26E-05(77.4266%)	5.36437e-06	9.68998e-06	0	0	2	2	0.124278	0.563767	0	0	0.915901	0.815188	0.915901	0.815188	NA	NA	NA	NA	0	-	-	-	-	-	-	-	-	-	-
SHROOM4	SHROOM4	shroom family member 4	4.274552544 (99.7569%)	0.997425925(7.2593%)	5.50198e-06	9.93854e-06	0	0	1	0	0.126273	0.567424	0	0	1	1	1	1	NA	NA	NA	NA	0	-	-	-	-	-	-	-	-	-	-
DMPK	DMPK	dystrophia myotonica protein kinase	-0.218128743 (36.0037%)	0.033081179(49.1687%)	3.2879e-06	5.93913e-06	0	0	5	9	0.135591	0.571123	0	1	0.114867	0.607612	0.114867	0.607612	1	0	8	3	0	-	-	-	-	-	-	-	-	-	-
GOSR2	GOSR2	golgi SNAP receptor complex member 2	0.063508308 (54.8564%)	0.000289194(68.7243%)	9.6676e-07	1.74632e-06	0	0	1	1	0.142651	0.578329	1	0	0.0142183	0.254607	0.0142183	0.254607	NA	NA	NA	NA	0	-	-	-	-	-	-	-	-	-	-
LGALS12	LGALS12	lectin, galactoside-binding, soluble, 12	0.486343588 (77.5816%)	2.69E-09(90.2058%)	1.16686e-06	2.10777e-06	0	0	1	1	0.146745	0.581817	0	0	0.271766	0.69063	0.271766	0.69063	NA	NA	NA	NA	0	-	-	-	-	-	-	-	-	-	-
NDUFS3	NDUFS3	NADH:ubiquinone oxidoreductase core subunit S3	-0.398536759 (26.3834%)	0.047137034(47.2922%)	1.35182e-06	2.44187e-06	0	0	1	1	0.150131	0.58523	0	0	1	1	1	1	NA	NA	NA	NA	0	-	-	-	-	-	-	-	-	-	-
WDR73	WDR73	WD repeat domain 73	0.083031743 (56.2399%)	7.90E-06(78.6063%)	1.41455e-06	2.55519e-06	0	0	1	1	0.152625	0.588565	0	0	0.336598	0.711249	0.336598	0.711249	NA	NA	NA	NA	0	-	-	-	-	-	-	-	-	-	-
POLR3A	POLR3A	polymerase (RNA) III subunit A	-2.256686659 (1.40079%)	7.39E-14(96.1756%)	6.06204e-06	1.09502e-05	0	1	0	7	0.170735	0.591861	2	1	0.00260811	0.00913414	0.000615385	0.00299312	NA	NA	NA	NA	0	-	-	-	-	-	-	-	-	-	-
UBE3B	UBE3B	ubiquitin protein ligase E3B	-2.422919179 (1.16925%)	0.009387706(55.1605%)	5.1966e-06	9.38691e-06	0	1	1	10	0.188661	0.598387	0	0	1	1	0.187756	0.0717772	NA	NA	NA	NA	0	-	-	-	-	-	-	-	-	-	-
ASPM	ASPM	abnormal spindle microtubule assembly	0.345649059 (71.4459%)	6.16E-26(99.3690%)	1.23344e-05	2.22804e-05	0	1	5	18	0.202257	0.613719	0	0	1	1	0.857821	0.119237	2	0	7	4	0	-	-	-	-	-	-	-	-	-	-
KCNT1	KCNT1	potassium sodium-activated channel subfamily T member 1	-1.732734355 (2.8363%)	0.005348738(57.7503%)	7.32013e-06	1.32228e-05	0	1	1	10	0.204514	0.616628	0	4	0.00164865	0.00548464	0.000217949	0.00148544	NA	NA	NA	NA	0	-	-	-	-	-	-	-	-	-	-
CYP7B1	CYP7B1	cytochrome P450 family 7 subfamily B member 1	-1.011184923 (8.89095%)	2.14E-06(81.1413%)	1.63463e-06	2.95272e-06	0	0	3	6	0.209948	0.619508	0	0	0.39344	0.727344	0.39344	0.727344	NA	NA	NA	NA	0	-	-	-	-	-	-	-	-	-	-
SYNE1	SYNE1	spectrin repeat containing, nuclear envelope 1	-1.101801404 (7.70433%)	3.75E-27(99.4458%)	3.43652e-05	6.20759e-05	0	2	4	43	0.214698	0.622354	0	3	0.988716	0.162057	0.952192	0.141795	3	1	16	9	0	-	-	-	-	-	-	-	-	-	-
PRODH	PRODH	proline dehydrogenase (oxidase) 1	1.433781382 (95.8092%)	4.75E-06(79.5775%)	2.15139e-06	3.88618e-06	0	0	2	4	0.216903	0.625157	0	0	0.536607	0.758302	0.536607	0.758302	2	1	6	3	0	-	-	-	-	-	-	-	-	-	-
COX15	COX15	COX15 cytochrome c oxidase assembly homolog	0.184559793 (62.9081%)	2.16E-09(90.3813%)	1.69013e-06	3.05297e-06	0	0	1	2	0.221601	0.627915	0	1	0.0567128	0.500396	0.0567128	0.500396	NA	NA	NA	NA	0	-	-	-	-	-	-	-	-	-	-
PGAP2	PGAP2	post-GPI attachment to proteins 2	0.235014334 (65.6344%)	0.15222416(40.4444%)	1.75638e-06	3.17265e-06	0	0	1	2	0.226299	0.630622	1	0	0.0251239	0.360371	0.0251239	0.360371	NA	NA	NA	NA	0	-	-	-	-	-	-	-	-	-	-
NDE1	NDE1	nudE neurodevelopment protein 1	-0.467111291 (23.084%)	0.047109548(47.2977%)	1.8223e-06	3.29172e-06	0	0	1	2	0.229633	0.633279	0	0	1	1	1	1	NA	NA	NA	NA	0	-	-	-	-	-	-	-	-	-	-
ALDH5A1	ALDH5A1	aldehyde dehydrogenase 5 family member A1	0.362161292 (72.2505%)	0.002904262(60.4335%)	2.09372e-06	3.78201e-06	0	0	1	2	0.232493	0.635891	0	1	0.0726301	0.539253	0.0726301	0.539253	1	0	10	3	0	-	-	-	-	-	-	-	-	-	-
ST3GAL3	ST3GAL3	ST3 beta-galactoside alpha-2,3-sialyltransferase 3	-0.375263119 (27.599%)	0.573989459(28.0988%)	2.22597e-06	4.0209e-06	0	0	1	2	0.235486	0.638455	0	1	0.077673	0.549821	0.077673	0.549821	NA	NA	NA	NA	0	-	-	-	-	-	-	-	-	-	-
CNTNAP2	CNTNAP2	contactin associated protein-like 2	-0.135838044 (40.9065%)	3.83E-05(74.5569%)	5.81861e-06	1.05105e-05	0	1	0	9	0.236772	0.640975	0	0	1	1	0.241782	0.0839502	2	1	67	34	0	-	-	-	-	-	-	-	-	-	-
CEP152	CEP152	centrosomal protein 152kDa	0.67913999 (84.1804%)	4.42E-21(98.8477%)	5.64182e-06	1.01911e-05	0	0	4	8	0.245118	0.64589	0	0	1	1	1	1	NA	NA	NA	NA	0	-	-	-	-	-	-	-	-	-	-
SLC9A7	SLC9A7	solute carrier family 9 member A7	-0.446833808 (24.0565%)	0.953699987(14.3759%)	3.28866e-06	5.9405e-06	0	0	1	2	0.249239	0.650646	0	0	1	1	1	1	NA	NA	NA	NA	0	-	-	-	-	-	-	-	-	-	-
SLC12A5	SLC12A5	solute carrier family 12 member 5	-1.861874059 (2.36745%)	0.999987272(2.5953%)	5.47544e-06	9.8906e-06	0	0	1	2	0.266798	0.655317	0	2	0.0572476	0.501973	0.0572476	0.501973	2	0	5	2	0	-	-	-	-	-	-	-	-	-	-
TUBGCP6	TUBGCP6	tubulin gamma complex associated protein 6	0.353636398 (71.8338%)	5.09E-19(98.3978%)	1.03614e-05	1.87164e-05	0	0	5	10	0.269764	0.657625	0	0	0.988063	0.823655	0.988063	0.823655	NA	NA	NA	NA	0	-	-	-	-	-	-	-	-	-	-
RERE	RERE	arginine-glutamic acid dipeptide (RE) repeats	-2.692017503 (0.897198%)	0.999995655(2.1509%)	7.57738e-06	1.36875e-05	0	1	0	10	0.279843	0.659929	1	2	0.0115405	0.0261009	0.00219231	0.00988295	1	0	7	4	0	-	-	-	-	-	-	-	-	-	-
SEPSECS	SEPSECS	Sep (O-phosphoserine) tRNA:Sec (selenocysteine) tRNA synthase	-0.396350797 (26.5571%)	2.65E-06(80.6694%)	1.56358e-06	2.82438e-06	0	0	1	3	0.28874	0.664434	0	0	1	1	1	1	NA	NA	NA	NA	0	-	-	-	-	-	-	-	-	-	-
C19orf12	C19orf12	chromosome 19 open reading frame 12	0.180193213 (62.6534%)	0.667745724(25.5199%)	8.15303e-07	1.47273e-06	0	0	0	1	0.291365	0.666639	0	0	1	1	1	1	NA	NA	NA	NA	0	-	-	-	-	-	-	-	-	-	-
ENTPD1	ENTPD1	ectonucleoside triphosphate diphosphohydrolase 1	-0.30981484 (30.9215%)	0.519393999(29.4486%)	1.77918e-06	3.21383e-06	0	0	1	3	0.294698	0.670938	0	0	1	1	1	1	NA	NA	NA	NA	0	-	-	-	-	-	-	-	-	-	-
EXOSC8	EXOSC8	exosome component 8	-0.183289318 (37.9139%)	1.76E-05(76.5597%)	1.03186e-06	1.8639e-06	0	0	0	1	0.296955	0.673035	0	0	1	1	1	1	NA	NA	NA	NA	0	-	-	-	-	-	-	-	-	-	-
ATP6AP2	ATP6AP2	ATPase H+ transporting accessory protein 2	-0.518762939 (21.0465%)	0.785047268(22.0960%)	1.34468e-06	2.42897e-06	0	0	0	1	0.305643	0.675104	0	0	0.320334	0.706457	0.320334	0.706457	NA	NA	NA	NA	0	-	-	-	-	-	-	-	-	-	-
TFG	TFG	TRK-fused gene	0.083031743 (56.2341%)	0.757056423(22.8861%)	1.53999e-06	2.78178e-06	0	0	0	1	0.310709	0.677141	0	0	0.36779	0.720885	0.36779	0.720885	NA	NA	NA	NA	0	-	-	-	-	-	-	-	-	-	-
FA2H	FA2H	fatty acid 2-hydroxylase	-0.270606697 (32.9185%)	0.726409724(23.8025%)	1.56502e-06	2.82698e-06	0	0	0	1	0.315013	0.679146	1	0	0.0217841	0.330472	0.0217841	0.330472	NA	NA	NA	NA	0	-	-	-	-	-	-	-	-	-	-
NDUFA9	NDUFA9	NADH:ubiquinone oxidoreductase subunit A9	0.548043921 (80.0417%)	0.542744184(28.7791%)	1.77754e-06	3.21087e-06	0	0	0	1	0.319816	0.681122	0	1	0.0601919	0.50795	0.0601919	0.50795	NA	NA	NA	NA	0	-	-	-	-	-	-	-	-	-	-
ALDH7A1	ALDH7A1	aldehyde dehydrogenase 7 family member A1	0.245476745 (66.2248%)	1.95E-12(94.9410%)	2.04559e-06	3.69507e-06	0	0	0	1	0.320551	0.683065	0	0	1	1	1	1	NA	NA	NA	NA	0	-	-	-	-	-	-	-	-	-	-
WWOX	WWOX	WW domain containing oxidoreductase	2.097512386 (98.KDM5C4256%)	1.94E-08(88.1372%)	2.0423e-06	3.68912e-06	0	0	0	1	0.322572	0.684978	0	0	0.507145	0.752246	0.507145	0.752246	2	0	9	3	0	-	-	-	-	-	-	-	-	-	-
ST3GAL5	ST3GAL5	ST3 beta-galactoside alpha-2,3-sialyltransferase 5	0.054447414 (54.2602%)	0.02785491(50.0302%)	1.5726e-06	2.84068e-06	0	0	1	2	0.323675	0.686862	0	0	0.377097	0.723533	0.377097	0.723533	NA	NA	NA	NA	0	-	-	-	-	-	-	-	-	-	-
KCNA2	KCNA2	potassium voltage-gated channel subfamily A member 2	-0.777805434 (13.4059%)	0.884173956(18.3813%)	1.94679e-06	3.5166e-06	0	0	0	1	0.325774	0.688716	0	2	0.00592378	0.133454	0.00592378	0.133454	NA	NA	NA	NA	0	-	-	-	-	-	-	-	-	-	-
CHKB	CHKB	choline kinase beta	-0.388072036 (26.968%)	0.000644971(66.1893%)	2.00918e-06	3.6293e-06	0	0	0	1	0.32895	0.690542	1	0	0.0307648	0.398765	0.0307648	0.398765	NA	1	4	2	0	-	-	-	-	-	-	-	-	-	-
AP4B1	AP4B1	adaptor related protein complex 4 beta 1 subunit	-0.343874938 (29.0634%)	2.69E-08(87.7421%)	2.99308e-06	5.40658e-06	0	0	1	3	0.333097	0.692342	0	0	1	1	1	1	NA	NA	NA	NA	0	-	-	-	-	-	-	-	-	-	-
B4GALNT1	B4GALNT1	beta-1,4-N-acetyl-galactosaminyltransferase 1	-0.513035719 (21.2376%)	0.056073773(46.3045%)	2.99929e-06	5.4178e-06	0	0	1	3	0.336588	0.694114	1	1	0.0070152	0.155324	0.0070152	0.155324	NA	NA	NA	NA	0	-	-	-	-	-	-	-	-	-	-
BCKDK	BCKDK	branched chain ketoacid dehydrogenase kinase	-0.780147738 (13.3538%)	0.005804358(57.3663%)	2.2731e-06	4.10604e-06	0	0	0	1	0.342388	0.697579	0	0	1	1	1	1	1	0	4	1	0	-	-	-	-	-	-	-	-	-	-
PICK1	PICK1	protein interacting with PRKCA 1	-0.783115708 (13.2843%)	0.555069205(28.4719%)	2.36766e-06	4.27684e-06	0	0	0	1	0.347953	0.699274	0	1	0.0830506	0.559124	0.0830506	0.559124	NA	NA	NA	NA	0	-	-	-	-	-	-	-	-	-	-
ACSL4	ACSL4	acyl-CoA synthetase long-chain family member 4	-0.92526593 (10.2975%)	0.99576765(8.0384%)	2.46047e-06	4.4445e-06	0	0	0	1	0.352283	0.700946	0	1	0.0865964	0.5646	0.0865964	0.5646	NA	NA	NA	NA	0	-	-	-	-	-	-	-	-	-	-
ARSI	ARSI	arylsulfatase family member I	-0.379955502 (27.3211%)	1.05E-09(91.0453%)	3.32981e-06	6.01482e-06	0	0	1	3	0.355696	0.702594	0	0	0.756866	0.794305	0.756866	0.794305	NA	NA	NA	NA	0	-	-	-	-	-	-	-	-	-	-
ADD3	ADD3	adducin 3	-0.078173326 (45.0451%)	0.952357437(14.4746%)	2.57643e-06	4.65396e-06	0	0	0	1	0.35601	0.704217	0	0	0.632915	0.775353	0.632915	0.775353	NA	NA	NA	NA	0	-	-	-	-	-	-	-	-	-	-
CDC23	CDC23	cell division cycle 23	-0.684548267 (15.9817%)	0.999307693(5.4705%)	2.57584e-06	4.65289e-06	0	0	0	1	0.361522	0.707393	1	0	0.047249	0.471652	0.047249	0.471652	NA	NA	NA	NA	0	-	-	-	-	-	-	-	-	-	-
EIF2B5	EIF2B5	eukaryotic translation initiation factor 2B subunit epsilon	-0.811079202 (12.6534%)	0.996711861(7.6379%)	3.11544e-06	5.62759e-06	0	0	0	1	0.37727	0.71201	0	1	0.109426	0.600884	0.109426	0.600884	NA	NA	NA	NA	0	-	-	-	-	-	-	-	-	-	-
RTN2	RTN2	reticulon 2	-0.287324479 (31.9576%)	0.636179982(26.3978%)	3.1566e-06	5.70194e-06	0	0	0	1	0.378478	0.713507	0	0	0.733747	0.790701	0.733747	0.790701	NA	NA	NA	NA	0	-	-	-	-	-	-	-	-	-	-
PSD3	PSD3	pleckstrin and Sec7 domain containing 3	0.085515914 (56.3962%)	0.851705649(19.7970%)	4.15737e-06	7.5097e-06	0	0	1	3	0.382441	0.716441	3	1	2.99394e-05	0.0021059	2.99394e-05	0.0021059	3	0	5	4	0	-	-	-	-	-	-	-	-	-	-
PKN2	PKN2	protein kinase N2	-0.309194691 (30.9678%)	0.999995223(2.1783%)	3.46353e-06	6.25638e-06	0	0	0	1	0.384147	0.7193	0	1	0.119424	0.612003	0.119424	0.612003	NA	NA	NA	NA	0	-	-	-	-	-	-	-	-	-	-
ZBTB16	ZBTB16	zinc finger and BTB domain containing 16	-0.934485391 (10.1065%)	0.980087306(11.6872%)	3.54421e-06	6.40211e-06	0	0	0	1	0.387533	0.720701	0	0	1	1	1	1	3	0	1	1	0	-	-	-	-	-	-	-	-	-	-
HERC2	HERC2	HECT and RLD domain containing E3 ubiquitin protein ligase 2	-4.457155603 (0.162075%)	1(0.0055%)	2.42225e-05	4.37545e-05	0	1	0	7	0.39168	0.724799	0	2	0.974054	0.15058	0.932962	0.130661	NA	1	8	3	0	-	-	-	-	-	-	-	-	-	-
GRIA3	GRIA3	glutamate ionotropic receptor AMPA type subunit 3	-1.36189817 (4.91433%)	0.998653778(6.2771%)	3.76633e-06	6.80335e-06	0	0	0	1	0.394698	0.726129	0	0	1	1	1	1	NA	NA	NA	NA	0	-	-	-	-	-	-	-	-	-	-
NEDD9	NEDD9	neural precursor cell expressed, developmentally down-regulated 9	0.054905748 (54.2892%)	0.534981125(28.9657%)	3.8293e-06	6.91708e-06	0	0	0	1	0.396194	0.727443	2	0	0.00492332	0.118801	0.00492332	0.118801	NA	NA	NA	NA	0	-	-	-	-	-	-	-	-	-	-
SOBP	SOBP	sine oculis binding protein homolog	-0.501790511 (21.7643%)	-	4.03756e-06	7.29328e-06	0	0	0	1	0.401575	0.730023	0	0	1	1	1	1	NA	NA	NA	NA	0	-	-	-	-	-	-	-	-	-	-
RIN2	RIN2	Ras and Rab interactor 2	1.634546223 (96.9611%)	0.008295585(55.6598%)	4.25029e-06	7.67755e-06	0	0	0	1	0.407979	0.731292	0	0	0.848052	0.807302	0.848052	0.807302	NA	NA	NA	NA	0	-	-	-	-	-	-	-	-	-	-
DLGAP1	DLGAP1	discs large homolog associated protein 1	-2.152531033 (1.60917%)	0.993045514(9.1029%)	5.68747e-06	1.02736e-05	0	0	0	1	0.423963	0.736278	0	1	0.472106	0.745488	0.472106	0.745488	2	0	8	6	0	-	-	-	-	-	-	-	-	-	-
ZWILCH	ZWILCH	zwilch kinetochore protein	0.215328279 (64.5867%)	8.31E-06(78.4746%)	2.03104e-06	3.66879e-06	0	0	2	6	0.438136	0.739896	1	0	0.031185	0.401852	0.031185	0.401852	3	0	4	3	0	-	-	-	-	-	-	-	-	-	-
PRRT2	PRRT2	proline rich transmembrane protein 2	0.070222621 (55.2674%)	0.301735693(35.6488%)	1.09829e-06	1.98391e-06	0	0	0	2	0.456535	0.743424	0	0	1	1	1	1	NA	NA	NA	NA	0	-	-	-	-	-	-	-	-	-	-
ROGDI	ROGDI	rogdi homolog	0.578194712 (81.1704%)	3.13E-12(94.7874%)	1.17144e-06	2.11603e-06	0	0	0	2	0.456562	0.744576	0	0	1	1	1	1	NA	NA	NA	NA	0	-	-	-	-	-	-	-	-	-	-
ASPA	ASPA	aspartoacylase	0.491657364 (77.7553%)	0.014880157(53.1578%)	1.21009e-06	2.18586e-06	0	0	0	2	0.460551	0.746839	0	0	1	1	1	1	NA	NA	NA	NA	0	-	-	-	-	-	-	-	-	-	-
HEXA	HEXA	hexosaminidase subunit alpha	-0.266236653 (33.2079%)	5.05E-07(83.6818%)	2.42839e-06	4.38655e-06	0	0	1	4	0.463753	0.747953	0	0	1	1	1	1	NA	NA	NA	NA	0	-	-	-	-	-	-	-	-	-	-
C12orf65	C12orf65	chromosome 12 open reading frame 65	-0.017714714 (49.1433%)	0.17232859(39.6049%)	7.44079e-07	1.34407e-06	0	0	1	3	0.465223	0.749053	0	0	1	1	1	1	NA	NA	NA	NA	0	-	-	-	-	-	-	-	-	-	-
ASAH1	ASAH1	N-acylsphingosine amidohydrolase (acid ceramidase) 1	1.828123426 (97.6846%)	5.36E-11(93.2675%)	1.66694e-06	3.01108e-06	0	0	0	2	0.476772	0.752284	0	0	1	1	1	1	NA	NA	NA	NA	0	-	-	-	-	-	-	-	-	-	-
CRBN	CRBN	cereblon	-0.664241423 (16.4448%)	0.038494438(48.4664%)	1.68818e-06	3.04946e-06	0	0	0	2	0.479948	0.753337	0	0	1	1	1	1	NA	NA	NA	NA	0	-	-	-	-	-	-	-	-	-	-
EIF2B3	EIF2B3	eukaryotic translation initiation factor 2B subunit gamma	0.420895505 (74.9305%)	0.393440243(32.8779%)	1.69285e-06	3.0579e-06	0	0	0	2	0.481129	0.754379	0	0	1	1	1	1	NA	NA	NA	NA	0	-	-	-	-	-	-	-	-	-	-
GABRA1	GABRA1	gamma-aminobutyric acid type A receptor alpha1 subunit	-0.555053577 (19.8426%)	0.963866035(13.5473%)	1.76327e-06	3.1851e-06	0	0	0	2	0.484619	0.755409	0	4	2.06834e-05	0.00162247	2.06834e-05	0.00162247	NA	NA	NA	NA	0	-	-	-	-	-	-	-	-	-	-
EIF2B2	EIF2B2	eukaryotic translation initiation factor 2B subunit beta	-0.382760448 (27.1938%)	0.000428256(67.4897%)	1.7275e-06	3.12049e-06	0	0	0	2	0.484934	0.756428	0	0	1	1	1	1	NA	NA	NA	NA	0	-	-	-	-	-	-	-	-	-	-
DHCR7	DHCR7	7-dehydrocholesterol reductase	1.480335588 (96.0755%)	5.04E-08(86.9026%)	2.81915e-06	5.0924e-06	0	0	1	4	0.486562	0.757436	0	0	0.682108	0.783066	0.682108	0.783066	1	0	17	3	0	-	-	-	-	-	-	-	-	-	-
NDUFA12	NDUFA12	NADH:ubiquinone oxidoreductase subunit A12	0.226118052 (65.1366%)	0.002015993(61.8107%)	7.02779e-07	1.26947e-06	0	0	0	0	0.488031	0.758433	0	0	0.174308	0.651553	0.174308	0.651553	NA	NA	NA	NA	0	-	-	-	-	-	-	-	-	-	-
ARL6IP1	ARL6IP1	ADP ribosylation factor like GTPase 6 interacting protein 1	-0.132835322 (41.0859%)	0.006675689(56.7517%)	8.11744e-07	1.4663e-06	0	0	0	0	0.491522	0.760395	0	0	1	1	1	1	NA	NA	NA	NA	0	-	-	-	-	-	-	-	-	-	-
ATL1	ATL1	atlastin GTPase 1	-0.87793545 (11.2005%)	0.992118036(9.3498%)	1.99259e-06	3.59934e-06	0	0	0	2	0.494121	0.761361	0	0	1	1	1	1	NA	NA	NA	NA	0	-	-	-	-	-	-	-	-	-	-
GNB5	GNB5	G protein subunit beta 5	-0.391820636 (26.8118%)	0.001442929(63.1276%)	2.11018e-06	3.81174e-06	0	0	0	2	0.49853	0.762317	0	1	0.0733356	0.540279	0.0733356	0.540279	NA	NA	NA	NA	0	-	-	-	-	-	-	-	-	-	-
NT5C2	NT5C2	5'-nucleotidase, cytosolic II	-0.552085504 (19.9583%)	0.052197863(46.7051%)	2.15933e-06	3.90052e-06	0	0	0	2	0.501234	0.763263	0	1	0.0751791	0.544444	0.0751791	0.544444	NA	NA	NA	NA	0	-	-	-	-	-	-	-	-	-	-
MAN1B1	MAN1B1	mannosidase alpha class 1B member 1	-0.155810972 (39.5751%)	2.63E-06(80.6804%)	3.23384e-06	5.84148e-06	0	0	1	4	0.503648	0.764199	1	0	0.0702266	0.534476	0.0702266	0.534476	NA	NA	NA	NA	0	-	-	-	-	-	-	-	-	-	-
SASS6	SASS6	SAS-6 centriolar assembly protein	-0.558960442 (19.6921%)	5.00E-05(73.8381%)	2.25745e-06	4.07777e-06	0	0	0	2	0.507795	0.765126	0	0	0.562503	0.763133	0.562503	0.763133	NA	NA	NA	NA	0	-	-	-	-	-	-	-	-	-	-
RRAGC	RRAGC	Ras related GTP binding C	-0.252486589 (34.053%)	0.600078052(27.4129%)	1.12181e-06	2.02639e-06	0	0	0	0	0.509449	0.766043	0	2	0.0031321	0.0900129	0.0031321	0.0900129	NA	NA	NA	NA	0	-	-	-	-	-	-	-	-	-	-
ZFYVE26	ZFYVE26	zinc finger FYVE-type containing 26	-0.954662356 (9.78236%)	1.04E-11(94.1948%)	1.01653e-05	1.83621e-05	0	0	1	3	0.50958	0.76695	1	2	0.0525541	0.486965	0.0525541	0.486965	3	0	4	4	0	-	-	-	-	-	-	-	-	-	-
ETHE1	ETHE1	ethylmalonic encephalopathy 1	-0.211874143 (36.3221%)	0.016175186(52.7078%)	1.17522e-06	2.12287e-06	0	0	0	0	0.510394	0.767848	0	1	0.0386597	0.440372	0.0386597	0.440372	NA	NA	NA	NA	0	-	-	-	-	-	-	-	-	-	-
DDC	DDC	dopa decarboxylase	-0.736567234 (14.4883%)	4.61E-05(74.0631%)	2.35786e-06	4.25915e-06	0	0	0	2	0.513885	0.768737	0	1	0.0826935	0.558552	0.0826935	0.558552	3	0	2	2	0	-	-	-	-	-	-	-	-	-	-
WIPI2	WIPI2	WD repeat domain, phosphoinositide interacting 2	-0.199225135 (37.034%)	0.093680612(43.4952%)	2.44297e-06	4.41289e-06	0	0	0	2	0.518976	0.769617	0	1	0.0860307	0.563756	0.0860307	0.563756	NA	NA	NA	NA	0	-	-	-	-	-	-	-	-	-	-
SCN1B	SCN1B	sodium voltage-gated channel beta subunit 1	-0.443679608 (24.2186%)	0.205166938(38.5624%)	1.27327e-06	2.29997e-06	0	0	0	0	0.519869	0.770488	0	0	0.300101	0.70038	0.300101	0.70038	NA	NA	NA	NA	0	-	-	-	-	-	-	-	-	-	-
SLC6A3	SLC6A3	solute carrier family 6 member 3	-0.860754331 (11.5883%)	0.997036902(7.4678%)	3.49236e-06	6.30845e-06	0	0	1	4	0.522362	0.77135	1	1	0.00895909	0.182587	0.00895909	0.182587	2	0	15	5	0	-	-	-	-	-	-	-	-	-	-
ERLIN2	ERLIN2	ER lipid raft associated 2	-0.686736041 (15.9354%)	0.111582005(42.4746%)	1.34221e-06	2.4245e-06	0	0	0	0	0.524488	0.772204	0	1	0.0442753	0.460434	0.0442753	0.460434	NA	NA	NA	NA	0	-	-	-	-	-	-	-	-	-	-
HEPACAM	HEPACAM	hepatic and glial cell adhesion molecule	-0.102065654 (43.2334%)	0.630644861(26.5734%)	1.48258e-06	2.67808e-06	0	0	0	0	0.528898	0.77305	0	1	0.0489418	0.475912	0.0489418	0.475912	NA	1	10	3	0	-	-	-	-	-	-	-	-	-	-
TUBGCP4	TUBGCP4	tubulin gamma complex associated protein 4	-0.604103408 (18.3028%)	0.005283482(57.8107%)	2.68361e-06	4.84756e-06	0	0	0	2	0.532703	0.774716	1	0	0.0508993	0.481978	0.0508993	0.481978	NA	NA	NA	NA	0	-	-	-	-	-	-	-	-	-	-
CYP2U1	CYP2U1	cytochrome P450 family 2 subfamily U member 1	-0.044896789 (47.1405%)	0.081783015(44.2743%)	1.63312e-06	2.95001e-06	0	0	0	0	0.534908	0.776349	0	1	0.0545773	0.494731	0.0545773	0.494731	NA	NA	NA	NA	0	-	-	-	-	-	-	-	-	-	-
RNMT	RNMT	RNA (guanine-7-) methyltransferase	0.387780214 (73.4545%)	0.080932806(44.3567%)	1.62188e-06	2.9297e-06	0	0	0	0	0.540289	0.777155	0	0	0.390142	0.726632	0.390142	0.726632	NA	NA	NA	NA	0	-	-	-	-	-	-	-	-	-	-
PPP1R15B	PPP1R15B	protein phosphatase 1 regulatory subunit 15B	-0.335596134 (29.5265%)	0.161223928(40.0768%)	2.92697e-06	5.28716e-06	0	0	0	2	0.547113	0.777953	0	0	1	1	1	1	NA	NA	NA	NA	0	-	-	-	-	-	-	-	-	-	-
HOXA1	HOXA1	homeobox A1	-0.267639601 (33.1269%)	0.084987363(44.0439%)	1.97433e-06	3.56634e-06	0	0	0	0	0.552861	0.778746	0	0	0.491584	0.749754	0.491584	0.749754	NA	1	15	10	0	-	-	-	-	-	-	-	-	-	-
HSPD1	HSPD1	heat shock protein family D (Hsp60) member 1	-0.312781799 (30.7305%)	0.985208244(10.8477%)	2.02544e-06	3.65867e-06	0	0	0	0	0.555774	0.779531	0	0	1	1	1	1	NA	NA	NA	NA	0	-	-	-	-	-	-	-	-	-	-
COX10	COX10	COX10 heme A:farnesyltransferase cytochrome c oxidase assembly factor	0.572098044 (80.9505%)	0.646572546(26.0850%)	2.13461e-06	3.85587e-06	0	0	0	0	0.558845	0.781079	0	0	1	1	1	1	NA	NA	NA	NA	0	-	-	-	-	-	-	-	-	-	-
PIK3R2	PIK3R2	phosphoinositide-3-kinase regulatory subunit 2	-1.093979454 (7.79694%)	0.939626884(15.5665%)	3.29852e-06	5.95831e-06	0	0	0	2	0.565066	0.781842	0	1	0.115339	0.608182	0.115339	0.608182	NA	1	4	1	0	-	-	-	-	-	-	-	-	-	-
MBOAT7	MBOAT7	membrane bound O-acyltransferase domain containing 7	-0.30981484 (30.9331%)	0.046319589(47.3855%)	2.2476e-06	4.05997e-06	0	0	0	0	0.567664	0.782599	0	0	0.560454	0.762661	0.560454	0.762661	1	0	6	2	0	-	-	-	-	-	-	-	-	-	-
TBC1D24	TBC1D24	TBC1 domain family member 24	-0.684709751 (15.9759%)	5.84E-07(83.4348%)	3.33825e-06	6.03008e-06	0	0	0	2	0.568215	0.783347	0	0	1	1	1	1	NA	NA	NA	NA	0	-	-	-	-	-	-	-	-	-	-
ARHGEF9	ARHGEF9	Cdc42 guanine nucleotide exchange factor 9	0.341261405 (71.226%)	0.983065394(11.2099%)	2.25434e-06	4.07214e-06	0	0	0	0	0.574199	0.78409	2	2	1.69124e-05	0.00120302	1.69124e-05	0.00120302	1	0	10	4	0	-	-	-	-	-	-	-	-	-	-
PRICKLE1	PRICKLE1	prickle planar cell polarity protein 1	-0.738915353 (14.4362%)	0.991966859(9.3937%)	3.49155e-06	6.307e-06	0	0	0	2	0.574646	0.784825	0	0	1	1	1	1	2	0	4	1	0	-	-	-	-	-	-	-	-	-	-
EIF2B4	EIF2B4	eukaryotic translation initiation factor 2B subunit delta	-0.372296227 (27.7379%)	0.832609529(20.4829%)	2.33625e-06	4.2201e-06	0	0	0	0	0.579738	0.785554	0	0	0.582223	0.766655	0.582223	0.766655	NA	NA	NA	NA	0	-	-	-	-	-	-	-	-	-	-
ADSL	ADSL	adenylosuccinate lyase	-0.310596629 (30.8347%)	0.000212575(69.5967%)	2.33087e-06	4.21039e-06	0	0	0	0	0.582152	0.786276	0	0	0.580841	0.766381	0.580841	0.766381	1	0	6	1	0	-	-	-	-	-	-	-	-	-	-
NF1	NF1	neurofibromin 1	-4.245138737 (0.202593%)	0.999999846(1.1523%)	1.03662e-05	1.8725e-05	0	0	0	1	0.584934	0.786991	3	3	7.40741e-05	0.000303703	7.40741e-05	0.000303703	1	0	24	8	0	-	-	-	-	-	-	-	-	-	-
SLC1A2	SLC1A2	solute carrier family 1 member 2	-0.962290166 (9.68395%)	0.907792747(17.4102%)	2.39012e-06	4.31741e-06	0	0	0	0	0.589081	0.7877	0	2	0.00775763	0.165092	0.00775763	0.165092	NA	1	6	0	0	-	-	-	-	-	-	-	-	-	-
MED17	MED17	mediator complex subunit 17	-1.094761048 (7.79116%)	3.89E-06(80.0055%)	2.4017e-06	4.33833e-06	0	0	0	0	0.593281	0.789099	0	0	1	1	1	1	NA	NA	NA	NA	0	-	-	-	-	-	-	-	-	-	-
FMR1	FMR1	fragile X mental retardation 1	0.329079626 (70.6008%)	0.127197887(41.6406%)	2.42783e-06	4.38554e-06	0	0	0	0	0.595144	0.789789	0	1	0.0855057	0.562816	0.0855057	0.562816	1	0	42	7	0	-	-	-	-	-	-	-	-	-	-
COLEC12	COLEC12	collectin subfamily member 12	0.441038979 (75.8046%)	0.991466233(9.5528%)	3.07623e-06	5.55677e-06	0	0	0	0	0.612992	0.793163	0	1	0.10824	0.598891	0.10824	0.598891	NA	NA	NA	NA	0	-	-	-	-	-	-	-	-	-	-
TUBB4A	TUBB4A	tubulin beta 4A class IVa	-0.803423106 (12.8676%)	0.003055663(60.2250%)	3.19021e-06	5.76266e-06	0	0	0	0	0.624698	0.794475	0	2	0.0113554	0.215891	0.0113554	0.215891	NA	NA	NA	NA	0	-	-	-	-	-	-	-	-	-	-
STIL	STIL	SCL/TAL1 interrupting locus	-0.109268378 (42.6198%)	0.20268784(38.6173%)	4.42404e-06	7.9914e-06	0	0	0	2	0.629816	0.795764	0	0	0.860794	0.808638	0.860794	0.808638	NA	NA	NA	NA	0	-	-	-	-	-	-	-	-	-	-
GALNT18	GALNT18	polypeptide N-acetylgalactosaminyltransferase 18	-1.072270209 (8.10952%)	0.047685176(47.2099%)	3.2331e-06	5.84013e-06	0	0	0	0	0.630525	0.796401	2	1	0.000580247	0.00734173	0.000580247	0.00734173	NA	NA	NA	NA	0	-	-	-	-	-	-	-	-	-	-
GABBR2	GABBR2	gamma-aminobutyric acid type B receptor subunit 2	-1.244577745 (6.03728%)	0.999790263(4.2853%)	4.71975e-06	8.52556e-06	0	0	0	2	0.633727	0.797034	0	6	4.57091e-07	9.20143e-05	4.57091e-07	9.20143e-05	3	1	10	2	0	-	-	-	-	-	-	-	-	-	-
PLCB1	PLCB1	phospholipase C beta 1	-1.158205872 (6.93448%)	0.979044816(11.8903%)	4.73826e-06	8.559e-06	0	0	0	2	0.634436	0.797661	0	0	1	1	1	1	2	0	7	3	0	-	-	-	-	-	-	-	-	-	-
AMPD2	AMPD2	adenosine monophosphate deaminase 2	-1.791875715 (2.58162%)	0.008542497(55.4952%)	4.96042e-06	8.96031e-06	0	0	0	2	0.6379	0.798285	1	1	0.0194794	0.315067	0.0194794	0.315067	NA	NA	NA	NA	0	-	-	-	-	-	-	-	-	-	-
RFX2	RFX2	regulatory factor X2	-0.394948195 (26.6265%)	0.989509333(9.9973%)	3.90498e-06	7.05379e-06	0	0	0	0	0.641627	0.798904	0	1	0.13223	0.626472	0.13223	0.626472	NA	NA	NA	NA	0	-	-	-	-	-	-	-	-	-	-
ZBTB20	ZBTB20	zinc finger and BTB domain containing 20	-0.92542413 (10.2917%)	0.98255723(11.3141%)	4.2123e-06	7.60892e-06	0	0	0	0	0.656325	0.801337	1	0	0.103767	0.592845	0.103767	0.592845	1	0	22	3	0	-	-	-	-	-	-	-	-	-	-
TNR	TNR	tenascin R	-0.089910353 (44.148%)	0.987762732(10.4088%)	6.4941e-06	1.17307e-05	0	0	1	4	0.662073	0.802525	0	1	0.654315	0.778818	0.654315	0.778818	NA	NA	NA	NA	0	-	-	-	-	-	-	-	-	-	-
AP4S1	AP4S1	adaptor related protein complex 4 sigma 1 subunit	0.304375634 (69.3795%)	1.34E-07(85.7064%)	4.04035e-07	7.29832e-07	0	0	1	5	0.663386	0.803112	0	0	1	1	1	1	NA	NA	NA	NA	0	-	-	-	-	-	-	-	-	-	-
TSHZ3	TSHZ3	teashirt zinc finger homeobox 3	-0.774564325 (13.4927%)	0.425645582(32.0823%)	5.52356e-06	9.97752e-06	0	0	0	0	0.687559	0.805433	0	0	0.921649	0.815855	0.921649	0.815855	1	0	3	2	0	-	-	-	-	-	-	-	-	-	-
NHLRC1	NHLRC1	NHL repeat containing E3 ubiquitin protein ligase 1	0.301244276 (69.2521%)	0.036006534(48.7682%)	2.30525e-06	4.16412e-06	0	0	1	5	0.693307	0.80601	0	1	0.080718	0.555095	0.080718	0.555095	NA	NA	NA	NA	0	-	-	-	-	-	-	-	-	-	-
CLN8	CLN8	ceroid-lipofuscinosis, neuronal 8	0.469785863 (76.887%)	0.000747073(65.6680%)	1.41032e-06	2.54755e-06	0	0	0	3	0.699081	0.807152	0	0	1	1	1	1	3	0	3	2	0	-	-	-	-	-	-	-	-	-	-
PCDH10	PCDH10	protocadherin 10	-2.129264681 (1.6439%)	0.894430213(17.9424%)	6.8284e-06	1.23345e-05	0	0	0	0	0.70357	0.807718	0	1	0.71049	0.787352	0.71049	0.787352	3	0	8	3	0	-	-	-	-	-	-	-	-	-	-
PIGV	PIGV	phosphatidylinositol glycan anchor biosynthesis class V	-0.393384038 (26.7423%)	7.20E-06(78.8093%)	1.85917e-06	3.35833e-06	0	0	0	3	0.707717	0.808279	0	0	1	1	1	1	NA	NA	NA	NA	0	-	-	-	-	-	-	-	-	-	-
HDAC4	HDAC4	histone deacetylase 4	-1.031237968 (8.62468%)	0.999989727(2.5075%)	6.84572e-06	1.23658e-05	0	0	0	0	0.71147	0.808837	0	1	0.713383	0.787762	0.713383	0.787762	3	1	16	3	0	-	-	-	-	-	-	-	-	-	-
STAMBP	STAMBP	STAM binding protein	0.053665262 (54.1561%)	0.001430273(63.1770%)	1.73109e-06	3.12696e-06	0	0	0	3	0.713937	0.80939	0	0	0.419941	0.733978	0.419941	0.733978	NA	NA	NA	NA	0	-	-	-	-	-	-	-	-	-	-
NRXN2	NRXN2	neurexin 2	-3.073708586 (0.654087%)	0.999895574(3.7421%)	8.37951e-06	1.51364e-05	0	0	0	2	0.717585	0.80994	0	0	0.976806	0.822347	0.976806	0.822347	1	0	11	7	0	-	-	-	-	-	-	-	-	-	-
PAX6	PAX6	paired box 6	-0.744689179 (14.3031%)	0.998807897(6.0686%)	2.07118e-06	3.7413e-06	0	0	0	3	0.727297	0.811027	0	1	0.0716944	0.537189	0.0716944	0.537189	NA	1	7	2	0	-	-	-	-	-	-	-	-	-	-
PLK4	PLK4	polo like kinase 4	-0.419167564 (25.301%)	0.777981749(22.2936%)	3.23608e-06	5.84552e-06	0	0	1	5	0.731785	0.811566	0	0	0.743382	0.792046	0.743382	0.792046	NA	NA	NA	NA	0	-	-	-	-	-	-	-	-	-	-
MYH10	MYH10	myosin, heavy chain 10, non-muscle	-3.725598395 (0.370456%)	0.99999755(1.9534%)	9.17105e-06	1.65662e-05	0	0	0	2	0.734856	0.812101	2	3	0.000169923	0.00870004	0.000169923	0.00870004	2	0	5	2	0	-	-	-	-	-	-	-	-	-	-
RARS	RARS1	arginyl-tRNA synthetase	0.459160083 (76.4934%)	0.00053365(66.8148%)	2.30791e-06	4.16891e-06	0	0	0	3	0.737979	0.812632	0	2	0.00741344	0.157553	0.00741344	0.157553	NA	NA	NA	NA	0	-	-	-	-	-	-	-	-	-	-
DDHD2	DDHD2	DDHD domain containing 2	-0.552246151 (19.9467%)	3.10E-08(87.5281%)	2.55046e-06	4.60705e-06	0	0	0	3	0.739764	0.81316	1	0	0.0464353	0.469285	0.0464353	0.469285	NA	NA	NA	NA	0	-	-	-	-	-	-	-	-	-	-
PNKP	PNKP	polynucleotide kinase 3'-phosphatase	0.239382458 (65.9122%)	2.88E-07(84.5542%)	2.65656e-06	4.79869e-06	0	0	0	3	0.742152	0.813686	0	0	0.651746	0.778349	0.651746	0.778349	NA	NA	NA	NA	0	-	-	-	-	-	-	-	-	-	-
NAA35	NAA35	N(alpha)-acetyltransferase 35, NatC auxiliary subunit	-0.198443256 (37.063%)	0.999995237(2.1728%)	2.69165e-06	4.86209e-06	0	0	0	3	0.744751	0.814207	0	0	1	1	1	1	NA	NA	NA	NA	0	-	-	-	-	-	-	-	-	-	-
GAD1	GAD1	glutamate decarboxylase 1	-0.70266912 (15.4492%)	0.822540153(20.8450%)	2.70969e-06	4.89466e-06	0	0	0	3	0.746194	0.814724	0	0	0.662304	0.779996	0.662304	0.779996	NA	NA	NA	NA	0	-	-	-	-	-	-	-	-	-	-
PCCA	PCCA	propionyl-CoA carboxylase alpha subunit	-0.84576154 (11.8835%)	2.13E-10(92.3512%)	2.70781e-06	4.89128e-06	0	0	0	3	0.747769	0.815238	0	0	1	1	1	1	NA	1	10	1	0	-	-	-	-	-	-	-	-	-	-
DDHD1	DDHD1	DDHD domain containing 1	-0.743446591 (14.3262%)	0.968458214(13.1303%)	4.45881e-06	8.05421e-06	0	0	1	5	0.756667	0.817261	0	0	1	1	1	1	NA	NA	NA	NA	0	-	-	-	-	-	-	-	-	-	-
SLC7A5	SLC7A5	solute carrier family 7 member 5	-0.591294098 (18.7949%)	0.5084966(29.6790%)	3.48995e-06	6.3041e-06	0	0	0	3	0.765669	0.818254	0	0	0.77412	0.797073	0.77412	0.797073	2	0	3	2	0	-	-	-	-	-	-	-	-	-	-
LRPPRC	LRPPRC	leucine rich pentatricopeptide repeat containing	-1.975309129 (2.06066%)	0.000433778(67.4458%)	4.89913e-06	8.84958e-06	0	0	1	5	0.76622	0.818745	1	0	0.122228	0.615728	0.122228	0.615728	NA	NA	NA	NA	0	-	-	-	-	-	-	-	-	-	-
ZFR	ZFR	zinc finger RNA binding protein	-1.373309171 (4.82172%)	0.99999967(1.3333%)	4.05806e-06	7.33032e-06	0	0	0	3	0.774226	0.819236	0	0	0.832787	0.805127	0.832787	0.805127	NA	NA	NA	NA	0	-	-	-	-	-	-	-	-	-	-
KIRREL3	KIRREL3	kin of IRRE like 3 (Drosophila)	-0.701267867 (15.4897%)	0.977505781(12.0933%)	4.07867e-06	7.36755e-06	0	0	0	3	0.775381	0.819724	0	2	0.0199095	0.316993	0.0199095	0.316993	2	0	15	9	0	-	-	-	-	-	-	-	-	-	-
EPB41L1	EPB41L1	erythrocyte membrane protein band 4.1-like 1	-0.851860546 (11.7793%)	0.645386133(26.1509%)	4.4373e-06	8.01536e-06	0	0	0	3	0.780971	0.82117	0	1	0.176952	0.65267	0.176952	0.65267	NA	NA	NA	NA	0	-	-	-	-	-	-	-	-	-	-
ZNF335	ZNF335	zinc finger protein 335	-1.845984248 (2.42533%)	0.006503002(56.8340%)	6.85992e-06	1.23915e-05	0	0	1	5	0.79811	0.822602	0	0	0.958231	0.820204	0.958231	0.820204	NA	NA	NA	NA	0	-	-	-	-	-	-	-	-	-	-
CHMP1A	CHMP1A	charged multivesicular body protein 1A	0.518060943 (78.9303%)	0.252036809(36.9931%)	1.02901e-06	1.85876e-06	0	0	0	4	0.806168	0.823554	0	2	0.00288756	0.0844269	0.00288756	0.0844269	2	0	5	4	0	-	-	-	-	-	-	-	-	-	-
NDUFA10	NDUFA10	NADH:ubiquinone oxidoreductase subunit A10	0.049916992 (53.9187%)	0.00138794(63.3800%)	1.47339e-06	2.66148e-06	0	0	0	4	0.808898	0.824028	0	0	0.34992	0.715424	0.34992	0.715424	NA	NA	NA	NA	0	-	-	-	-	-	-	-	-	-	-
CEP135	CEP135	centrosomal protein 135kDa	-0.199553409 (36.9993%)	4.85E-17(97.7833%)	4.08243e-06	7.37433e-06	0	0	2	8	0.813202	0.824967	0	1	0.141824	0.634362	0.141824	0.634362	2	0	6	4	0	-	-	-	-	-	-	-	-	-	-
NCOR1	NCOR1	nuclear receptor corepressor 1	-3.079715329 (0.648298%)	0.999999999(0.5158%)	9.90875e-06	1.78988e-05	0	0	2	7	0.813701	0.825431	1	1	0.222287	0.672589	0.222287	0.672589	2	0	6	4	0	-	-	-	-	-	-	-	-	-	-
MPP3	MPP3	membrane protein, palmitoylated 3	-0.291072786 (31.7319%)	2.00E-05(76.1920%)	2.95406e-06	5.33609e-06	0	0	1	6	0.815197	0.825893	0	0	1	1	1	1	NA	NA	NA	NA	0	-	-	-	-	-	-	-	-	-	-
CDK6	CDK6	cyclin-dependent kinase 6	-0.302159211 (31.2167%)	0.923677276(16.4115%)	1.74871e-06	3.1588e-06	0	0	0	4	0.816798	0.826351	0	0	1	1	1	1	NA	NA	NA	NA	0	-	-	-	-	-	-	-	-	-	-
TANC2	TANC2	tetratricopeptide repeat, ankyrin repeat and coiled-coil containing 2	-3.875664698 (0.318361%)	0.999999966(0.8999%)	8.12305e-06	1.46731e-05	0	0	0	3	0.823018	0.826808	3	4	6.17284e-06	3.08326e-05	6.17284e-06	3.08326e-05	1	0	10	7	0	-	-	-	-	-	-	-	-	-	-
MCPH1	MCPH1	microcephalin 1	2.567871085 (99.1665%)	5.17E-18(98.0905%)	2.22956e-06	4.02738e-06	0	0	0	4	0.82315	0.827261	1	0	0.03663	0.43076	0.03663	0.43076	3	0	16	9	0	-	-	-	-	-	-	-	-	-	-
MLC1	MLC1	megalencephalic leukoencephalopathy with subcortical cysts 1	0.432139821 (75.4052%)	5.03E-05(73.8217%)	2.11407e-06	3.81876e-06	0	0	0	4	0.824436	0.827712	0	0	1	1	1	1	NA	NA	NA	NA	0	-	-	-	-	-	-	-	-	-	-
ARHGAP32	ARHGAP32	Rho GTPase activating protein 32	-1.588685966 (3.44987%)	0.98708852(10.5350%)	8.3487e-06	1.50807e-05	0	0	0	3	0.828976	0.828161	0	1	0.861997	0.808791	0.861997	0.808791	3	0	7	3	0	-	-	-	-	-	-	-	-	-	-
MFSD2A	MFSD2A	major facilitator superfamily domain containing 2A	-0.512253979 (21.2781%)	0.91767122(16.7846%)	2.50853e-06	4.5313e-06	0	0	0	4	0.830945	0.828608	0	0	1	1	1	1	NA	NA	NA	NA	0	-	-	-	-	-	-	-	-	-	-
CYP2A6	CYP2A6	cytochrome P450 family 2 subfamily A member 6	1.910154405 (97.9683%)	2.18E-06(81.1084%)	2.62373e-06	4.73939e-06	0	0	0	4	0.831837	0.829052	0	0	0.644148	0.777238	0.644148	0.777238	NA	NA	NA	NA	0	-	-	-	-	-	-	-	-	-	-
AHI1	AHI1	Abelson helper integration site 1	0.537890382 (79.7002%)	3.26E-14(96.3621%)	4.00331e-06	7.23141e-06	0	0	1	6	0.831864	0.829492	0	1	0.137316	0.63099	0.137316	0.63099	NA	1	19	4	0	-	-	-	-	-	-	-	-	-	-
CLCN2	CLCN2	chloride voltage-gated channel 2	-0.100206955 (43.3723%)	2.27E-07(84.9547%)	4.73281e-06	8.54915e-06	0	0	1	6	0.839738	0.830369	0	0	1	1	1	1	NA	NA	NA	NA	0	-	-	-	-	-	-	-	-	-	-
CHRNA4	CHRNA4	cholinergic receptor nicotinic alpha 4 subunit	-1.283796674 (5.63209%)	0.020867888(51.3580%)	4.00239e-06	7.22974e-06	0	0	0	4	0.847218	0.831668	0	2	0.0189574	0.30951	0.0189574	0.30951	NA	NA	NA	NA	0	-	-	-	-	-	-	-	-	-	-
KANK1	KANK1	KN motif and ankyrin repeat domains 1	-0.117437522 (42.1104%)	-	5.95003e-06	1.07479e-05	0	0	1	6	0.853281	0.832955	0	0	0.936873	0.817941	0.936873	0.817941	3	0	9	7	0	-	-	-	-	-	-	-	-	-	-
TSC1	TSC1	tuberous sclerosis 1	-0.568972928 (19.4605%)	0.999978334(2.8148%)	4.94105e-06	8.9253e-06	0	0	0	4	0.856194	0.83338	1	2	0.00218912	0.0691767	0.00218912	0.0691767	1	0	20	7	0	-	-	-	-	-	-	-	-	-	-
CASR	CASR	calcium sensing receptor	-1.640642576 (3.19518%)	0.366508674(33.6955%)	5.04916e-06	9.12059e-06	0	0	0	4	0.858373	0.833802	0	1	0.307891	0.702703	0.307891	0.702703	NA	NA	NA	NA	0	-	-	-	-	-	-	-	-	-	-
EPRS	EPRS1	glutamyl-prolyl-tRNA synthetase	-1.756786213 (2.7379%)	3.85E-07(84.0713%)	5.41775e-06	9.7864e-06	0	0	0	4	0.863885	0.834223	0	1	0.39737	0.728466	0.39737	0.728466	NA	NA	NA	NA	0	-	-	-	-	-	-	-	-	-	-
TSEN54	TSEN54	tRNA splicing endonuclease subunit 54	1.744697053 (97.3489%)	1.76E-05(76.5706%)	2.29466e-06	4.14498e-06	0	0	1	7	0.870971	0.835065	0	1	0.0803077	0.554029	0.0803077	0.554029	NA	NA	NA	NA	0	-	-	-	-	-	-	-	-	-	-
PCCB	PCCB	propionyl-CoA carboxylase beta subunit	0.356066389 (71.9495%)	0.000735839(65.7394%)	2.3682e-06	4.27782e-06	0	0	1	7	0.871286	0.835482	0	0	1	1	1	1	NA	1	9	2	0	-	-	-	-	-	-	-	-	-	-
EIF2B1	EIF2B1	eukaryotic translation initiation factor 2B subunit alpha	-0.134398656 (40.9875%)	0.104796388(42.7874%)	1.38076e-06	2.49415e-06	0	0	0	5	0.874357	0.83631	0	1	0.0454225	0.465047	0.0454225	0.465047	NA	NA	NA	NA	0	-	-	-	-	-	-	-	-	-	-
ITSN1	ITSN1	intersectin 1	-2.89301104 (0.758277%)	0.999999974(0.8724%)	7.2865e-06	1.3162e-05	0	0	0	4	0.877507	0.837131	3	2	2.46829e-05	0.00188642	2.46829e-05	0.00188642	3	0	4	4	0	-	-	-	-	-	-	-	-	-	-
SMAD6	SMAD6	SMAD family member 6	-	6.97E-06(78.8916%)	1.84807e-06	3.33828e-06	0	0	0	5	0.87769	0.837538	3	1	6.39927e-06	0.000483495	6.39927e-06	0.000483495	NA	NA	NA	NA	0	-	-	-	-	-	-	-	-	-	-
GABRG2	GABRG2	gamma-aminobutyric acid type A receptor gamma2 subunit	-0.910271913 (10.5985%)	0.958543398(14.0302%)	1.93784e-06	3.50044e-06	0	0	0	5	0.879423	0.837943	0	4	2.39973e-05	0.00172753	2.39973e-05	0.00172753	NA	NA	NA	NA	0	-	-	-	-	-	-	-	-	-	-
NSUN2	NSUN2	NOP2/Sun RNA methyltransferase family member 2	-1.246929069 (6.00255%)	0.961845836(13.7394%)	3.22343e-06	5.82268e-06	0	0	1	7	0.879606	0.838345	0	0	1	1	1	1	NA	NA	NA	NA	0	-	-	-	-	-	-	-	-	-	-
SDHA	SDHA	succinate dehydrogenase complex flavoprotein subunit A	-0.651593635 (16.821%)	9.39E-06(78.1674%)	3.75854e-06	6.78927e-06	0	0	1	7	0.881601	0.838746	0	1	0.127332	0.62172	0.127332	0.62172	NA	NA	NA	NA	0	-	-	-	-	-	-	-	-	-	-
FOXRED1	FOXRED1	FAD-dependent oxidoreductase domain containing 1	-0.00741366 (49.8727%)	4.09E-11(93.4650%)	2.42113e-06	4.37344e-06	0	0	0	5	0.881654	0.839144	0	0	0.601369	0.770019	0.601369	0.770019	NA	NA	NA	NA	0	-	-	-	-	-	-	-	-	-	-
CENPJ	CENPJ	centromere protein J	0.700358238 (84.8287%)	3.03E-21(98.8697%)	5.04799e-06	9.11849e-06	0	0	2	9	0.883963	0.83954	1	0	0.125813	0.620526	0.125813	0.620526	NA	NA	NA	NA	0	-	-	-	-	-	-	-	-	-	-
PNPLA6	PNPLA6	patatin like phospholipase domain containing 6	-2.452309641 (1.12295%)	1.59E-08(88.3457%)	8.14927e-06	1.47205e-05	0	0	0	4	0.886299	0.839934	0	0	0.974947	0.822186	0.974947	0.822186	NA	NA	NA	NA	0	-	-	-	-	-	-	-	-	-	-
PIGO	PIGO	phosphatidylinositol glycan anchor biosynthesis class O	-1.570059002 (3.56564%)	1.13E-06(82.3374%)	4.42302e-06	7.98956e-06	0	0	1	7	0.891654	0.840328	1	0	0.109732	0.601463	0.109732	0.601463	NA	NA	NA	NA	0	-	-	-	-	-	-	-	-	-	-
KATNB1	KATNB1	katanin p80 (WD repeat containing) subunit B 1	-0.969951674 (9.52767%)	0.496734037(30.0027%)	3.78895e-06	6.8442e-06	0	0	0	5	0.898556	0.841111	0	0	1	1	1	1	NA	NA	NA	NA	0	-	-	-	-	-	-	-	-	-	-
ANKLE2	ANKLE2	ankyrin repeat and LEM domain containing 2	-0.157376219 (39.4652%)	7.47E-07(83.0069%)	3.90408e-06	7.05217e-06	0	0	0	5	0.899738	0.8415	0	0	0.817	0.80312	0.817	0.80312	NA	NA	NA	NA	0	-	-	-	-	-	-	-	-	-	-
SPG7	SPG7	SPG7, paraplegin matrix AAA peptidase subunit	-0.909998092 (10.6043%)	1.38E-18(98.2826%)	4.41285e-06	7.97118e-06	0	0	3	12	0.900052	0.842273	0	5	1.07416e-05	0.000889263	1.07416e-05	0.000889263	NA	NA	NA	NA	0	-	-	-	-	-	-	-	-	-	-
PCLO	PCLO	piccolo presynaptic cytomatrix protein	-2.152098952 (1.61496%)	1(0.2853%)	1.73988e-05	3.14284e-05	0	0	0	3	0.91336	0.843428	1	1	0.964816	0.821056	0.964816	0.821056	NA	NA	NA	NA	0	-	-	-	-	-	-	-	-	-	-
ELOVL4	ELOVL4	ELOVL fatty acid elongase 4	-0.352612931 (28.6062%)	0.741051155(23.3909%)	1.22326e-06	2.20965e-06	0	0	0	6	0.915381	0.843811	0	0	1	1	1	1	NA	NA	NA	NA	0	-	-	-	-	-	-	-	-	-	-
WDR48	WDR48	WD repeat domain 48	-1.110538523 (7.5712%)	0.999805648(4.2195%)	2.51489e-06	4.54279e-06	0	0	0	6	0.922257	0.844195	0	1	0.0883995	0.567953	0.0883995	0.567953	NA	NA	NA	NA	0	-	-	-	-	-	-	-	-	-	-
TH	TH	tyrosine hydroxylase	0.203301238 (64.0658%)	0.004098744(58.9355%)	2.96564e-06	5.35701e-06	0	0	0	6	0.924803	0.844958	0	0	0.706055	0.786708	0.706055	0.786708	NA	NA	NA	NA	0	-	-	-	-	-	-	-	-	-	-
SGSH	SGSH	N-sulfoglucosamine sulfohydrolase	1.137890968 (92.834%)	0.00010579(71.6269%)	3.25401e-06	5.87791e-06	0	0	0	6	0.927165	0.845338	0	0	0.745772	0.792393	0.745772	0.792393	NA	1	5	1	0	-	-	-	-	-	-	-	-	-	-
TSC2	TSC2	tuberous sclerosis 2	-2.944580835 (0.729335%)	0.999999983(0.8176%)	1.00628e-05	1.8177e-05	1	0	0	13	0.930341	0.845717	0	6	0.000121622	0.000592271	1.28205e-05	0.000119707	1	0	30	14	0	-	-	-	-	-	-	-	-	-	-
ARHGEF7	ARHGEF7	Rho guanine nucleotide exchange factor 7	-1.258956721 (5.85205%)	0.953985931(14.3539%)	3.95839e-06	7.15028e-06	0	0	0	6	0.930709	0.846094	0	1	0.134755	0.628897	0.134755	0.628897	NA	NA	NA	NA	0	-	-	-	-	-	-	-	-	-	-
GBA2	GBA2	glucosidase, beta (bile acid) 2	-0.44853543 (23.9928%)	4.79E-09(89.5748%)	4.1259e-06	7.45286e-06	0	0	0	6	0.931234	0.846469	0	1	0.144339	0.635654	0.144339	0.635654	NA	NA	NA	NA	0	-	-	-	-	-	-	-	-	-	-
CNTN4	CNTN4	contactin 4	-0.517119498 (21.0986%)	0.996606388(7.6872%)	4.18715e-06	7.5635e-06	0	0	0	6	0.931969	0.846843	0	0	0.843027	0.806507	0.843027	0.806507	2	0	21	13	0	-	-	-	-	-	-	-	-	-	-
DNAH17	DNAH17	dynein axonemal heavy chain 17	-	-	2.30472e-05	4.16316e-05	0	1	3	27	0.934724	0.847584	1	3	0.585689	0.126769	0.273462	0.095836	3	0	6	6	0	-	-	-	-	-	-	-	-	-	-
AGAP1	AGAP1	ArfGAP with GTPase domain, ankyrin repeat and PH domain 1	-0.949823197 (9.87497%)	0.999356436(5.3882%)	5.3545e-06	9.67215e-06	0	0	0	6	0.937848	0.847954	0	2	0.053057	0.488517	0.053057	0.488517	3	0	8	3	0	-	-	-	-	-	-	-	-	-	-
AP4M1	AP4M1	adaptor related protein complex 4 mu 1 subunit	-0.721574107 (14.9166%)	2.36E-11(93.7229%)	2.38517e-06	4.30847e-06	0	0	1	9	0.939423	0.848322	0	0	0.593208	0.768559	0.593208	0.768559	NA	NA	NA	NA	0	-	-	-	-	-	-	-	-	-	-
PLXNA3	PLXNA3	plexin A3	-2.049448229 (1.83492%)	0.983112793(11.1989%)	1.12284e-05	2.02826e-05	0	0	0	5	0.94063	0.848689	1	0	0.917155	0.815397	0.917155	0.815397	3	0	3	2	0	-	-	-	-	-	-	-	-	-	-
DPYD	DPYD	dihydropyrimidine dehydrogenase	0.56272734 (80.6437%)	4.19E-09(89.7284%)	3.91488e-06	7.07168e-06	0	0	1	9	0.943543	0.849056	1	1	0.0107121	0.205686	0.0107121	0.205686	3	0	13	7	0	-	-	-	-	-	-	-	-	-	-
GABRD	GABRD	gamma-aminobutyric acid type A receptor delta subunit	-0.52053282 (20.9423%)	0.923498878(16.4280%)	2.89747e-06	5.23387e-06	0	0	0	7	0.944672	0.849423	0	1	0.102613	0.590206	0.102613	0.590206	NA	NA	NA	NA	0	-	-	-	-	-	-	-	-	-	-
CUX2	CUX2	cut like homeobox 2	-1.294628237 (5.52211%)	0.999656385(4.7407%)	7.61586e-06	1.3757e-05	0	0	0	6	0.945459	0.849788	2	3	0.000160494	0.00211695	0.000160494	0.00211695	3	1	8	2	0	-	-	-	-	-	-	-	-	-	-
MED23	MED23	mediator complex subunit 23	-1.849845213 (2.40218%)	0.150657691(40.5158%)	5.01324e-06	9.05572e-06	0	0	1	9	0.945827	0.850152	0	1	0.296891	0.699512	0.296891	0.699512	NA	NA	NA	NA	0	-	-	-	-	-	-	-	-	-	-
NIPBL	NIPBL	Nipped-B homolog (Drosophila)	-3.654253101 (0.405186%)	1(0.0055%)	9.28152e-06	1.67657e-05	0	0	0	6	0.948451	0.850877	1	1	0.147037	0.637765	0.147037	0.637765	1	0	13	5	0	-	-	-	-	-	-	-	-	-	-
RARS2	RARS2	arginyl-tRNA synthetase 2, mitochondrial	0.042258271 (53.4209%)	3.49E-06(80.1920%)	2.22648e-06	4.02182e-06	0	0	1	10	0.951916	0.851239	0	0	0.55532	0.761649	0.55532	0.761649	NA	NA	NA	NA	0	-	-	-	-	-	-	-	-	-	-
SURF1	SURF1	surfeit 1	-0.069732819 (45.6703%)	1.02E-13(96.0219%)	1.12181e-06	2.02639e-06	0	0	0	8	0.952441	0.851599	0	0	1	1	1	1	NA	NA	NA	NA	0	-	-	-	-	-	-	-	-	-	-
STRADA	STRADA	STE20-related kinase adaptor alpha	-0.037400113 (47.6789%)	0.002015391(61.8162%)	1.57296e-06	2.84134e-06	0	0	0	8	0.954068	0.851958	0	0	1	1	1	1	NA	NA	NA	NA	0	-	-	-	-	-	-	-	-	-	-
HERC1	HERC1	HECT and RLD domain containing E3 ubiquitin protein ligase family member 1	-6.429196083 (0.0578838%)	1(0.2359%)	1.79812e-05	3.24805e-05	0	0	1	7	0.959685	0.852673	2	2	0.118469	0.611516	0.118469	0.611516	NA	NA	NA	NA	0	-	-	-	-	-	-	-	-	-	-
AARS2	AARS2	alanyl-tRNA synthetase 2, mitochondrial	0.674883651 (84.0704%)	1.65E-07(85.4376%)	4.98906e-06	9.01203e-06	0	0	1	10	0.961811	0.853385	0	0	0.896807	0.812896	0.896807	0.812896	NA	NA	NA	NA	0	-	-	-	-	-	-	-	-	-	-
ALS2	ALS2	ALS2, alsin Rho guanine nucleotide exchange factor	-2.155938739 (1.60338%)	0.000769641(65.5693%)	6.13789e-06	1.10872e-05	0	0	1	10	0.965617	0.854091	1	1	0.0293086	0.0739663	0.0293086	0.0739663	NA	NA	NA	NA	0	-	-	-	-	-	-	-	-	-	-
SPTBN2	SPTBN2	spectrin beta, non-erythrocytic 2	-3.346725582 (0.509377%)	0.999977957(2.8313%)	1.40708e-05	2.54169e-05	0	0	0	6	0.968714	0.854793	0	1	0.98551	0.823374	0.98551	0.823374	NA	NA	NA	NA	0	-	-	-	-	-	-	-	-	-	-
WDR62	WDR62	WD repeat domain 62	-0.075700179 (45.1899%)	3.70E-13(95.6049%)	7.39637e-06	1.33605e-05	0	0	1	10	0.970709	0.85549	0	0	0.965518	0.821116	0.965518	0.821116	NA	NA	NA	NA	0	-	-	-	-	-	-	-	-	-	-
CACNA1C	CACNA1C	calcium voltage-gated channel subunit alpha1 C	-1.577206682 (3.53091%)	0.999998433(1.8107%)	1.12284e-05	2.02826e-05	0	0	0	7	0.972362	0.856183	1	3	0.00964815	0.192402	0.00964815	0.192402	1	0	45	12	0	-	-	-	-	-	-	-	-	-	-
VPS53	VPS53	VPS53, GARP complex subunit	-0.837482298 (12.0456%)	5.00E-05(73.8436%)	3.16096e-06	5.70983e-06	0	0	0	9	0.972835	0.856527	0	0	0.734253	0.790826	0.734253	0.790826	NA	NA	NA	NA	0	-	-	-	-	-	-	-	-	-	-
POLR3B	POLR3B	polymerase (RNA) III subunit B	-1.672979324 (3.05047%)	2.73E-09(90.1893%)	4.74263e-06	8.56688e-06	0	0	0	9	0.975564	0.857213	0	0	0.883152	0.811319	0.883152	0.811319	NA	NA	NA	NA	0	-	-	-	-	-	-	-	-	-	-
TRAPPC9	TRAPPC9	trafficking protein particle complex 9	-0.329836902 (29.8217%)	5.76E-06(79.2209%)	6.32731e-06	1.14294e-05	0	0	1	11	0.977192	0.857555	0	1	0.619112	0.773004	0.619112	0.773004	2	0	13	6	0	-	-	-	-	-	-	-	-	-	-
SNX14	SNX14	sorting nexin 14	-0.66893469 (16.3232%)	6.80E-10(91.3525%)	3.26903e-06	5.90504e-06	0	0	1	12	0.978031	0.858234	1	1	0.00805588	0.170309	0.00805588	0.170309	NA	1	6	2	0	-	-	-	-	-	-	-	-	-	-
SPTAN1	SPTAN1	spectrin alpha, non-erythrocytic 1	-4.04482939 (0.272054%)	1(0.1756%)	1.15457e-05	2.08556e-05	0	0	0	8	0.980446	0.858575	0	4	0.0145028	0.256669	0.0145028	0.256669	NA	NA	NA	NA	0	-	-	-	-	-	-	-	-	-	-
CACNA1H	CACNA1H	calcium voltage-gated channel subunit alpha1 H	-0.405302435 (26.0998%)	0.755916976(22.9081%)	1.08298e-05	1.95624e-05	0	0	1	11	0.981627	0.858915	0	2	0.701558	0.786086	0.701558	0.786086	2	0	27	9	0	-	-	-	-	-	-	-	-	-	-
ASNS	ASNS	asparagine synthetase (glutamine-hydrolyzing)	-0.768119824 (13.6432%)	0.001665928(62.5624%)	2.20607e-06	3.98495e-06	0	0	0	11	0.981811	0.859253	0	0	1	1	1	1	NA	NA	NA	NA	0	-	-	-	-	-	-	-	-	-	-
CDH15	CDH15	cadherin 15	0.200015955 (63.8921%)	5.96E-12(94.4911%)	4.48972e-06	8.11004e-06	0	0	1	13	0.983228	0.859591	0	0	1	1	1	1	NA	NA	NA	NA	0	-	-	-	-	-	-	-	-	-	-
CACNA1D	CACNA1D	calcium voltage-gated channel subunit alpha1 D	-3.707735568 (0.382033%)	1(0.2798%)	1.02925e-05	1.85919e-05	0	0	0	10	0.987192	0.860269	1	2	0.0564407	0.499908	0.0564407	0.499908	2	0	20	8	0	-	-	-	-	-	-	-	-	-	-
CNTN6	CNTN6	contactin 6	-0.826604557 (12.3003%)	3.59E-22(98.9904%)	3.662e-06	6.61489e-06	0	0	2	17	0.987559	0.860607	0	0	0.793231	0.799782	0.793231	0.799782	2	0	13	10	0	-	-	-	-	-	-	-	-	-	-
SCN9A	SCN9A	sodium voltage-gated channel alpha subunit 9	0.192209185 (63.3422%)	9.30E-13(95.2483%)	6.85992e-06	1.23915e-05	0	0	2	18	0.99315	0.861623	0	2	0.106319	0.59605	0.106319	0.59605	2	0	5	2	0	-	-	-	-	-	-	-	-	-	-
POMT1	POMT1	protein O-mannosyltransferase 1	-0.459778865 (23.4719%)	5.00E-10(91.7092%)	3.59517e-06	6.49416e-06	0	0	0	15	0.99315	0.861961	0	1	0.12307	0.617256	0.12307	0.617256	3	0	2	2	0	-	-	-	-	-	-	-	-	-	-
TSEN2	TSEN2	tRNA splicing endonuclease subunit 2	0.228137296 (65.2697%)	0.000104861(71.6543%)	1.68585e-06	3.04525e-06	0	0	0	17	0.99357	0.862297	1	0	0.0237604	0.349457	0.0237604	0.349457	NA	NA	NA	NA	0	-	-	-	-	-	-	-	-	-	-
DMD	DMD	dystrophin	2.114823893 (98.4834%)	1(0.4335%)	1.31619e-05	2.37751e-05	0	0	0	12	0.994409	0.862968	1	1	0.798428	0.800526	0.798428	0.800526	NA	1	37	16	0	-	-	-	-	-	-	-	-	-	-
RTTN	RTTN	rotatin	-1.326317594 (5.23269%)	2.40E-13(95.7586%)	8.20576e-06	1.48225e-05	0	0	2	19	0.994514	0.863302	1	1	0.112455	0.60492	0.112455	0.60492	NA	NA	NA	NA	0	-	-	-	-	-	-	-	-	-	-
ANK3	ANK3	ankyrin 3, node of Ranvier (ankyrin G)	-5.215169063 (0.0752489%)	1(0.1481%)	1.67965e-05	3.03405e-05	0	0	0	11	0.995039	0.863634	1	6	0.000432099	0.00402762	0.000432099	0.00402762	1	0	26	9	0	-	-	-	-	-	-	-	-	-	-
SPG11	SPG11	spastic paraplegia 11 (autosomal recessive)	-1.551577083 (3.66404%)	2.91E-22(99.0069%)	8.5412e-06	1.54285e-05	0	0	5	27	0.995538	0.863966	0	0	0.977817	0.822508	0.977817	0.822508	NA	NA	NA	NA	0	-	-	-	-	-	-	-	-	-	-
VPS13B	VPS13B	vacuolar protein sorting 13 homolog B (yeast)	-2.877970131 (0.769854%)	9.81E-27(99.4239%)	1.43126e-05	2.58537e-05	0	0	4	38	0.998425	0.864307	0	0	0.99624	0.824637	0.99624	0.824637	1	0	20	10	0	-	-	-	-	-	-	-	-	-	-
ATRX	ATRX	alpha thalassemia/mental retardation syndrome X-linked	-0.781973228 (13.3306%)	0.999999982(0.8285%)	8.23415e-06	1.48738e-05	0	0	0	0	1	1	1	1	0.0893827	0.14431	0.0893827	0.14431	1	0	21	8	0	-	-	-	-	-	-	-	-	-	-
GRIK5	GRIK5	glutamate ionotropic receptor kainate type subunit 5	-0.995574086 (9.10512%)	0.917779688(16.7791%)	5.01209e-06	9.05363e-06	0	0	0	0	1	1	0	1	0.148802	0.194042	0.148802	0.194042	2	0	8	7	0	-	-	-	-	-	-	-	-	-	-
PHF8	PHF8	PHD finger protein 8	-1.7790025 (2.64529%)	0.998239853(6.6831%)	4.41691e-06	7.97853e-06	0	0	0	0	1	1	2	0	0.00697097	0.154584	0.00697097	0.154584	NA	1	8	2	0	-	-	-	-	-	-	-	-	-	-
HCN1	HCN1	hyperpolarization activated cyclic nucleotide gated potassium channel 1	-1.087263615 (7.93008%)	0.953138503(14.4252%)	3.83901e-06	6.93462e-06	0	0	0	0	1	1	0	3	0.0014756	0.0510992	0.0014756	0.0510992	NA	1	8	0	0	-	-	-	-	-	-	-	-	-	-
UBR3	UBR3	ubiquitin protein ligase E3 component n-recognin 3 (putative)	-	0.999549124(5.0206%)	2.77153e-06	5.00637e-06	0	0	0	0	1	1	3	0	9.976e-05	0.00540772	9.976e-05	0.00540772	NA	NA	NA	NA	0	-	-	-	-	-	-	-	-	-	-
NIPA2	NIPA2	non imprinted in Prader-Willi/Angelman syndrome 2	-0.362454248 (28.1662%)	0.487193754(30.2881%)	1.39675e-06	2.52303e-06	0	0	0	0	1	1	0	0	0.332525	0.710018	0.332525	0.710018	3	0	2	2	0	-	-	-	-	-	-	-	-	-	-
DCX	DCX	doublecortin	-0.673351156 (16.2017%)	0.863196407(19.3361%)	1.87421e-06	3.3855e-06	0	0	0	0	1	1	2	1	0.00014067	0.00742672	0.00014067	0.00742672	NA	NA	NA	NA	0	-	-	-	-	-	-	-	-	-	-
UBA2	UBA2	ubiquitin like modifier activating enzyme 2	-0.581452166 (19.0843%)	0.999673179(4.6914%)	2.54929e-06	4.60493e-06	0	0	0	0	1	1	0	0	0.626805	0.774184	0.626805	0.774184	NA	NA	NA	NA	0	-	-	-	-	-	-	-	-	-	-
USP8	USP8	ubiquitin specific peptidase 8	0.195643878 (63.649%)	0.999982629(2.7160%)	3.93839e-06	7.11415e-06	0	0	0	0	1	1	1	1	0.0108349	0.206827	0.0108349	0.206827	NA	NA	NA	NA	0	-	-	-	-	-	-	-	-	-	-
JMJD1C	JMJD1C	jumonji domain containing 1C	-2.018107337 (1.92753%)	1(0.3237%)	8.74418e-06	1.57951e-05	0	0	0	0	1	1	1	0	0.74302	0.791972	0.74302	0.791972	3	0	8	6	0	-	-	-	-	-	-	-	-	-	-
SRPX2	SRPX2	sushi repeat containing protein, X-linked 2	1.286449261 (94.5068%)	0.962529393(13.6735%)	2.31803e-06	4.18719e-06	0	0	0	0	1	1	0	0	0.577515	0.76583	0.577515	0.76583	NA	NA	NA	NA	0	-	-	-	-	-	-	-	-	-	-
HSD17B10	HSD17B10	hydroxysteroid (17-beta) dehydrogenase 10	-0.084510452 (44.5358%)	0.886870268(18.2881%)	1.21876e-06	2.20152e-06	0	0	0	0	1	1	0	1	0.0401486	0.446787	0.0401486	0.446787	NA	NA	NA	NA	0	-	-	-	-	-	-	-	-	-	-
CDK5	CDK5	cyclin-dependent kinase 5	-0.339023247 (29.3297%)	0.947516189(14.9300%)	1.48395e-06	2.68054e-06	0	0	0	0	1	1	0	0	0.353443	0.716516	0.353443	0.716516	NA	NA	NA	NA	0	-	-	-	-	-	-	-	-	-	-
YTHDC1	YTHDC1	YTH domain containing 1	-0.607851924 (18.1639%)	0.999999899(1.0864%)	3.04803e-06	5.50583e-06	0	0	0	0	1	1	2	0	0.00289727	0.0848012	0.00289727	0.0848012	NA	NA	NA	NA	0	-	-	-	-	-	-	-	-	-	-
RPS6KA3	RPS6KA3	ribosomal protein S6 kinase A3	0.025006514 (52.1591%)	0.999905699(3.6763%)	2.62978e-06	4.75032e-06	0	0	0	0	1	1	1	0	0.0490913	0.476321	0.0490913	0.476321	3	1	9	3	0	-	-	-	-	-	-	-	-	-	-
GDI1	GDI1	GDP dissociation inhibitor 1	-1.243578578 (6.06622%)	0.987884009(10.3704%)	2.41168e-06	4.35635e-06	0	0	0	0	1	1	0	1	0.0848462	0.561873	0.0848462	0.561873	NA	NA	NA	NA	0	-	-	-	-	-	-	-	-	-	-
KCNK9	KCNK9	potassium two pore domain channel subfamily K member 9	-0.835759217 (12.0803%)	0.126993746(41.6516%)	2.50968e-06	4.53339e-06	0	0	0	0	1	1	0	0	0.618463	0.772888	0.618463	0.772888	NA	NA	NA	NA	0	-	-	-	-	-	-	-	-	-	-
VPS11	VPS11	VPS11, CORVET/HOPS core subunit	-	0.223659482(37.8436%)	4.08996e-06	7.38793e-06	0	0	0	0	1	1	0	0	0.835932	0.805574	0.835932	0.805574	NA	NA	NA	NA	0	-	-	-	-	-	-	-	-	-	-
AIMP1	AIMP1	aminoacyl tRNA synthetase complex-interacting multifunctional protein 1	-0.068950894 (45.6992%)	0.000209309(69.6461%)	1.05784e-06	1.91083e-06	0	0	0	0	1	1	0	0	0.243077	0.680462	0.243077	0.680462	NA	NA	NA	NA	0	-	-	-	-	-	-	-	-	-	-
AP1S2	AP1S2	adaptor related protein complex 1 sigma 2 subunit	-0.099146806 (43.436%)	0.79261117(21.8601%)	5.96237e-07	1.07702e-06	0	0	0	0	1	1	0	1	0.0233789	0.344048	0.0233789	0.344048	NA	1	5	1	0	-	-	-	-	-	-	-	-	-	-
UNC13A	UNC13A	unc-13 homolog A (C. elegans)	-1.995957572 (1.98541%)	0.999986711(2.6228%)	7.98213e-06	1.44186e-05	0	0	0	0	1	1	1	0	0.631926	0.775268	0.631926	0.775268	3	1	6	4	0	-	-	-	-	-	-	-	-	-	-
PNPO	PNPO	pyridoxamine 5'-phosphate oxidase	0.233614036 (65.5649%)	3.72E-05(74.6118%)	9.03481e-07	1.63201e-06	0	0	0	0	1	1	0	0	0.207285	0.666551	0.207285	0.666551	NA	NA	NA	NA	0	-	-	-	-	-	-	-	-	-	-
PYCR2	PYCR2	pyrroline-5-carboxylate reductase family member 2	-0.947918728 (9.90391%)	0.005062942(58.0027%)	1.49355e-06	2.69788e-06	0	0	0	0	1	1	0	0	0.355317	0.717149	0.355317	0.717149	NA	NA	NA	NA	0	-	-	-	-	-	-	-	-	-	-
CENPE	CENPE	centromere protein E	-0.339445229 (29.3066%)	0.645840644(26.1235%)	8.219e-06	1.48465e-05	0	0	0	0	1	1	0	0	0.975633	0.822267	0.975633	0.822267	NA	NA	NA	NA	0	-	-	-	-	-	-	-	-	-	-
DIXDC1	DIXDC1	DIX domain containing 1	0.081630353 (56.1357%)	4.27E-06(79.7805%)	2.72157e-06	4.91612e-06	0	0	0	0	1	1	0	1	0.0965805	0.582418	0.0965805	0.582418	3	0	4	2	0	-	-	-	-	-	-	-	-	-	-
RAB39B	RAB39B	RAB39B, member RAS oncogene family	-0.326667821 (29.9606%)	0.715196297(24.1427%)	1.02051e-06	1.84341e-06	0	0	0	0	1	1	1	0	0.0148135	0.262758	0.0148135	0.262758	3	0	12	6	0	-	-	-	-	-	-	-	-	-	-
MORC3	MORC3	MORC family CW-type zinc finger 3	-0.861536987 (11.5594%)	0.999874192(3.9232%)	3.64434e-06	6.58298e-06	0	0	0	0	1	1	1	0	0.0850047	0.562156	0.0850047	0.562156	NA	NA	NA	NA	0	-	-	-	-	-	-	-	-	-	-
SLC6A8	SLC6A8	solute carrier family 6 member 8	-0.026040126 (48.5124%)	0.991889603(9.4266%)	2.90616e-06	5.24956e-06	0	0	0	0	1	1	1	0	0.0585565	0.50486	0.0585565	0.50486	3	0	13	7	0	-	-	-	-	-	-	-	-	-	-
MAGEL2	MAGEL2	MAGE family member L2	-	0.922411269(16.5158%)	2.77025e-06	5.00406e-06	0	0	0	0	1	1	2	0	0.00236167	0.0728811	0.00236167	0.0728811	1	0	16	0	0	-	-	-	-	-	-	-	-	-	-
LRRC4	LRRC4	leucine rich repeat containing 4	-0.844978521 (11.9009%)	0.877360672(18.6831%)	3.21306e-06	5.80394e-06	0	0	0	0	1	1	1	2	0.000691921	0.0256103	0.000691921	0.0256103	3	0	3	2	0	-	-	-	-	-	-	-	-	-	-
TBC1D7	TBC1D7	TBC1 domain family member 7	0.277190566 (67.944%)	8.30E-06(78.4801%)	1.31498e-06	2.37532e-06	0	0	0	0	1	1	0	0	0.31316	0.703998	0.31316	0.703998	NA	NA	NA	NA	0	-	-	-	-	-	-	-	-	-	-
ST3GAL6	ST3GAL6	ST3 beta-galactoside alpha-2,3-sialyltransferase 6	0.067256556 (55.0996%)	0.001061672(64.4499%)	1.24056e-06	2.2409e-06	0	0	0	0	1	1	2	0	0.000868701	0.0322828	0.000868701	0.0322828	NA	NA	NA	NA	0	-	-	-	-	-	-	-	-	-	-
KIF5A	KIF5A	kinesin family member 5A	-2.009371446 (1.95647%)	0.999979703(2.7819%)	5.02827e-06	9.08286e-06	0	0	0	0	1	1	0	1	0.302531	0.701041	0.302531	0.701041	NA	NA	NA	NA	0	-	-	-	-	-	-	-	-	-	-
DARS2	DARS2	aspartyl-tRNA synthetase 2, mitochondrial	-0.942764706 (9.97916%)	4.41E-09(89.6241%)	2.39067e-06	4.3184e-06	0	0	0	0	1	1	0	0	0.594781	0.768798	0.594781	0.768798	NA	NA	NA	NA	0	-	-	-	-	-	-	-	-	-	-
EXOSC3	EXOSC3	exosome component 3	0.566167877 (80.771%)	0.701888823(24.5158%)	1.41586e-06	2.55754e-06	0	0	0	0	1	1	0	1	0.046615	0.469705	0.046615	0.469705	NA	NA	NA	NA	0	-	-	-	-	-	-	-	-	-	-
CDK5RAP2	CDK5RAP2	CDK5 regulatory subunit associated protein 2	-0.030718221 (48.1651%)	5.71E-16(97.3663%)	7.27141e-06	1.31348e-05	0	0	0	0	1	1	0	0	0.964	0.820954	0.964	0.820954	NA	NA	NA	NA	0	-	-	-	-	-	-	-	-	-	-
MAGT1	MAGT1	magnesium transporter 1	-0.082019605 (44.7094%)	0.887373876(18.2716%)	1.41195e-06	2.55049e-06	0	0	0	0	1	1	0	0	0.335756	0.710966	0.335756	0.710966	NA	NA	NA	NA	0	-	-	-	-	-	-	-	-	-	-
SCARB2	SCARB2	scavenger receptor class B member 2	0.729399129 (85.5233%)	0.072442869(44.8285%)	1.85789e-06	3.35601e-06	0	0	0	0	1	1	0	1	0.063438	0.518654	0.063438	0.518654	NA	NA	NA	NA	0	-	-	-	-	-	-	-	-	-	-
KCNC3	KCNC3	potassium voltage-gated channel subfamily C member 3	-1.101477899 (7.71591%)	0.850943335(19.8244%)	3.39406e-06	6.13088e-06	0	0	0	0	1	1	0	1	0.117632	0.61046	0.117632	0.61046	NA	NA	NA	NA	0	-	-	-	-	-	-	-	-	-	-
ZFYVE27	ZFYVE27	zinc finger FYVE-type containing 27	0.683472899 (84.3367%)	0.003703953(59.3141%)	2.06737e-06	3.73442e-06	0	0	0	0	1	1	1	0	0.0320405	0.406771	0.0320405	0.406771	NA	NA	NA	NA	0	-	-	-	-	-	-	-	-	-	-
PHF1	PHF1	PHD finger protein 1	0.061161806 (54.6654%)	0.999558759(4.9822%)	2.47183e-06	4.46501e-06	0	0	0	0	1	1	1	0	0.044173	0.459996	0.044173	0.459996	NA	NA	NA	NA	0	-	-	-	-	-	-	-	-	-	-
AGTR2	AGTR2	angiotensin II receptor type 2	0.664920752 (83.7115%)	0.012548958(53.9643%)	1.31075e-06	2.36768e-06	0	0	0	0	1	1	0	0	0.31174	0.703601	0.31174	0.703601	3	0	3	0	0	-	-	-	-	-	-	-	-	-	-
SMARCB1	SMARCB1	SWI/SNF related, matrix associated, actin dependent regulator of chromatin, subfamily b, member 1	-0.459456397 (23.5182%)	0.996807634(7.5995%)	2.11164e-06	3.81437e-06	0	0	0	0	1	1	0	0	0.526573	0.75603	0.526573	0.75603	NA	NA	NA	NA	0	-	-	-	-	-	-	-	-	-	-
SRGAP2	SRGAP3	SLIT-ROBO Rho GTPase activating protein 2	-	-	4.4763e-06	8.0858e-06	0	0	0	0	1	1	0	0	0.866057	0.809205	0.866057	0.809205	3	0	5	2	0	-	-	-	-	-	-	-	-	-	-
ZNF41	ZNF41	zinc finger protein 41	2.324455739 (98.906%)	0.001389682(63.3690%)	2.66084e-06	4.80643e-06	0	0	0	0	1	1	0	0	0.652613	0.778514	0.652613	0.778514	NA	NA	NA	NA	0	-	-	-	-	-	-	-	-	-	-
L1CAM	L1CAM	L1 cell adhesion molecule	-2.098332331 (1.70757%)	0.999983696(2.6996%)	6.68681e-06	1.20788e-05	0	0	0	0	1	1	1	1	0.0643029	0.520438	0.0643029	0.520438	NA	NA	NA	NA	0	-	-	-	-	-	-	-	-	-	-
OFD1	OFD1	oral-facial-digital syndrome 1	-0.237782359 (34.8402%)	0.982887662(11.2318%)	3.79594e-06	6.85682e-06	0	0	0	0	1	1	1	0	0.0899066	0.571082	0.0899066	0.571082	3	0	2	2	0	-	-	-	-	-	-	-	-	-	-
ESAM	ESAM	endothelial cell adhesion molecule	0.159723734 (61.4147%)	0.191978714(38.8752%)	1.74831e-06	3.15808e-06	0	0	0	0	1	1	1	0	0.0249665	0.358512	0.0249665	0.358512	NA	NA	NA	NA	0	-	-	-	-	-	-	-	-	-	-
SYCP2	SYCP2	synaptonemal complex protein 2	1.549298487 (96.4517%)	0.999993567(2.2826%)	4.98791e-06	9.00996e-06	0	0	0	0	1	1	0	0	0.896726	0.812875	0.896726	0.812875	3	0	2	2	0	-	-	-	-	-	-	-	-	-	-
SLC33A1	SLC33A1	solute carrier family 33 member 1	-0.345896752 (28.9766%)	0.100521118(43.0343%)	2.32123e-06	4.19298e-06	0	0	0	0	1	1	0	0	0.578452	0.766014	0.578452	0.766014	NA	NA	NA	NA	0	-	-	-	-	-	-	-	-	-	-
DHDDS	DHDDS	dehydrodolichyl diphosphate synthase subunit	0.005557359 (50.8162%)	0.704700923(24.4390%)	1.61034e-06	2.90886e-06	0	0	0	0	1	1	0	4	1.85122e-05	0.00134036	1.85122e-05	0.00134036	NA	NA	NA	NA	0	-	-	-	-	-	-	-	-	-	-
C12orf57	C12orf57	chromosome 12 open reading frame 57	-0.001157228 (50.3415%)	0.060336064(45.9095%)	8.90059e-07	1.60777e-06	0	0	0	0	1	1	0	0	0.205471	0.66578	0.205471	0.66578	NA	1	11	1	0	-	-	-	-	-	-	-	-	-	-
ZNF711	ZNF711	zinc finger protein 711	-0.65614121 (16.6879%)	0.989393564(10.0137%)	2.62978e-06	4.75032e-06	0	0	0	0	1	1	0	0	0.645696	0.777517	0.645696	0.777517	NA	NA	NA	NA	0	-	-	-	-	-	-	-	-	-	-
CUL4B	CUL4B	cullin 4B	-1.27647782 (5.70155%)	0.999846678(4.0988%)	3.10469e-06	5.60819e-06	0	0	0	0	1	1	1	1	0.00742967	0.157934	0.00742967	0.157934	NA	NA	NA	NA	0	-	-	-	-	-	-	-	-	-	-
PAFAH1B1	PAFAH1B1	platelet activating factor acetylhydrolase 1b regulatory subunit 1	-0.48804202 (22.32%)	0.999632853(4.8340%)	1.70616e-06	3.08193e-06	0	0	0	0	1	1	0	2	0.00493669	0.119573	0.00493669	0.119573	NA	NA	NA	NA	0	-	-	-	-	-	-	-	-	-	-
ZDHHC9	ZDHHC9	zinc finger DHHC-type containing 9	-0.787831267 (13.1743%)	0.885437564(18.3429%)	1.60442e-06	2.89816e-06	0	0	0	0	1	1	0	1	0.0534903	0.490569	0.0534903	0.490569	NA	NA	NA	NA	0	-	-	-	-	-	-	-	-	-	-
NR2F2	NR2F2	nuclear receptor subfamily 2 group F member 2	-0.707043459 (15.3103%)	0.91670423(16.8669%)	2.47126e-06	4.46399e-06	0	0	0	0	1	1	0	1	0.0869738	0.565255	0.0869738	0.565255	NA	NA	NA	NA	0	-	-	-	-	-	-	-	-	-	-
NTNG2	NTNG2	netrin G2	-0.858408847 (11.6404%)	0.82958323(20.6036%)	3.41994e-06	6.17764e-06	0	0	0	0	1	1	0	0	0.766628	0.795733	0.766628	0.795733	NA	1	3	1	0	-	-	-	-	-	-	-	-	-	-
IGBP1	IGBP1	immunoglobulin (CD79A) binding protein 1	0.005553841 (50.8046%)	0.933825158(15.8683%)	1.48395e-06	2.68054e-06	0	0	0	0	1	1	0	1	0.0490357	0.476185	0.0490357	0.476185	NA	NA	NA	NA	0	-	-	-	-	-	-	-	-	-	-
STAM	STAM	signal transducing adaptor molecule	-0.921675411 (10.3786%)	0.902578081(17.6187%)	2.03104e-06	3.66879e-06	0	0	0	0	1	1	1	0	0.031185	0.40166	0.031185	0.40166	NA	NA	NA	NA	0	-	-	-	-	-	-	-	-	-	-
SHANK1	SHANK1	SH3 and multiple ankyrin repeat domains 1	-	0.999999761(1.2455%)	8.15115e-06	1.47239e-05	0	0	0	0	1	1	2	0	0.054367	0.494107	0.054367	0.494107	2	0	8	6	0	-	-	-	-	-	-	-	-	-	-
POLR1D	POLR1D	polymerase (RNA) I subunit D	-0.125338233 (41.5779%)	0.257868791(36.7901%)	5.12294e-07	9.25386e-07	0	0	0	0	1	1	0	0	0.152823	0.640304	0.152823	0.640304	NA	NA	NA	NA	0	-	-	-	-	-	-	-	-	-	-
GPRIN1	GPRIN1	G protein regulated inducer of neurite outgrowth 1	-0.08661507 (44.3853%)	0.787287342(22.0247%)	4.32732e-06	7.81669e-06	0	0	0	0	1	1	1	0	0.107327	0.597891	0.107327	0.597891	NA	NA	NA	NA	0	-	-	-	-	-	-	-	-	-	-
NIPA1	NIPA1	NIPA1	-	0.214097496(38.2606%)	1.79647e-06	3.24506e-06	0	0	0	0	1	1	1	0	0.0260287	0.367864	0.0260287	0.367864	3	0	5	3	0	-	-	-	-	-	-	-	-	-	-
KNL1	KNL1	KNL1	-	-	7.42026e-06	1.34036e-05	0	0	0	0	0.811654	0.824499	0	0	1	1	1	1	NA	NA	NA	NA	0	-	-	-	-	-	-	-	-	-	-
WASHC5	WASHC5	WASHC5	-	-	4.48455e-06	8.1007e-06	0	0	0	0	0.851995	0.832528	0	0	1	1	1	1	NA	NA	NA	NA	0	-	-	-	-	-	-	-	-	-	-
ABHD14A-ACY1	ACY1	ABHD14A-ACY1	-	2.25E-05(75.8738%)	1.99949e-06	3.61179e-06	0	0	0	8	0.956299	0.852315	0	0	1	1	1	1	NA	1	9	2	0	-	-	-	-	-	-	-	-	-	-
