# Supplementary material for: Targeted sequencing and integrative analysis to prioritize candidate genes in neurodevelopmental disorders
Source: Mol Neurobiol. 2021 Apr 15;58(8):3863–73. doi: 10.1007/s12035-021-02377-y (PMC8280036; doi:10.1007/s12035-021-02377-y)
Supplement: Supplementary file 14 — (XLSX 322 kb) [file 12035_2021_2377_MOESM14_ESM.xlsx]

## Sheet: NDD probands (public)
Table S8. Full list of 2,147 functional de novo variants in 16,807 NDD probands collected from Gene4Denovo.
Chr	Start	End	Ref	Alt	Gene.refGene	ExonicFunc.refGene	Effect	AAChange.refGene	ReVe	gnomAD_exome_ALL	gnomAD_genome_ALL	Patient_ID	Disorder	PubMed_ID
chrX	108904872	108904872	G	A	ACSL4	nonsynonymous SNV	Dmis	ACSL4:NM_001318509:exon14:c.1708C>T:p.R570C,ACSL4:NM_001318510:exon14:c.1585C>T:p.R529C,ACSL4:NM_004458:exon14:c.1585C>T:p.R529C,ACSL4:NM_022977:exon15:c.1708C>T:p.R570C	0.974:D	-	-	1350-1	SCZ	24463507
chr3	123049782	123049782	C	T	ADCY5	nonsynonymous SNV	Dmis	ADCY5:NM_001199642:exon5:c.550G>A:p.A184T,ADCY5:NM_183357:exon5:c.1600G>A:p.A534T	0.960:D	-	-	12688	ASD	25363768
chr3	123046605	123046605	G	A	ADCY5	nonsynonymous SNV;potential splicing	PTV	ADCY5:NM_001199642:exon7:c.757C>T:p.R253C,ADCY5:NM_183357:exon7:c.1807C>T:p.R603C	0.943:D	8.149e-06	-	11653	ASD	25363768
chr3	123039618	123039618	C	T	ADCY5	nonsynonymous SNV;potential splicing	PTV	ADCY5:NM_001199642:exon9:c.1039G>A:p.G347S,ADCY5:NM_183357:exon9:c.2089G>A:p.G697S	0.862:D	-	-	DDD4K.03047	UDD	28135719
chr3	123167085	123167085	C	T	ADCY5	stopgain	PTV	ADCY5:NM_183357:exon1:c.308G>A:p.W103X	0.622:T	-	-	14531	ASD	30545852
chr8	131949377	131949377	G	A	ADCY8	nonsynonymous SNV	Dmis	ADCY8:NM_001115:exon5:c.1423C>T:p.R475C	0.910:D	4.068e-06	6.46e-05	DDD4K.01554	UDD	28135719
chr8	131792713	131792713	G	A	ADCY8	nonsynonymous SNV	Dmis	ADCY8:NM_001115:exon18:c.3679C>T:p.R1227W	0.895:D	4.472e-05	3.244e-05	612	ID	27479843
chr20	49508081	49508081	A	T	ADNP	stopgain	PTV	ADNP:NM_001282532:exon4:c.3170T>A:p.L1057X,ADNP:NM_181442:exon4:c.3170T>A:p.L1057X,ADNP:NM_001347511:exon5:c.3170T>A:p.L1057X,ADNP:NM_015339:exon5:c.3170T>A:p.L1057X,ADNP:NM_001282531:exon6:c.3170T>A:p.L1057X	0.755:D	-	-	1-0353-003	ASD	28263302
chr20	49510217	49510220	TGAC	-	ADNP	frameshift deletion	PTV	ADNP:NM_001282532:exon4:c.1031_1034del:p.S346fs*0,ADNP:NM_181442:exon4:c.1031_1034del:p.S346fs*0,ADNP:NM_001347511:exon5:c.1031_1034del:p.S346fs*0,ADNP:NM_015339:exon5:c.1031_1034del:p.S346fs*0,ADNP:NM_001282531:exon6:c.1031_1034del:p.S346fs*0	-	-	-	2-0028-003	ASD	28263302
chr20	49509095	49509095	-	T	ADNP	stopgain	PTV	ADNP:NM_001282532:exon4:c.2156dupA:p.Y719fs*0,ADNP:NM_181442:exon4:c.2156dupA:p.Y719fs*0,ADNP:NM_001347511:exon5:c.2156dupA:p.Y719fs*0,ADNP:NM_015339:exon5:c.2156dupA:p.Y719fs*0,ADNP:NM_001282531:exon6:c.2156dupA:p.Y719fs*0;ADNP:NM_001282532:exon4:c.2156dupA:p.Y719fs*0,ADNP:NM_181442:exon4:c.2156dupA:p.Y719fs*0,ADNP:NM_001347511:exon5:c.2156dupA:p.Y719fs*0,ADNP:NM_015339:exon5:c.2156dupA:p.Y719fs…	-	-	-	13545	ASD	25363768
chr20	49510028	49510029	TT	-	ADNP	frameshift deletion	PTV	ADNP:NM_001282532:exon4:c.1222_1223del:p.K408Vfs*30,ADNP:NM_181442:exon4:c.1222_1223del:p.K408Vfs*30,ADNP:NM_001347511:exon5:c.1222_1223del:p.K408Vfs*30,ADNP:NM_015339:exon5:c.1222_1223del:p.K408Vfs*30,ADNP:NM_001282531:exon6:c.1222_1223del:p.K408Vfs*30	-	-	-	12130	ASD	25363768
chr20	49509094	49509094	G	C	ADNP	stopgain	PTV	ADNP:NM_001282532:exon4:c.2157C>G:p.Y719X,ADNP:NM_181442:exon4:c.2157C>G:p.Y719X,ADNP:NM_001347511:exon5:c.2157C>G:p.Y719X,ADNP:NM_015339:exon5:c.2157C>G:p.Y719X,ADNP:NM_001282531:exon6:c.2157C>G:p.Y719X	0.350:T	-	-	DDD4K.04260	UDD	28135719
chr20	49509094	49509094	G	C	ADNP	stopgain	PTV	ADNP:NM_001282532:exon4:c.2157C>G:p.Y719X,ADNP:NM_181442:exon4:c.2157C>G:p.Y719X,ADNP:NM_001347511:exon5:c.2157C>G:p.Y719X,ADNP:NM_015339:exon5:c.2157C>G:p.Y719X,ADNP:NM_001282531:exon6:c.2157C>G:p.Y719X	0.350:T	-	-	DDD4K.02734	UDD	28135719
chr20	49509094	49509094	G	C	ADNP	stopgain	PTV	ADNP:NM_001282532:exon4:c.2157C>G:p.Y719X,ADNP:NM_181442:exon4:c.2157C>G:p.Y719X,ADNP:NM_001347511:exon5:c.2157C>G:p.Y719X,ADNP:NM_015339:exon5:c.2157C>G:p.Y719X,ADNP:NM_001282531:exon6:c.2157C>G:p.Y719X	0.350:T	-	-	DDD4K.01404	UDD	28135719
chr20	49509123	49509123	-	G	ADNP	frameshift insertion	PTV	ADNP:NM_001282532:exon4:c.2128dupC:p.S711Kfs*23,ADNP:NM_181442:exon4:c.2128dupC:p.S711Kfs*23,ADNP:NM_001347511:exon5:c.2128dupC:p.S711Kfs*23,ADNP:NM_015339:exon5:c.2128dupC:p.S711Kfs*23,ADNP:NM_001282531:exon6:c.2128dupC:p.S711Kfs*23	-	-	-	DDD4K.02010	UDD	28135719
chr20	49508759	49508762	AATT	-	ADNP	frameshift deletion	PTV	ADNP:NM_001282532:exon4:c.2489_2492del:p.L831Ifs*81,ADNP:NM_181442:exon4:c.2489_2492del:p.L831Ifs*81,ADNP:NM_001347511:exon5:c.2489_2492del:p.L831Ifs*81,ADNP:NM_015339:exon5:c.2489_2492del:p.L831Ifs*81,ADNP:NM_001282531:exon6:c.2489_2492del:p.L831Ifs*81	-	-	-	DDD4K.03647	UDD	28135719
chr20	49509063	49509063	G	A	ADNP	stopgain	PTV	ADNP:NM_001282532:exon4:c.2188C>T:p.R730X,ADNP:NM_181442:exon4:c.2188C>T:p.R730X,ADNP:NM_001347511:exon5:c.2188C>T:p.R730X,ADNP:NM_015339:exon5:c.2188C>T:p.R730X,ADNP:NM_001282531:exon6:c.2188C>T:p.R730X	0.576:T	-	-	DDD4K.01839	UDD	28135719
chr20	49509063	49509063	G	A	ADNP	stopgain	PTV	ADNP:NM_001282532:exon4:c.2188C>T:p.R730X,ADNP:NM_181442:exon4:c.2188C>T:p.R730X,ADNP:NM_001347511:exon5:c.2188C>T:p.R730X,ADNP:NM_015339:exon5:c.2188C>T:p.R730X,ADNP:NM_001282531:exon6:c.2188C>T:p.R730X	0.576:T	-	-	DDD4K.01715	UDD	28135719
chr20	49509260	49509260	C	T	ADNP	nonsynonymous SNV	Dmis	ADNP:NM_001282532:exon4:c.1991G>A:p.C664Y,ADNP:NM_181442:exon4:c.1991G>A:p.C664Y,ADNP:NM_001347511:exon5:c.1991G>A:p.C664Y,ADNP:NM_015339:exon5:c.1991G>A:p.C664Y,ADNP:NM_001282531:exon6:c.1991G>A:p.C664Y	0.978:D	-	-	DDD4K.03296	UDD	28135719
chr20	49509095	49509095	-	T	ADNP	stopgain	PTV	ADNP:NM_001282532:exon4:c.2156dupA:p.Y719fs*0,ADNP:NM_181442:exon4:c.2156dupA:p.Y719fs*0,ADNP:NM_001347511:exon5:c.2156dupA:p.Y719fs*0,ADNP:NM_015339:exon5:c.2156dupA:p.Y719fs*0,ADNP:NM_001282531:exon6:c.2156dupA:p.Y719fs*0;ADNP:NM_001282532:exon4:c.2156dupA:p.Y719fs*0,ADNP:NM_181442:exon4:c.2156dupA:p.Y719fs*0,ADNP:NM_001347511:exon5:c.2156dupA:p.Y719fs*0,ADNP:NM_015339:exon5:c.2156dupA:p.Y719fs…	-	-	-	DDD4K.01662	UDD	28135719
chr20	49509038	49509038	G	T	ADNP	stopgain	PTV	ADNP:NM_001282532:exon4:c.2213C>A:p.S738X,ADNP:NM_181442:exon4:c.2213C>A:p.S738X,ADNP:NM_001347511:exon5:c.2213C>A:p.S738X,ADNP:NM_015339:exon5:c.2213C>A:p.S738X,ADNP:NM_001282531:exon6:c.2213C>A:p.S738X	0.680:T	-	-	DDD4K.03314	UDD	28135719
chr20	49508385	49508388	CACT	-	ADNP	frameshift deletion	PTV	ADNP:NM_001282532:exon4:c.2863_2866del:p.S955Rfs*35,ADNP:NM_181442:exon4:c.2863_2866del:p.S955Rfs*35,ADNP:NM_001347511:exon5:c.2863_2866del:p.S955Rfs*35,ADNP:NM_015339:exon5:c.2863_2866del:p.S955Rfs*35,ADNP:NM_001282531:exon6:c.2863_2866del:p.S955Rfs*35	-	-	-	DDD4K.03364	UDD	28135719
chr20	49509162	49509162	G	A	ADNP	stopgain	PTV	ADNP:NM_001282532:exon4:c.2089C>T:p.Q697X,ADNP:NM_181442:exon4:c.2089C>T:p.Q697X,ADNP:NM_001347511:exon5:c.2089C>T:p.Q697X,ADNP:NM_015339:exon5:c.2089C>T:p.Q697X,ADNP:NM_001282531:exon6:c.2089C>T:p.Q697X	0.837:D	-	-	DDD4K.00100	UDD	28135719
chr20	49508754	49508758	TATTT	-	ADNP	frameshift deletion	PTV	ADNP:NM_001282532:exon4:c.2493_2497del:p.N832Sfs*1,ADNP:NM_181442:exon4:c.2493_2497del:p.N832Sfs*1,ADNP:NM_001347511:exon5:c.2493_2497del:p.N832Sfs*1,ADNP:NM_015339:exon5:c.2493_2497del:p.N832Sfs*1,ADNP:NM_001282531:exon6:c.2493_2497del:p.N832Sfs*1	-	-	-	DDD4K.04254	UDD	28135719
chr20	49510712	49510715	ACTA	-	ADNP	frameshift deletion	PTV	ADNP:NM_001282532:exon4:c.536_539del:p.V180Gfs*16,ADNP:NM_181442:exon4:c.536_539del:p.V180Gfs*16,ADNP:NM_001347511:exon5:c.536_539del:p.V180Gfs*16,ADNP:NM_015339:exon5:c.536_539del:p.V180Gfs*16,ADNP:NM_001282531:exon6:c.536_539del:p.V180Gfs*16	-	-	-	DDD4K.03030	UDD	28135719
chr20	49507988	49507988	A	-	ADNP	frameshift deletion	PTV	ADNP:NM_001282532:exon4:c.3263delT:p.M1088Sfs*3,ADNP:NM_181442:exon4:c.3263delT:p.M1088Sfs*3,ADNP:NM_001347511:exon5:c.3263delT:p.M1088Sfs*3,ADNP:NM_015339:exon5:c.3263delT:p.M1088Sfs*3,ADNP:NM_001282531:exon6:c.3263delT:p.M1088Sfs*3	-	-	-	DDD4K.03912	UDD	28135719
chr20	49509093	49509093	C	A	ADNP	stopgain	PTV	ADNP:NM_001282532:exon4:c.2158G>T:p.E720X,ADNP:NM_181442:exon4:c.2158G>T:p.E720X,ADNP:NM_001347511:exon5:c.2158G>T:p.E720X,ADNP:NM_015339:exon5:c.2158G>T:p.E720X,ADNP:NM_001282531:exon6:c.2158G>T:p.E720X	0.664:T	-	-	DDD4K.03638	UDD	28135719
chr20	49508756	49508759	TTTA	-	ADNP	frameshift deletion	PTV	ADNP:NM_001282532:exon4:c.2492_2495del:p.N832Kfs*80,ADNP:NM_181442:exon4:c.2492_2495del:p.N832Kfs*80,ADNP:NM_001347511:exon5:c.2492_2495del:p.N832Kfs*80,ADNP:NM_015339:exon5:c.2492_2495del:p.N832Kfs*80,ADNP:NM_001282531:exon6:c.2492_2495del:p.N832Kfs*80;ADNP:NM_001282532:exon4:c.2492_2495del:p.N832Kfs*80,ADNP:NM_181442:exon4:c.2492_2495del:p.N832Kfs*80,ADNP:NM_001347511:exon5:c.2492_2495del:p.N83…	-	-	-	DDD4K.00745	UDD	28135719
chr20	49508756	49508759	TTTA	-	ADNP	frameshift deletion	PTV	ADNP:NM_001282532:exon4:c.2492_2495del:p.N832Kfs*80,ADNP:NM_181442:exon4:c.2492_2495del:p.N832Kfs*80,ADNP:NM_001347511:exon5:c.2492_2495del:p.N832Kfs*80,ADNP:NM_015339:exon5:c.2492_2495del:p.N832Kfs*80,ADNP:NM_001282531:exon6:c.2492_2495del:p.N832Kfs*80;ADNP:NM_001282532:exon4:c.2492_2495del:p.N832Kfs*80,ADNP:NM_181442:exon4:c.2492_2495del:p.N832Kfs*80,ADNP:NM_001347511:exon5:c.2492_2495del:p.N83…	-	-	-	DDD4K.01928	UDD	28135719
chr20	49510029	49510030	TT	-	ADNP	frameshift deletion	PTV	ADNP:NM_001282532:exon4:c.1221_1222del:p.K408Vfs*30,ADNP:NM_181442:exon4:c.1221_1222del:p.K408Vfs*30,ADNP:NM_001347511:exon5:c.1221_1222del:p.K408Vfs*30,ADNP:NM_015339:exon5:c.1221_1222del:p.K408Vfs*30,ADNP:NM_001282531:exon6:c.1221_1222del:p.K408Vfs*30	-	-	-	DDD4K.03000	UDD	28135719
chr20	49510646	49510646	-	T	ADNP	frameshift insertion	PTV	ADNP:NM_001282532:exon4:c.605dupA:p.S204Ifs*16,ADNP:NM_181442:exon4:c.605dupA:p.S204Ifs*16,ADNP:NM_001347511:exon5:c.605dupA:p.S204Ifs*16,ADNP:NM_015339:exon5:c.605dupA:p.S204Ifs*16,ADNP:NM_001282531:exon6:c.605dupA:p.S204Ifs*16	-	-	-	DDD4K.00486	UDD	28135719
chr20	49508383	49508386	CTCA	-	ADNP	frameshift deletion	PTV	ADNP:NM_001282532:exon4:c.2865_2868del:p.S955Rfs*35,ADNP:NM_181442:exon4:c.2865_2868del:p.S955Rfs*35,ADNP:NM_001347511:exon5:c.2865_2868del:p.S955Rfs*35,ADNP:NM_015339:exon5:c.2865_2868del:p.S955Rfs*35,ADNP:NM_001282531:exon6:c.2865_2868del:p.S955Rfs*35	-	-	-	DEASD_0149_600&DEASD_0149_500	ASD	25363760
chr20	49510603	49510610	TCGGGCAT	-	ADNP	frameshift deletion	PTV	ADNP:NM_001282532:exon4:c.641_648del:p.N214Rfs*3,ADNP:NM_181442:exon4:c.641_648del:p.N214Rfs*3,ADNP:NM_001347511:exon5:c.641_648del:p.N214Rfs*3,ADNP:NM_015339:exon5:c.641_648del:p.N214Rfs*3,ADNP:NM_001282531:exon6:c.641_648del:p.N214Rfs*3	-	-	-	DEASD_0076_600&DEASD_0076_500	ASD	25363760
chr20	49509063	49509063	G	A	ADNP	stopgain	PTV	ADNP:NM_001282532:exon4:c.2188C>T:p.R730X,ADNP:NM_181442:exon4:c.2188C>T:p.R730X,ADNP:NM_001347511:exon5:c.2188C>T:p.R730X,ADNP:NM_015339:exon5:c.2188C>T:p.R730X,ADNP:NM_001282531:exon6:c.2188C>T:p.R730X	0.576:T	-	-	147	ID	27479843
chr2	236626247	236626247	G	A	AGAP1	nonsynonymous SNV	Dmis	AGAP1:NM_001037131:exon3:c.269G>A:p.R90Q,AGAP1:NM_001244888:exon3:c.269G>A:p.R90Q,AGAP1:NM_014914:exon3:c.269G>A:p.R90Q	0.874:D	-	-	1-06191	CHD	28991257
chr2	236708096	236708096	A	G	AGAP1	nonsynonymous SNV	Dmis	AGAP1:NM_001037131:exon8:c.887A>G:p.D296G,AGAP1:NM_001244888:exon8:c.887A>G:p.D296G,AGAP1:NM_014914:exon8:c.887A>G:p.D296G	0.785:D	-	-	1-13229	CHD	28991257
chr12	58125237	58125237	C	T	AGAP2	nonsynonymous SNV	Dmis	AGAP2:NM_001122772:exon10:c.2057G>A:p.R686Q,AGAP2:NM_014770:exon10:c.1049G>A:p.R350Q	0.863:D	-	-	NDAR_INVBE391NF2_wes1&NDAR_INVET393FZC_wes1	ASD	25363760
chr1	36359331	36359331	T	C	AGO1	nonsynonymous SNV	Dmis	AGO1:NM_001317123:exon5:c.344T>C:p.L115P,AGO1:NM_012199:exon5:c.569T>C:p.L190P	0.913:D	-	-	DD15852	ID	23020937
chr1	36359358	36359358	G	T	AGO1	nonsynonymous SNV	Dmis	AGO1:NM_001317123:exon5:c.371G>T:p.G124V,AGO1:NM_012199:exon5:c.596G>T:p.G199V	0.971:D	-	-	JASD_Fam0055	ASD	29346770
chr1	36359357	36359357	G	A	AGO1	nonsynonymous SNV	Dmis	AGO1:NM_001317123:exon5:c.370G>A:p.G124S,AGO1:NM_012199:exon5:c.595G>A:p.G199S	0.958:D	-	-	702.278	ID	25356899
chr1	36379497	36379497	A	G	AGO1	nonsynonymous SNV	Dmis	AGO1:NM_001317123:exon13:c.1412A>G:p.Q471R,AGO1:NM_012199:exon13:c.1637A>G:p.Q546R	0.881:D	-	-	Fam_136295	EE	26795593
chr1	36367118	36367118	C	T	AGO1	nonsynonymous SNV	Dmis	AGO1:NM_001317123:exon9:c.839C>T:p.T280I,AGO1:NM_012199:exon9:c.1064C>T:p.T355I	0.909:D	-	-	11740	ASD	25363768
chr1	36367930	36367930	G	C	AGO1	nonsynonymous SNV	Dmis	AGO1:NM_001317123:exon11:c.1164G>C:p.E388D,AGO1:NM_012199:exon11:c.1389G>C:p.E463D	0.701:D	-	-	DDD4K.00969	UDD	28135719
chr1	36359409	36359409	A	T	AGO1	nonsynonymous SNV	Dmis	AGO1:NM_001317123:exon5:c.422A>T:p.D141V,AGO1:NM_012199:exon5:c.647A>T:p.D216V	0.978:D	-	-	DDD4K.02796	UDD	28135719
chr1	27876869	27876869	-	T	AHDC1	frameshift insertion	PTV	AHDC1:NM_001029882:exon6:c.1757dupA:p.R587Tfs*55	-	-	-	13695	ASD	25363768
chr1	27876868	27876868	G	A	AHDC1	stopgain	PTV	AHDC1:NM_001029882:exon6:c.1759C>T:p.R587X	0.611:T	-	-	DDD4K.02213	UDD	28135719
chr1	27876439	27876439	C	A	AHDC1	stopgain	PTV	AHDC1:NM_001029882:exon6:c.2188G>T:p.E730X	0.751:D	-	-	DDD4K.03428	UDD	28135719
chr1	27876840	27876841	GA	-	AHDC1	frameshift deletion	PTV	AHDC1:NM_001029882:exon6:c.1786_1787del:p.Q598Afs*43	-	-	-	DDD4K.00200	UDD	28135719
chr1	27875854	27875854	G	A	AHDC1	stopgain	PTV	AHDC1:NM_001029882:exon6:c.2773C>T:p.R925X	0.560:T	0	-	DDD4K.01579	UDD	28135719
chr1	27876439	27876439	C	A	AHDC1	stopgain	PTV	AHDC1:NM_001029882:exon6:c.2188G>T:p.E730X	0.751:D	-	-	DDD4K.03616	UDD	28135719
chr1	27875608	27875608	-	AGGCT	AHDC1	frameshift insertion	PTV	AHDC1:NM_001029882:exon6:c.3018_3019insAGCCT:p.P1009Afs*134	-	-	-	DDD4K.02320	UDD	28135719
chr1	27876109	27876109	A	-	AHDC1	frameshift deletion	PTV	AHDC1:NM_001029882:exon6:c.2518delT:p.R841Afs*90	-	-	-	DDD4K.03639	UDD	28135719
chr1	27876378	27876379	AG	-	AHDC1	frameshift deletion	PTV	AHDC1:NM_001029882:exon6:c.2248_2249del:p.L750Vfs*16	-	-	-	DDD4K.00952	UDD	28135719
chr1	27876398	27876398	C	-	AHDC1	frameshift deletion	PTV	AHDC1:NM_001029882:exon6:c.2229delG:p.S744Pfs*187	-	-	-	00340-C	ID	28554332
chr1	27877168	27877168	G	A	AHDC1	nonsynonymous SNV	Dmis	AHDC1:NM_001029882:exon6:c.1459C>T:p.R487W	0.828:D	4.09e-06	-	98708	SCZ	25420024
chr1	27877505	27877505	G	-	AHDC1	frameshift deletion	PTV	AHDC1:NM_001029882:exon6:c.1122delC:p.P376Lfs*75	-	0.0001	-	811	ID	27479843
chr1	27877820	27877820	G	-	AHDC1	frameshift deletion	PTV	AHDC1:NM_001029882:exon6:c.807delC:p.E270Sfs*18	-	-	-	619	ID	27479843
chr1	27877224	27877224	-	A	AHDC1	frameshift insertion	PTV	AHDC1:NM_001029882:exon6:c.1402dupT:p.C468Lfs*48	-	-	-	134	ID	27479843
chr6	135774505	135774505	G	A	AHI1	nonsynonymous SNV	Dmis	AHI1:NM_001134830:exon9:c.1414C>T:p.R472W,AHI1:NM_001134832:exon10:c.1414C>T:p.R472W,AHI1:NM_017651:exon10:c.1414C>T:p.R472W,AHI1:NM_001134831:exon11:c.1414C>T:p.R472W,AHI1:NM_001350503:exon11:c.1414C>T:p.R472W,AHI1:NM_001350504:exon11:c.1414C>T:p.R472W	0.899:D	5.867e-06	-	11608	ASD	25363768
chr6	24505151	24505151	G	A	ALDH5A1	nonsynonymous SNV	Dmis	ALDH5A1:NM_001080:exon4:c.664G>A:p.G222S,ALDH5A1:NM_170740:exon4:c.664G>A:p.G222S	0.938:D	1.624e-05	-	13521	ASD	25363768
chr2	202609077	202609077	T	-	ALS2	frameshift deletion	PTV	ALS2:NM_020919:exon10:c.2074delA:p.I692Lfs*6	-	-	-	1-13333	CHD	28991257
chr2	202569184	202569184	G	A	ALS2	nonsynonymous SNV	Dmis	ALS2:NM_020919:exon32:c.4831C>T:p.R1611W	0.984:D	2.036e-05	-	DEASD_0250_600&DEASD_0250_500	ASD	25363760
chr1	110170846	110170846	A	C	AMPD2	nonsynonymous SNV	Dmis	AMPD2:NM_203404:exon8:c.1027A>C:p.S343R,AMPD2:NM_001308170:exon9:c.1159A>C:p.S387R,AMPD2:NM_001257361:exon10:c.1030A>C:p.S344R,AMPD2:NM_004037:exon10:c.1384A>C:p.S462R,AMPD2:NM_139156:exon10:c.1141A>C:p.S381R,AMPD2:NM_001257360:exon11:c.1384A>C:p.S462R	0.808:D	-	-	DDD4K.02451	UDD	28135719
chr1	110173396	110173396	-	ATGA	AMPD2	stopgain	PTV	AMPD2:NM_203404:exon15:c.2054_2055insATGA:p.M685Ifs*1,AMPD2:NM_001308170:exon16:c.2186_2187insATGA:p.M729Ifs*1,AMPD2:NM_001257361:exon17:c.2057_2058insATGA:p.M686Ifs*1,AMPD2:NM_004037:exon17:c.2411_2412insATGA:p.M804Ifs*1,AMPD2:NM_139156:exon17:c.2168_2169insATGA:p.M723Ifs*1,AMPD2:NM_001257360:exon18:c.2411_2412insATGA:p.M804Ifs*1	-	-	-	319	ID	27479843
chr4	114277600	114277600	G	-	ANK2	frameshift deletion	PTV	ANK2:NM_001148:exon38:c.7826delG:p.D2610Tfs*22	-	-	-	13768	ASD	25363768
chr4	114232545	114232545	C	T	ANK2	stopgain	PTV	ANK2:NM_001148:exon24:c.2683C>T:p.R895X,ANK2:NM_020977:exon24:c.2683C>T:p.R895X,ANK2:NM_001127493:exon25:c.2620C>T:p.R874X	0.578:T	-	-	12645	ASD	25363768
chr4	114251469	114251469	C	T	ANK2	stopgain	PTV	ANK2:NM_001148:exon27:c.2968C>T:p.R990X,ANK2:NM_020977:exon27:c.2968C>T:p.R990X,ANK2:NM_001127493:exon29:c.2941C>T:p.R981X	0.347:T	-	-	14256	ASD	25363768
chr4	114254305	114254305	A	G	ANK2	nonsynonymous SNV	Dmis	ANK2:NM_001148:exon29:c.3320A>G:p.E1107G,ANK2:NM_020977:exon29:c.3320A>G:p.E1107G,ANK2:NM_001127493:exon31:c.3293A>G:p.E1098G	0.984:D	-	-	DDD4K.04291	UDD	28135719
chr4	114275928	114275928	C	T	ANK2	stopgain	PTV	ANK2:NM_001148:exon38:c.6154C>T:p.R2052X	0.440:T	4.075e-06	-	12247	ASD	30545852
chr4	114288735	114288735	T	-	ANK2	frameshift deletion	PTV	ANK2:NM_020977:exon41:c.4791delT:p.Q1598Kfs*91,ANK2:NM_001148:exon42:c.11046delT:p.Q3683Kfs*91,ANK2:NM_001127493:exon43:c.4764delT:p.Q1589Kfs*91	-	-	-	00033-C	ID	28554332
chr4	114279286	114279286	C	A	ANK2	stopgain	PTV	ANK2:NM_001148:exon38:c.9512C>A:p.S3171X	0.492:T	-	-	1-04844	CHD	28991257
chr4	114214640	114214640	C	G	ANK2	nonsynonymous SNV	Dmis	ANK2:NM_001148:exon22:c.2421C>G:p.I807M,ANK2:NM_020977:exon22:c.2421C>G:p.I807M,ANK2:NM_001127493:exon23:c.2358C>G:p.I786M	0.771:D	-	-	UK10K_SKUSE5208441&UK10K_SKUSE5208440	ASD	25363760
chr4	114254247	114254247	C	T	ANK2	stopgain	PTV	ANK2:NM_001148:exon29:c.3262C>T:p.R1088X,ANK2:NM_020977:exon29:c.3262C>T:p.R1088X,ANK2:NM_001127493:exon31:c.3235C>T:p.R1079X	0.434:T	-	-	DEASD_0140_600&DEASD_0140_500	ASD	25363760
chr4	114264189	114264189	C	G	ANK2	nonsynonymous SNV	Dmis	ANK2:NM_001148:exon34:c.4139C>G:p.P1380R,ANK2:NM_020977:exon34:c.4139C>G:p.P1380R,ANK2:NM_001127493:exon36:c.4112C>G:p.P1371R	0.960:D	-	-	09C86614A&09C95177	ASD	25363760
chr4	114239672	114239672	G	A	ANK2	splicing	PTV	NM_001127493:exon27:c.2734-1G>A;NM_020977:exon26:c.2797-1G>A;NM_001148:exon26:c.2797-1G>A	0.758:D	-	-	600	ID	27479843
chr10	62023645	62023645	T	C	ANK3	nonsynonymous SNV	Dmis	ANK3:NM_001204404:exon6:c.596A>G:p.K199R,ANK3:NM_001320874:exon6:c.647A>G:p.K216R,ANK3:NM_020987:exon6:c.647A>G:p.K216R,ANK3:NM_001204403:exon7:c.629A>G:p.K210R	0.802:D	-	-	jk	EE	23934111
chr10	61833372	61833372	G	A	ANK3	nonsynonymous SNV	Dmis	ANK3:NM_020987:exon37:c.7267C>T:p.R2423C	0.744:D	8.148e-06	-	14016	ASD	25363768
chr10	61833827	61833827	A	G	ANK3	nonsynonymous SNV	Dmis	ANK3:NM_020987:exon37:c.6812T>C:p.M2271T	0.839:D	4.068e-06	-	11540	ASD	25363768
chr10	62023648	62023648	G	A	ANK3	nonsynonymous SNV	Dmis	ANK3:NM_001204404:exon6:c.593C>T:p.T198M,ANK3:NM_001320874:exon6:c.644C>T:p.T215M,ANK3:NM_020987:exon6:c.644C>T:p.T215M,ANK3:NM_001204403:exon7:c.626C>T:p.T209M	0.836:D	2.032e-05	-	3111	ASD	28344757
chr10	61898744	61898744	-	TAAA	ANK3	frameshift insertion	PTV	ANK3:NM_001149:exon2:c.117_118insTTTA:p.S40Ffs*16,ANK3:NM_001320874:exon24:c.2715_2716insTTTA:p.S906Ffs*16,ANK3:NM_020987:exon24:c.2715_2716insTTTA:p.S906Ffs*16,ANK3:NM_001204403:exon25:c.2697_2698insTTTA:p.S900Ffs*16,ANK3:NM_001204404:exon25:c.2718_2719insTTTA:p.S907Ffs*16	-	-	-	1-06025	CHD	28991257
chr10	62149296	62149296	T	C	ANK3	nonsynonymous SNV	Dmis	ANK3:NM_001320874:exon1:c.1A>G:p.M1V,ANK3:NM_020987:exon1:c.1A>G:p.M1V	0.905:D	-	-	1-05640	CHD	28991257
chr10	61956322	61956322	A	G	ANK3	nonsynonymous SNV	Dmis	ANK3:NM_001204404:exon15:c.1700T>C:p.L567P,ANK3:NM_001320874:exon15:c.1751T>C:p.L584P,ANK3:NM_020987:exon15:c.1751T>C:p.L584P,ANK3:NM_001204403:exon16:c.1733T>C:p.L578P	0.968:D	-	-	83	ID	27479843
chr16	89341340	89341340	T	G	ANKRD11	nonsynonymous SNV	Dmis	ANKRD11:NM_001256183:exon11:c.7595A>C:p.Q2532P,ANKRD11:NM_013275:exon11:c.7595A>C:p.Q2532P,ANKRD11:NM_001256182:exon12:c.7595A>C:p.Q2532P	0.755:D	-	-	JASD_Fam0196	ASD	29346770
chr16	89350438	89350438	G	A	ANKRD11	stopgain	PTV	ANKRD11:NM_001256183:exon9:c.2512C>T:p.R838X,ANKRD11:NM_013275:exon9:c.2512C>T:p.R838X,ANKRD11:NM_001256182:exon10:c.2512C>T:p.R838X	0.688:T	-	-	HSC0024	EE	29100083
chr16	89351043	89351047	TGTTT	-	ANKRD11	frameshift deletion	PTV	ANKRD11:NM_001256183:exon9:c.1903_1907del:p.K635Qfs*25,ANKRD11:NM_013275:exon9:c.1903_1907del:p.K635Qfs*25,ANKRD11:NM_001256182:exon10:c.1903_1907del:p.K635Qfs*25	-	-	-	13905	ASD	25363768
chr16	89350772	89350775	TTTG	-	ANKRD11	frameshift deletion	PTV	ANKRD11:NM_001256183:exon9:c.2175_2178del:p.N725Kfs*22,ANKRD11:NM_013275:exon9:c.2175_2178del:p.N725Kfs*22,ANKRD11:NM_001256182:exon10:c.2175_2178del:p.N725Kfs*22	-	4.073e-06	-	12507	ASD	25363768
chr16	89351006	89351015	GATGGAACAC	-	ANKRD11	frameshift deletion	PTV	ANKRD11:NM_001256183:exon9:c.1935_1944del:p.C646Afs*3,ANKRD11:NM_013275:exon9:c.1935_1944del:p.C646Afs*3,ANKRD11:NM_001256182:exon10:c.1935_1944del:p.C646Afs*3	-	-	-	DDD4K.01424	UDD	28135719
chr16	89348744	89348744	G	C	ANKRD11	stopgain	PTV	ANKRD11:NM_001256183:exon9:c.4206C>G:p.Y1402X,ANKRD11:NM_013275:exon9:c.4206C>G:p.Y1402X,ANKRD11:NM_001256182:exon10:c.4206C>G:p.Y1402X	0.350:T	-	-	DDD4K.02428	UDD	28135719
chr16	89350539	89350543	TTTTT	-	ANKRD11	frameshift deletion	PTV	ANKRD11:NM_001256183:exon9:c.2407_2411del:p.K803Rfs*4,ANKRD11:NM_013275:exon9:c.2407_2411del:p.K803Rfs*4,ANKRD11:NM_001256182:exon10:c.2407_2411del:p.K803Rfs*4;ANKRD11:NM_001256183:exon9:c.2407_2411del:p.K803Rfs*4,ANKRD11:NM_013275:exon9:c.2407_2411del:p.K803Rfs*4,ANKRD11:NM_001256182:exon10:c.2407_2411del:p.K803Rfs*4;ANKRD11:NM_001256183:exon9:c.2407_2411del:p.K803Rfs*4,ANKRD11:NM_013275:exon9:c…	-	-	-	DDD4K.02024	UDD	28135719
chr16	89350676	89350677	CA	-	ANKRD11	frameshift deletion	PTV	ANKRD11:NM_001256183:exon9:c.2273_2274del:p.L758Qfs*22,ANKRD11:NM_013275:exon9:c.2273_2274del:p.L758Qfs*22,ANKRD11:NM_001256182:exon10:c.2273_2274del:p.L758Qfs*22	-	-	-	DDD4K.01557	UDD	28135719
chr16	89351062	89351062	T	-	ANKRD11	frameshift deletion	PTV	ANKRD11:NM_001256183:exon9:c.1888delA:p.K631Nfs*21,ANKRD11:NM_013275:exon9:c.1888delA:p.K631Nfs*21,ANKRD11:NM_001256182:exon10:c.1888delA:p.K631Nfs*21	-	-	-	DDD4K.02119	UDD	28135719
chr16	89346590	89346593	CCAG	-	ANKRD11	frameshift deletion	PTV	ANKRD11:NM_001256183:exon9:c.6357_6360del:p.W2120Rfs*53,ANKRD11:NM_013275:exon9:c.6357_6360del:p.W2120Rfs*53,ANKRD11:NM_001256182:exon10:c.6357_6360del:p.W2120Rfs*53	-	-	-	DDD4K.00569	UDD	28135719
chr16	89349371	89349371	C	-	ANKRD11	frameshift deletion	PTV	ANKRD11:NM_001256183:exon9:c.3579delG:p.R1195Efs*122,ANKRD11:NM_013275:exon9:c.3579delG:p.R1195Efs*122,ANKRD11:NM_001256182:exon10:c.3579delG:p.R1195Efs*122	-	-	-	DDD4K.02140	UDD	28135719
chr16	89348762	89348774	GAAGTCCTTTTCG	-	ANKRD11	frameshift deletion	PTV	ANKRD11:NM_001256183:exon9:c.4176_4188del:p.E1393Wfs*11,ANKRD11:NM_013275:exon9:c.4176_4188del:p.E1393Wfs*11,ANKRD11:NM_001256182:exon10:c.4176_4188del:p.E1393Wfs*11	-	-	-	DDD4K.02614	UDD	28135719
chr16	89351049	89351053	GTTTT	-	ANKRD11	frameshift deletion	PTV	ANKRD11:NM_001256183:exon9:c.1897_1901del:p.K635Qfs*25,ANKRD11:NM_013275:exon9:c.1897_1901del:p.K635Qfs*25,ANKRD11:NM_001256182:exon10:c.1897_1901del:p.K635Qfs*25;ANKRD11:NM_001256183:exon9:c.1897_1901del:p.K635Qfs*25,ANKRD11:NM_013275:exon9:c.1897_1901del:p.K635Qfs*25,ANKRD11:NM_001256182:exon10:c.1897_1901del:p.K635Qfs*25;ANKRD11:NM_001256183:exon9:c.1897_1901del:p.K635Qfs*25,ANKRD11:NM_013275:…	-	-	-	DDD4K.04168	UDD	28135719
chr16	89351594	89351597	ATTT	-	ANKRD11	frameshift deletion	PTV	ANKRD11:NM_001256183:exon9:c.1353_1356del:p.N452Kfs*1,ANKRD11:NM_013275:exon9:c.1353_1356del:p.N452Kfs*1,ANKRD11:NM_001256182:exon10:c.1353_1356del:p.N452Kfs*1	-	-	-	DDD4K.02806	UDD	28135719
chr16	89349180	89349181	TT	-	ANKRD11	frameshift deletion	PTV	ANKRD11:NM_001256183:exon9:c.3769_3770del:p.K1257Rfs*22,ANKRD11:NM_013275:exon9:c.3769_3770del:p.K1257Rfs*22,ANKRD11:NM_001256182:exon10:c.3769_3770del:p.K1257Rfs*22	-	-	-	DDD4K.03368	UDD	28135719
chr16	89351149	89351149	G	A	ANKRD11	stopgain	PTV	ANKRD11:NM_001256183:exon9:c.1801C>T:p.R601X,ANKRD11:NM_013275:exon9:c.1801C>T:p.R601X,ANKRD11:NM_001256182:exon10:c.1801C>T:p.R601X	0.430:T	-	-	DDD4K.02005	UDD	28135719
chr16	89349585	89349586	TC	-	ANKRD11	frameshift deletion	PTV	ANKRD11:NM_001256183:exon9:c.3364_3365del:p.S1123fs*0,ANKRD11:NM_013275:exon9:c.3364_3365del:p.S1123fs*0,ANKRD11:NM_001256182:exon10:c.3364_3365del:p.S1123fs*0	-	-	-	DDD4K.00189	UDD	28135719
chr16	89348107	89348107	A	-	ANKRD11	frameshift deletion	PTV	ANKRD11:NM_001256183:exon9:c.4843delT:p.S1615Pfs*70,ANKRD11:NM_013275:exon9:c.4843delT:p.S1615Pfs*70,ANKRD11:NM_001256182:exon10:c.4843delT:p.S1615Pfs*70	-	-	-	DDD4K.04158	UDD	28135719
chr16	89350539	89350543	TTTTT	-	ANKRD11	frameshift deletion	PTV	ANKRD11:NM_001256183:exon9:c.2407_2411del:p.K803Rfs*4,ANKRD11:NM_013275:exon9:c.2407_2411del:p.K803Rfs*4,ANKRD11:NM_001256182:exon10:c.2407_2411del:p.K803Rfs*4;ANKRD11:NM_001256183:exon9:c.2407_2411del:p.K803Rfs*4,ANKRD11:NM_013275:exon9:c.2407_2411del:p.K803Rfs*4,ANKRD11:NM_001256182:exon10:c.2407_2411del:p.K803Rfs*4;ANKRD11:NM_001256183:exon9:c.2407_2411del:p.K803Rfs*4,ANKRD11:NM_013275:exon9:c…	-	-	-	DDD4K.03380	UDD	28135719
chr16	89350539	89350543	TTTTT	-	ANKRD11	frameshift deletion	PTV	ANKRD11:NM_001256183:exon9:c.2407_2411del:p.K803Rfs*4,ANKRD11:NM_013275:exon9:c.2407_2411del:p.K803Rfs*4,ANKRD11:NM_001256182:exon10:c.2407_2411del:p.K803Rfs*4;ANKRD11:NM_001256183:exon9:c.2407_2411del:p.K803Rfs*4,ANKRD11:NM_013275:exon9:c.2407_2411del:p.K803Rfs*4,ANKRD11:NM_001256182:exon10:c.2407_2411del:p.K803Rfs*4;ANKRD11:NM_001256183:exon9:c.2407_2411del:p.K803Rfs*4,ANKRD11:NM_013275:exon9:c…	-	-	-	DDD4K.01752	UDD	28135719
chr16	89351049	89351053	GTTTT	-	ANKRD11	frameshift deletion	PTV	ANKRD11:NM_001256183:exon9:c.1897_1901del:p.K635Qfs*25,ANKRD11:NM_013275:exon9:c.1897_1901del:p.K635Qfs*25,ANKRD11:NM_001256182:exon10:c.1897_1901del:p.K635Qfs*25;ANKRD11:NM_001256183:exon9:c.1897_1901del:p.K635Qfs*25,ANKRD11:NM_013275:exon9:c.1897_1901del:p.K635Qfs*25,ANKRD11:NM_001256182:exon10:c.1897_1901del:p.K635Qfs*25;ANKRD11:NM_001256183:exon9:c.1897_1901del:p.K635Qfs*25,ANKRD11:NM_013275:…	-	-	-	DDD4K.02162	UDD	28135719
chr16	89351049	89351053	GTTTT	-	ANKRD11	frameshift deletion	PTV	ANKRD11:NM_001256183:exon9:c.1897_1901del:p.K635Qfs*25,ANKRD11:NM_013275:exon9:c.1897_1901del:p.K635Qfs*25,ANKRD11:NM_001256182:exon10:c.1897_1901del:p.K635Qfs*25;ANKRD11:NM_001256183:exon9:c.1897_1901del:p.K635Qfs*25,ANKRD11:NM_013275:exon9:c.1897_1901del:p.K635Qfs*25,ANKRD11:NM_001256182:exon10:c.1897_1901del:p.K635Qfs*25;ANKRD11:NM_001256183:exon9:c.1897_1901del:p.K635Qfs*25,ANKRD11:NM_013275:…	-	-	-	DDD4K.00161	UDD	28135719
chr16	89351049	89351053	GTTTT	-	ANKRD11	frameshift deletion	PTV	ANKRD11:NM_001256183:exon9:c.1897_1901del:p.K635Qfs*25,ANKRD11:NM_013275:exon9:c.1897_1901del:p.K635Qfs*25,ANKRD11:NM_001256182:exon10:c.1897_1901del:p.K635Qfs*25;ANKRD11:NM_001256183:exon9:c.1897_1901del:p.K635Qfs*25,ANKRD11:NM_013275:exon9:c.1897_1901del:p.K635Qfs*25,ANKRD11:NM_001256182:exon10:c.1897_1901del:p.K635Qfs*25;ANKRD11:NM_001256183:exon9:c.1897_1901del:p.K635Qfs*25,ANKRD11:NM_013275:…	-	-	-	DDD4K.00909	UDD	28135719
chr16	89349494	89349518	CTTCTCCTGGAGGCCGTCCGTCCTC	-	ANKRD11	frameshift deletion	PTV	ANKRD11:NM_001256183:exon9:c.3432_3456del:p.T1146Kfs*163,ANKRD11:NM_013275:exon9:c.3432_3456del:p.T1146Kfs*163,ANKRD11:NM_001256182:exon10:c.3432_3456del:p.T1146Kfs*163	-	-	-	DDD4K.01141	UDD	28135719
chr16	89349244	89349247	GTTT	-	ANKRD11	frameshift deletion	PTV	ANKRD11:NM_001256183:exon9:c.3703_3706del:p.K1235Rfs*81,ANKRD11:NM_013275:exon9:c.3703_3706del:p.K1235Rfs*81,ANKRD11:NM_001256182:exon10:c.3703_3706del:p.K1235Rfs*81	-	-	-	DDD4K.03944	UDD	28135719
chr16	89357099	89357099	C	-	ANKRD11	frameshift deletion	PTV	ANKRD11:NM_001256183:exon6:c.535delG:p.D180Tfs*47,ANKRD11:NM_013275:exon6:c.535delG:p.D180Tfs*47,ANKRD11:NM_001256182:exon7:c.535delG:p.D180Tfs*47	-	-	-	DDD4K.01470	UDD	28135719
chr16	89348542	89348542	T	A	ANKRD11	stopgain	PTV	ANKRD11:NM_001256183:exon9:c.4408A>T:p.R1470X,ANKRD11:NM_013275:exon9:c.4408A>T:p.R1470X,ANKRD11:NM_001256182:exon10:c.4408A>T:p.R1470X	0.608:T	-	-	DDD4K.03936	UDD	28135719
chr16	89347142	89347142	-	C	ANKRD11	frameshift insertion	PTV	ANKRD11:NM_001256183:exon9:c.5808dupG:p.P1938Sfs*11,ANKRD11:NM_013275:exon9:c.5808dupG:p.P1938Sfs*11,ANKRD11:NM_001256182:exon10:c.5808dupG:p.P1938Sfs*11	-	-	-	DDD4K.03665	UDD	28135719
chr16	89349178	89349181	CTTT	-	ANKRD11	frameshift deletion	PTV	ANKRD11:NM_001256183:exon9:c.3769_3772del:p.K1257Rfs*59,ANKRD11:NM_013275:exon9:c.3769_3772del:p.K1257Rfs*59,ANKRD11:NM_001256182:exon10:c.3769_3772del:p.K1257Rfs*59	-	-	-	DDD4K.03050	UDD	28135719
chr16	89348847	89348848	TT	-	ANKRD11	frameshift deletion	PTV	ANKRD11:NM_001256183:exon9:c.4102_4103del:p.K1368Rfs*16,ANKRD11:NM_013275:exon9:c.4102_4103del:p.K1368Rfs*16,ANKRD11:NM_001256182:exon10:c.4102_4103del:p.K1368Rfs*16	-	-	-	DDD4K.03690	UDD	28135719
chr16	89350438	89350438	G	A	ANKRD11	stopgain	PTV	ANKRD11:NM_001256183:exon9:c.2512C>T:p.R838X,ANKRD11:NM_013275:exon9:c.2512C>T:p.R838X,ANKRD11:NM_001256182:exon10:c.2512C>T:p.R838X	0.688:T	-	-	DDD4K.02587	UDD	28135719
chr16	89357064	89357064	C	-	ANKRD11	frameshift deletion	PTV	ANKRD11:NM_001256183:exon6:c.570delG:p.A192Qfs*35,ANKRD11:NM_013275:exon6:c.570delG:p.A192Qfs*35,ANKRD11:NM_001256182:exon7:c.570delG:p.A192Qfs*35	-	-	-	DDD4K.00349	UDD	28135719
chr16	89350552	89350555	CTTT	-	ANKRD11	frameshift deletion	PTV	ANKRD11:NM_001256183:exon9:c.2395_2398del:p.E800Nfs*61,ANKRD11:NM_013275:exon9:c.2395_2398del:p.E800Nfs*61,ANKRD11:NM_001256182:exon10:c.2395_2398del:p.E800Nfs*61	-	-	-	DDD4K.01925	UDD	28135719
chr16	89347134	89347135	AA	-	ANKRD11	frameshift deletion	PTV	ANKRD11:NM_001256183:exon9:c.5815_5816del:p.F1939Qfs*9,ANKRD11:NM_013275:exon9:c.5815_5816del:p.F1939Qfs*9,ANKRD11:NM_001256182:exon10:c.5815_5816del:p.F1939Qfs*9	-	-	-	DDD4K.03952	UDD	28135719
chr16	89350553	89350553	T	-	ANKRD11	frameshift deletion	PTV	ANKRD11:NM_001256183:exon9:c.2397delA:p.E800Kfs*62,ANKRD11:NM_013275:exon9:c.2397delA:p.E800Kfs*62,ANKRD11:NM_001256182:exon10:c.2397delA:p.E800Kfs*62	-	-	-	DDD4K.00294	UDD	28135719
chr16	89346767	89346767	C	-	ANKRD11	frameshift deletion	PTV	ANKRD11:NM_001256183:exon9:c.6183delG:p.L2062Wfs*24,ANKRD11:NM_013275:exon9:c.6183delG:p.L2062Wfs*24,ANKRD11:NM_001256182:exon10:c.6183delG:p.L2062Wfs*24	-	-	-	DDD4K.02132	UDD	28135719
chr16	89346730	89346730	C	A	ANKRD11	stopgain	PTV	ANKRD11:NM_001256183:exon9:c.6220G>T:p.E2074X,ANKRD11:NM_013275:exon9:c.6220G>T:p.E2074X,ANKRD11:NM_001256182:exon10:c.6220G>T:p.E2074X	0.718:D	-	-	13875	ASD	30545852
chr16	89346478	89346478	C	A	ANKRD11	stopgain	PTV	ANKRD11:NM_001256183:exon9:c.6472G>T:p.E2158X,ANKRD11:NM_013275:exon9:c.6472G>T:p.E2158X,ANKRD11:NM_001256182:exon10:c.6472G>T:p.E2158X	0.524:T	-	-	00259-C	ID	28554332
chr16	89346164	89346164	G	-	ANKRD11	frameshift deletion	PTV	ANKRD11:NM_001256183:exon9:c.6786delC:p.A2265Pfs*70,ANKRD11:NM_013275:exon9:c.6786delC:p.A2265Pfs*70,ANKRD11:NM_001256182:exon10:c.6786delC:p.A2265Pfs*70	-	-	-	00318-C	ID	28554332
chr16	89347985	89347986	TT	-	ANKRD11	frameshift deletion	PTV	ANKRD11:NM_001256183:exon9:c.4964_4965del:p.K1655Rfs*11,ANKRD11:NM_013275:exon9:c.4964_4965del:p.K1655Rfs*11,ANKRD11:NM_001256182:exon10:c.4964_4965del:p.K1655Rfs*11	-	-	-	183	ID	27479843
chr16	89350549	89350552	TTTC	-	ANKRD11	frameshift deletion	PTV	ANKRD11:NM_001256183:exon9:c.2398_2401del:p.E800Nfs*61,ANKRD11:NM_013275:exon9:c.2398_2401del:p.E800Nfs*61,ANKRD11:NM_001256182:exon10:c.2398_2401del:p.E800Nfs*61	-	-	-	402	ID	27479843
chr16	89350854	89350858	TTCTC	-	ANKRD11	frameshift deletion	PTV	ANKRD11:NM_001256183:exon9:c.2092_2096del:p.E698Tfs*1,ANKRD11:NM_013275:exon9:c.2092_2096del:p.E698Tfs*1,ANKRD11:NM_001256182:exon10:c.2092_2096del:p.E698Tfs*1	-	-	-	214	ID	27479843
chrX	15870623	15870623	G	A	AP1S2	nonsynonymous SNV	Dmis	AP1S2:NM_001272071:exon2:c.25C>T:p.R9C,AP1S2:NM_003916:exon2:c.25C>T:p.R9C	0.913:D	-	-	12184	ASD	25363768
chr15	51294758	51294758	C	T	AP4E1	stopgain	PTV	AP4E1:NM_001252127:exon21:c.3088C>T:p.R1030X,AP4E1:NM_007347:exon21:c.3313C>T:p.R1105X	0.711:D	4.064e-06	-	AU4197302	ASD	28263302
chr11	128839782	128839782	G	A	ARHGAP32	nonsynonymous SNV	Dmis	ARHGAP32:NM_014715:exon13:c.4237C>T:p.R1413W,ARHGAP32:NM_001142685:exon22:c.5284C>T:p.R1762W	0.843:D	4.061e-06	-	AU004015&AU004016	ASD	25363760
chr13	111927885	111927885	T	C	ARHGEF7	nonsynonymous SNV	Dmis	ARHGEF7:NM_001320854:exon7:c.574T>C:p.C192R,ARHGEF7:NM_001320851:exon10:c.808T>C:p.C270R,ARHGEF7:NM_001330598:exon10:c.808T>C:p.C270R,ARHGEF7:NM_001113512:exon11:c.1192T>C:p.C398R,ARHGEF7:NM_001113513:exon11:c.808T>C:p.C270R,ARHGEF7:NM_001320853:exon11:c.1033T>C:p.C345R,ARHGEF7:NM_003899:exon11:c.808T>C:p.C270R,ARHGEF7:NM_001320852:exon12:c.1279T>C:p.C427R,ARHGEF7:NM_001330597:exon12:c.808T>C:p.C…	0.979:D	-	-	JASD_Fam0224	ASD	29346770
chrX	62885810	62885810	G	A	ARHGEF9	nonsynonymous SNV	Dmis	ARHGEF9:NM_001173479:exon6:c.853C>T:p.R285W,ARHGEF9:NM_001173480:exon6:c.706C>T:p.R236W,ARHGEF9:NM_015185:exon7:c.1012C>T:p.R338W,ARHGEF9:NM_001330495:exon8:c.949C>T:p.R317W	0.963:D	-	-	Fam_60638	EE	26795593
chrX	62917056	62917056	A	T	ARHGEF9	stopgain	PTV	ARHGEF9:NM_001173479:exon3:c.351T>A:p.Y117X,ARHGEF9:NM_001173480:exon3:c.204T>A:p.Y68X,ARHGEF9:NM_015185:exon4:c.510T>A:p.Y170X,ARHGEF9:NM_001330495:exon5:c.447T>A:p.Y149X	0.546:T	-	-	DDD4K.01886	UDD	28135719
chrX	62857963	62857963	C	T	ARHGEF9	nonsynonymous SNV	Dmis	ARHGEF9:NM_001173479:exon9:c.1337G>A:p.R446H,ARHGEF9:NM_001173480:exon9:c.1190G>A:p.R397H,ARHGEF9:NM_015185:exon10:c.1496G>A:p.R499H,ARHGEF9:NM_001330495:exon11:c.1433G>A:p.R478H	0.822:D	5.701e-06	-	DDD4K.02119	UDD	28135719
chrX	62875563	62875563	A	-	ARHGEF9	frameshift deletion	PTV	ARHGEF9:NM_001173479:exon7:c.952delT:p.Y318Mfs*2,ARHGEF9:NM_001173480:exon7:c.805delT:p.Y269Mfs*2,ARHGEF9:NM_015185:exon8:c.1111delT:p.Y371Mfs*2,ARHGEF9:NM_001330495:exon9:c.1048delT:p.Y350Mfs*2	-	-	-	DDD4K.02833	UDD	28135719
chr1	27106354	27106354	C	T	ARID1A	stopgain	PTV	ARID1A:NM_006015:exon20:c.5965C>T:p.R1989X,ARID1A:NM_139135:exon20:c.5314C>T:p.R1772X	0.272:T	-	-	DDD4K.01014	UDD	28135719
chr1	27094442	27094442	C	A	ARID1A	nonsynonymous SNV	Dmis	ARID1A:NM_006015:exon11:c.3150C>A:p.D1050E,ARID1A:NM_139135:exon11:c.3150C>A:p.D1050E	0.946:D	-	-	DDD4K.04249	UDD	28135719
chr1	27105553	27105553	C	T	ARID1A	stopgain	PTV	ARID1A:NM_006015:exon20:c.5164C>T:p.R1722X,ARID1A:NM_139135:exon20:c.4513C>T:p.R1505X	0.944:D	-	-	DDD4K.04044	UDD	28135719
chr1	27106423	27106423	G	C	ARID1A	nonsynonymous SNV	Dmis	ARID1A:NM_006015:exon20:c.6034G>C:p.G2012R,ARID1A:NM_139135:exon20:c.5383G>C:p.G1795R	0.830:D	-	-	1-03581	CHD	28991257
chr1	27094450	27094450	G	A	ARID1A	nonsynonymous SNV	Dmis	ARID1A:NM_006015:exon11:c.3158G>A:p.R1053H,ARID1A:NM_139135:exon11:c.3158G>A:p.R1053H	0.907:D	8.129e-06	3.23e-05	820	ID	27479843
chr1	27097817	27097817	G	A	ARID1A	nonsynonymous SNV;potential splicing	PTV	ARID1A:NM_006015:exon12:c.3406G>A:p.A1136T,ARID1A:NM_139135:exon12:c.3406G>A:p.A1136T	0.382:T	-	-	556	ID	27479843
chr6	157150547	157150547	C	T	ARID1B	stopgain	PTV	ARID1B:NM_001346813:exon2:c.1729C>T:p.Q577X,ARID1B:NM_017519:exon2:c.1729C>T:p.Q577X,ARID1B:NM_020732:exon2:c.1729C>T:p.Q577X	0.803:D	-	-	2-0090-003	ASD	28263302
chr6	157528918	157528918	T	-	ARID1B	frameshift deletion	PTV	ARID1B:NM_017519:exon19:c.6604delT:p.F2202Sfs*16,ARID1B:NM_001346813:exon20:c.6763delT:p.F2255Sfs*16,ARID1B:NM_020732:exon20:c.6643delT:p.F2215Sfs*16	-	-	-	HSJ0773	EE	29100083
chr6	157511198	157511198	C	-	ARID1B	frameshift deletion	PTV	ARID1B:NM_017519:exon14:c.3677delC:p.P1226Hfs*4,ARID1B:NM_001346813:exon15:c.3836delC:p.P1279Hfs*4,ARID1B:NM_020732:exon15:c.3716delC:p.P1239Hfs*4	-	-	-	289.143	ID	25356899
chr6	157527816	157527816	-	C	ARID1B	frameshift insertion	PTV	ARID1B:NM_017519:exon19:c.5503dupC:p.S1838Kfs*4,ARID1B:NM_001346813:exon20:c.5662dupC:p.S1891Kfs*4,ARID1B:NM_020732:exon20:c.5542dupC:p.S1851Kfs*4	-	-	-	2093278	EE	29942082
chr6	157510806	157510806	-	C	ARID1B	frameshift insertion	PTV	ARID1B:NM_017519:exon13:c.3542dupC:p.Q1183Pfs*13,ARID1B:NM_001346813:exon14:c.3701dupC:p.Q1236Pfs*13,ARID1B:NM_020732:exon14:c.3581dupC:p.Q1196Pfs*13	-	-	-	14393	ASD	25363768
chr6	157527665	157527668	TGTT	-	ARID1B	frameshift deletion	PTV	ARID1B:NM_017519:exon19:c.5351_5354del:p.F1785Lfs*51,ARID1B:NM_001346813:exon20:c.5510_5513del:p.F1838Lfs*51,ARID1B:NM_020732:exon20:c.5390_5393del:p.F1798Lfs*51	-	-	-	13447	ASD	25363768
chr6	157528051	157528051	C	T	ARID1B	stopgain	PTV	ARID1B:NM_017519:exon19:c.5737C>T:p.R1913X,ARID1B:NM_001346813:exon20:c.5896C>T:p.R1966X,ARID1B:NM_020732:exon20:c.5776C>T:p.R1926X	0.694:T	-	-	DDD4K.02618	UDD	28135719
chr6	157431695	157431695	G	A	ARID1B	nonsynonymous SNV;potential splicing	PTV	ARID1B:NM_001346813:exon6:c.2332G>A:p.G778S,ARID1B:NM_017519:exon6:c.2332G>A:p.G778S,ARID1B:NM_020732:exon7:c.2371G>A:p.G791S	0.431:T	-	-	DDD4K.01248	UDD	28135719
chr6	157527679	157527679	C	T	ARID1B	stopgain	PTV	ARID1B:NM_017519:exon19:c.5365C>T:p.R1789X,ARID1B:NM_001346813:exon20:c.5524C>T:p.R1842X,ARID1B:NM_020732:exon20:c.5404C>T:p.R1802X	0.601:T	-	-	DDD4K.01968	UDD	28135719
chr6	157527542	157527545	AAAG	-	ARID1B	frameshift deletion	PTV	ARID1B:NM_017519:exon19:c.5228_5231del:p.E1743Afs*7,ARID1B:NM_001346813:exon20:c.5387_5390del:p.E1796Afs*7,ARID1B:NM_020732:exon20:c.5267_5270del:p.E1756Afs*7	-	-	-	DDD4K.03951	UDD	28135719
chr6	157527669	157527672	TGTT	-	ARID1B	frameshift deletion	PTV	ARID1B:NM_017519:exon19:c.5355_5358del:p.F1785Lfs*51,ARID1B:NM_001346813:exon20:c.5514_5517del:p.F1838Lfs*51,ARID1B:NM_020732:exon20:c.5394_5397del:p.F1798Lfs*51	-	-	-	DDD4K.00318	UDD	28135719
chr6	157502310	157502310	C	T	ARID1B	stopgain	PTV	ARID1B:NM_017519:exon11:c.3304C>T:p.Q1102X,ARID1B:NM_001346813:exon12:c.3463C>T:p.Q1155X,ARID1B:NM_020732:exon12:c.3343C>T:p.Q1115X	0.782:D	-	-	DDD4K.02342	UDD	28135719
chr6	157528765	157528765	G	T	ARID1B	stopgain	PTV	ARID1B:NM_017519:exon19:c.6451G>T:p.E2151X,ARID1B:NM_001346813:exon20:c.6610G>T:p.E2204X,ARID1B:NM_020732:exon20:c.6490G>T:p.E2164X	0.841:D	-	-	DDD4K.02557	UDD	28135719
chr6	157150547	157150547	C	T	ARID1B	stopgain	PTV	ARID1B:NM_001346813:exon2:c.1729C>T:p.Q577X,ARID1B:NM_017519:exon2:c.1729C>T:p.Q577X,ARID1B:NM_020732:exon2:c.1729C>T:p.Q577X	0.803:D	-	-	DDD4K.01406	UDD	28135719
chr6	157521876	157521876	-	C	ARID1B	frameshift insertion	PTV	ARID1B:NM_017519:exon17:c.4109dupC:p.A1371Sfs*74,ARID1B:NM_001346813:exon18:c.4268dupC:p.A1424Sfs*74,ARID1B:NM_020732:exon18:c.4148dupC:p.A1384Sfs*74	-	-	-	DDD4K.02053	UDD	28135719
chr6	157528178	157528178	A	C	ARID1B	nonsynonymous SNV	Dmis	ARID1B:NM_017519:exon19:c.5864A>C:p.H1955P,ARID1B:NM_001346813:exon20:c.6023A>C:p.H2008P,ARID1B:NM_020732:exon20:c.5903A>C:p.H1968P	0.710:D	-	-	DDD4K.01957	UDD	28135719
chr6	157528404	157528404	C	-	ARID1B	frameshift deletion	PTV	ARID1B:NM_017519:exon19:c.6090delC:p.S2030Rfs*55,ARID1B:NM_001346813:exon20:c.6249delC:p.S2083Rfs*55,ARID1B:NM_020732:exon20:c.6129delC:p.S2043Rfs*55	-	-	-	DDD4K.00219	UDD	28135719
chr6	157100465	157100465	C	T	ARID1B	stopgain	PTV	ARID1B:NM_001346813:exon1:c.1402C>T:p.Q468X,ARID1B:NM_017519:exon1:c.1402C>T:p.Q468X,ARID1B:NM_020732:exon1:c.1402C>T:p.Q468X	0.450:T	-	-	DDD4K.01628	UDD	28135719
chr6	157528288	157528288	G	-	ARID1B	frameshift deletion	PTV	ARID1B:NM_017519:exon19:c.5974delG:p.V1992Wfs*15,ARID1B:NM_001346813:exon20:c.6133delG:p.V2045Wfs*15,ARID1B:NM_020732:exon20:c.6013delG:p.V2005Wfs*15	-	-	-	DDD4K.00010	UDD	28135719
chr6	157525128	157525128	C	T	ARID1B	stopgain	PTV	ARID1B:NM_017519:exon18:c.4984C>T:p.Q1662X,ARID1B:NM_001346813:exon19:c.5143C>T:p.Q1715X,ARID1B:NM_020732:exon19:c.5023C>T:p.Q1675X	0.841:D	-	-	DDD4K.02304	UDD	28135719
chr6	157469875	157469875	C	-	ARID1B	frameshift deletion	PTV	ARID1B:NM_001346813:exon8:c.2630delC:p.P877Hfs*23,ARID1B:NM_017519:exon8:c.2630delC:p.P877Hfs*23,ARID1B:NM_020732:exon9:c.2669delC:p.P890Hfs*23	-	-	-	DDD4K.04253	UDD	28135719
chr6	157454189	157454189	C	-	ARID1B	frameshift deletion	PTV	ARID1B:NM_001346813:exon7:c.2360delC:p.P787Lfs*44,ARID1B:NM_017519:exon7:c.2360delC:p.P787Lfs*44,ARID1B:NM_020732:exon8:c.2399delC:p.P800Lfs*44	-	-	-	DDD4K.02704	UDD	28135719
chr6	157454297	157454297	C	G	ARID1B	stopgain	PTV	ARID1B:NM_001346813:exon7:c.2468C>G:p.S823X,ARID1B:NM_017519:exon7:c.2468C>G:p.S823X,ARID1B:NM_020732:exon8:c.2507C>G:p.S836X	0.828:D	-	-	DDD4K.02685	UDD	28135719
chr6	157528975	157528976	CT	-	ARID1B	frameshift deletion	PTV	ARID1B:NM_017519:exon19:c.6661_6662del:p.L2221Gfs*5,ARID1B:NM_001346813:exon20:c.6820_6821del:p.L2274Gfs*5,ARID1B:NM_020732:exon20:c.6700_6701del:p.L2234Gfs*5	-	-	-	DDD4K.02131	UDD	28135719
chr6	157406041	157406041	T	C	ARID1B	splicing	PTV	NM_001346813:exon5:c.2242+2T>C;NM_017519:exon5:c.2242+2T>C;NM_020732:exon6:c.2281+2T>C	0.700:D	-	-	DDD4K.02891	UDD	28135719
chr6	157502313	157502313	G	C	ARID1B	splicing	PTV	NM_001346813:exon12:c.3465+1G>C;NM_017519:exon11:c.3306+1G>C;NM_020732:exon12:c.3345+1G>C	0.761:D	-	-	DDD4K.00341	UDD	28135719
chr6	157502190	157502190	C	T	ARID1B	stopgain	PTV	ARID1B:NM_017519:exon11:c.3184C>T:p.R1062X,ARID1B:NM_001346813:exon12:c.3343C>T:p.R1115X,ARID1B:NM_020732:exon12:c.3223C>T:p.R1075X	0.684:T	-	-	DDD4K.01729	UDD	28135719
chr6	157528835	157528835	T	-	ARID1B	frameshift deletion	PTV	ARID1B:NM_017519:exon19:c.6521delT:p.L2174Rfs*5,ARID1B:NM_001346813:exon20:c.6680delT:p.L2227Rfs*5,ARID1B:NM_020732:exon20:c.6560delT:p.L2187Rfs*5	-	-	-	DDD4K.03745	UDD	28135719
chr6	157521876	157521876	C	-	ARID1B	frameshift deletion	PTV	ARID1B:NM_017519:exon17:c.4109delC:p.P1370Qfs*64,ARID1B:NM_001346813:exon18:c.4268delC:p.P1423Qfs*64,ARID1B:NM_020732:exon18:c.4148delC:p.P1383Qfs*64	-	-	-	DDD4K.01942	UDD	28135719
chr6	157470002	157470002	G	-	ARID1B	frameshift deletion	PTV	ARID1B:NM_001346813:exon8:c.2757delG:p.P920Rfs*3,ARID1B:NM_017519:exon8:c.2757delG:p.P920Rfs*3,ARID1B:NM_020732:exon9:c.2796delG:p.P933Rfs*3	-	-	-	DDD4K.03288	UDD	28135719
chr6	157519976	157519976	C	T	ARID1B	stopgain	PTV	ARID1B:NM_017519:exon16:c.4006C>T:p.Q1336X,ARID1B:NM_001346813:exon17:c.4165C>T:p.Q1389X,ARID1B:NM_020732:exon17:c.4045C>T:p.Q1349X	0.827:D	-	-	DDD4K.01397	UDD	28135719
chr6	157524999	157524999	G	A	ARID1B	splicing	PTV	NM_001346813:exon19:c.5015-1G>A;NM_017519:exon18:c.4856-1G>A;NM_020732:exon19:c.4895-1G>A	0.765:D	-	-	DDD4K.01527	UDD	28135719
chr6	157100491	157100491	-	AAGG	ARID1B	frameshift insertion	PTV	ARID1B:NM_001346813:exon1:c.1428_1429insAAGG:p.D478Efs*57,ARID1B:NM_017519:exon1:c.1428_1429insAAGG:p.D478Efs*57,ARID1B:NM_020732:exon1:c.1428_1429insAAGG:p.D478Efs*57	-	-	-	DDD4K.00667	UDD	28135719
chr6	157454308	157454308	-	A	ARID1B	stopgain	PTV	ARID1B:NM_001346813:exon7:c.2480dupA:p.Y827fs*0,ARID1B:NM_017519:exon7:c.2480dupA:p.Y827fs*0,ARID1B:NM_020732:exon8:c.2519dupA:p.Y840fs*0	-	-	-	DDD4K.03191	UDD	28135719
chr6	157470048	157470055	GCAGTGAT	-	ARID1B	frameshift deletion	PTV	ARID1B:NM_001346813:exon8:c.2803_2810del:p.V936Gfs*34,ARID1B:NM_017519:exon8:c.2803_2810del:p.V936Gfs*34,ARID1B:NM_020732:exon9:c.2842_2849del:p.V949Gfs*34	-	-	-	DDD4K.00637	UDD	28135719
chr6	157510806	157510806	C	-	ARID1B	frameshift deletion	PTV	ARID1B:NM_017519:exon13:c.3542delC:p.Q1183Sfs*14,ARID1B:NM_001346813:exon14:c.3701delC:p.Q1236Sfs*14,ARID1B:NM_020732:exon14:c.3581delC:p.Q1196Sfs*14	-	-	-	DDD4K.03188	UDD	28135719
chr6	157222606	157222606	C	-	ARID1B	frameshift deletion	PTV	ARID1B:NM_001346813:exon3:c.1834delC:p.Q613Rfs*41,ARID1B:NM_017519:exon3:c.1834delC:p.Q613Rfs*41,ARID1B:NM_020732:exon4:c.1873delC:p.Q626Rfs*41	-	-	-	DDD4K.01069	UDD	28135719
chr6	157100453	157100463	GCGGGCGGCCA	-	ARID1B	frameshift deletion	PTV	ARID1B:NM_001346813:exon1:c.1390_1400del:p.Q467Rfs*63,ARID1B:NM_017519:exon1:c.1390_1400del:p.Q467Rfs*63,ARID1B:NM_020732:exon1:c.1390_1400del:p.Q467Rfs*63	-	-	-	DDD4K.01287	UDD	28135719
chr6	157528375	157528375	C	T	ARID1B	stopgain	PTV	ARID1B:NM_017519:exon19:c.6061C>T:p.Q2021X,ARID1B:NM_001346813:exon20:c.6220C>T:p.Q2074X,ARID1B:NM_020732:exon20:c.6100C>T:p.Q2034X	0.847:D	-	-	00177-C	ID	28554332
chr6	157406000	157406000	C	T	ARID1B	stopgain	PTV	ARID1B:NM_001346813:exon5:c.2203C>T:p.Q735X,ARID1B:NM_017519:exon5:c.2203C>T:p.Q735X,ARID1B:NM_020732:exon6:c.2242C>T:p.Q748X	0.876:D	-	-	00256-C	ID	28554332
chr6	157469898	157469898	C	T	ARID1B	stopgain	PTV	ARID1B:NM_001346813:exon8:c.2653C>T:p.R885X,ARID1B:NM_017519:exon8:c.2653C>T:p.R885X,ARID1B:NM_020732:exon9:c.2692C>T:p.R898X	0.783:D	-	-	1-04638	CHD	28991257
chr6	157488271	157488271	C	T	ARID1B	stopgain	PTV	ARID1B:NM_001346813:exon9:c.2938C>T:p.Q980X,ARID1B:NM_017519:exon9:c.2938C>T:p.Q980X,ARID1B:NM_020732:exon10:c.2977C>T:p.Q993X	0.871:D	0	-	AU144C&AU144B	ASD	25363760
chr6	157488314	157488314	C	A	ARID1B	stopgain	PTV	ARID1B:NM_001346813:exon9:c.2981C>A:p.S994X,ARID1B:NM_017519:exon9:c.2981C>A:p.S994X,ARID1B:NM_020732:exon10:c.3020C>A:p.S1007X	0.768:D	-	-	NDAR_INVJT717CYK_wes1&NDAR_INVNZ844TUA_wes1	ASD	25363760
chr6	157527391	157527391	-	G	ARID1B	frameshift insertion	PTV	ARID1B:NM_017519:exon19:c.5077_5078insG:p.P1693Rfs*6,ARID1B:NM_001346813:exon20:c.5236_5237insG:p.P1746Rfs*6,ARID1B:NM_020732:exon20:c.5116_5117insG:p.P1706Rfs*6	-	-	-	10C106240&10C106242	ASD	25363760
chr6	157528178	157528178	A	G	ARID1B	nonsynonymous SNV	Dmis	ARID1B:NM_017519:exon19:c.5864A>G:p.H1955R,ARID1B:NM_001346813:exon20:c.6023A>G:p.H2008R,ARID1B:NM_020732:exon20:c.5903A>G:p.H1968R	0.771:D	-	-	DEASD_0171_600&DEASD_0171_500	ASD	25363760
chr6	157431642	157431642	C	G	ARID1B	stopgain	PTV	ARID1B:NM_001346813:exon6:c.2279C>G:p.S760X,ARID1B:NM_017519:exon6:c.2279C>G:p.S760X,ARID1B:NM_020732:exon7:c.2318C>G:p.S773X	0.751:D	-	-	711	ID	27479843
chr6	157528313	157528313	G	A	ARID1B	stopgain	PTV	ARID1B:NM_017519:exon19:c.5999G>A:p.W2000X,ARID1B:NM_001346813:exon20:c.6158G>A:p.W2053X,ARID1B:NM_020732:exon20:c.6038G>A:p.W2013X	0.847:D	-	-	507	ID	27479843
chr6	157528786	157528786	C	T	ARID1B	stopgain	PTV	ARID1B:NM_017519:exon19:c.6472C>T:p.Q2158X,ARID1B:NM_001346813:exon20:c.6631C>T:p.Q2211X,ARID1B:NM_020732:exon20:c.6511C>T:p.Q2171X	0.826:D	-	-	267	ID	27479843
chr6	157522575	157522575	C	G	ARID1B	stopgain	PTV	ARID1B:NM_017519:exon17:c.4808C>G:p.S1603X,ARID1B:NM_001346813:exon18:c.4967C>G:p.S1656X,ARID1B:NM_020732:exon18:c.4847C>G:p.S1616X	0.668:T	-	-	412	ID	27479843
chr6	157527347	157527347	T	-	ARID1B	frameshift deletion	PTV	ARID1B:NM_017519:exon19:c.5033delT:p.L1678Rfs*73,ARID1B:NM_001346813:exon20:c.5192delT:p.L1731Rfs*73,ARID1B:NM_020732:exon20:c.5072delT:p.L1691Rfs*73	-	-	-	161	ID	27479843
chr6	157522294	157522294	T	A	ARID1B	stopgain	PTV	ARID1B:NM_017519:exon17:c.4527T>A:p.Y1509X,ARID1B:NM_001346813:exon18:c.4686T>A:p.Y1562X,ARID1B:NM_020732:exon18:c.4566T>A:p.Y1522X	0.473:T	-	-	370	ID	27479843
chr1	155324288	155324288	G	A	ASH1L	stopgain	PTV	ASH1L:NM_018489:exon16:c.7189C>T:p.R2397X	0.651:T	-	-	3-0140-000	ASD	28263302
chr1	155340680	155340680	C	A	ASH1L	stopgain	PTV	ASH1L:NM_018489:exon11:c.6427G>T:p.E2143X	0.834:D	-	-	13678	ASD	25363768
chr1	155322602	155322602	G	A	ASH1L	stopgain	PTV	ASH1L:NM_018489:exon17:c.7261C>T:p.R2421X	0.722:D	-	-	DDD4K.00225	UDD	28135719
chr1	155449630	155449630	T	-	ASH1L	frameshift deletion	PTV	ASH1L:NM_018489:exon3:c.3031delA:p.V1014Cfs*23	-	-	-	DDD4K.01274	UDD	28135719
chr1	155317483	155317483	-	CTTG	ASH1L	frameshift insertion	PTV	ASH1L:NM_018489:exon20:c.7766_7767insCAAG:p.K2589Nfs*3	-	-	-	11282	ASD	30545852
chr1	155448618	155448622	TTTTT	-	ASH1L	frameshift deletion	PTV	ASH1L:NM_018489:exon3:c.4039_4043del:p.K1347Efs*6	-	-	-	1-02749	CHD	28991257
chr1	155448916	155448917	TA	-	ASH1L	frameshift deletion	PTV	ASH1L:NM_018489:exon3:c.3744_3745del:p.H1248Qfs*4	-	-	-	DEASD_0085_600&DEASD_0085_500	ASD	25363760
chr20	31021118	31021118	C	T	ASXL1	stopgain	PTV	ASXL1:NM_015338:exon11:c.1117C>T:p.Q373X	0.714:D	8.122e-06	-	Fam_158646	EE	26795593
chr20	31021545	31021546	TG	-	ASXL1	frameshift deletion	PTV	ASXL1:NM_015338:exon11:c.1544_1545del:p.V515Gfs*12	-	-	-	DDD4K.00739	UDD	28135719
chr20	31023717	31023717	C	T	ASXL1	stopgain	PTV	ASXL1:NM_015338:exon12:c.3202C>T:p.R1068X	0.554:T	8.126e-06	-	DDD4K.00384	UDD	28135719
chr20	31023939	31023939	C	T	ASXL1	stopgain	PTV	ASXL1:NM_015338:exon12:c.3424C>T:p.Q1142X	0.546:T	-	-	DDD4K.02805	UDD	28135719
chr20	31024283	31024283	T	-	ASXL1	frameshift deletion	PTV	ASXL1:NM_015338:exon12:c.3768delT:p.N1256Kfs*23	-	-	-	DDD4K.03322	UDD	28135719
chr20	31024758	31024758	C	T	ASXL1	stopgain	PTV	ASXL1:NM_015338:exon12:c.4243C>T:p.R1415X	0.524:T	-	-	1-04603	CHD	28991257
chr18	31324718	31324718	C	T	ASXL3	stopgain	PTV	ASXL3:NM_030632:exon12:c.4906C>T:p.Q1636X	0.672:T	-	-	2-1709-003	ASD	28263302
chr18	31314379	31314379	-	A	ASXL3	frameshift insertion;potential splicing	PTV	ASXL3:NM_030632:exon10:c.1082dupA:p.L362Afs*22	-	-	-	DDD4K.03124	UDD	28135719
chr18	31324142	31324142	C	T	ASXL3	stopgain	PTV	ASXL3:NM_030632:exon12:c.4330C>T:p.R1444X	0.654:T	-	-	DDD4K.00505	UDD	28135719
chr18	31318999	31318999	T	-	ASXL3	frameshift deletion	PTV	ASXL3:NM_030632:exon11:c.1631delT:p.P545Lfs*5	-	-	-	DDD4K.01801	UDD	28135719
chr18	31318859	31318859	-	T	ASXL3	stopgain	PTV	ASXL3:NM_030632:exon11:c.1491dupT:p.N498fs*0	-	-	-	DDD4K.00168	UDD	28135719
chr18	31314371	31314371	T	A	ASXL3	stopgain	PTV	ASXL3:NM_030632:exon10:c.1074T>A:p.Y358X	0.575:T	-	-	DDD4K.04107	UDD	28135719
chr18	31323447	31323447	T	G	ASXL3	stopgain	PTV	ASXL3:NM_030632:exon12:c.3635T>G:p.L1212X	0.555:T	-	-	DDD4K.01669	UDD	28135719
chr18	31323956	31323956	C	T	ASXL3	stopgain	PTV	ASXL3:NM_030632:exon12:c.4144C>T:p.Q1382X	0.657:T	-	-	DDD4K.02525	UDD	28135719
chr18	31323167	31323167	-	C	ASXL3	frameshift insertion	PTV	ASXL3:NM_030632:exon12:c.3355dupC:p.H1119Pfs*6	-	-	-	DDD4K.01044	UDD	28135719
chr18	31318569	31318569	G	-	ASXL3	frameshift deletion	PTV	ASXL3:NM_030632:exon11:c.1201delG:p.A401Qfs*7	-	-	-	DDD4K.00595	UDD	28135719
chr18	31318856	31318856	-	TGAA	ASXL3	stopgain	PTV	ASXL3:NM_030632:exon11:c.1488_1489insTGAA:p.D497fs*0	-	-	-	DDD4K.02749	UDD	28135719
chr18	31322944	31322944	-	CAGT	ASXL3	frameshift insertion	PTV	ASXL3:NM_030632:exon12:c.3132_3133insCAGT:p.G1045Qfs*65	-	-	-	DDD4K.03906	UDD	28135719
chr18	31319151	31319151	C	T	ASXL3	stopgain	PTV	ASXL3:NM_030632:exon11:c.1783C>T:p.Q595X	0.589:T	-	-	DDD4K.00097	UDD	28135719
chr18	31320408	31320408	G	A	ASXL3	splicing	PTV	NM_030632:exon11:c.3039+1G>A	0.747:D	-	-	DDD4K.04026	UDD	28135719
chr18	31322990	31322990	-	C	ASXL3	frameshift insertion	PTV	ASXL3:NM_030632:exon12:c.3178dupC:p.R1060Pfs*49	-	-	-	DDD4K.04008	UDD	28135719
chr18	31322918	31322918	C	T	ASXL3	stopgain	PTV	ASXL3:NM_030632:exon12:c.3106C>T:p.R1036X	0.477:T	-	-	DEASD_0395_600&DEASD_0395_500	ASD	25363760
chr18	31323982	31323982	-	T	ASXL3	frameshift insertion	PTV	ASXL3:NM_030632:exon12:c.4170dupT:p.V1391Cfs*8	-	-	-	NDAR_INVWV831HY4_wes1&NDAR_INVKJ536WR7_wes1	ASD	25363760
chr18	31318470	31318470	G	T	ASXL3	stopgain	PTV	ASXL3:NM_030632:exon11:c.1102G>T:p.E368X	0.732:D	-	-	254	ID	27479843
chr18	31323161	31323161	C	T	ASXL3	stopgain	PTV	ASXL3:NM_030632:exon12:c.3349C>T:p.R1117X	0.444:T	-	-	816	ID	27479843
chr18	31318557	31318557	C	T	ASXL3	stopgain	PTV	ASXL3:NM_030632:exon11:c.1189C>T:p.Q397X	0.447:T	-	-	734	ID	27479843
chr18	31324027	31324028	CT	-	ASXL3	frameshift deletion	PTV	ASXL3:NM_030632:exon12:c.4215_4216del:p.L1407Gfs*19	-	-	-	252	ID	27479843
chr18	31324271	31324271	-	T	ASXL3	frameshift insertion	PTV	ASXL3:NM_030632:exon12:c.4460dupT:p.T1488Dfs*3	-	-	-	332	ID	27479843
chr19	42474692	42474692	G	A	ATP1A3	nonsynonymous SNV	Dmis	ATP1A3:NM_001256213:exon17:c.2299C>T:p.R767C,ATP1A3:NM_001256214:exon17:c.2305C>T:p.R769C,ATP1A3:NM_152296:exon17:c.2266C>T:p.R756C	0.860:D	-	-	JASD_Fam0085	ASD	29346770
chr19	42474642	42474642	G	C	ATP1A3	nonsynonymous SNV	Dmis	ATP1A3:NM_001256213:exon17:c.2349C>G:p.S783R,ATP1A3:NM_001256214:exon17:c.2355C>G:p.S785R,ATP1A3:NM_152296:exon17:c.2316C>G:p.S772R	0.804:D	-	-	NA	ASD	22914163
chr19	42482344	42482344	C	A	ATP1A3	nonsynonymous SNV	Dmis	ATP1A3:NM_001256213:exon13:c.1798G>T:p.V600F,ATP1A3:NM_001256214:exon13:c.1804G>T:p.V602F,ATP1A3:NM_152296:exon13:c.1765G>T:p.V589F	0.837:D	-	-	HSJ0410	EE	29100083
chr19	42489092	42489092	T	C	ATP1A3	nonsynonymous SNV	Dmis	ATP1A3:NM_001256213:exon8:c.1004A>G:p.E335G,ATP1A3:NM_001256214:exon8:c.1010A>G:p.E337G,ATP1A3:NM_152296:exon8:c.971A>G:p.E324G	0.826:D	-	-	Fam_136146	EE	26795593
chr19	42489105	42489105	C	T	ATP1A3	nonsynonymous SNV	Dmis	ATP1A3:NM_001256213:exon8:c.991G>A:p.A331T,ATP1A3:NM_001256214:exon8:c.997G>A:p.A333T,ATP1A3:NM_152296:exon8:c.958G>A:p.A320T	0.791:D	-	-	DDD4K.03405	UDD	28135719
chr19	42479928	42479928	C	T	ATP1A3	nonsynonymous SNV	Dmis	ATP1A3:NM_001256213:exon16:c.2149G>A:p.G717R,ATP1A3:NM_001256214:exon16:c.2155G>A:p.G719R,ATP1A3:NM_152296:exon16:c.2116G>A:p.G706R	0.885:D	-	-	DDD4K.00375	UDD	28135719
chr19	42479882	42479882	C	T	ATP1A3	nonsynonymous SNV	Dmis	ATP1A3:NM_001256213:exon16:c.2195G>A:p.G732E,ATP1A3:NM_001256214:exon16:c.2201G>A:p.G734E,ATP1A3:NM_152296:exon16:c.2162G>A:p.G721E	0.876:D	-	-	DDD4K.02520	UDD	28135719
chr19	42489176	42489176	A	G	ATP1A3	nonsynonymous SNV	Dmis	ATP1A3:NM_001256213:exon8:c.920T>C:p.F307S,ATP1A3:NM_001256214:exon8:c.926T>C:p.F309S,ATP1A3:NM_152296:exon8:c.887T>C:p.F296S	0.747:D	-	-	09C95550&09C95551	ASD	25363760
chrX	76940061	76940061	C	A	ATRX	nonsynonymous SNV	Dmis	ATRX:NM_138270:exon8:c.573G>T:p.L191F,ATRX:NM_000489:exon9:c.687G>T:p.L229F	0.979:D	-	-	DDD4K.00710	UDD	28135719
chrX	76763930	76763930	-	A	ATRX	frameshift insertion	PTV	ATRX:NM_138270:exon34:c.7264dupT:p.Y2422Lfs*37,ATRX:NM_000489:exon35:c.7378dupT:p.Y2460Lfs*37	-	-	-	DDD4K.03958	UDD	28135719
chr7	70246679	70246679	C	-	AUTS2	frameshift deletion	PTV	AUTS2:NM_001127231:exon14:c.2011delC:p.L671Ffs*46,AUTS2:NM_015570:exon15:c.2083delC:p.L695Ffs*46	-	-	-	DDD4K.02444	UDD	28135719
chr7	70228059	70228059	C	T	AUTS2	stopgain	PTV	AUTS2:NM_001127231:exon7:c.946C>T:p.R316X,AUTS2:NM_015570:exon7:c.946C>T:p.R316X	0.038:T	-	-	DDD4K.00364	UDD	28135719
chr7	70228089	70228089	C	T	AUTS2	stopgain	PTV	AUTS2:NM_001127231:exon7:c.976C>T:p.Q326X,AUTS2:NM_015570:exon7:c.976C>T:p.Q326X	0.183:T	-	-	DDD4K.04059	UDD	28135719
chr7	69364338	69364338	C	T	AUTS2	stopgain	PTV	AUTS2:NM_001127231:exon2:c.376C>T:p.R126X,AUTS2:NM_001127232:exon2:c.376C>T:p.R126X,AUTS2:NM_015570:exon2:c.376C>T:p.R126X	0.744:D	-	-	DDD4K.02496	UDD	28135719
chr7	70231117	70231117	-	G	AUTS2	frameshift insertion	PTV	AUTS2:NM_001127231:exon9:c.1486_1487insG:p.Q496Rfs*13,AUTS2:NM_015570:exon9:c.1486_1487insG:p.Q496Rfs*13	-	-	-	00213-C	ID	28554332
chr7	69364416	69364416	C	T	AUTS2	stopgain	PTV	AUTS2:NM_001127231:exon2:c.454C>T:p.R152X,AUTS2:NM_001127232:exon2:c.454C>T:p.R152X,AUTS2:NM_015570:exon2:c.454C>T:p.R152X	0.563:T	-	-	58	SCZ	24776741
chr12	58025103	58025103	-	C	B4GALNT1	frameshift insertion	PTV	B4GALNT1:NM_001276469:exon3:c.262dupG:p.L89Pfs*12,B4GALNT1:NM_001478:exon3:c.262dupG:p.L89Pfs*12	-	-	-	14070	ASD	25363768
chr12	58021614	58021614	C	A	B4GALNT1	nonsynonymous SNV	Dmis	B4GALNT1:NM_001276468:exon9:c.1006G>T:p.G336C,B4GALNT1:NM_001478:exon10:c.1171G>T:p.G391C	0.834:D	-	-	DDD4K.02147	UDD	28135719
chr2	60689254	60689254	-	G	BCL11A	frameshift insertion	PTV	BCL11A:NM_018014:exon4:c.792dupC:p.L265Pfs*2,BCL11A:NM_022893:exon4:c.792dupC:p.L265Pfs*2	-	-	-	13183	ASD	25363768
chr2	60688507	60688507	-	AAGCC	BCL11A	frameshift insertion	PTV	BCL11A:NM_018014:exon4:c.1539_1540insGGCTT:p.F515Lfs*4,BCL11A:NM_022893:exon4:c.1539_1540insGGCTT:p.F515Lfs*4	-	-	-	DDD4K.00304	UDD	28135719
chr2	60688012	60688013	AG	-	BCL11A	frameshift deletion	PTV	BCL11A:NM_018014:exon4:c.2034_2035del:p.S679Qfs*46,BCL11A:NM_022893:exon4:c.2034_2035del:p.S679Qfs*46	-	-	-	DDD4K.03722	UDD	28135719
chr2	60689518	60689518	G	A	BCL11A	stopgain	PTV	BCL11A:NM_018014:exon4:c.529C>T:p.Q177X,BCL11A:NM_022893:exon4:c.529C>T:p.Q177X,BCL11A:NM_138559:exon4:c.529C>T:p.Q177X	0.876:D	-	-	DDD4K.01390	UDD	28135719
chr2	60773348	60773348	C	A	BCL11A	nonsynonymous SNV	Dmis	BCL11A:NM_018014:exon2:c.143G>T:p.C48F,BCL11A:NM_022893:exon2:c.143G>T:p.C48F,BCL11A:NM_138559:exon2:c.143G>T:p.C48F	0.997:D	-	-	DDD4K.02412	UDD	28135719
chr2	60773293	60773293	G	T	BCL11A	nonsynonymous SNV	Dmis	BCL11A:NM_018014:exon2:c.198C>A:p.H66Q,BCL11A:NM_022893:exon2:c.198C>A:p.H66Q,BCL11A:NM_138559:exon2:c.198C>A:p.H66Q	0.907:D	-	-	DDD4K.03300	UDD	28135719
chr2	60773352	60773352	T	G	BCL11A	nonsynonymous SNV	Dmis	BCL11A:NM_018014:exon2:c.139A>C:p.T47P,BCL11A:NM_022893:exon2:c.139A>C:p.T47P,BCL11A:NM_138559:exon2:c.139A>C:p.T47P	0.896:D	-	-	DDD4K.02839	UDD	28135719
chr2	60688722	60688722	A	-	BCL11A	frameshift deletion	PTV	BCL11A:NM_018014:exon4:c.1325delT:p.L442Pfs*36,BCL11A:NM_022893:exon4:c.1325delT:p.L442Pfs*36	-	-	-	DEASD_0096_600&DEASD_0096_500	ASD	25363760
chr2	60688274	60688274	-	GCCACCGAGTC	BCL11A	frameshift insertion	PTV	BCL11A:NM_018014:exon4:c.1772_1773insGACTCGGTGGC:p.G592Tfs*9,BCL11A:NM_022893:exon4:c.1772_1773insGACTCGGTGGC:p.G592Tfs*9	-	-	-	145	ID	27479843
chr7	140477848	140477848	A	C	BRAF	nonsynonymous SNV	Dmis	BRAF:NM_004333:exon12:c.1460T>G:p.V487G	0.977:D	-	-	Fam_201223	EE	26795593
chr7	140501333	140501333	A	C	BRAF	nonsynonymous SNV	Dmis	BRAF:NM_004333:exon6:c.739T>G:p.F247V	0.963:D	-	-	DDD4K.01106	UDD	28135719
chr7	140453990	140453990	T	C	BRAF	nonsynonymous SNV	Dmis	BRAF:NM_004333:exon14:c.1738A>G:p.N580D	0.750:D	-	-	DDD4K.03681	UDD	28135719
chr7	140501302	140501302	T	C	BRAF	nonsynonymous SNV	Dmis	BRAF:NM_004333:exon6:c.770A>G:p.Q257R	0.974:D	-	-	DDD4K.02737	UDD	28135719
chr7	140476811	140476811	C	T	BRAF	nonsynonymous SNV	Dmis	BRAF:NM_004333:exon13:c.1595G>A:p.C532Y	0.849:D	-	-	DDD4K.03383	UDD	28135719
chr7	140453133	140453133	T	A	BRAF	nonsynonymous SNV	Dmis	BRAF:NM_004333:exon15:c.1802A>T:p.K601I	0.775:D	-	-	DDD4K.00821	UDD	28135719
chr7	140476815	140476815	A	T	BRAF	nonsynonymous SNV	Dmis	BRAF:NM_004333:exon13:c.1591T>A:p.W531R	0.989:D	-	-	DDD4K.03159	UDD	28135719
chr7	140501350	140501350	G	A	BRAF	nonsynonymous SNV	Dmis	BRAF:NM_004333:exon6:c.722C>T:p.T241M	0.974:D	0	3.233e-05	1-01011	CHD	28991257
chr7	140501332	140501332	A	C	BRAF	nonsynonymous SNV	Dmis	BRAF:NM_004333:exon6:c.740T>G:p.F247C	0.979:D	-	-	1-04852	CHD	28991257
chr7	140481409	140481409	A	C	BRAF	nonsynonymous SNV	Dmis	BRAF:NM_004333:exon11:c.1399T>G:p.S467A	0.943:D	-	-	DEASD_0164_600&DEASD_0164_500	ASD	25363760
chrX	79948517	79948517	C	-	BRWD3	frameshift deletion	PTV	BRWD3:NM_153252:exon28:c.3185delG:p.W1062Cfs*35	-	-	-	DDD4K.03150	UDD	28135719
chrX	79988995	79988995	C	A	BRWD3	nonsynonymous SNV;potential splicing	PTV	BRWD3:NM_153252:exon12:c.1087G>T:p.D363Y	0.697:T	-	-	1-04951	CHD	28991257
chr12	2717804	2717804	G	C	CACNA1C	nonsynonymous SNV	Dmis	CACNA1C:NM_000719:exon27:c.3484G>C:p.V1162L,CACNA1C:NM_001129829:exon27:c.3484G>C:p.V1162L,CACNA1C:NM_001129830:exon27:c.3484G>C:p.V1162L,CACNA1C:NM_001129831:exon27:c.3484G>C:p.V1162L,CACNA1C:NM_001129833:exon27:c.3484G>C:p.V1162L,CACNA1C:NM_001129834:exon27:c.3484G>C:p.V1162L,CACNA1C:NM_001129835:exon27:c.3484G>C:p.V1162L,CACNA1C:NM_001129836:exon27:c.3484G>C:p.V1162L,CACNA1C:NM_001129837:exon2…	0.961:D	-	-	14283	ASD	25363768
chr12	2778134	2778134	C	-	CACNA1C	frameshift deletion	PTV	CACNA1C:NM_001129837:exon37:c.4626delC:p.D1542Efs*17,CACNA1C:NM_001129838:exon37:c.4626delC:p.D1542Efs*17,CACNA1C:NM_001129839:exon37:c.4620delC:p.D1540Efs*17,CACNA1C:NM_001129846:exon37:c.4626delC:p.D1542Efs*17,CACNA1C:NM_001167625:exon37:c.4626delC:p.D1542Efs*17,CACNA1C:NM_000719:exon38:c.4659delC:p.D1553Efs*17,CACNA1C:NM_001129829:exon38:c.4725delC:p.D1575Efs*17,CACNA1C:NM_001129830:exon38:c.4…	-	-	-	DDD4K.03123	UDD	28135719
chr12	2774765	2774765	G	C	CACNA1C	nonsynonymous SNV	Dmis	CACNA1C:NM_001129837:exon35:c.4384G>C:p.A1462P,CACNA1C:NM_001129838:exon35:c.4384G>C:p.A1462P,CACNA1C:NM_001129839:exon35:c.4378G>C:p.A1460P,CACNA1C:NM_001129846:exon35:c.4384G>C:p.A1462P,CACNA1C:NM_001167625:exon35:c.4384G>C:p.A1462P,CACNA1C:NM_000719:exon36:c.4417G>C:p.A1473P,CACNA1C:NM_001129829:exon36:c.4483G>C:p.A1495P,CACNA1C:NM_001129830:exon36:c.4417G>C:p.A1473P,CACNA1C:NM_001129833:exon3…	0.999:D	-	-	DDD4K.00580	UDD	28135719
chr12	2742820	2742820	T	A	CACNA1C	nonsynonymous SNV	Dmis	CACNA1C:NM_001129831:exon30:c.3854T>A:p.V1285D,CACNA1C:NM_001129833:exon30:c.3854T>A:p.V1285D,CACNA1C:NM_001129836:exon30:c.3854T>A:p.V1285D,CACNA1C:NM_001129841:exon30:c.3854T>A:p.V1285D,CACNA1C:NM_001129842:exon30:c.3854T>A:p.V1285D,CACNA1C:NM_001129844:exon30:c.3845T>A:p.V1282D,CACNA1C:NM_001167623:exon30:c.3854T>A:p.V1285D,CACNA1C:NM_001167624:exon30:c.3854T>A:p.V1285D,CACNA1C:NM_001129827:ex…	0.995:D	-	-	1-01677	CHD	28991257
chr3	53707152	53707152	G	A	CACNA1D	nonsynonymous SNV;potential splicing	PTV	CACNA1D:NM_001128839:exon8:c.1219G>A:p.G407R,CACNA1D:NM_001128840:exon8:c.1219G>A:p.G407R	0.961:D	0	-	12620	ASD	25363768
chr3	53764493	53764493	C	G	CACNA1D	nonsynonymous SNV	Dmis	CACNA1D:NM_001128839:exon16:c.2246C>G:p.A749G,CACNA1D:NM_001128840:exon16:c.2246C>G:p.A749G,CACNA1D:NM_000720:exon17:c.2306C>G:p.A769G	0.976:D	-	-	11872	ASD	25363768
chr3	53757544	53757544	G	A	CACNA1D	nonsynonymous SNV	Dmis	CACNA1D:NM_001128839:exon13:c.1750G>A:p.V584I,CACNA1D:NM_001128840:exon13:c.1750G>A:p.V584I,CACNA1D:NM_000720:exon14:c.1810G>A:p.V604I	0.764:D	2.842e-05	3.232e-05	09C83081&09C83082	ASD	25363760
chr16	1259101	1259101	T	G	CACNA1H	nonsynonymous SNV	Dmis	CACNA1H:NM_001005407:exon17:c.3433T>G:p.W1145G,CACNA1H:NM_021098:exon17:c.3433T>G:p.W1145G	0.747:D	-	-	AU4433301	ASD	28263302
chr16	1248684	1248684	T	G	CACNA1H	nonsynonymous SNV	Dmis	CACNA1H:NM_001005407:exon6:c.713T>G:p.F238C,CACNA1H:NM_021098:exon6:c.713T>G:p.F238C	0.870:D	0.0003	0.0003	DDD4K.04245	UDD	28135719
chr3	54921984	54921984	A	G	CACNA2D3	splicing	PTV	NM_018398:exon24:c.2057-2A>G	0.698:T	-	-	13526	ASD	25363768
chr3	54872646	54872646	G	T	CACNA2D3	stopgain	PTV	CACNA2D3:NM_018398:exon16:c.1522G>T:p.E508X	0.832:D	-	-	UK10K_SKUSE5208481&UK10K_SKUSE5208480	ASD	25363760
chr5	149631543	149631543	-	A	CAMK2A	splicing	PTV	NM_171825:exon8:c.598+2->T;NM_015981:exon8:c.598+2->T	-	-	-	13045	ASD	25363768
chr5	149631595	149631595	T	A	CAMK2A	nonsynonymous SNV	Dmis	CAMK2A:NM_015981:exon8:c.548A>T:p.E183V,CAMK2A:NM_171825:exon8:c.548A>T:p.E183V	0.987:D	-	-	14620	ASD	25363768
chr5	149607754	149607754	C	T	CAMK2A	splicing	PTV	NM_171825:exon16:c.1204+1G>A;NM_015981:exon17:c.1237+1G>A	0.750:D	-	-	DDD4K.01759	UDD	28135719
chr5	149633109	149633109	G	C	CAMK2A	nonsynonymous SNV;potential splicing	PTV	CAMK2A:NM_015981:exon7:c.412C>G:p.P138A,CAMK2A:NM_171825:exon7:c.412C>G:p.P138A	0.921:D	-	-	DDD4K.01685	UDD	28135719
chr5	149636340	149636340	C	G	CAMK2A	nonsynonymous SNV	Dmis	CAMK2A:NM_015981:exon5:c.327G>C:p.E109D,CAMK2A:NM_171825:exon5:c.327G>C:p.E109D	0.806:D	-	-	DDD4K.02453	UDD	28135719
chrX	41402034	41402034	T	A	CASK	stopgain	PTV	CASK:NM_001126055:exon20:c.1978A>T:p.K660X,CASK:NM_001126054:exon21:c.1996A>T:p.K666X,CASK:NM_003688:exon22:c.2065A>T:p.K689X	0.766:D	-	-	Fam_157095	EE	26795593
chrX	41524649	41524649	C	T	CASK	nonsynonymous SNV	Dmis	CASK:NM_001126054:exon7:c.589G>A:p.G197R,CASK:NM_001126055:exon7:c.589G>A:p.G197R,CASK:NM_003688:exon7:c.589G>A:p.G197R	0.911:D	-	-	11379	ASD	25363768
chrX	41519691	41519691	C	T	CASK	splicing	PTV	NM_003688:exon8:c.831+1G>A;NM_001126055:exon8:c.831+1G>A;NM_001126054:exon8:c.831+1G>A	0.706:D	-	-	DDD4K.01447	UDD	28135719
chrX	41530728	41530728	C	T	CASK	nonsynonymous SNV	Dmis	CASK:NM_001126054:exon6:c.485G>A:p.G162D,CASK:NM_001126055:exon6:c.485G>A:p.G162D,CASK:NM_003688:exon6:c.485G>A:p.G162D	0.868:D	-	-	DDD4K.01534	UDD	28135719
chrX	41393958	41393958	C	T	CASK	splicing	PTV	NM_003688:exon24:c.2302+1G>A;NM_001126055:exon22:c.2230+1G>A;NM_001126054:exon23:c.2233+1G>A	0.763:D	-	-	DDD4K.03689	UDD	28135719
chrX	41712463	41712463	A	G	CASK	nonsynonymous SNV	Dmis	CASK:NM_001126054:exon2:c.77T>C:p.V26A,CASK:NM_001126055:exon2:c.77T>C:p.V26A,CASK:NM_003688:exon2:c.77T>C:p.V26A	0.916:D	-	-	DDD4K.03154	UDD	28135719
chrX	41420871	41420871	G	A	CASK	stopgain	PTV	CASK:NM_001126055:exon16:c.1591C>T:p.R531X,CASK:NM_001126054:exon17:c.1609C>T:p.R537X,CASK:NM_003688:exon17:c.1609C>T:p.R537X	0.622:T	-	-	DDD4K.04255	UDD	28135719
chrX	41412993	41412993	G	A	CASK	nonsynonymous SNV	Dmis	CASK:NM_001126055:exon19:c.1931C>T:p.P644L,CASK:NM_001126054:exon20:c.1949C>T:p.P650L,CASK:NM_003688:exon21:c.2018C>T:p.P673L	0.988:D	-	-	DDD4K.00014	UDD	28135719
chrX	41519760	41519760	G	A	CASK	nonsynonymous SNV	Dmis	CASK:NM_001126054:exon8:c.763C>T:p.R255C,CASK:NM_001126055:exon8:c.763C>T:p.R255C,CASK:NM_003688:exon8:c.763C>T:p.R255C	0.904:D	-	-	DDD4K.00026	UDD	28135719
chrX	41412979	41412979	G	A	CASK	stopgain	PTV	CASK:NM_001126055:exon19:c.1945C>T:p.Q649X,CASK:NM_001126054:exon20:c.1963C>T:p.Q655X,CASK:NM_003688:exon21:c.2032C>T:p.Q678X	0.811:D	-	-	DDD4K.00669	UDD	28135719
chrX	41413137	41413137	G	A	CASK	nonsynonymous SNV	Dmis	CASK:NM_001126055:exon19:c.1787C>T:p.P596L,CASK:NM_001126054:exon20:c.1805C>T:p.P602L,CASK:NM_003688:exon21:c.1874C>T:p.P625L	0.839:D	-	-	DDD4K.00417	UDD	28135719
chrX	41412989	41412989	A	-	CASK	frameshift deletion	PTV	CASK:NM_001126055:exon19:c.1935delT:p.P646Lfs*7,CASK:NM_001126054:exon20:c.1953delT:p.P652Lfs*7,CASK:NM_003688:exon21:c.2022delT:p.P675Lfs*7	-	-	-	151	ID	27479843
chr3	121980683	121980683	C	G	CASR	nonsynonymous SNV	Dmis	CASR:NM_000388:exon4:c.801C>G:p.I267M,CASR:NM_001178065:exon4:c.801C>G:p.I267M	0.884:D	-	-	22140	ASD	30545852
chr5	137534409	137534410	TG	-	CDC23	frameshift deletion	PTV	CDC23:NM_004661:exon7:c.716_717del:p.T239Rfs*16	-	-	-	13809	ASD	25363768
chr14	103442072	103442075	CTTT	-	CDC42BPB	frameshift deletion	PTV	CDC42BPB:NM_006035:exon11:c.1453_1456del:p.E486Sfs*3	-	-	-	AU079605	ASD	28263302
chr14	103410388	103410388	-	GC	CDC42BPB	frameshift insertion	PTV	CDC42BPB:NM_006035:exon30:c.4247_4248insGC:p.A1417Lfs*87	-	-	-	838.321	ID	25356899
chr14	103434646	103434646	G	A	CDC42BPB	stopgain	PTV	CDC42BPB:NM_006035:exon16:c.2290C>T:p.R764X	0.679:T	-	-	13606	ASD	25363768
chr14	103447184	103447184	-	G	CDC42BPB	frameshift insertion	PTV	CDC42BPB:NM_006035:exon8:c.1066dupC:p.Y357Lfs*3	-	-	-	DDD4K.02790	UDD	28135719
chr7	40085456	40085456	A	T	CDK13	nonsynonymous SNV	Dmis	CDK13:NM_003718:exon6:c.2375A>T:p.E792V,CDK13:NM_031267:exon6:c.2375A>T:p.E792V	0.967:D	-	-	14308	ASD	25363768
chr7	40039073	40039073	T	G	CDK13	nonsynonymous SNV	Dmis	CDK13:NM_003718:exon4:c.2156T>G:p.V719G,CDK13:NM_031267:exon4:c.2156T>G:p.V719G	0.983:D	-	-	DDD4K.04200	UDD	28135719
chr7	40085606	40085606	A	G	CDK13	nonsynonymous SNV	Dmis	CDK13:NM_003718:exon6:c.2525A>G:p.N842S,CDK13:NM_031267:exon6:c.2525A>G:p.N842S	0.788:D	-	-	DDD4K.03819	UDD	28135719
chr7	40039066	40039066	G	A	CDK13	nonsynonymous SNV	Dmis	CDK13:NM_003718:exon4:c.2149G>A:p.G717R,CDK13:NM_031267:exon4:c.2149G>A:p.G717R	0.981:D	-	-	DDD4K.02998	UDD	28135719
chr7	40085606	40085606	A	G	CDK13	nonsynonymous SNV	Dmis	CDK13:NM_003718:exon6:c.2525A>G:p.N842S,CDK13:NM_031267:exon6:c.2525A>G:p.N842S	0.788:D	-	-	DDD4K.01999	UDD	28135719
chr7	40041529	40041529	G	A	CDK13	nonsynonymous SNV	Dmis	CDK13:NM_003718:exon5:c.2252G>A:p.R751Q,CDK13:NM_031267:exon5:c.2252G>A:p.R751Q	0.918:D	-	-	DDD4K.00410	UDD	28135719
chr7	40087455	40087455	G	A	CDK13	nonsynonymous SNV	Dmis	CDK13:NM_003718:exon7:c.2579G>A:p.R860Q,CDK13:NM_031267:exon7:c.2579G>A:p.R860Q	0.906:D	-	-	DDD4K.00381	UDD	28135719
chr7	40039057	40039057	G	C	CDK13	nonsynonymous SNV	Dmis	CDK13:NM_003718:exon4:c.2140G>C:p.G714R,CDK13:NM_031267:exon4:c.2140G>C:p.G714R	0.995:D	-	-	DDD4K.01645	UDD	28135719
chr7	40039066	40039066	G	A	CDK13	nonsynonymous SNV	Dmis	CDK13:NM_003718:exon4:c.2149G>A:p.G717R,CDK13:NM_031267:exon4:c.2149G>A:p.G717R	0.981:D	-	-	DDD4K.02553	UDD	28135719
chr7	40085606	40085606	A	G	CDK13	nonsynonymous SNV	Dmis	CDK13:NM_003718:exon6:c.2525A>G:p.N842S,CDK13:NM_031267:exon6:c.2525A>G:p.N842S	0.788:D	-	-	DDD4K.01725	UDD	28135719
chr7	40041478	40041478	A	G	CDK13	nonsynonymous SNV	Dmis	CDK13:NM_003718:exon5:c.2201A>G:p.K734R,CDK13:NM_031267:exon5:c.2201A>G:p.K734R	0.979:D	-	-	DDD4K.00408	UDD	28135719
chr7	40118318	40118318	G	A	CDK13	splicing	PTV	NM_031267:exon11:c.2898-1G>A;NM_003718:exon11:c.2898-1G>A	0.770:D	-	-	DDD4K.02000	UDD	28135719
chr7	40102444	40102444	G	T	CDK13	nonsynonymous SNV	Dmis	CDK13:NM_003718:exon8:c.2620G>T:p.V874L,CDK13:NM_031267:exon8:c.2620G>T:p.V874L	0.849:D	-	-	DDD4K.02539	UDD	28135719
chr7	40085606	40085606	A	G	CDK13	nonsynonymous SNV	Dmis	CDK13:NM_003718:exon6:c.2525A>G:p.N842S,CDK13:NM_031267:exon6:c.2525A>G:p.N842S	0.788:D	-	-	00253-C	ID	28554332
chr7	40027716	40027716	C	A	CDK13	stopgain	PTV	CDK13:NM_003718:exon2:c.1730C>A:p.S577X,CDK13:NM_031267:exon2:c.1730C>A:p.S577X	0.633:T	-	-	1-00836	CHD	28991257
chr7	40085606	40085606	A	G	CDK13	nonsynonymous SNV	Dmis	CDK13:NM_003718:exon6:c.2525A>G:p.N842S,CDK13:NM_031267:exon6:c.2525A>G:p.N842S	0.788:D	-	-	1-00640	CHD	28991257
chr7	40102423	40102423	A	G	CDK13	splicing	PTV	NM_031267:exon8:c.2601-2A>G;NM_003718:exon8:c.2601-2A>G	0.718:D	-	-	25	ID	27479843
chrX	18606157	18606157	G	A	CDKL5	nonsynonymous SNV	Dmis	CDKL5:NM_001323289:exon8:c.638G>A:p.G213E,CDKL5:NM_003159:exon9:c.638G>A:p.G213E,CDKL5:NM_001037343:exon10:c.638G>A:p.G213E	0.905:D	-	-	dh	EE	23934111
chrX	18622434	18622434	C	T	CDKL5	stopgain	PTV	CDKL5:NM_001323289:exon11:c.1390C>T:p.Q464X,CDKL5:NM_003159:exon12:c.1390C>T:p.Q464X,CDKL5:NM_001037343:exon13:c.1390C>T:p.Q464X	0.857:D	-	-	ec	EE	23934111
chrX	18598064	18598064	C	T	CDKL5	nonsynonymous SNV	Dmis	CDKL5:NM_001323289:exon5:c.379C>T:p.H127Y,CDKL5:NM_003159:exon6:c.379C>T:p.H127Y,CDKL5:NM_001037343:exon7:c.379C>T:p.H127Y	0.979:D	-	-	ja	EE	23934111
X	18622335	18622336	AC	-	CDKL5	frameshift deletion	PTV	CDKL5:NM_001323289:exon11:c.1291_1292del:p.T431Kfs*30,CDKL5:NM_003159:exon12:c.1291_1292del:p.T431Kfs*30,CDKL5:NM_001037343:exon13:c.1291_1292del:p.T431Kfs*30	-	-	-	HSC0089	EE	29100083
X	18602451	18602451	C	T	CDKL5	nonsynonymous SNV	Dmis	CDKL5:NM_001323289:exon7:c.532C>T:p.R178W,CDKL5:NM_003159:exon8:c.532C>T:p.R178W,CDKL5:NM_001037343:exon9:c.532C>T:p.R178W	0.972:D	-	-	HSJ0681	EE	29100083
chrX	18606112	18606112	G	A	CDKL5	nonsynonymous SNV	Dmis	CDKL5:NM_001323289:exon8:c.593G>A:p.G198D,CDKL5:NM_003159:exon9:c.593G>A:p.G198D,CDKL5:NM_001037343:exon10:c.593G>A:p.G198D	0.970:D	-	-	DDD4K.00392	UDD	28135719
chrX	18582601	18582601	C	T	CDKL5	nonsynonymous SNV	Dmis	CDKL5:NM_001323289:exon3:c.104C>T:p.T35I,CDKL5:NM_003159:exon4:c.104C>T:p.T35I,CDKL5:NM_001037343:exon5:c.104C>T:p.T35I	0.788:D	-	-	DDD4K.01650	UDD	28135719
chrX	18631296	18631300	CTTTC	-	CDKL5	frameshift deletion	PTV	CDKL5:NM_001323289:exon14:c.2177_2181del:p.F727fs*0,CDKL5:NM_003159:exon15:c.2177_2181del:p.F727fs*0,CDKL5:NM_001037343:exon16:c.2177_2181del:p.F727fs*0	-	-	-	DDD4K.00220	UDD	28135719
chrX	18606112	18606112	G	A	CDKL5	nonsynonymous SNV	Dmis	CDKL5:NM_001323289:exon8:c.593G>A:p.G198D,CDKL5:NM_003159:exon9:c.593G>A:p.G198D,CDKL5:NM_001037343:exon10:c.593G>A:p.G198D	0.970:D	-	-	DDD4K.01389	UDD	28135719
chrX	18602452	18602452	G	C	CDKL5	nonsynonymous SNV	Dmis	CDKL5:NM_001323289:exon7:c.533G>C:p.R178P,CDKL5:NM_003159:exon8:c.533G>C:p.R178P,CDKL5:NM_001037343:exon9:c.533G>C:p.R178P	0.972:D	-	-	DDD4K.03849	UDD	28135719
chrX	18593491	18593494	GAAA	-	CDKL5	frameshift deletion	PTV	CDKL5:NM_001323289:exon4:c.163_166del:p.E55Rfs*19,CDKL5:NM_003159:exon5:c.163_166del:p.E55Rfs*19,CDKL5:NM_001037343:exon6:c.163_166del:p.E55Rfs*19	-	-	-	DDD4K.02505	UDD	28135719
chrX	18643365	18643365	C	T	CDKL5	stopgain	PTV	CDKL5:NM_001323289:exon16:c.2494C>T:p.Q832X,CDKL5:NM_003159:exon17:c.2494C>T:p.Q832X,CDKL5:NM_001037343:exon18:c.2494C>T:p.Q832X	0.778:D	-	-	TrioA	EE	23647072
chr13	25466782	25466782	G	A	CENPJ	nonsynonymous SNV;potential splicing	PTV	CENPJ:NM_018451:exon10:c.3215C>T:p.A1072V	0.001:T	8.123e-06	9.713e-05	DDD4K.02642	UDD	28135719
chr4	56883850	56883850	T	C	CEP135	nonsynonymous SNV	Dmis	CEP135:NM_025009:exon22:c.2839T>C:p.S947P	0.804:D	-	-	13514	ASD	25363768
chr13	115090509	115090509	C	T	CHAMP1	stopgain	PTV	CHAMP1:NM_001164144:exon3:c.1192C>T:p.R398X,CHAMP1:NM_001164145:exon3:c.1192C>T:p.R398X,CHAMP1:NM_032436:exon3:c.1192C>T:p.R398X	0.563:T	-	-	BO15-10	ID	23020937
chr13	115090509	115090509	C	T	CHAMP1	stopgain	PTV	CHAMP1:NM_001164144:exon3:c.1192C>T:p.R398X,CHAMP1:NM_001164145:exon3:c.1192C>T:p.R398X,CHAMP1:NM_032436:exon3:c.1192C>T:p.R398X	0.563:T	-	-	DDD4K.00548	UDD	28135719
chr13	115090275	115090276	CC	-	CHAMP1	frameshift deletion	PTV	CHAMP1:NM_001164144:exon3:c.958_959del:p.P320fs*0,CHAMP1:NM_001164145:exon3:c.958_959del:p.P320fs*0,CHAMP1:NM_032436:exon3:c.958_959del:p.P320fs*0	-	-	-	DDD4K.01885	UDD	28135719
chr13	115090806	115090806	C	T	CHAMP1	stopgain	PTV	CHAMP1:NM_001164144:exon3:c.1489C>T:p.R497X,CHAMP1:NM_001164145:exon3:c.1489C>T:p.R497X,CHAMP1:NM_032436:exon3:c.1489C>T:p.R497X	0.490:T	-	-	DDD4K.02208	UDD	28135719
chr13	115090319	115090319	G	A	CHAMP1	stopgain	PTV	CHAMP1:NM_001164144:exon3:c.1002G>A:p.W334X,CHAMP1:NM_001164145:exon3:c.1002G>A:p.W334X,CHAMP1:NM_032436:exon3:c.1002G>A:p.W334X	0.768:D	-	-	DDD4K.01694	UDD	28135719
chr13	115091058	115091058	G	-	CHAMP1	frameshift deletion	PTV	CHAMP1:NM_001164144:exon3:c.1741delG:p.E581Nfs*3,CHAMP1:NM_001164145:exon3:c.1741delG:p.E581Nfs*3,CHAMP1:NM_032436:exon3:c.1741delG:p.E581Nfs*3	-	-	-	DDD4K.00634	UDD	28135719
chr13	115090005	115090005	C	T	CHAMP1	stopgain	PTV	CHAMP1:NM_001164144:exon3:c.688C>T:p.Q230X,CHAMP1:NM_001164145:exon3:c.688C>T:p.Q230X,CHAMP1:NM_032436:exon3:c.688C>T:p.Q230X	0.491:T	-	-	1-06930	CHD	28991257
chr15	93498742	93498742	G	-	CHD2	frameshift deletion;potential splicing	PTV	CHD2:NM_001271:exon15:c.1809delG:p.T604Lfs*18	-	-	-	MS134	ID	23020937
chr15	93485051	93485051	G	T	CHD2	splicing	PTV	NM_001042572:exon8:c.693-1G>T;NM_001271:exon8:c.693-1G>T	0.757:D	-	-	JASD_Fam0011	ASD	29346770
chr15	93510727	93510727	C	T	CHD2	stopgain	PTV	CHD2:NM_001271:exon17:c.2173C>T:p.Q725X	0.815:D	-	-	JASD_Fam0016	ASD	29346770
chr15	93492307	93492307	G	A	CHD2	synonymous SNV;potential splicing	PTV	CHD2:NM_001042572:exon13:c.1503G>A:p.K501K	0.778:D	-	-	ih	EE	23934111
chr15	93470514	93470514	C	G	CHD2	stopgain	PTV	CHD2:NM_001042572:exon4:c.335C>G:p.S112X,CHD2:NM_001271:exon4:c.335C>G:p.S112X	0.797:D	-	-	1396.5	ID	25356899
chr15	93555584	93555584	G	T	CHD2	nonsynonymous SNV	Dmis	CHD2:NM_001271:exon36:c.4602G>T:p.W1534C	0.994:D	-	-	Fam_153855	EE	26795593
chr15	93558004	93558004	C	-	CHD2	stopgain	PTV	CHD2:NM_001271:exon37:c.4771delC:p.L1591fs*0	-	-	-	MAE6	EE	29942082
chr15	93563283	93563283	-	G	CHD2	frameshift insertion	PTV	CHD2:NM_001271:exon38:c.4948dupG:p.G1651Wfs*15	-	-	-	13818	ASD	25363768
chr15	93524061	93524064	AAAG	-	CHD2	frameshift deletion	PTV	CHD2:NM_001271:exon23:c.2893_2896del:p.E966Sfs*1	-	-	-	13618	ASD	25363768
chr15	93563244	93563244	C	T	CHD2	stopgain	PTV	CHD2:NM_001271:exon38:c.4909C>T:p.R1637X	0.612:T	-	-	13614	ASD	25363768
chr15	93510649	93510649	C	T	CHD2	nonsynonymous SNV	Dmis	CHD2:NM_001271:exon17:c.2095C>T:p.R699W	0.992:D	-	-	DDD4K.01901	UDD	28135719
chr15	93558032	93558047	ACCTTCACCCTCAGAA	-	CHD2	frameshift deletion	PTV	CHD2:NM_001271:exon37:c.4799_4814del:p.N1600Sfs*208	-	-	-	DDD4K.02059	UDD	28135719
chr15	93499821	93499821	C	T	CHD2	nonsynonymous SNV	Dmis	CHD2:NM_001271:exon16:c.1942C>T:p.P648S	0.989:D	-	-	DDD4K.00230	UDD	28135719
chr15	93486162	93486162	C	T	CHD2	stopgain	PTV	CHD2:NM_001042572:exon9:c.916C>T:p.Q306X,CHD2:NM_001271:exon9:c.916C>T:p.Q306X	0.756:D	-	-	DDD4K.03238	UDD	28135719
chr15	93563244	93563244	C	T	CHD2	stopgain	PTV	CHD2:NM_001271:exon38:c.4909C>T:p.R1637X	0.612:T	-	-	DDD4K.00227	UDD	28135719
chr15	93487691	93487691	C	T	CHD2	stopgain	PTV	CHD2:NM_001042572:exon10:c.1099C>T:p.Q367X,CHD2:NM_001271:exon10:c.1099C>T:p.Q367X	0.719:D	-	-	DDD4K.00693	UDD	28135719
chr15	93557966	93557970	CATTT	-	CHD2	frameshift deletion	PTV	CHD2:NM_001271:exon37:c.4733_4737del:p.F1579Sfs*42	-	-	-	DDD4K.03727	UDD	28135719
chr15	93498679	93498683	CCAAA	-	CHD2	frameshift deletion	PTV	CHD2:NM_001271:exon15:c.1746_1750del:p.T584Kfs*11	-	-	-	DDD4K.02468	UDD	28135719
chr15	93540535	93540535	-	C	CHD2	frameshift insertion	PTV	CHD2:NM_001271:exon30:c.3787_3788insC:p.V1263Afs*3	-	-	-	00183-C	ID	28554332
chr15	93496635	93496635	C	-	CHD2	frameshift deletion	PTV	CHD2:NM_001271:exon14:c.1551delC:p.Q518Rfs*20	-	-	-	00217-C	ID	28554332
chr15	93536154	93536154	G	A	CHD2	nonsynonymous SNV	Dmis	CHD2:NM_001271:exon28:c.3521G>A:p.G1174D	0.932:D	-	-	DEASD_0174_600&DEASD_0174_500	ASD	25363760
chr15	93521585	93521585	G	A	CHD2	nonsynonymous SNV	Dmis	CHD2:NM_001271:exon21:c.2699G>A:p.R900Q	0.885:D	-	-	97	ID	27479843
chr15	93499777	93499780	TGAT	-	CHD2	frameshift deletion	PTV	CHD2:NM_001271:exon16:c.1898_1901del:p.D635Sfs*7	-	-	-	483	ID	27479843
chr12	6709742	6709742	G	T	CHD4	nonsynonymous SNV	Dmis	CHD4:NM_001297553:exon7:c.1000C>A:p.R334S,CHD4:NM_001273:exon8:c.1021C>A:p.R341S	0.717:D	-	-	kf	EE	23934111
chr12	6702297	6702297	A	G	CHD4	nonsynonymous SNV	Dmis	CHD4:NM_001297553:exon16:c.2591T>C:p.I864T,CHD4:NM_001273:exon17:c.2612T>C:p.I871T	0.761:D	-	-	13829	ASD	25363768
chr12	6705263	6705263	G	A	CHD4	nonsynonymous SNV	Dmis	CHD4:NM_001297553:exon12:c.1912C>T:p.R638W,CHD4:NM_001273:exon13:c.1933C>T:p.R645W	0.949:D	-	-	DDD4K.02954	UDD	28135719
chr12	6697549	6697549	C	T	CHD4	nonsynonymous SNV	Dmis	CHD4:NM_001297553:exon22:c.3359G>A:p.R1120Q,CHD4:NM_001273:exon23:c.3380G>A:p.R1127Q	0.921:D	-	-	DDD4K.02025	UDD	28135719
chr12	6702357	6702357	G	T	CHD4	nonsynonymous SNV	Dmis	CHD4:NM_001297553:exon16:c.2531C>A:p.S844Y,CHD4:NM_001273:exon17:c.2552C>A:p.S851Y	0.970:D	-	-	DDD4K.02181	UDD	28135719
chr12	6709021	6709021	C	T	CHD4	nonsynonymous SNV	Dmis	CHD4:NM_001297553:exon9:c.1379G>A:p.C460Y,CHD4:NM_001273:exon10:c.1400G>A:p.C467Y	0.992:D	-	-	DDD4K.03938	UDD	28135719
chr12	6703795	6703795	G	A	CHD4	stopgain	PTV	CHD4:NM_001297553:exon14:c.2122C>T:p.Q708X,CHD4:NM_001273:exon15:c.2143C>T:p.Q715X	0.840:D	-	-	DDD4K.00429	UDD	28135719
chr12	6701647	6701647	T	C	CHD4	nonsynonymous SNV	Dmis	CHD4:NM_001297553:exon18:c.2839A>G:p.M947V,CHD4:NM_001273:exon19:c.2860A>G:p.M954V	0.957:D	-	-	DDD4K.02791	UDD	28135719
chr12	6700879	6700879	C	T	CHD4	nonsynonymous SNV	Dmis	CHD4:NM_001297553:exon20:c.3182G>A:p.R1061H,CHD4:NM_001273:exon21:c.3203G>A:p.R1068H	0.925:D	-	-	DDD4K.02364	UDD	28135719
chr12	6692391	6692391	A	C	CHD4	nonsynonymous SNV	Dmis	CHD4:NM_001297553:exon25:c.4012T>G:p.Y1338D,CHD4:NM_001273:exon26:c.4033T>G:p.Y1345D	0.853:D	-	-	1-05181	CHD	28991257
chr12	6710648	6710648	C	T	CHD4	nonsynonymous SNV	Dmis	CHD4:NM_001297553:exon5:c.585G>A:p.M195I,CHD4:NM_001273:exon6:c.606G>A:p.M202I	0.898:D	-	-	1-08225	CHD	28991257
chr12	6701645	6701645	C	A	CHD4	nonsynonymous SNV	Dmis	CHD4:NM_001297553:exon18:c.2841G>T:p.M947I,CHD4:NM_001273:exon19:c.2862G>T:p.M954I	0.930:D	-	-	GT04011733	CHD	28991257
chr12	6707226	6707226	G	A	CHD4	nonsynonymous SNV	Dmis	CHD4:NM_001297553:exon11:c.1705C>T:p.R569W,CHD4:NM_001273:exon12:c.1726C>T:p.R576W	0.889:D	-	-	SCZ1001	SCZ	21743468
chr8	61774804	61774804	G	A	CHD7	nonsynonymous SNV	Dmis	CHD7:NM_001316690:exon3:c.1733G>A:p.R578Q,CHD7:NM_017780:exon36:c.7880G>A:p.R2627Q	0.803:D	0	-	JASD_Fam0001	ASD	29346770
chr8	61769256	61769265	CCAGTGTCTG	-	CHD7	frameshift deletion	PTV	CHD7:NM_017780:exon34:c.7417_7426del:p.P2473Mfs*26	-	-	-	1-0209-003	ASD	28263302
chr8	61735090	61735090	G	A	CHD7	nonsynonymous SNV	Dmis	CHD7:NM_017780:exon12:c.2986G>A:p.G996S	0.940:D	-	-	13733	ASD	25363768
chr8	61765232	61765232	C	T	CHD7	stopgain	PTV	CHD7:NM_017780:exon30:c.6070C>T:p.R2024X	0.746:D	-	-	DDD4K.00586	UDD	28135719
chr8	61655471	61655471	C	T	CHD7	stopgain	PTV	CHD7:NM_001316690:exon1:c.1480C>T:p.R494X,CHD7:NM_017780:exon2:c.1480C>T:p.R494X	0.614:T	-	-	DDD4K.03881	UDD	28135719
chr8	61732609	61732609	G	A	CHD7	nonsynonymous SNV	Dmis	CHD7:NM_017780:exon9:c.2657G>A:p.R886Q	0.908:D	4.12e-06	-	DDD4K.03460	UDD	28135719
chr8	61768552	61768552	C	T	CHD7	nonsynonymous SNV	Dmis	CHD7:NM_017780:exon33:c.6955C>T:p.R2319C	0.984:D	-	-	00275-C	ID	28554332
chr8	61761714	61761714	G	A	CHD7	splicing	PTV	NM_017780:exon25:c.5404+1G>A	0.770:D	-	-	1-04775	CHD	28991257
chr8	61768672	61768672	C	T	CHD7	stopgain	PTV	CHD7:NM_017780:exon33:c.7075C>T:p.Q2359X	0.827:D	-	-	1-06762	CHD	28991257
chr8	61773657	61773657	C	G	CHD7	stopgain	PTV	CHD7:NM_017780:exon35:c.7803C>G:p.Y2601X	0.620:T	-	-	1-02038	CHD	28991257
chr8	61761097	61761097	T	C	CHD7	nonsynonymous SNV	Dmis	CHD7:NM_017780:exon24:c.5234T>C:p.L1745P	0.999:D	-	-	1-04274	CHD	28991257
chr8	61754556	61754556	C	T	CHD7	stopgain	PTV	CHD7:NM_017780:exon21:c.4795C>T:p.Q1599X	0.838:D	-	-	1-00534	CHD	28991257
chr8	61761073	61761073	G	C	CHD7	splicing	PTV	NM_017780:exon24:c.5211-1G>C	0.735:D	-	-	1-01111	CHD	28991257
chr8	61769130	61769130	C	T	CHD7	stopgain	PTV	CHD7:NM_017780:exon34:c.7291C>T:p.Q2431X	0.796:D	-	-	1-07370	CHD	28991257
chr8	61765059	61765059	G	A	CHD7	stopgain	PTV	CHD7:NM_017780:exon30:c.5897G>A:p.W1966X	0.819:D	-	-	1-07407	CHD	28991257
chr8	61764722	61764722	C	-	CHD7	frameshift deletion	PTV	CHD7:NM_017780:exon29:c.5810delC:p.T1937Mfs*11	-	-	-	1-07451	CHD	28991257
chr8	61750674	61750674	C	T	CHD7	stopgain	PTV	CHD7:NM_017780:exon19:c.4393C>T:p.R1465X	0.648:T	-	-	1-08360	CHD	28991257
chr8	61728947	61728951	TCTTA	-	CHD7	frameshift deletion	PTV	CHD7:NM_017780:exon8:c.2500_2504del:p.Y835Sfs*13	-	-	-	1-09125	CHD	28991257
chr8	61763105	61763105	C	T	CHD7	stopgain	PTV	CHD7:NM_017780:exon26:c.5458C>T:p.R1820X	0.740:D	0	-	1-10974	CHD	28991257
chr8	61766960	61766960	A	C	CHD7	nonsynonymous SNV	Dmis	CHD7:NM_017780:exon32:c.6814A>C:p.S2272R	0.853:D	-	-	1-12917	CHD	28991257
chr8	61765615	61765615	C	T	CHD7	nonsynonymous SNV	Dmis	CHD7:NM_017780:exon31:c.6331C>T:p.R2111W	0.958:D	-	-	1-06528	CHD	28991257
chr8	61757939	61757939	C	G	CHD7	stopgain	PTV	CHD7:NM_017780:exon23:c.5181C>G:p.Y1727X	0.483:T	-	-	6	ID	27479843
chr14	21861806	21861806	-	T	CHD8	frameshift insertion	PTV	CHD8:NM_001170629:exon31:c.6148dupA:p.T2050Nfs*16,CHD8:NM_020920:exon32:c.5311dupA:p.T1771Nfs*16	-	-	-	1-0559-003	ASD	28263302
chr14	21865980	21865980	A	T	CHD8	splicing	PTV	NM_001170629:exon26:c.5051+2T>A;NM_020920:exon27:c.4214+2T>A	0.625:T	-	-	2-1176-003	ASD	28263302
chr14	21867866	21867866	T	G	CHD8	splicing	PTV	NM_001170629:exon25:c.4818-2A>C;NM_020920:exon26:c.3981-2A>C	0.686:T	-	-	1-0162-004	ASD	28263302
chr14	21870587	21870587	C	T	CHD8	nonsynonymous SNV	Dmis	CHD8:NM_001170629:exon18:c.3790G>A:p.E1264K,CHD8:NM_020920:exon19:c.2953G>A:p.E985K	0.982:D	4.063e-06	-	G01-GEA-84-HI	ASD	28714951
chr14	21861377	21861378	CT	-	CHD8	frameshift deletion	PTV	CHD8:NM_001170629:exon32:c.6355_6356del:p.L2120Pfs*12,CHD8:NM_020920:exon33:c.5518_5519del:p.L1841Pfs*12	-	-	-	12752	ASD	25363768
chr14	21861644	21861647	CTTC	-	CHD8	frameshift deletion	PTV	CHD8:NM_001170629:exon31:c.6307_6310del:p.E2103Rfs*2,CHD8:NM_020920:exon32:c.5470_5473del:p.E1824Rfs*2	-	-	-	12991	ASD	25363768
chr14	21871178	21871178	G	A	CHD8	stopgain	PTV	CHD8:NM_001170629:exon17:c.3712C>T:p.Q1238X,CHD8:NM_020920:exon18:c.2875C>T:p.Q959X	0.841:D	-	-	13844	ASD	25363768
chr14	21859176	21859176	-	T	CHD8	frameshift insertion	PTV	CHD8:NM_001170629:exon36:c.7111dupA:p.N2371Kfs*1,CHD8:NM_020920:exon37:c.6274dupA:p.N2092Kfs*1	-	-	-	14233	ASD	25363768
chr14	21870169	21870169	G	A	CHD8	stopgain	PTV	CHD8:NM_001170629:exon19:c.4009C>T:p.R1337X,CHD8:NM_020920:exon20:c.3172C>T:p.R1058X	0.340:T	-	-	14016	ASD	25363768
chr14	21871373	21871373	T	C	CHD8	splicing	PTV	NM_001170629:exon17:c.3519-2A>G;NM_020920:exon18:c.2682-2A>G	0.700:D	-	-	11654	ASD	25363768
chr14	21883883	21883883	C	A	CHD8	splicing	PTV	NM_001170629:exon5:c.1899+1G>T;NM_020920:exon6:c.1062+1G>T	0.648:T	-	-	DDD4K.01909	UDD	28135719
chr14	21882543	21882543	G	A	CHD8	stopgain	PTV	CHD8:NM_001170629:exon8:c.2059C>T:p.Q687X,CHD8:NM_020920:exon9:c.1222C>T:p.Q408X	0.797:D	-	-	DDD4K.03815	UDD	28135719
chr14	21869147	21869148	GA	-	CHD8	frameshift deletion	PTV	CHD8:NM_001170629:exon21:c.4256_4257del:p.S1420fs*0,CHD8:NM_020920:exon22:c.3419_3420del:p.S1141fs*0	-	-	-	DDD4K.01670	UDD	28135719
chr14	21862296	21862297	AG	-	CHD8	frameshift deletion	PTV	CHD8:NM_001170629:exon31:c.5657_5658del:p.Y1888Pfs*30,CHD8:NM_020920:exon32:c.4820_4821del:p.Y1609Pfs*30	-	-	-	A14	ASD	28831199
chr14	21873391	21873391	C	T	CHD8	nonsynonymous SNV	Dmis	CHD8:NM_001170629:exon15:c.3284G>A:p.C1095Y,CHD8:NM_020920:exon16:c.2447G>A:p.C816Y	0.993:D	0	-	3499	ASD	28344757
chr14	21860919	21860919	G	T	CHD8	stopgain	PTV	CHD8:NM_001170629:exon33:c.6518C>A:p.S2173X,CHD8:NM_020920:exon34:c.5681C>A:p.S1894X	0.668:T	-	-	37	SCZ	24776741
chr14	21870652	21870652	C	T	CHD8	nonsynonymous SNV	Dmis	CHD8:NM_001170629:exon18:c.3725G>A:p.R1242Q,CHD8:NM_020920:exon19:c.2888G>A:p.R963Q	0.986:D	-	-	ASDFI_1078&ASDFI_1079	ASD	25363760
chr14	21876700	21876700	A	G	CHD8	nonsynonymous SNV	Dmis	CHD8:NM_001170629:exon12:c.2501T>C:p.L834P,CHD8:NM_020920:exon13:c.1664T>C:p.L555P	1.000:D	-	-	AU036C&AU036B	ASD	25363760
chr14	21899626	21899626	C	-	CHD8	frameshift deletion	PTV	CHD8:NM_001170629:exon1:c.177delG:p.N60Ifs*30	-	-	-	568	ID	27479843
chr14	21863457	21863457	C	G	CHD8	nonsynonymous SNV;potential splicing	PTV	CHD8:NM_001170629:exon28:c.5182G>C:p.A1728P,CHD8:NM_020920:exon29:c.4345G>C:p.A1449P	0.563:T	-	-	57	ID	27479843
chr22	51019862	51019865	CAAA	-	CHKB	frameshift deletion	PTV	CHKB:NM_005198:exon4:c.565_568del:p.F189Gfs*6	-	8.242e-06	-	1-0065-005	ASD	28263302
chr16	89715809	89715809	G	A	CHMP1A	nonsynonymous SNV	Dmis	CHMP1A:NM_001083314:exon3:c.182C>T:p.P61L,CHMP1A:NM_002768:exon4:c.202C>T:p.R68C	0.975:D	1.626e-05	-	14437	ASD	25363768
chr16	89715851	89715851	G	A	CHMP1A	nonsynonymous SNV	Dmis	CHMP1A:NM_001083314:exon3:c.140C>T:p.P47L,CHMP1A:NM_002768:exon4:c.160C>T:p.R54C	0.938:D	9.755e-05	-	DEASD_0301_600&DEASD_0301_500	ASD	25363760
chr20	61982321	61982321	G	A	CHRNA4	nonsynonymous SNV	Dmis	CHRNA4:NM_000744:exon5:c.442C>T:p.R148W	0.859:D	4.067e-05	3.237e-05	Fam_79704	EE	26795593
chr20	61981922	61981922	C	T	CHRNA4	nonsynonymous SNV	Dmis	CHRNA4:NM_000744:exon5:c.841G>A:p.V281M,CHRNA4:NM_001256573:exon5:c.313G>A:p.V105M	0.962:D	8.129e-06	-	DDD4K.00391	UDD	28135719
chr19	42777517	42777517	C	T	CIC	stopgain	PTV	CIC:NM_001304815:exon2:c.1582C>T:p.R528X	0.502:T	-	-	2-1406-003	ASD	28263302
chr19	42792016	42792016	C	T	CIC	stopgain	PTV	CIC:NM_015125:exon6:c.820C>T:p.R274X,CIC:NM_001304815:exon7:c.3547C>T:p.R1183X	0.513:T	4.129e-06	-	12642	ASD	25363768
chr19	42794394	42794394	C	T	CIC	nonsynonymous SNV	Dmis	CIC:NM_015125:exon10:c.1474C>T:p.R492W,CIC:NM_001304815:exon11:c.4201C>T:p.R1401W	0.827:D	4.082e-06	-	5	ID	21076407
chr19	42791987	42791987	A	G	CIC	nonsynonymous SNV	Dmis	CIC:NM_015125:exon6:c.791A>G:p.H264R,CIC:NM_001304815:exon7:c.3518A>G:p.H1173R	0.756:D	-	-	2020-01-05	SCZ	24463507
chr2	122216454	122216454	C	T	CLASP1	nonsynonymous SNV	Dmis	CLASP1:NM_001142273:exon13:c.1276G>A:p.A426T,CLASP1:NM_001142274:exon13:c.1276G>A:p.A426T,CLASP1:NM_001207051:exon13:c.1276G>A:p.A426T,CLASP1:NM_015282:exon13:c.1276G>A:p.A426T	0.866:D	-	-	1-0347-003	ASD	28263302
chr2	122125310	122125310	A	C	CLASP1	nonsynonymous SNV	Dmis	CLASP1:NM_001142274:exon33:c.3539T>G:p.L1180R,CLASP1:NM_001207051:exon33:c.3557T>G:p.L1186R,CLASP1:NM_001142273:exon34:c.3563T>G:p.L1188R,CLASP1:NM_015282:exon34:c.3740T>G:p.L1247R	0.820:D	-	-	14239	ASD	25363768
chr2	122217593	122217593	G	A	CLASP1	nonsynonymous SNV	Dmis	CLASP1:NM_001142273:exon12:c.1141C>T:p.R381W,CLASP1:NM_001142274:exon12:c.1141C>T:p.R381W,CLASP1:NM_001207051:exon12:c.1141C>T:p.R381W,CLASP1:NM_015282:exon12:c.1141C>T:p.R381W	0.935:D	-	-	DDD4K.01085	UDD	28135719
chr2	122122758	122122758	T	G	CLASP1	nonsynonymous SNV	Dmis	CLASP1:NM_001142274:exon34:c.3788A>C:p.K1263T,CLASP1:NM_001207051:exon34:c.3806A>C:p.K1269T,CLASP1:NM_001142273:exon35:c.3812A>C:p.K1271T,CLASP1:NM_015282:exon35:c.3989A>C:p.K1330T	0.865:D	-	-	UK10K_SKUSE5208527&UK10K_SKUSE5208526	ASD	25363760
chrX	21519705	21519706	TG	-	CNKSR2	frameshift deletion;potential splicing	PTV	CNKSR2:NM_001168647:exon8:c.809_810del:p.V270Gfs*53,CNKSR2:NM_001168648:exon8:c.809_810del:p.V270Gfs*53,CNKSR2:NM_001168649:exon8:c.809_810del:p.V270Afs*4,CNKSR2:NM_001330770:exon8:c.809_810del:p.V270Afs*4,CNKSR2:NM_001330771:exon8:c.809_810del:p.V270Afs*4,CNKSR2:NM_001330772:exon8:c.809_810del:p.V270Afs*4,CNKSR2:NM_001330773:exon8:c.809_810del:p.V270Gfs*53,CNKSR2:NM_014927:exon8:c.809_810del:p.V…	-	-	-	DDD4K.04022	UDD	28135719
chrX	21550155	21550155	C	T	CNKSR2	stopgain	PTV	CNKSR2:NM_001168649:exon10:c.1126C>T:p.Q376X,CNKSR2:NM_001330770:exon10:c.1126C>T:p.Q376X,CNKSR2:NM_001330771:exon10:c.1126C>T:p.Q376X,CNKSR2:NM_001330772:exon10:c.1126C>T:p.Q376X,CNKSR2:NM_001168647:exon11:c.1273C>T:p.Q425X,CNKSR2:NM_001168648:exon11:c.1273C>T:p.Q425X,CNKSR2:NM_001330773:exon11:c.1273C>T:p.Q425X,CNKSR2:NM_014927:exon11:c.1273C>T:p.Q425X	0.668:T	-	-	DDD4K.03065	UDD	28135719
chrX	21619449	21619450	AG	-	CNKSR2	frameshift deletion	PTV	CNKSR2:NM_001330771:exon16:c.1789_1790del:p.R597Dfs*1,CNKSR2:NM_001330772:exon16:c.1789_1790del:p.R597Dfs*1,CNKSR2:NM_001168647:exon17:c.1936_1937del:p.R646Dfs*1,CNKSR2:NM_001168649:exon17:c.1879_1880del:p.R627Dfs*1,CNKSR2:NM_001330770:exon17:c.1879_1880del:p.R627Dfs*1,CNKSR2:NM_001330773:exon17:c.1936_1937del:p.R646Dfs*1,CNKSR2:NM_001168648:exon18:c.2026_2027del:p.R676Dfs*1,CNKSR2:NM_014927:exon…	-	-	-	DDD4K.00282	UDD	28135719
chrX	21609215	21609215	G	A	CNKSR2	stopgain	PTV	CNKSR2:NM_001330771:exon13:c.1496G>A:p.W499X,CNKSR2:NM_001330772:exon13:c.1496G>A:p.W499X,CNKSR2:NM_001168647:exon14:c.1643G>A:p.W548X,CNKSR2:NM_001168649:exon14:c.1586G>A:p.W529X,CNKSR2:NM_001330770:exon14:c.1586G>A:p.W529X,CNKSR2:NM_001330773:exon14:c.1643G>A:p.W548X,CNKSR2:NM_001168648:exon15:c.1733G>A:p.W578X,CNKSR2:NM_014927:exon15:c.1733G>A:p.W578X	0.810:D	-	-	DDD4K.04220	UDD	28135719
chrX	21619469	21619469	T	A	CNKSR2	splicing	PTV	NM_014927:exon18:c.2044+2T>A;NM_001330771:exon16:c.1807+2T>A;NM_001168648:exon18:c.2044+2T>A;NM_001168649:exon17:c.1897+2T>A;NM_001330773:exon17:c.1954+2T>A;NM_001168647:exon17:c.1954+2T>A;NM_001330770:exon17:c.1897+2T>A;NM_001330772:exon16:c.1807+2T>A	0.663:T	-	-	DDD4K.00941	UDD	28135719
chr19	54653361	54653362	AG	-	CNOT3	frameshift deletion	PTV	CNOT3:NM_014516:exon13:c.1473_1474del:p.G493Tfs*18	-	-	-	1-0440-003	ASD	28263302
chr19	54656676	54656677	TG	-	CNOT3	frameshift deletion	PTV	CNOT3:NM_014516:exon16:c.1977_1978del:p.V660Gfs*21	-	-	-	12444	ASD	25363768
chr19	54646887	54646887	G	C	CNOT3	nonsynonymous SNV	Dmis	CNOT3:NM_014516:exon3:c.58G>C:p.E20Q	0.835:D	-	-	DDD4K.03571	UDD	28135719
chr19	54647226	54647226	C	G	CNOT3	nonsynonymous SNV	Dmis	CNOT3:NM_014516:exon4:c.142C>G:p.L48V	0.858:D	-	-	DDD4K.01974	UDD	28135719
chr19	54657494	54657494	C	T	CNOT3	stopgain	PTV	CNOT3:NM_014516:exon17:c.2080C>T:p.Q694X	0.696:T	-	-	DDD4K.00922	UDD	28135719
chr19	54649412	54649412	C	T	CNOT3	nonsynonymous SNV	Dmis	CNOT3:NM_014516:exon8:c.562C>T:p.R188C	0.899:D	-	-	DDD4K.03884	UDD	28135719
chr19	54649670	54649670	-	C	CNOT3	frameshift insertion	PTV	CNOT3:NM_014516:exon9:c.728dupC:p.P244Sfs*8	-	-	-	DDD4K.03984	UDD	28135719
chr19	54649413	54649413	G	A	CNOT3	nonsynonymous SNV	Dmis	CNOT3:NM_014516:exon8:c.563G>A:p.R188H	0.860:D	-	-	DDD4K.00123	UDD	28135719
chr19	54649413	54649413	G	A	CNOT3	nonsynonymous SNV	Dmis	CNOT3:NM_014516:exon8:c.563G>A:p.R188H	0.860:D	-	-	DDD4K.01004	UDD	28135719
chr13	110814585	110814585	T	C	COL4A1	nonsynonymous SNV	Dmis	COL4A1:NM_001845:exon48:c.4454A>G:p.Q1485R	0.977:D	-	-	HSJ0636	EE	29100083
chr13	110830543	110830543	C	T	COL4A1	nonsynonymous SNV	Dmis	COL4A1:NM_001845:exon32:c.2494G>A:p.G832R	0.964:D	-	-	Fam_76567	EE	26795593
chr13	110825075	110825075	C	T	COL4A1	nonsynonymous SNV	Dmis	COL4A1:NM_001845:exon41:c.3548G>A:p.G1183E	0.994:D	-	-	DDD4K.03508	UDD	28135719
chr13	110830197	110830197	C	T	COL4A1	nonsynonymous SNV	Dmis	COL4A1:NM_001845:exon33:c.2708G>A:p.G903D	0.998:D	-	-	DDD4K.03879	UDD	28135719
chr13	110839556	110839556	C	T	COL4A1	nonsynonymous SNV	Dmis	COL4A1:NM_001845:exon25:c.1657G>A:p.G553S	0.987:D	8.124e-06	-	GT04011822	CHD	28991257
chr5	74722239	74722239	G	C	COL4A3BP	nonsynonymous SNV	Dmis	COL4A3BP:NM_005713:exon4:c.413C>G:p.S138C,COL4A3BP:NM_031361:exon4:c.413C>G:p.S138C,COL4A3BP:NM_001130105:exon5:c.797C>G:p.S266C	0.841:D	-	-	79	ID	23033978
chr5	74712811	74712811	C	T	COL4A3BP	nonsynonymous SNV	Dmis	COL4A3BP:NM_005713:exon7:c.727G>A:p.G243R,COL4A3BP:NM_031361:exon7:c.727G>A:p.G243R,COL4A3BP:NM_001130105:exon8:c.1111G>A:p.G371R	0.879:D	-	-	1312.48	ID	25356899
chr5	74722248	74722248	G	A	COL4A3BP	nonsynonymous SNV	Dmis	COL4A3BP:NM_005713:exon4:c.404C>T:p.S135F,COL4A3BP:NM_031361:exon4:c.404C>T:p.S135F,COL4A3BP:NM_001130105:exon5:c.788C>T:p.S263F	0.921:D	-	-	Fam_86872	EE	26795593
chr5	74722257	74722257	G	A	COL4A3BP	nonsynonymous SNV	Dmis	COL4A3BP:NM_005713:exon4:c.395C>T:p.S132L,COL4A3BP:NM_031361:exon4:c.395C>T:p.S132L,COL4A3BP:NM_001130105:exon5:c.779C>T:p.S260L	0.887:D	-	-	DDD4K.01346	UDD	28135719
chr5	74722257	74722257	G	A	COL4A3BP	nonsynonymous SNV	Dmis	COL4A3BP:NM_005713:exon4:c.395C>T:p.S132L,COL4A3BP:NM_031361:exon4:c.395C>T:p.S132L,COL4A3BP:NM_001130105:exon5:c.779C>T:p.S260L	0.887:D	-	-	DDD4K.02494	UDD	28135719
chr5	74722257	74722257	G	A	COL4A3BP	nonsynonymous SNV	Dmis	COL4A3BP:NM_005713:exon4:c.395C>T:p.S132L,COL4A3BP:NM_031361:exon4:c.395C>T:p.S132L,COL4A3BP:NM_001130105:exon5:c.779C>T:p.S260L	0.887:D	-	-	DDD4K.03002	UDD	28135719
chr5	74722248	74722248	G	C	COL4A3BP	nonsynonymous SNV	Dmis	COL4A3BP:NM_005713:exon4:c.404C>G:p.S135C,COL4A3BP:NM_031361:exon4:c.404C>G:p.S135C,COL4A3BP:NM_001130105:exon5:c.788C>G:p.S263C	0.892:D	-	-	DDD4K.00810	UDD	28135719
chr5	74722260	74722260	C	T	COL4A3BP	nonsynonymous SNV	Dmis	COL4A3BP:NM_005713:exon4:c.392G>A:p.G131D,COL4A3BP:NM_031361:exon4:c.392G>A:p.G131D,COL4A3BP:NM_001130105:exon5:c.776G>A:p.G259D	0.792:D	-	-	1-00381	CHD	28991257
chr5	74721237	74721237	A	G	COL4A3BP	nonsynonymous SNV	Dmis	COL4A3BP:NM_005713:exon5:c.544T>C:p.F182L,COL4A3BP:NM_031361:exon5:c.544T>C:p.F182L,COL4A3BP:NM_001130105:exon6:c.928T>C:p.F310L	0.756:D	-	-	DEASD_0027_600&DEASD_0027_500	ASD	25363760
chr5	74712811	74712811	C	T	COL4A3BP	nonsynonymous SNV	Dmis	COL4A3BP:NM_005713:exon7:c.727G>A:p.G243R,COL4A3BP:NM_031361:exon7:c.727G>A:p.G243R,COL4A3BP:NM_001130105:exon8:c.1111G>A:p.G371R	0.879:D	-	-	456	ID	27479843
chr18	321720	321720	C	A	COLEC12	nonsynonymous SNV	Dmis	COLEC12:NM_130386:exon9:c.2151G>T:p.W717C	0.965:D	-	-	11078	ASD	25363768
chr10	101480762	101480762	A	G	COX15	nonsynonymous SNV	Dmis	COX15:NM_001320974:exon6:c.814T>C:p.F272L,COX15:NM_001320975:exon6:c.814T>C:p.F272L,COX15:NM_001320976:exon6:c.277T>C:p.F93L,COX15:NM_004376:exon6:c.814T>C:p.F272L,COX15:NM_078470:exon6:c.814T>C:p.F272L	0.703:D	-	-	413	ID	27479843
chr16	3781236	3781236	C	T	CREBBP	nonsynonymous SNV	Dmis	CREBBP:NM_001079846:exon29:c.5015G>A:p.C1672Y,CREBBP:NM_004380:exon30:c.5129G>A:p.C1710Y	0.999:D	-	-	Fam_171887	EE	26795593
chr16	3786149	3786149	T	C	CREBBP	nonsynonymous SNV	Dmis	CREBBP:NM_001079846:exon27:c.4502A>G:p.Y1501C,CREBBP:NM_004380:exon28:c.4616A>G:p.Y1539C	0.991:D	-	-	12063	ASD	25363768
chr16	3842074	3842074	C	T	CREBBP	nonsynonymous SNV	Dmis	CREBBP:NM_004380:exon5:c.1238G>A:p.R413Q	0.938:D	-	-	12347	ASD	25363768
chr16	3828173	3828173	T	C	CREBBP	nonsynonymous SNV	Dmis	CREBBP:NM_001079846:exon9:c.1838A>G:p.Y613C,CREBBP:NM_004380:exon10:c.1952A>G:p.Y651C	0.998:D	-	-	DDD4K.03154	UDD	28135719
chr16	3801726	3801726	C	A	CREBBP	splicing	PTV	NM_004380:exon20:c.3779+1G>T;NM_001079846:exon19:c.3665+1G>T	0.725:D	-	-	DDD4K.03384	UDD	28135719
chr16	3779446	3779446	G	A	CREBBP	nonsynonymous SNV	Dmis	CREBBP:NM_001079846:exon30:c.5488C>T:p.R1830W,CREBBP:NM_004380:exon31:c.5602C>T:p.R1868W	0.947:D	-	-	DDD4K.03402	UDD	28135719
chr16	3779449	3779449	G	A	CREBBP	nonsynonymous SNV	Dmis	CREBBP:NM_001079846:exon30:c.5485C>T:p.R1829W,CREBBP:NM_004380:exon31:c.5599C>T:p.R1867W	0.904:D	-	-	DDD4K.02679	UDD	28135719
chr16	3779563	3779563	G	C	CREBBP	nonsynonymous SNV	Dmis	CREBBP:NM_001079846:exon30:c.5371C>G:p.H1791D,CREBBP:NM_004380:exon31:c.5485C>G:p.H1829D	0.992:D	-	-	DDD4K.03415	UDD	28135719
chr16	3789635	3789635	G	C	CREBBP	nonsynonymous SNV	Dmis	CREBBP:NM_001079846:exon24:c.4110C>G:p.C1370W,CREBBP:NM_004380:exon25:c.4224C>G:p.C1408W	0.985:D	-	-	DDD4K.01988	UDD	28135719
chr16	3779570	3779570	G	C	CREBBP	nonsynonymous SNV	Dmis	CREBBP:NM_001079846:exon30:c.5364C>G:p.C1788W,CREBBP:NM_004380:exon31:c.5478C>G:p.C1826W	0.954:D	-	-	DDD4K.01333	UDD	28135719
chr16	3807379	3807379	T	G	CREBBP	splicing	PTV	NM_004380:exon19:c.3610-2A>C;NM_001079846:exon18:c.3496-2A>C	0.748:D	-	-	DDD4K.02296	UDD	28135719
chr16	3786719	3786719	G	A	CREBBP	stopgain	PTV	CREBBP:NM_001079846:exon26:c.4378C>T:p.R1460X,CREBBP:NM_004380:exon27:c.4492C>T:p.R1498X	0.760:D	-	-	DDD4K.02298	UDD	28135719
chr16	3786141	3786141	C	G	CREBBP	nonsynonymous SNV	Dmis	CREBBP:NM_001079846:exon27:c.4510G>C:p.G1504R,CREBBP:NM_004380:exon28:c.4624G>C:p.G1542R	0.996:D	-	-	DDD4K.02619	UDD	28135719
chr16	3779811	3779811	C	A	CREBBP	nonsynonymous SNV	Dmis	CREBBP:NM_001079846:exon30:c.5123G>T:p.G1708V,CREBBP:NM_004380:exon31:c.5237G>T:p.G1746V	0.973:D	0	-	00262-C	ID	28554332
chr16	3801726	3801726	C	T	CREBBP	splicing	PTV	NM_004380:exon20:c.3779+1G>A;NM_001079846:exon19:c.3665+1G>A	0.719:D	-	-	00093-C	ID	28554332
chr16	3781299	3781299	A	G	CREBBP	nonsynonymous SNV	Dmis	CREBBP:NM_001079846:exon29:c.4952T>C:p.L1651P,CREBBP:NM_004380:exon30:c.5066T>C:p.L1689P	0.994:D	-	-	43	ID	27479843
chr16	3808045	3808045	T	C	CREBBP	nonsynonymous SNV	Dmis	CREBBP:NM_001079846:exon17:c.3260A>G:p.Y1087C,CREBBP:NM_004380:exon18:c.3374A>G:p.Y1125C	0.927:D	-	-	36	ID	27479843
chr16	67660530	67660530	A	C	CTCF	nonsynonymous SNV	Dmis	CTCF:NM_001191022:exon6:c.446A>C:p.H149P,CTCF:NM_006565:exon8:c.1430A>C:p.H477P	0.900:D	-	-	11776	ASD	25363768
chr16	67650749	67650749	-	A	CTCF	frameshift insertion	PTV	CTCF:NM_001191022:exon3:c.70dupA:p.C25Vfs*55,CTCF:NM_006565:exon5:c.1054dupA:p.C353Vfs*55	-	-	-	14346	ASD	25363768
chr16	67654615	67654615	C	T	CTCF	nonsynonymous SNV	Dmis	CTCF:NM_001191022:exon4:c.118C>T:p.R40C,CTCF:NM_006565:exon6:c.1102C>T:p.R368C	0.844:D	-	-	DDD4K.00571	UDD	28135719
chr16	67654646	67654646	C	T	CTCF	nonsynonymous SNV	Dmis	CTCF:NM_001191022:exon4:c.149C>T:p.P50L,CTCF:NM_006565:exon6:c.1133C>T:p.P378L	0.893:D	-	-	DDD4K.01412	UDD	28135719
chr16	67654615	67654615	C	T	CTCF	nonsynonymous SNV	Dmis	CTCF:NM_001191022:exon4:c.118C>T:p.R40C,CTCF:NM_006565:exon6:c.1102C>T:p.R368C	0.844:D	-	-	DDD4K.00342	UDD	28135719
chr16	67655480	67655480	G	A	CTCF	nonsynonymous SNV	Dmis	CTCF:NM_001191022:exon5:c.359G>A:p.R120Q,CTCF:NM_006565:exon7:c.1343G>A:p.R448Q	0.859:D	-	-	DDD4K.03861	UDD	28135719
chr16	67655480	67655480	G	A	CTCF	nonsynonymous SNV	Dmis	CTCF:NM_001191022:exon5:c.359G>A:p.R120Q,CTCF:NM_006565:exon7:c.1343G>A:p.R448Q	0.859:D	-	-	DDD4K.02088	UDD	28135719
chr16	67654625	67654625	G	C	CTCF	nonsynonymous SNV	Dmis	CTCF:NM_001191022:exon4:c.128G>C:p.R43P,CTCF:NM_006565:exon6:c.1112G>C:p.R371P	0.924:D	-	-	DDD4K.03461	UDD	28135719
chr16	67645953	67645953	A	C	CTCF	nonsynonymous SNV	Dmis	CTCF:NM_006565:exon4:c.881A>C:p.H294P	0.910:D	-	-	DDD4K.03943	UDD	28135719
chr3	41275106	41275106	-	T	CTNNB1	frameshift insertion	PTV	CTNNB1:NM_001098209:exon9:c.1272dupT:p.S425Ffs*1,CTNNB1:NM_001098210:exon9:c.1272dupT:p.S425Ffs*1,CTNNB1:NM_001904:exon9:c.1272dupT:p.S425Ffs*1,CTNNB1:NM_001330729:exon10:c.1251dupT:p.S418Ffs*1	-	-	-	70	ID	23033978
chr3	41275346	41275346	G	A	CTNNB1	stopgain	PTV	CTNNB1:NM_001098209:exon9:c.1512G>A:p.W504X,CTNNB1:NM_001098210:exon9:c.1512G>A:p.W504X,CTNNB1:NM_001904:exon9:c.1512G>A:p.W504X,CTNNB1:NM_001330729:exon10:c.1491G>A:p.W497X	0.841:D	-	-	12211	ASD	25363768
chr3	41277221	41277221	G	-	CTNNB1	frameshift deletion	PTV	CTNNB1:NM_001098209:exon11:c.1690delG:p.V564Sfs*5,CTNNB1:NM_001098210:exon11:c.1690delG:p.V564Sfs*5,CTNNB1:NM_001904:exon11:c.1690delG:p.V564Sfs*5,CTNNB1:NM_001330729:exon12:c.1669delG:p.V557Sfs*5	-	-	-	DDD4K.02232	UDD	28135719
chr3	41278105	41278105	C	T	CTNNB1	stopgain	PTV	CTNNB1:NM_001098209:exon13:c.1981C>T:p.R661X,CTNNB1:NM_001098210:exon13:c.1981C>T:p.R661X,CTNNB1:NM_001904:exon13:c.1981C>T:p.R661X,CTNNB1:NM_001330729:exon14:c.1960C>T:p.R654X	0.818:D	-	-	DDD4K.00257	UDD	28135719
chr3	41275708	41275708	C	T	CTNNB1	stopgain	PTV	CTNNB1:NM_001098209:exon10:c.1603C>T:p.R535X,CTNNB1:NM_001098210:exon10:c.1603C>T:p.R535X,CTNNB1:NM_001904:exon10:c.1603C>T:p.R535X,CTNNB1:NM_001330729:exon11:c.1582C>T:p.R528X	0.675:T	-	-	DDD4K.02683	UDD	28135719
chr3	41277332	41277332	C	T	CTNNB1	stopgain	PTV	CTNNB1:NM_001098209:exon11:c.1801C>T:p.Q601X,CTNNB1:NM_001098210:exon11:c.1801C>T:p.Q601X,CTNNB1:NM_001904:exon11:c.1801C>T:p.Q601X,CTNNB1:NM_001330729:exon12:c.1780C>T:p.Q594X	0.871:D	-	-	DDD4K.02620	UDD	28135719
chr3	41268761	41268761	C	G	CTNNB1	stopgain	PTV	CTNNB1:NM_001098209:exon7:c.999C>G:p.Y333X,CTNNB1:NM_001098210:exon7:c.999C>G:p.Y333X,CTNNB1:NM_001904:exon7:c.999C>G:p.Y333X,CTNNB1:NM_001330729:exon8:c.978C>G:p.Y326X	0.440:T	-	-	DDD4K.01587	UDD	28135719
chr3	41275708	41275708	C	T	CTNNB1	stopgain	PTV	CTNNB1:NM_001098209:exon10:c.1603C>T:p.R535X,CTNNB1:NM_001098210:exon10:c.1603C>T:p.R535X,CTNNB1:NM_001904:exon10:c.1603C>T:p.R535X,CTNNB1:NM_001330729:exon11:c.1582C>T:p.R528X	0.675:T	-	-	DDD4K.02779	UDD	28135719
chr3	41268803	41268806	ATCT	-	CTNNB1	frameshift deletion	PTV	CTNNB1:NM_001098209:exon7:c.1041_1044del:p.V349Afs*7,CTNNB1:NM_001098210:exon7:c.1041_1044del:p.V349Afs*7,CTNNB1:NM_001904:exon7:c.1041_1044del:p.V349Afs*7,CTNNB1:NM_001330729:exon8:c.1020_1023del:p.V342Afs*7	-	-	-	DDD4K.03040	UDD	28135719
chr3	41267218	41267227	GGAGCTAAAA	-	CTNNB1	frameshift deletion	PTV	CTNNB1:NM_001098209:exon6:c.802_811del:p.G268Wfs*4,CTNNB1:NM_001098210:exon6:c.802_811del:p.G268Wfs*4,CTNNB1:NM_001904:exon6:c.802_811del:p.G268Wfs*4,CTNNB1:NM_001330729:exon7:c.781_790del:p.G261Wfs*4	-	-	-	DDD4K.02239	UDD	28135719
chr3	41275717	41275717	C	T	CTNNB1	stopgain	PTV	CTNNB1:NM_001098209:exon10:c.1612C>T:p.Q538X,CTNNB1:NM_001098210:exon10:c.1612C>T:p.Q538X,CTNNB1:NM_001904:exon10:c.1612C>T:p.Q538X,CTNNB1:NM_001330729:exon11:c.1591C>T:p.Q531X	0.857:D	-	-	DDD4K.04024	UDD	28135719
chr3	41268760	41268760	-	A	CTNNB1	stopgain	PTV	CTNNB1:NM_001098209:exon7:c.998dupA:p.Y333fs*0,CTNNB1:NM_001098210:exon7:c.998dupA:p.Y333fs*0,CTNNB1:NM_001904:exon7:c.998dupA:p.Y333fs*0,CTNNB1:NM_001330729:exon8:c.977dupA:p.Y326fs*0	-	-	-	DDD4K.02349	UDD	28135719
chr3	41275254	41275254	C	T	CTNNB1	stopgain	PTV	CTNNB1:NM_001098209:exon9:c.1420C>T:p.R474X,CTNNB1:NM_001098210:exon9:c.1420C>T:p.R474X,CTNNB1:NM_001904:exon9:c.1420C>T:p.R474X,CTNNB1:NM_001330729:exon10:c.1399C>T:p.R467X	0.632:T	-	-	DDD4K.03939	UDD	28135719
chr3	41280659	41280659	T	G	CTNNB1	stopgain	PTV	CTNNB1:NM_001098209:exon15:c.2172T>G:p.Y724X,CTNNB1:NM_001098210:exon15:c.2172T>G:p.Y724X,CTNNB1:NM_001904:exon15:c.2172T>G:p.Y724X,CTNNB1:NM_001330729:exon16:c.2151T>G:p.Y717X	0.436:T	-	-	1-06579	CHD	28991257
chr3	41277217	41277217	G	-	CTNNB1	frameshift deletion	PTV	CTNNB1:NM_001098209:exon11:c.1686delG:p.V564Sfs*5,CTNNB1:NM_001098210:exon11:c.1686delG:p.V564Sfs*5,CTNNB1:NM_001904:exon11:c.1686delG:p.V564Sfs*5,CTNNB1:NM_001330729:exon12:c.1665delG:p.V557Sfs*5	-	-	-	1-02828	CHD	28991257
chr3	41266936	41266936	C	T	CTNNB1	stopgain	PTV	CTNNB1:NM_001098209:exon5:c.607C>T:p.Q203X,CTNNB1:NM_001098210:exon5:c.607C>T:p.Q203X,CTNNB1:NM_001904:exon5:c.607C>T:p.Q203X,CTNNB1:NM_001330729:exon6:c.586C>T:p.Q196X	0.855:D	-	-	342	ID	27479843
chr3	41275254	41275254	C	T	CTNNB1	stopgain	PTV	CTNNB1:NM_001098209:exon9:c.1420C>T:p.R474X,CTNNB1:NM_001098210:exon9:c.1420C>T:p.R474X,CTNNB1:NM_001904:exon9:c.1420C>T:p.R474X,CTNNB1:NM_001330729:exon10:c.1399C>T:p.R467X	0.632:T	-	-	431	ID	27479843
chr3	41275254	41275254	C	T	CTNNB1	stopgain	PTV	CTNNB1:NM_001098209:exon9:c.1420C>T:p.R474X,CTNNB1:NM_001098210:exon9:c.1420C>T:p.R474X,CTNNB1:NM_001904:exon9:c.1420C>T:p.R474X,CTNNB1:NM_001330729:exon10:c.1399C>T:p.R467X	0.632:T	-	-	198	ID	27479843
chr3	41275102	41275105	TTCT	-	CTNNB1	frameshift deletion	PTV	CTNNB1:NM_001098209:exon9:c.1268_1271del:p.S425Tfs*10,CTNNB1:NM_001098210:exon9:c.1268_1271del:p.S425Tfs*10,CTNNB1:NM_001904:exon9:c.1268_1271del:p.S425Tfs*10,CTNNB1:NM_001330729:exon10:c.1247_1250del:p.S418Tfs*10	-	-	-	310	ID	27479843
chr5	11018147	11018147	G	C	CTNND2	nonsynonymous SNV	Dmis	CTNND2:NM_001288716:exon15:c.2012C>G:p.A671G,CTNND2:NM_001288715:exon17:c.2750C>G:p.A917G,CTNND2:NM_001288717:exon17:c.1724C>G:p.A575G,CTNND2:NM_001332:exon18:c.3023C>G:p.A1008G	0.798:D	-	-	DDD4K.03003	UDD	28135719
chr2	225362541	225362541	G	A	CUL3	stopgain	PTV	CUL3:NM_001257197:exon11:c.1438C>T:p.R480X,CUL3:NM_001257198:exon12:c.1654C>T:p.R552X,CUL3:NM_003590:exon12:c.1636C>T:p.R546X	0.854:D	-	-	NA	ASD	22914163
chr2	225376218	225376218	C	A	CUL3	stopgain	PTV	CUL3:NM_001257197:exon5:c.538G>T:p.E180X,CUL3:NM_001257198:exon6:c.754G>T:p.E252X,CUL3:NM_003590:exon6:c.736G>T:p.E246X	0.864:D	-	-	11452	ASD	25363768
chr2	225422446	225422446	A	-	CUL3	frameshift deletion	PTV	CUL3:NM_001257198:exon2:c.212delT:p.L72Cfs*11,CUL3:NM_003590:exon2:c.194delT:p.L66Cfs*11	-	-	-	DDD4K.03761	UDD	28135719
chr2	225339050	225339050	A	-	CUL3	frameshift deletion	PTV	CUL3:NM_001257197:exon15:c.2021delT:p.I675Lfs*26,CUL3:NM_001257198:exon16:c.2237delT:p.I747Lfs*26,CUL3:NM_003590:exon16:c.2219delT:p.I741Lfs*26	-	-	-	DDD4K.03717	UDD	28135719
chr2	225338964	225338964	A	G	CUL3	stoploss	PTV	CUL3:NM_001257197:exon15:c.2107T>C:p.X703Q,CUL3:NM_001257198:exon16:c.2323T>C:p.X775Q,CUL3:NM_003590:exon16:c.2305T>C:p.X769Q	0.577:T	-	-	DDD4K.01069	UDD	28135719
chr2	225339015	225339015	C	G	CUL3	nonsynonymous SNV	Dmis	CUL3:NM_001257197:exon15:c.2056G>C:p.E686Q,CUL3:NM_001257198:exon16:c.2272G>C:p.E758Q,CUL3:NM_003590:exon16:c.2254G>C:p.E752Q	0.786:D	-	-	28491	SCZ	24463507
chr2	225379474	225379474	G	A	CUL3	stopgain	PTV	CUL3:NM_001257197:exon3:c.196C>T:p.Q66X,CUL3:NM_001257198:exon4:c.412C>T:p.Q138X,CUL3:NM_003590:exon4:c.394C>T:p.Q132X	0.651:T	-	-	1-07184	CHD	28991257
chr2	225422417	225422417	T	G	CUL3	nonsynonymous SNV	Dmis	CUL3:NM_001257198:exon2:c.241A>C:p.T81P,CUL3:NM_003590:exon2:c.223A>C:p.T75P	0.719:D	-	-	593	ID	27479843
chrX	119669710	119669711	CA	-	CUL4B	frameshift deletion	PTV	CUL4B:NM_001079872:exon16:c.2134_2135del:p.L714Kfs*4,CUL4B:NM_001330624:exon17:c.2149_2150del:p.L719Kfs*4,CUL4B:NM_003588:exon18:c.2188_2189del:p.L732Kfs*4	-	-	-	DDD4K.00303	UDD	28135719
chrX	119672031	119672031	C	T	CUL4B	nonsynonymous SNV	Dmis	CUL4B:NM_001079872:exon14:c.1886G>A:p.G629E,CUL4B:NM_001330624:exon15:c.1901G>A:p.G634E,CUL4B:NM_003588:exon16:c.1940G>A:p.G647E	0.979:D	-	-	1-04259	CHD	28991257
chr12	111748354	111748354	G	A	CUX2	nonsynonymous SNV	Dmis	CUX2:NM_015267:exon15:c.1768G>A:p.E590K	0.899:D	-	-	07E0967	ID	23020937
chr12	111748354	111748354	G	A	CUX2	nonsynonymous SNV	Dmis	CUX2:NM_015267:exon15:c.1768G>A:p.E590K	0.899:D	-	-	hi	EE	23934111
chr12	111786041	111786041	G	A	CUX2	nonsynonymous SNV	Dmis	CUX2:NM_015267:exon22:c.4373G>A:p.R1458Q	0.790:D	1.629e-05	9.693e-05	DDD4K.02055	UDD	28135719
chr12	111757983	111757983	-	C	CUX2	frameshift insertion	PTV	CUX2:NM_015267:exon17:c.2170dupC:p.S726Lfs*129	-	-	-	14137	ASD	30545852
chr12	111748483	111748483	C	T	CUX2	stopgain	PTV	CUX2:NM_015267:exon15:c.1897C>T:p.R633X	0.598:T	4.378e-06	-	DEASD_0049_600&DEASD_0049_500	ASD	25363760
chr2	127944870	127944870	C	-	CYP27C1	frameshift deletion	PTV	CYP27C1:NM_001001665:exon8:c.1096delG:p.V366Cfs*11	-	-	-	14307	ASD	25363768
chr2	127950795	127950795	G	A	CYP27C1	nonsynonymous SNV	Dmis	CYP27C1:NM_001001665:exon7:c.877C>T:p.R293C	0.923:D	-	-	DDD4K.02487	UDD	28135719
chr2	127950842	127950842	G	A	CYP27C1	nonsynonymous SNV	Dmis	CYP27C1:NM_001001665:exon7:c.830C>T:p.S277L	0.832:D	4.061e-06	-	DDD4K.00867	UDD	28135719
chr2	127958887	127958887	C	T	CYP27C1	nonsynonymous SNV	Dmis	CYP27C1:NM_001001665:exon3:c.199G>A:p.E67K	0.826:D	-	-	DDD4K.01467	UDD	28135719
chr4	108871461	108871461	G	T	CYP2U1	nonsynonymous SNV	Dmis	CYP2U1:NM_183075:exon5:c.1517G>T:p.S506I	0.729:D	-	-	1-00082	CHD	28991257
chrX	110644220	110644220	G	A	DCX	stopgain	PTV	DCX:NM_000555:exon3:c.946C>T:p.Q316X,DCX:NM_001195553:exon3:c.703C>T:p.Q235X,DCX:NM_178151:exon3:c.703C>T:p.Q235X,DCX:NM_178152:exon3:c.703C>T:p.Q235X,DCX:NM_178153:exon3:c.703C>T:p.Q235X	0.770:D	-	-	bq	EE	23934111
chrX	110653449	110653449	T	C	DCX	nonsynonymous SNV	Dmis	DCX:NM_000555:exon2:c.421A>G:p.N141D,DCX:NM_001195553:exon2:c.178A>G:p.N60D,DCX:NM_178151:exon2:c.178A>G:p.N60D,DCX:NM_178152:exon2:c.178A>G:p.N60D,DCX:NM_178153:exon2:c.178A>G:p.N60D	0.841:D	-	-	DDD4K.00926	UDD	28135719
chrX	110653435	110653435	G	C	DCX	stopgain	PTV	DCX:NM_000555:exon2:c.435C>G:p.Y145X,DCX:NM_001195553:exon2:c.192C>G:p.Y64X,DCX:NM_178151:exon2:c.192C>G:p.Y64X,DCX:NM_178152:exon2:c.192C>G:p.Y64X,DCX:NM_178153:exon2:c.192C>G:p.Y64X	0.636:T	-	-	DDD4K.03567	UDD	28135719
chr7	50566880	50566880	C	T	DDC	nonsynonymous SNV	Dmis	DDC:NM_001242888:exon6:c.608G>A:p.C203Y,DDC:NM_001242889:exon6:c.563G>A:p.C188Y,DDC:NM_001242886:exon7:c.728G>A:p.C243Y,DDC:NM_001242887:exon7:c.698G>A:p.C233Y,DDC:NM_000790:exon8:c.842G>A:p.C281Y,DDC:NM_001082971:exon8:c.842G>A:p.C281Y,DDC:NM_001242890:exon8:c.842G>A:p.C281Y	0.954:D	-	-	268	ID	27479843
chr8	38107313	38107317	AACTC	-	DDHD2	frameshift deletion	PTV	DDHD2:NM_001164232:exon11:c.1336_1340del:p.S447Gfs*2,DDHD2:NM_015214:exon11:c.1336_1340del:p.S447Gfs*2	-	-	-	trio_027	SCZ	23042115
chrX	41203492	41203492	T	-	DDX3X	frameshift deletion;potential splicing	PTV	DDX3X:NM_001193417:exon9:c.817delT:p.S274Hfs*30,DDX3X:NM_001193416:exon10:c.865delT:p.S290Hfs*30,DDX3X:NM_001356:exon10:c.865delT:p.S290Hfs*30	-	-	-	DD15743	ID	23020937
chrX	41203604	41203604	G	A	DDX3X	nonsynonymous SNV	Dmis	DDX3X:NM_001193417:exon9:c.929G>A:p.R310H,DDX3X:NM_001193416:exon10:c.977G>A:p.R326H,DDX3X:NM_001356:exon10:c.977G>A:p.R326H	0.844:D	-	-	JASD_Fam0079	ASD	29346770
chrX	41202566	41202566	T	-	DDX3X	frameshift deletion	PTV	DDX3X:NM_001193417:exon6:c.593delT:p.I198Tfs*6,DDX3X:NM_001193416:exon7:c.641delT:p.I214Tfs*6,DDX3X:NM_001356:exon7:c.641delT:p.I214Tfs*6	-	-	-	1-0554-003	ASD	28263302
X	41205861	41205861	G	A	DDX3X	nonsynonymous SNV	Dmis	DDX3X:NM_001193417:exon13:c.1553G>A:p.R518H,DDX3X:NM_001193416:exon14:c.1601G>A:p.R534H,DDX3X:NM_001356:exon14:c.1601G>A:p.R534H	0.996:D	-	-	HSJ0213	EE	29100083
chrX	41204655	41204655	A	G	DDX3X	splicing	PTV	NM_001356:exon12:c.1171-2A>G;NM_001193417:exon11:c.1123-2A>G;NM_001193416:exon12:c.1171-2A>G	0.719:D	-	-	11999	ASD	25363768
chrX	41205861	41205861	G	A	DDX3X	nonsynonymous SNV	Dmis	DDX3X:NM_001193417:exon13:c.1553G>A:p.R518H,DDX3X:NM_001193416:exon14:c.1601G>A:p.R534H,DDX3X:NM_001356:exon14:c.1601G>A:p.R534H	0.996:D	-	-	DDD4K.03174	UDD	28135719
chrX	41205589	41205589	C	G	DDX3X	nonsynonymous SNV	Dmis	DDX3X:NM_001193417:exon12:c.1375C>G:p.R459G,DDX3X:NM_001193416:exon13:c.1423C>G:p.R475G,DDX3X:NM_001356:exon13:c.1423C>G:p.R475G	0.944:D	-	-	DDD4K.03021	UDD	28135719
chrX	41205795	41205796	AT	-	DDX3X	frameshift deletion	PTV	DDX3X:NM_001193417:exon13:c.1487_1488del:p.H496Rfs*4,DDX3X:NM_001193416:exon14:c.1535_1536del:p.H512Rfs*4,DDX3X:NM_001356:exon14:c.1535_1536del:p.H512Rfs*4;DDX3X:NM_001193417:exon13:c.1487_1488del:p.H496Rfs*4,DDX3X:NM_001193416:exon14:c.1535_1536del:p.H512Rfs*4,DDX3X:NM_001356:exon14:c.1535_1536del:p.H512Rfs*4	-	-	-	DDD4K.02661	UDD	28135719
chrX	41205795	41205796	AT	-	DDX3X	frameshift deletion	PTV	DDX3X:NM_001193417:exon13:c.1487_1488del:p.H496Rfs*4,DDX3X:NM_001193416:exon14:c.1535_1536del:p.H512Rfs*4,DDX3X:NM_001356:exon14:c.1535_1536del:p.H512Rfs*4;DDX3X:NM_001193417:exon13:c.1487_1488del:p.H496Rfs*4,DDX3X:NM_001193416:exon14:c.1535_1536del:p.H512Rfs*4,DDX3X:NM_001356:exon14:c.1535_1536del:p.H512Rfs*4	-	-	-	DDD4K.01247	UDD	28135719
chrX	41201867	41201870	ATTG	-	DDX3X	frameshift deletion	PTV	DDX3X:NM_001193417:exon4:c.356_359del:p.D119Gfs*84,DDX3X:NM_001193416:exon5:c.404_407del:p.D135Gfs*84,DDX3X:NM_001356:exon5:c.404_407del:p.D135Gfs*84	-	-	-	DDD4K.02260	UDD	28135719
chrX	41203008	41203008	C	T	DDX3X	nonsynonymous SNV	Dmis	DDX3X:NM_001193417:exon7:c.650C>T:p.A217V,DDX3X:NM_001193416:exon8:c.698C>T:p.A233V,DDX3X:NM_001356:exon8:c.698C>T:p.A233V	0.888:D	-	-	DDD4K.01030	UDD	28135719
chrX	41196659	41196659	A	G	DDX3X	splicing	PTV	NM_001356:exon2:c.46-2A>G;NM_001193417:exon2:c.46-2A>G;NM_001193416:exon2:c.46-2A>G	0.702:D	-	-	DDD4K.03206	UDD	28135719
chrX	41193551	41193551	G	T	DDX3X	splicing	PTV	NM_001356:exon1:c.45+1G>T;NM_001193417:exon1:c.45+1G>T;NM_001193416:exon1:c.45+1G>T	0.656:T	-	-	DDD4K.03969	UDD	28135719
chrX	41205786	41205786	A	T	DDX3X	nonsynonymous SNV	Dmis	DDX3X:NM_001193417:exon13:c.1478A>T:p.N493I,DDX3X:NM_001193416:exon14:c.1526A>T:p.N509I,DDX3X:NM_001356:exon14:c.1526A>T:p.N509I	0.836:D	-	-	DDD4K.03731	UDD	28135719
chrX	41203648	41203648	T	C	DDX3X	nonsynonymous SNV	Dmis	DDX3X:NM_001193417:exon9:c.973T>C:p.C325R,DDX3X:NM_001193416:exon10:c.1021T>C:p.C341R,DDX3X:NM_001356:exon10:c.1021T>C:p.C341R	0.972:D	-	-	DDD4K.03836	UDD	28135719
chrX	41204465	41204471	TGGATAT	-	DDX3X	frameshift deletion	PTV	DDX3X:NM_001193417:exon10:c.1010_1016del:p.L337Wfs*9,DDX3X:NM_001193416:exon11:c.1058_1064del:p.L353Wfs*9,DDX3X:NM_001356:exon11:c.1058_1064del:p.L353Wfs*9	-	-	-	DDD4K.01405	UDD	28135719
chrX	41203558	41203558	C	T	DDX3X	stopgain	PTV	DDX3X:NM_001193417:exon9:c.883C>T:p.R295X,DDX3X:NM_001193416:exon10:c.931C>T:p.R311X,DDX3X:NM_001356:exon10:c.931C>T:p.R311X	0.783:D	-	-	DDD4K.00469	UDD	28135719
chrX	41196659	41196659	A	C	DDX3X	splicing	PTV	NM_001356:exon2:c.46-2A>C;NM_001193417:exon2:c.46-2A>C;NM_001193416:exon2:c.46-2A>C	0.699:T	-	-	DDD4K.00753	UDD	28135719
chrX	41204703	41204703	-	G	DDX3X	frameshift insertion	PTV	DDX3X:NM_001193417:exon11:c.1169dupG:p.R391Kfs*6,DDX3X:NM_001193416:exon12:c.1217dupG:p.R407Kfs*6,DDX3X:NM_001356:exon12:c.1217dupG:p.R407Kfs*6	-	-	-	DDD4K.00879	UDD	28135719
chrX	41206199	41206199	C	T	DDX3X	nonsynonymous SNV	Dmis	DDX3X:NM_001193417:exon14:c.1655C>T:p.P552L,DDX3X:NM_001193416:exon15:c.1703C>T:p.P568L,DDX3X:NM_001356:exon15:c.1703C>T:p.P568L	0.879:D	-	-	DDD4K.01702	UDD	28135719
chrX	41205589	41205589	C	T	DDX3X	nonsynonymous SNV	Dmis	DDX3X:NM_001193417:exon12:c.1375C>T:p.R459C,DDX3X:NM_001193416:exon13:c.1423C>T:p.R475C,DDX3X:NM_001356:exon13:c.1423C>T:p.R475C	0.946:D	-	-	DDD4K.02559	UDD	28135719
chrX	41205876	41205876	G	C	DDX3X	splicing	PTV	NM_001356:exon14:c.1615+1G>C;NM_001193417:exon13:c.1567+1G>C;NM_001193416:exon14:c.1615+1G>C	0.764:D	-	-	DDD4K.01043	UDD	28135719
chrX	41196686	41196686	C	G	DDX3X	stopgain	PTV	DDX3X:NM_001193416:exon2:c.71C>G:p.S24X,DDX3X:NM_001193417:exon2:c.71C>G:p.S24X,DDX3X:NM_001356:exon2:c.71C>G:p.S24X	0.732:D	-	-	DDD4K.00897	UDD	28135719
chrX	41204533	41204533	C	T	DDX3X	nonsynonymous SNV	Dmis	DDX3X:NM_001193417:exon10:c.1078C>T:p.R360C,DDX3X:NM_001193416:exon11:c.1126C>T:p.R376C,DDX3X:NM_001356:exon11:c.1126C>T:p.R376C	0.884:D	-	-	DDD4K.02048	UDD	28135719
chrX	41202566	41202566	T	C	DDX3X	nonsynonymous SNV	Dmis	DDX3X:NM_001193417:exon6:c.593T>C:p.I198T,DDX3X:NM_001193416:exon7:c.641T>C:p.I214T,DDX3X:NM_001356:exon7:c.641T>C:p.I214T	0.953:D	-	-	DDD4K.00027	UDD	28135719
chrX	41203501	41203501	C	T	DDX3X	stopgain	PTV	DDX3X:NM_001193417:exon9:c.826C>T:p.R276X,DDX3X:NM_001193416:exon10:c.874C>T:p.R292X,DDX3X:NM_001356:exon10:c.874C>T:p.R292X	0.088:T	-	-	DDD4K.02774	UDD	28135719
chrX	41204663	41204663	G	C	DDX3X	nonsynonymous SNV	Dmis	DDX3X:NM_001193417:exon11:c.1129G>C:p.A377P,DDX3X:NM_001193416:exon12:c.1177G>C:p.A393P,DDX3X:NM_001356:exon12:c.1177G>C:p.A393P	0.953:D	-	-	DDD4K.04229	UDD	28135719
chrX	41196686	41196686	C	A	DDX3X	stopgain	PTV	DDX3X:NM_001193416:exon2:c.71C>A:p.S24X,DDX3X:NM_001193417:exon2:c.71C>A:p.S24X,DDX3X:NM_001356:exon2:c.71C>A:p.S24X	0.732:D	-	-	DDD4K.01244	UDD	28135719
chrX	41205569	41205569	G	A	DDX3X	nonsynonymous SNV	Dmis	DDX3X:NM_001193417:exon12:c.1355G>A:p.C452Y,DDX3X:NM_001193416:exon13:c.1403G>A:p.C468Y,DDX3X:NM_001356:exon13:c.1403G>A:p.C468Y	0.966:D	-	-	DDD4K.00285	UDD	28135719
chrX	41198321	41198321	C	T	DDX3X	stopgain	PTV	DDX3X:NM_001193416:exon3:c.136C>T:p.R46X,DDX3X:NM_001356:exon3:c.136C>T:p.R46X	0.645:T	-	-	DDD4K.02562	UDD	28135719
chrX	41203055	41203055	G	T	DDX3X	stopgain	PTV	DDX3X:NM_001193417:exon7:c.697G>T:p.E233X,DDX3X:NM_001193416:exon8:c.745G>T:p.E249X,DDX3X:NM_001356:exon8:c.745G>T:p.E249X	0.776:D	-	-	00075-C	ID	28554332
chrX	41202544	41202544	C	T	DDX3X	stopgain	PTV	DDX3X:NM_001193417:exon6:c.571C>T:p.Q191X,DDX3X:NM_001193416:exon7:c.619C>T:p.Q207X,DDX3X:NM_001356:exon7:c.619C>T:p.Q207X	0.842:D	-	-	00146-C	ID	28554332
chrX	41205860	41205860	C	T	DDX3X	nonsynonymous SNV	Dmis	DDX3X:NM_001193417:exon13:c.1552C>T:p.R518C,DDX3X:NM_001193416:exon14:c.1600C>T:p.R534C,DDX3X:NM_001356:exon14:c.1600C>T:p.R534C	0.998:D	-	-	1-03793	CHD	28991257
chrX	41206189	41206189	C	T	DDX3X	stopgain	PTV	DDX3X:NM_001193417:exon14:c.1645C>T:p.Q549X,DDX3X:NM_001193416:exon15:c.1693C>T:p.Q565X,DDX3X:NM_001356:exon15:c.1693C>T:p.Q565X	0.814:D	-	-	262	ID	27479843
chrX	41204469	41204469	-	A	DDX3X	frameshift insertion	PTV	DDX3X:NM_001193417:exon10:c.1015dupA:p.M339Nfs*3,DDX3X:NM_001193416:exon11:c.1063dupA:p.M355Nfs*3,DDX3X:NM_001356:exon11:c.1063dupA:p.M355Nfs*3	-	-	-	146	ID	27479843
chrX	41203500	41203500	C	A	DDX3X	stopgain	PTV	DDX3X:NM_001193417:exon9:c.825C>A:p.Y275X,DDX3X:NM_001193416:exon10:c.873C>A:p.Y291X,DDX3X:NM_001356:exon10:c.873C>A:p.Y291X	0.382:T	-	-	528	ID	27479843
chrX	41203490	41203490	A	G	DDX3X	splicing	PTV	NM_001356:exon10:c.865-2A>G;NM_001193417:exon9:c.817-2A>G;NM_001193416:exon10:c.865-2A>G	0.646:T	-	-	468	ID	27479843
chrX	41200853	41200853	-	G	DDX3X	frameshift insertion	PTV	DDX3X:NM_001193417:exon3:c.221dupG:p.S74Rfs*7,DDX3X:NM_001193416:exon4:c.269dupG:p.S90Rfs*7,DDX3X:NM_001356:exon4:c.269dupG:p.S90Rfs*7	-	-	-	664	ID	27479843
chrX	41204712	41204712	-	CT	DDX3X	frameshift insertion	PTV	DDX3X:NM_001193417:exon11:c.1178_1179insCT:p.T395Lfs*9,DDX3X:NM_001193416:exon12:c.1226_1227insCT:p.T411Lfs*9,DDX3X:NM_001356:exon12:c.1226_1227insCT:p.T411Lfs*9	-	-	-	424	ID	27479843
chrX	41204511	41204511	-	A	DDX3X	frameshift insertion	PTV	DDX3X:NM_001193417:exon10:c.1057dupA:p.T353Nfs*13,DDX3X:NM_001193416:exon11:c.1105dupA:p.T369Nfs*13,DDX3X:NM_001356:exon11:c.1105dupA:p.T369Nfs*13	-	-	-	237	ID	27479843
chr11	686871	686871	T	G	DEAF1	nonsynonymous SNV	Dmis	DEAF1:NM_021008:exon5:c.791A>C:p.Q264P	0.926:D	-	-	ER52808	ID	23020937
chr11	681082	681082	G	A	DEAF1	nonsynonymous SNV	Dmis	DEAF1:NM_021008:exon7:c.878C>T:p.P293L	0.912:D	-	-	DDD4K.00096	UDD	28135719
chr11	686979	686979	A	C	DEAF1	nonsynonymous SNV	Dmis	DEAF1:NM_021008:exon5:c.683T>G:p.I228S	0.990:D	-	-	1	ID	21076407
chr11	687919	687919	A	G	DEAF1	nonsynonymous SNV	Dmis	DEAF1:NM_001293634:exon4:c.656T>C:p.L219P,DEAF1:NM_021008:exon4:c.656T>C:p.L219P	0.936:D	-	-	AU086C&AU086B	ASD	25363760
chr1	26784331	26784331	C	T	DHDDS	nonsynonymous SNV	Dmis	DHDDS:NM_001243564:exon6:c.490C>T:p.P164S,DHDDS:NM_001243565:exon6:c.475C>T:p.P159S,DHDDS:NM_001319959:exon7:c.313C>T:p.P105S,DHDDS:NM_024887:exon7:c.592C>T:p.P198S,DHDDS:NM_205861:exon7:c.592C>T:p.P198S	0.847:D	4.061e-06	-	10605	ASD	28714951
chr1	26764708	26764708	G	A	DHDDS	nonsynonymous SNV	Dmis	DHDDS:NM_001243564:exon3:c.113G>A:p.R38H,DHDDS:NM_001243565:exon3:c.113G>A:p.R38H,DHDDS:NM_024887:exon3:c.113G>A:p.R38H,DHDDS:NM_205861:exon3:c.113G>A:p.R38H	0.800:D	-	-	kb	EE	23934111
chr1	26784371	26784371	G	A	DHDDS	nonsynonymous SNV	Dmis	DHDDS:NM_001243564:exon6:c.530G>A:p.R177Q,DHDDS:NM_001243565:exon6:c.515G>A:p.R172Q,DHDDS:NM_001319959:exon7:c.353G>A:p.R118Q,DHDDS:NM_024887:exon7:c.632G>A:p.R211Q,DHDDS:NM_205861:exon7:c.632G>A:p.R211Q	0.981:D	-	-	40980	EE	29942082
chr1	26784371	26784371	G	A	DHDDS	nonsynonymous SNV	Dmis	DHDDS:NM_001243564:exon6:c.530G>A:p.R177Q,DHDDS:NM_001243565:exon6:c.515G>A:p.R172Q,DHDDS:NM_001319959:exon7:c.353G>A:p.R118Q,DHDDS:NM_024887:exon7:c.632G>A:p.R211Q,DHDDS:NM_205861:exon7:c.632G>A:p.R211Q	0.981:D	-	-	587	ID	27479843
chr21	47957426	47957426	G	A	DIP2A	stopgain	PTV	DIP2A:NM_001146115:exon14:c.1646G>A:p.W549X,DIP2A:NM_001146116:exon15:c.1763G>A:p.W588X,DIP2A:NM_015151:exon15:c.1775G>A:p.W592X,DIP2A:NM_206889:exon15:c.1775G>A:p.W592X,DIP2A:NM_206890:exon15:c.1775G>A:p.W592X,DIP2A:NM_206891:exon15:c.1775G>A:p.W592X	0.869:D	-	-	13106	ASD	25363768
chr21	47958430	47958430	-	CTGGTCT	DIP2A	frameshift insertion	PTV	DIP2A:NM_001146115:exon15:c.1707_1708insCTGGTCT:p.W570Lfs*36,DIP2A:NM_001146116:exon16:c.1824_1825insCTGGTCT:p.W609Lfs*36,DIP2A:NM_015151:exon16:c.1836_1837insCTGGTCT:p.W613Lfs*36,DIP2A:NM_206889:exon16:c.1836_1837insCTGGTCT:p.W613Lfs*36,DIP2A:NM_206890:exon16:c.1836_1837insCTGGTCT:p.W613Lfs*36,DIP2A:NM_206891:exon16:c.1836_1837insCTGGTCT:p.W613Lfs*36	-	-	-	13012	ASD	25363768
chr10	428609	428609	-	C	DIP2C	frameshift insertion	PTV	DIP2C:NM_014974:exon17:c.1968dupG:p.A657Gfs*11	-	-	-	12705	ASD	25363768
chr10	403824	403824	C	T	DIP2C	nonsynonymous SNV	Dmis	DIP2C:NM_014974:exon23:c.2848G>A:p.A950T	0.752:D	-	-	DDD4K.03281	UDD	28135719
chr10	394606	394606	A	G	DIP2C	nonsynonymous SNV	Dmis	DIP2C:NM_014974:exon26:c.3206T>C:p.L1069S	0.892:D	-	-	1-07524	CHD	28991257
chr11	111844875	111844875	C	A	DIXDC1	nonsynonymous SNV	Dmis	DIXDC1:NM_001278542:exon5:c.442C>A:p.P148T	0.751:D	-	-	NA	ASD	22914163
chr18	3814203	3814203	C	T	DLGAP1	nonsynonymous SNV	Dmis	DLGAP1:NM_001003809:exon2:c.122G>A:p.R41Q,DLGAP1:NM_001242762:exon2:c.164G>A:p.R55Q,DLGAP1:NM_001242763:exon2:c.164G>A:p.R55Q,DLGAP1:NM_001242764:exon2:c.146G>A:p.R49Q,DLGAP1:NM_001242765:exon2:c.122G>A:p.R41Q,DLGAP1:NM_001242766:exon2:c.122G>A:p.R41Q,DLGAP1:NM_001308390:exon2:c.146G>A:p.R49Q,DLGAP1:NM_001242761:exon5:c.1028G>A:p.R343Q,DLGAP1:NM_004746:exon5:c.1028G>A:p.R343Q	0.829:D	4.065e-06	-	DDD4K.02084	UDD	28135719
chrX	31165577	31165577	-	TC	DMD	frameshift insertion	PTV	DMD:NM_004017:exon13:c.1368_1369insGA:p.P457Dfs*8,DMD:NM_004018:exon13:c.1368_1369insGA:p.P457Dfs*8,DMD:NM_004015:exon14:c.1407_1408insGA:p.P470Dfs*8,DMD:NM_004016:exon14:c.1407_1408insGA:p.P470Dfs*8,DMD:NM_004014:exon21:c.2424_2425insGA:p.P809Dfs*8,DMD:NM_004020:exon28:c.2901_2902insGA:p.P968Dfs*8,DMD:NM_004023:exon28:c.2901_2902insGA:p.P968Dfs*8,DMD:NM_004022:exon31:c.3192_3193insGA:p.P1065Dfs*…	-	-	-	DDD4K.00544	UDD	28135719
chrX	32716053	32716053	G	C	DMD	nonsynonymous SNV	Dmis	DMD:NM_000109:exon9:c.870C>G:p.S290R,DMD:NM_004006:exon9:c.894C>G:p.S298R,DMD:NM_004009:exon9:c.882C>G:p.S294R,DMD:NM_004010:exon9:c.525C>G:p.S175R	0.732:D	-	-	43843	SCZ	24463507
chr19	46273858	46273858	A	G	DMPK	nonsynonymous SNV	Dmis	DMPK:NM_001288765:exon13:c.1507T>C:p.C503R,DMPK:NM_001081563:exon14:c.1808T>C:p.L603P,DMPK:NM_001081560:exon15:c.1763T>C:p.L588P,DMPK:NM_001081562:exon15:c.1759T>C:p.C587R,DMPK:NM_004409:exon15:c.1778T>C:p.L593P,DMPK:NM_001288764:exon16:c.1856T>C:p.L619P	0.785:D	-	-	14690	ASD	25363768
chr17	76451809	76451809	C	T	DNAH17	nonsynonymous SNV	Dmis	DNAH17:NM_173628:exon63:c.10087G>A:p.V3363M	0.784:D	1.247e-05	3.228e-05	AU1988301	ASD	28263302
chr17	76430214	76430214	G	A	DNAH17	nonsynonymous SNV	Dmis	DNAH17:NM_173628:exon75:c.12121C>T:p.R4041C	0.779:D	8.939e-05	6.463e-05	HSJ0515	EE	29100083
chr17	76420082	76420082	G	A	DNAH17	nonsynonymous SNV	Dmis	DNAH17:NM_173628:exon81:c.13294C>T:p.R4432C	0.766:D	6.944e-05	-	14028	ASD	25363768
chr17	76521156	76521156	T	A	DNAH17	stopgain	PTV	DNAH17:NM_173628:exon25:c.3799A>T:p.K1267X	0.647:T	-	-	AU160C&AU160B	ASD	25363760
chr2	25466800	25466800	G	A	DNMT3A	nonsynonymous SNV	Dmis	DNMT3A:NM_001320893:exon11:c.1447C>T:p.R483W,DNMT3A:NM_153759:exon12:c.1336C>T:p.R446W,DNMT3A:NM_022552:exon16:c.1903C>T:p.R635W,DNMT3A:NM_175629:exon16:c.1903C>T:p.R635W	0.976:D	5.994e-05	-	2-1276-003	ASD	28263302
chr2	25457242	25457242	C	T	DNMT3A	nonsynonymous SNV	Dmis	DNMT3A:NM_001320893:exon18:c.2189G>A:p.R730H,DNMT3A:NM_153759:exon19:c.2078G>A:p.R693H,DNMT3A:NM_022552:exon23:c.2645G>A:p.R882H,DNMT3A:NM_175629:exon23:c.2645G>A:p.R882H	0.905:D	0.0002	0.0003	Fam_80830	EE	26795593
chr2	25505357	25505357	-	T	DNMT3A	frameshift insertion	PTV	DNMT3A:NM_001320892:exon4:c.400dupA:p.N134Kfs*17,DNMT3A:NM_022552:exon4:c.400dupA:p.N134Kfs*81,DNMT3A:NM_175629:exon4:c.400dupA:p.N134Kfs*81,DNMT3A:NM_175630:exon4:c.400dupA:p.N134Kfs*17	-	-	-	12311	ASD	25363768
chr2	25457176	25457176	G	A	DNMT3A	nonsynonymous SNV	Dmis	DNMT3A:NM_001320893:exon18:c.2255C>T:p.P752L,DNMT3A:NM_153759:exon19:c.2144C>T:p.P715L,DNMT3A:NM_022552:exon23:c.2711C>T:p.P904L,DNMT3A:NM_175629:exon23:c.2711C>T:p.P904L	0.994:D	3.253e-05	3.229e-05	14336	ASD	25363768
chr2	25464520	25464520	C	A	DNMT3A	nonsynonymous SNV	Dmis	DNMT3A:NM_001320893:exon12:c.1537G>T:p.V513L,DNMT3A:NM_153759:exon13:c.1426G>T:p.V476L,DNMT3A:NM_022552:exon17:c.1993G>T:p.V665L,DNMT3A:NM_175629:exon17:c.1993G>T:p.V665L	0.846:D	4.065e-06	-	12512	ASD	25363768
chr2	25470582	25470582	C	T	DNMT3A	nonsynonymous SNV	Dmis	DNMT3A:NM_001320893:exon3:c.436G>A:p.G146R,DNMT3A:NM_153759:exon4:c.325G>A:p.G109R,DNMT3A:NM_022552:exon8:c.892G>A:p.G298R,DNMT3A:NM_175629:exon8:c.892G>A:p.G298R	0.991:D	0	-	DDD4K.00244	UDD	28135719
chr2	25463247	25463247	C	T	DNMT3A	nonsynonymous SNV	Dmis	DNMT3A:NM_001320893:exon14:c.1790G>A:p.R597H,DNMT3A:NM_153759:exon15:c.1679G>A:p.R560H,DNMT3A:NM_022552:exon19:c.2246G>A:p.R749H,DNMT3A:NM_175629:exon19:c.2246G>A:p.R749H	0.955:D	2.032e-05	-	DDD4K.03686	UDD	28135719
chr2	25467466	25467466	C	T	DNMT3A	nonsynonymous SNV	Dmis	DNMT3A:NM_001320893:exon9:c.1154G>A:p.C385Y,DNMT3A:NM_153759:exon10:c.1043G>A:p.C348Y,DNMT3A:NM_022552:exon14:c.1610G>A:p.C537Y,DNMT3A:NM_175629:exon14:c.1610G>A:p.C537Y	0.994:D	-	-	DDD4K.00578	UDD	28135719
chr2	25470533	25470533	C	T	DNMT3A	stopgain	PTV	DNMT3A:NM_001320893:exon3:c.485G>A:p.W162X,DNMT3A:NM_153759:exon4:c.374G>A:p.W125X,DNMT3A:NM_022552:exon8:c.941G>A:p.W314X,DNMT3A:NM_175629:exon8:c.941G>A:p.W314X	0.758:D	4.063e-06	-	DDD4K.03781	UDD	28135719
chr2	25463289	25463289	T	C	DNMT3A	nonsynonymous SNV	Dmis	DNMT3A:NM_001320893:exon14:c.1748A>G:p.Y583C,DNMT3A:NM_153759:exon15:c.1637A>G:p.Y546C,DNMT3A:NM_022552:exon19:c.2204A>G:p.Y735C,DNMT3A:NM_175629:exon19:c.2204A>G:p.Y735C	0.961:D	4.507e-05	3.232e-05	DEASD_0131_600&DEASD_0131_500	ASD	25363760
chr9	452035	452035	T	-	DOCK8	frameshift deletion	PTV	DOCK8:NM_001190458:exon44:c.5686delT:p.L1897Wfs*15,DOCK8:NM_001193536:exon45:c.5782delT:p.L1929Wfs*15,DOCK8:NM_203447:exon46:c.5986delT:p.L1997Wfs*15	-	4.157e-06	-	DEASD_0074_600&DEASD_0074_500	ASD	25363760
chr1	97915657	97915657	C	T	DPYD	stopgain	PTV	DPYD:NM_000110:exon14:c.1863G>A:p.W621X	0.792:D	1.219e-05	-	trio_124	SCZ	23042115
chr1	97839185	97839185	C	A	DPYD	nonsynonymous SNV	Dmis	DPYD:NM_000110:exon16:c.1990G>T:p.A664S	0.761:D	2.849e-05	3.229e-05	DDD4K.02955	UDD	28135719
chr21	41710090	41710090	G	T	DSCAM	nonsynonymous SNV	Dmis	DSCAM:NM_001271534:exon8:c.1721C>A:p.T574K,DSCAM:NM_001389:exon8:c.1721C>A:p.T574K	0.803:D	-	-	trio_127	SCZ	23042115
chr21	41414331	41414331	-	T	DSCAM	frameshift insertion	PTV	DSCAM:NM_001271534:exon32:c.5652dupA:p.M1885Nfs*81,DSCAM:NM_001389:exon32:c.5652dupA:p.M1885Nfs*12	-	-	-	13735	ASD	25363768
chr21	41457527	41457527	A	T	DSCAM	splicing	PTV	NM_001271534:exon23:c.4132+2T>A;NM_001389:exon23:c.4132+2T>A	0.698:T	-	-	12329	ASD	25363768
chr21	41457641	41457641	-	TA	DSCAM	frameshift insertion	PTV	DSCAM:NM_001271534:exon23:c.4019_4020insTA:p.N1341Tfs*9,DSCAM:NM_001389:exon23:c.4019_4020insTA:p.N1341Tfs*9	-	-	-	14597	ASD	25363768
chr21	41648022	41648022	A	C	DSCAM	splicing	PTV	NM_001271534:exon11:c.2356+2T>G;NM_001389:exon11:c.2356+2T>G	0.734:D	-	-	AU084C&AU084B	ASD	25363760
chr14	102493980	102493980	G	A	DYNC1H1	nonsynonymous SNV	Dmis	DYNC1H1:NM_001376:exon47:c.9073G>A:p.E3025K	0.969:D	-	-	1-0862-003	ASD	28263302
chr14	102468883	102468883	G	A	DYNC1H1	nonsynonymous SNV	Dmis	DYNC1H1:NM_001376:exon22:c.4552G>A:p.E1518K	0.904:D	-	-	54	ID	23033978
chr14	102461131	102461131	T	C	DYNC1H1	nonsynonymous SNV	Dmis	DYNC1H1:NM_001376:exon13:c.3278T>C:p.F1093S	0.976:D	-	-	Fam_156841	EE	26795593
chr14	102508461	102508461	G	A	DYNC1H1	nonsynonymous SNV;potential splicing	PTV	DYNC1H1:NM_001376:exon66:c.12214G>A:p.G4072S	0.954:D	-	-	11434	ASD	25363768
chr14	102476348	102476348	T	C	DYNC1H1	nonsynonymous SNV	Dmis	DYNC1H1:NM_001376:exon30:c.6146T>C:p.I2049T	0.938:D	-	-	DDD4K.01303	UDD	28135719
chr14	102469287	102469287	G	A	DYNC1H1	nonsynonymous SNV	Dmis	DYNC1H1:NM_001376:exon23:c.4868G>A:p.R1623Q	0.977:D	-	-	DDD4K.01798	UDD	28135719
chr14	102500473	102500473	G	A	DYNC1H1	nonsynonymous SNV	Dmis	DYNC1H1:NM_001376:exon55:c.10574G>A:p.R3525H	0.962:D	-	-	DDD4K.02486	UDD	28135719
chr14	102461335	102461335	G	A	DYNC1H1	nonsynonymous SNV	Dmis	DYNC1H1:NM_001376:exon14:c.3346G>A:p.V1116M	0.906:D	-	-	DDD4K.01695	UDD	28135719
chr14	102510350	102510350	A	C	DYNC1H1	nonsynonymous SNV	Dmis	DYNC1H1:NM_001376:exon70:c.12652A>C:p.T4218P	0.769:D	-	-	DDD4K.03720	UDD	28135719
chr14	102466348	102466348	C	A	DYNC1H1	nonsynonymous SNV	Dmis	DYNC1H1:NM_001376:exon17:c.3827C>A:p.A1276E	0.952:D	-	-	DDD4K.00889	UDD	28135719
chr14	102461359	102461359	C	T	DYNC1H1	nonsynonymous SNV	Dmis	DYNC1H1:NM_001376:exon14:c.3370C>T:p.H1124Y	0.884:D	-	-	DDD4K.03172	UDD	28135719
chr14	102446851	102446851	C	T	DYNC1H1	nonsynonymous SNV	Dmis	DYNC1H1:NM_001376:exon5:c.925C>T:p.R309C	0.870:D	-	-	14015	ASD	30545852
chr14	102500472	102500472	C	T	DYNC1H1	nonsynonymous SNV	Dmis	DYNC1H1:NM_001376:exon55:c.10573C>T:p.R3525C	0.978:D	-	-	00147-C	ID	28554332
chr14	102505753	102505753	A	C	DYNC1H1	nonsynonymous SNV	Dmis	DYNC1H1:NM_001376:exon61:c.11465A>C:p.H3822P	0.971:D	-	-	2	ID	21076407
chr14	102508760	102508760	G	A	DYNC1H1	stopgain	PTV	DYNC1H1:NM_001376:exon68:c.12315G>A:p.W4105X	0.856:D	-	-	3602	ASD	28344757
chr14	102483206	102483206	A	G	DYNC1H1	nonsynonymous SNV	Dmis	DYNC1H1:NM_001376:exon38:c.7718A>G:p.D2573G	0.970:D	-	-	DEASD_0251_600&DEASD_0251_500	ASD	25363760
chr21	38877892	38877906	GGTCTGTGCTGCTGC	-	DYRK1A	frameshift deletion	PTV	DYRK1A:NM_001347723:exon9:c.1432delG:p.G478Vfs*75,DYRK1A:NM_130436:exon9:c.1519delG:p.G507Vfs*75,DYRK1A:NM_130438:exon9:c.1546delG:p.G516Vfs*206,DYRK1A:NM_001347721:exon10:c.1519delG:p.G507Vfs*75,DYRK1A:NM_001347722:exon10:c.1519delG:p.G507Vfs*75,DYRK1A:NM_001396:exon10:c.1546delG:p.G516Vfs*75,DYRK1A:NM_101395:exon11:c.1546delG:p.G516Vfs*42	-	-	-	13256	ASD	25363768
chr21	38845117	38845118	AT	-	DYRK1A	frameshift deletion	PTV	DYRK1A:NM_001347723:exon2:c.55_56del:p.I19Kfs*1,DYRK1A:NM_130436:exon2:c.142_143del:p.I48Kfs*1,DYRK1A:NM_130438:exon2:c.142_143del:p.I48Kfs*1,DYRK1A:NM_001347721:exon3:c.142_143del:p.I48Kfs*1,DYRK1A:NM_001347722:exon3:c.142_143del:p.I48Kfs*1,DYRK1A:NM_001396:exon3:c.142_143del:p.I48Kfs*1,DYRK1A:NM_101395:exon4:c.142_143del:p.I48Kfs*1	-	-	-	12099	ASD	25363768
chr21	38865466	38865466	G	A	DYRK1A	splicing	PTV	NM_001396:exon8:c.1098+1G>A;NM_001347722:exon8:c.1071+1G>A;NM_001347723:exon7:c.984+1G>A;NM_001347721:exon8:c.1071+1G>A;NM_101395:exon9:c.1098+1G>A;NM_130436:exon7:c.1071+1G>A;NM_130438:exon7:c.1098+1G>A	0.785:D	-	-	13890	ASD	25363768
chr21	38877834	38877834	C	-	DYRK1A	frameshift deletion	PTV	DYRK1A:NM_001347723:exon9:c.1374delC:p.A460Pfs*93,DYRK1A:NM_130436:exon9:c.1461delC:p.A489Pfs*93,DYRK1A:NM_130438:exon9:c.1488delC:p.A498Pfs*224,DYRK1A:NM_001347721:exon10:c.1461delC:p.A489Pfs*93,DYRK1A:NM_001347722:exon10:c.1461delC:p.A489Pfs*93,DYRK1A:NM_001396:exon10:c.1488delC:p.A498Pfs*93,DYRK1A:NM_101395:exon11:c.1488delC:p.A498Pfs*60	-	-	-	13552	ASD	25363768
chr21	38862476	38862476	G	T	DYRK1A	splicing	PTV	NM_001396:exon7:c.665-1G>T;NM_001347722:exon7:c.638-1G>T;NM_001347723:exon6:c.551-1G>T;NM_001347721:exon7:c.638-1G>T;NM_101395:exon8:c.665-1G>T;NM_130436:exon6:c.638-1G>T;NM_130438:exon6:c.665-1G>T	0.758:D	-	-	DDD4K.02938	UDD	28135719
chr21	38865317	38865317	A	G	DYRK1A	splicing	PTV	NM_001396:exon8:c.952-2A>G;NM_001347722:exon8:c.925-2A>G;NM_001347723:exon7:c.838-2A>G;NM_001347721:exon8:c.925-2A>G;NM_101395:exon9:c.952-2A>G;NM_130436:exon7:c.925-2A>G;NM_130438:exon7:c.952-2A>G	0.744:D	-	-	DDD4K.02730	UDD	28135719
chr21	38877655	38877655	C	T	DYRK1A	stopgain	PTV	DYRK1A:NM_001347723:exon9:c.1195C>T:p.R399X,DYRK1A:NM_130436:exon9:c.1282C>T:p.R428X,DYRK1A:NM_130438:exon9:c.1309C>T:p.R437X,DYRK1A:NM_001347721:exon10:c.1282C>T:p.R428X,DYRK1A:NM_001347722:exon10:c.1282C>T:p.R428X,DYRK1A:NM_001396:exon10:c.1309C>T:p.R437X,DYRK1A:NM_101395:exon11:c.1309C>T:p.R437X	0.856:D	-	-	DDD4K.03825	UDD	28135719
chr21	38877655	38877655	C	T	DYRK1A	stopgain	PTV	DYRK1A:NM_001347723:exon9:c.1195C>T:p.R399X,DYRK1A:NM_130436:exon9:c.1282C>T:p.R428X,DYRK1A:NM_130438:exon9:c.1309C>T:p.R437X,DYRK1A:NM_001347721:exon10:c.1282C>T:p.R428X,DYRK1A:NM_001347722:exon10:c.1282C>T:p.R428X,DYRK1A:NM_001396:exon10:c.1309C>T:p.R437X,DYRK1A:NM_101395:exon11:c.1309C>T:p.R437X	0.856:D	-	-	DDD4K.00437	UDD	28135719
chr21	38850538	38850538	C	-	DYRK1A	frameshift deletion	PTV	DYRK1A:NM_001347723:exon3:c.149delC:p.P50Qfs*5,DYRK1A:NM_130436:exon3:c.236delC:p.P79Qfs*5,DYRK1A:NM_130438:exon3:c.263delC:p.P88Qfs*5,DYRK1A:NM_001347721:exon4:c.236delC:p.P79Qfs*5,DYRK1A:NM_001347722:exon4:c.236delC:p.P79Qfs*5,DYRK1A:NM_001396:exon4:c.263delC:p.P88Qfs*5,DYRK1A:NM_101395:exon5:c.263delC:p.P88Qfs*5	-	-	-	DDD4K.04213	UDD	28135719
chr21	38850577	38850577	T	-	DYRK1A	frameshift deletion	PTV	DYRK1A:NM_001347723:exon3:c.188delT:p.I63Tfs*48,DYRK1A:NM_130436:exon3:c.275delT:p.I92Tfs*48,DYRK1A:NM_130438:exon3:c.302delT:p.I101Tfs*48,DYRK1A:NM_001347721:exon4:c.275delT:p.I92Tfs*48,DYRK1A:NM_001347722:exon4:c.275delT:p.I92Tfs*48,DYRK1A:NM_001396:exon4:c.302delT:p.I101Tfs*48,DYRK1A:NM_101395:exon5:c.302delT:p.I101Tfs*48	-	-	-	DDD4K.00251	UDD	28135719
chr21	38862726	38862726	-	T	DYRK1A	frameshift insertion	PTV	DYRK1A:NM_001347723:exon6:c.800dupT:p.V268fs*0,DYRK1A:NM_130436:exon6:c.887dupT:p.V297fs*0,DYRK1A:NM_130438:exon6:c.914dupT:p.V306Sfs*1,DYRK1A:NM_001347721:exon7:c.887dupT:p.V297fs*0,DYRK1A:NM_001347722:exon7:c.887dupT:p.V297fs*0,DYRK1A:NM_001396:exon7:c.914dupT:p.V306fs*0,DYRK1A:NM_101395:exon8:c.914dupT:p.V306Sfs*1	-	-	-	DDD4K.01545	UDD	28135719
chr21	38853006	38853006	-	GG	DYRK1A	frameshift insertion	PTV	DYRK1A:NM_001347723:exon4:c.280_281insGG:p.E94Gfs*18,DYRK1A:NM_130436:exon4:c.367_368insGG:p.E123Gfs*18,DYRK1A:NM_130438:exon4:c.394_395insGG:p.E132Gfs*18,DYRK1A:NM_001347721:exon5:c.367_368insGG:p.E123Gfs*18,DYRK1A:NM_001347722:exon5:c.367_368insGG:p.E123Gfs*18,DYRK1A:NM_001396:exon5:c.394_395insGG:p.E132Gfs*18,DYRK1A:NM_101395:exon6:c.394_395insGG:p.E132Gfs*18	-	-	-	DDD4K.03399	UDD	28135719
chr21	38877746	38877746	G	A	DYRK1A	nonsynonymous SNV	Dmis	DYRK1A:NM_001347723:exon9:c.1286G>A:p.R429Q,DYRK1A:NM_130436:exon9:c.1373G>A:p.R458Q,DYRK1A:NM_130438:exon9:c.1400G>A:p.R467Q,DYRK1A:NM_001347721:exon10:c.1373G>A:p.R458Q,DYRK1A:NM_001347722:exon10:c.1373G>A:p.R458Q,DYRK1A:NM_001396:exon10:c.1400G>A:p.R467Q,DYRK1A:NM_101395:exon11:c.1400G>A:p.R467Q	0.975:D	-	-	DDD4K.03125	UDD	28135719
chr21	38862641	38862641	G	C	DYRK1A	nonsynonymous SNV	Dmis	DYRK1A:NM_001347723:exon6:c.715G>C:p.A239P,DYRK1A:NM_130436:exon6:c.802G>C:p.A268P,DYRK1A:NM_130438:exon6:c.829G>C:p.A277P,DYRK1A:NM_001347721:exon7:c.802G>C:p.A268P,DYRK1A:NM_001347722:exon7:c.802G>C:p.A268P,DYRK1A:NM_001396:exon7:c.829G>C:p.A277P,DYRK1A:NM_101395:exon8:c.829G>C:p.A277P	0.917:D	-	-	DDD4K.03917	UDD	28135719
chr21	38862503	38862503	C	T	DYRK1A	stopgain	PTV	DYRK1A:NM_001347723:exon6:c.577C>T:p.R193X,DYRK1A:NM_130436:exon6:c.664C>T:p.R222X,DYRK1A:NM_130438:exon6:c.691C>T:p.R231X,DYRK1A:NM_001347721:exon7:c.664C>T:p.R222X,DYRK1A:NM_001347722:exon7:c.664C>T:p.R222X,DYRK1A:NM_001396:exon7:c.691C>T:p.R231X,DYRK1A:NM_101395:exon8:c.691C>T:p.R231X	0.776:D	0	-	DDD4K.03468	UDD	28135719
chr21	38845008	38845008	A	-	DYRK1A	frameshift deletion	PTV	DYRK1A:NM_130436:exon2:c.33delA:p.K11Nfs*37,DYRK1A:NM_130438:exon2:c.33delA:p.K11Nfs*37,DYRK1A:NM_001347721:exon3:c.33delA:p.K11Nfs*37,DYRK1A:NM_001347722:exon3:c.33delA:p.K11Nfs*37,DYRK1A:NM_001396:exon3:c.33delA:p.K11Nfs*37,DYRK1A:NM_101395:exon4:c.33delA:p.K11Nfs*37	-	-	-	DDD4K.01711	UDD	28135719
chr21	38858872	38858872	T	C	DYRK1A	nonsynonymous SNV	Dmis	DYRK1A:NM_001347723:exon5:c.506T>C:p.L169P,DYRK1A:NM_130436:exon5:c.593T>C:p.L198P,DYRK1A:NM_130438:exon5:c.620T>C:p.L207P,DYRK1A:NM_001347721:exon6:c.593T>C:p.L198P,DYRK1A:NM_001347722:exon6:c.593T>C:p.L198P,DYRK1A:NM_001396:exon6:c.620T>C:p.L207P,DYRK1A:NM_101395:exon7:c.620T>C:p.L207P	0.982:D	-	-	DDD4K.00820	UDD	28135719
chr21	38862575	38862575	C	T	DYRK1A	stopgain	PTV	DYRK1A:NM_001347723:exon6:c.649C>T:p.R217X,DYRK1A:NM_130436:exon6:c.736C>T:p.R246X,DYRK1A:NM_130438:exon6:c.763C>T:p.R255X,DYRK1A:NM_001347721:exon7:c.736C>T:p.R246X,DYRK1A:NM_001347722:exon7:c.736C>T:p.R246X,DYRK1A:NM_001396:exon7:c.763C>T:p.R255X,DYRK1A:NM_101395:exon8:c.763C>T:p.R255X	0.787:D	-	-	DDD4K.00152	UDD	28135719
chr21	38850574	38850574	T	-	DYRK1A	stopgain	PTV	DYRK1A:NM_001347723:exon3:c.185delT:p.L62fs*0,DYRK1A:NM_130436:exon3:c.272delT:p.L91fs*0,DYRK1A:NM_130438:exon3:c.299delT:p.L100fs*0,DYRK1A:NM_001347721:exon4:c.272delT:p.L91fs*0,DYRK1A:NM_001347722:exon4:c.272delT:p.L91fs*0,DYRK1A:NM_001396:exon4:c.299delT:p.L100fs*0,DYRK1A:NM_101395:exon5:c.299delT:p.L100fs*0	-	-	-	DDD4K.03350	UDD	28135719
chr21	38862672	38862672	A	T	DYRK1A	nonsynonymous SNV	Dmis	DYRK1A:NM_001347723:exon6:c.746A>T:p.D249V,DYRK1A:NM_130436:exon6:c.833A>T:p.D278V,DYRK1A:NM_130438:exon6:c.860A>T:p.D287V,DYRK1A:NM_001347721:exon7:c.833A>T:p.D278V,DYRK1A:NM_001347722:exon7:c.833A>T:p.D278V,DYRK1A:NM_001396:exon7:c.860A>T:p.D287V,DYRK1A:NM_101395:exon8:c.860A>T:p.D287V	0.999:D	-	-	DDD4K.02098	UDD	28135719
chr21	38862599	38862599	C	T	DYRK1A	stopgain	PTV	DYRK1A:NM_001347723:exon6:c.673C>T:p.R225X,DYRK1A:NM_130436:exon6:c.760C>T:p.R254X,DYRK1A:NM_130438:exon6:c.787C>T:p.R263X,DYRK1A:NM_001347721:exon7:c.760C>T:p.R254X,DYRK1A:NM_001347722:exon7:c.760C>T:p.R254X,DYRK1A:NM_001396:exon7:c.787C>T:p.R263X,DYRK1A:NM_101395:exon8:c.787C>T:p.R263X	0.643:T	-	-	DDD4K.00199	UDD	28135719
chr21	38862718	38862718	-	CAGAAAAAAAAAATGACCTGACCCATATGATATCTTAACCTTATATTCCT	DYRK1A	stopgain	PTV	DYRK1A:NM_001347723:exon6:c.792_793insCAGAAAAAAAAAATGACCTGACCCATATGATATCTTAACCTTATATTCCT:p.I265Qfs*6,DYRK1A:NM_130436:exon6:c.879_880insCAGAAAAAAAAAATGACCTGACCCATATGATATCTTAACCTTATATTCCT:p.I294Qfs*6,DYRK1A:NM_130438:exon6:c.906_907insCAGAAAAAAAAAATGACCTGACCCATATGATATCTTAACCTTATATTCCT:p.I303Qfs*6,DYRK1A:NM_001347721:exon7:c.879_880insCAGAAAAAAAAAATGACCTGACCCATATGATATCTTAACCTTATATTCCT:p.I294Qfs*6,D…	-	-	-	DDD4K.00890	UDD	28135719
chr21	38878494	38878494	C	T	DYRK1A	stopgain	PTV	DYRK1A:NM_001347723:exon10:c.1525C>T:p.Q509X,DYRK1A:NM_130436:exon10:c.1612C>T:p.Q538X,DYRK1A:NM_001347721:exon11:c.1612C>T:p.Q538X,DYRK1A:NM_001347722:exon11:c.1612C>T:p.Q538X,DYRK1A:NM_001396:exon11:c.1639C>T:p.Q547X,DYRK1A:NM_101395:exon12:c.1639C>T:p.Q547X	0.847:D	-	-	00232-C	ID	28554332
chr21	38877655	38877655	C	T	DYRK1A	stopgain	PTV	DYRK1A:NM_001347723:exon9:c.1195C>T:p.R399X,DYRK1A:NM_130436:exon9:c.1282C>T:p.R428X,DYRK1A:NM_130438:exon9:c.1309C>T:p.R437X,DYRK1A:NM_001347721:exon10:c.1282C>T:p.R428X,DYRK1A:NM_001347722:exon10:c.1282C>T:p.R428X,DYRK1A:NM_001396:exon10:c.1309C>T:p.R437X,DYRK1A:NM_101395:exon11:c.1309C>T:p.R437X	0.856:D	-	-	10C108343&10C108345	ASD	25363760
chr21	38868554	38868554	A	-	DYRK1A	frameshift deletion	PTV	DYRK1A:NM_001347723:exon8:c.1119delA:p.K374Nfs*38,DYRK1A:NM_130436:exon8:c.1206delA:p.K403Nfs*38,DYRK1A:NM_130438:exon8:c.1233delA:p.K412Nfs*38,DYRK1A:NM_001347721:exon9:c.1206delA:p.K403Nfs*38,DYRK1A:NM_001347722:exon9:c.1206delA:p.K403Nfs*38,DYRK1A:NM_001396:exon9:c.1233delA:p.K412Nfs*38,DYRK1A:NM_101395:exon10:c.1233delA:p.K412Nfs*38	-	-	-	107	ID	27479843
chr21	38877731	38877731	A	G	DYRK1A	nonsynonymous SNV	Dmis	DYRK1A:NM_001347723:exon9:c.1271A>G:p.Y424C,DYRK1A:NM_130436:exon9:c.1358A>G:p.Y453C,DYRK1A:NM_130438:exon9:c.1385A>G:p.Y462C,DYRK1A:NM_001347721:exon10:c.1358A>G:p.Y453C,DYRK1A:NM_001347722:exon10:c.1358A>G:p.Y453C,DYRK1A:NM_001396:exon10:c.1385A>G:p.Y462C,DYRK1A:NM_101395:exon11:c.1385A>G:p.Y462C	0.930:D	-	-	736	ID	27479843
chr20	62126415	62126415	C	T	EEF1A2	nonsynonymous SNV	Dmis	EEF1A2:NM_001958:exon4:c.364G>A:p.E122K	0.922:D	-	-	2-1339-003	ASD	28263302
chr20	62127325	62127325	C	T	EEF1A2	nonsynonymous SNV	Dmis	EEF1A2:NM_001958:exon3:c.208G>A:p.G70S	0.971:D	-	-	91	ID	23033978
chr20	62127325	62127325	C	T	EEF1A2	nonsynonymous SNV	Dmis	EEF1A2:NM_001958:exon3:c.208G>A:p.G70S	0.971:D	-	-	Fam_149769	EE	26795593
chr20	62127322	62127322	T	G	EEF1A2	nonsynonymous SNV	Dmis	EEF1A2:NM_001958:exon3:c.211A>C:p.I71L	0.840:D	-	-	DDD4K.00406	UDD	28135719
chr20	62122065	62122065	G	A	EEF1A2	nonsynonymous SNV	Dmis	EEF1A2:NM_001958:exon6:c.796C>T:p.R266W	0.946:D	-	-	DDD4K.02997	UDD	28135719
chr20	62127262	62127262	C	T	EEF1A2	nonsynonymous SNV	Dmis	EEF1A2:NM_001958:exon3:c.271G>A:p.D91N	0.770:D	-	-	DDD4K.03115	UDD	28135719
chr20	62124508	62124508	C	G	EEF1A2	nonsynonymous SNV	Dmis	EEF1A2:NM_001958:exon5:c.754G>C:p.D252H	0.934:D	-	-	DDD4K.00592	UDD	28135719
chr20	62126415	62126415	C	T	EEF1A2	nonsynonymous SNV	Dmis	EEF1A2:NM_001958:exon4:c.364G>A:p.E122K	0.922:D	-	-	DDD4K.02609	UDD	28135719
chr20	62126409	62126409	C	T	EEF1A2	nonsynonymous SNV	Dmis	EEF1A2:NM_001958:exon4:c.370G>A:p.E124K	0.890:D	-	-	DDD4K.03239	UDD	28135719
chr20	62127325	62127325	C	T	EEF1A2	nonsynonymous SNV	Dmis	EEF1A2:NM_001958:exon3:c.208G>A:p.G70S	0.971:D	-	-	TrioB	EE	23647072
chr9	140638506	140638506	C	-	EHMT1	frameshift deletion	PTV	EHMT1:NM_001145527:exon6:c.1134delC:p.K379Rfs*37,EHMT1:NM_024757:exon6:c.1134delC:p.K379Rfs*37	-	-	-	DDD4K.01453	UDD	28135719
chr9	140637864	140637864	A	T	EHMT1	stopgain	PTV	EHMT1:NM_001145527:exon5:c.865A>T:p.K289X,EHMT1:NM_024757:exon5:c.865A>T:p.K289X	0.797:D	-	-	DDD4K.03644	UDD	28135719
chr9	140707467	140707470	TTCT	-	EHMT1	frameshift deletion	PTV	EHMT1:NM_024757:exon20:c.2877_2880del:p.S960Gfs*6	-	-	-	DDD4K.01446	UDD	28135719
chr9	140638457	140638457	A	-	EHMT1	frameshift deletion	PTV	EHMT1:NM_001145527:exon6:c.1085delA:p.H362Lfs*54,EHMT1:NM_024757:exon6:c.1085delA:p.H362Lfs*54	-	-	-	DDD4K.02250	UDD	28135719
chr9	140678589	140678589	-	GG	EHMT1	frameshift insertion	PTV	EHMT1:NM_001145527:exon16:c.2414_2415insGG:p.C806delinsAAFGD	-	-	-	DDD4K.01701	UDD	28135719
chr9	140712571	140712571	-	T	EHMT1	frameshift insertion	PTV	EHMT1:NM_024757:exon25:c.3521dupT:p.F1175fs*0	-	-	-	DDD4K.02585	UDD	28135719
chr9	140710450	140710450	G	A	EHMT1	nonsynonymous SNV	Dmis	EHMT1:NM_024757:exon23:c.3310G>A:p.E1104K	0.971:D	0	-	DDD4K.03259	UDD	28135719
chr9	140685343	140685343	C	T	EHMT1	nonsynonymous SNV	Dmis	EHMT1:NM_024757:exon16:c.2426C>T:p.P809L	0.879:D	-	-	DDD4K.00542	UDD	28135719
chr9	140712570	140712570	C	-	EHMT1	frameshift deletion	PTV	EHMT1:NM_024757:exon25:c.3520delC:p.L1174Sfs*57	-	-	-	DDD4K.04233	UDD	28135719
chr9	140622831	140622831	C	T	EHMT1	stopgain	PTV	EHMT1:NM_001145527:exon4:c.673C>T:p.R225X,EHMT1:NM_024757:exon4:c.673C>T:p.R225X	0.546:T	-	-	00325-C	ID	28554332
chr9	140669657	140669657	A	G	EHMT1	nonsynonymous SNV	Dmis	EHMT1:NM_001145527:exon11:c.1744A>G:p.M582V,EHMT1:NM_024757:exon11:c.1744A>G:p.M582V	0.882:D	-	-	1-03859	CHD	28991257
chr9	140695437	140695437	G	A	EHMT1	splicing	PTV	NM_024757:exon18:c.2712+1G>A	0.758:D	-	-	790	ID	27479843
chr9	140710397	140710397	A	G	EHMT1	splicing	PTV	NM_024757:exon23:c.3259-2A>G	0.700:D	-	-	345	ID	27479843
chr12	124107214	124107214	A	C	EIF2B1	nonsynonymous SNV	Dmis	EIF2B1:NM_001414:exon8:c.722T>G:p.L241R	0.968:D	-	-	AU063005	ASD	28263302
chr3	183861920	183861920	T	G	EIF2B5	nonsynonymous SNV	Dmis	EIF2B5:NM_003907:exon14:c.1903T>G:p.Y635D	0.989:D	-	-	ASDFI_1431&ASDFI_1422	ASD	25363760
chr22	41572350	41572350	C	T	EP300	nonsynonymous SNV	Dmis	EP300:NM_001429:exon30:c.4879C>T:p.R1627W	0.982:D	-	-	12693	ASD	25363768
chr22	41573588	41573588	C	-	EP300	frameshift deletion	PTV	EP300:NM_001429:exon31:c.5873delC:p.P1958Rfs*1	-	-	-	DDD4K.01147	UDD	28135719
chr22	41513198	41513201	CTCT	-	EP300	frameshift deletion	PTV	EP300:NM_001429:exon2:c.102_105del:p.S35Yfs*11	-	-	-	DDD4K.01961	UDD	28135719
chr22	41573513	41573522	AGAGAGCAGC	-	EP300	frameshift deletion	PTV	EP300:NM_001429:exon31:c.5798_5807del:p.Q1933Rfs*23	-	-	-	DDD4K.02174	UDD	28135719
chr22	41527451	41527452	CA	-	EP300	frameshift deletion	PTV	EP300:NM_001429:exon6:c.1342_1343del:p.Q448Vfs*8	-	-	-	DDD4K.01513	UDD	28135719
chr22	41543868	41543874	TGGCCCA	-	EP300	frameshift deletion	PTV	EP300:NM_001429:exon12:c.2159_2165del:p.M720Sfs*53	-	-	-	DDD4K.02577	UDD	28135719
chr22	41572254	41572254	T	G	EP300	nonsynonymous SNV	Dmis	EP300:NM_001429:exon30:c.4783T>G:p.F1595V	0.969:D	-	-	DDD4K.02202	UDD	28135719
chr22	41564765	41564765	C	T	EP300	stopgain	PTV	EP300:NM_001429:exon25:c.4066C>T:p.R1356X	0.719:D	-	-	DDD4K.01535	UDD	28135719
chr22	41562602	41562602	G	C	EP300	splicing	PTV	NM_001429:exon23:c.3807-1G>C	0.781:D	-	-	DDD4K.03536	UDD	28135719
chr22	41566523	41566523	A	T	EP300	nonsynonymous SNV	Dmis	EP300:NM_001429:exon27:c.4400A>T:p.Y1467F	0.851:D	-	-	DDD4K.03086	UDD	28135719
chr22	41564867	41564867	C	T	EP300	stopgain	PTV	EP300:NM_001429:exon25:c.4168C>T:p.Q1390X	0.830:D	-	-	DDD4K.04278	UDD	28135719
chr22	41560092	41560092	A	G	EP300	nonsynonymous SNV	Dmis	EP300:NM_001429:exon22:c.3764A>G:p.H1255R	0.965:D	-	-	DDD4K.01874	UDD	28135719
chr22	41572383	41572383	-	C	EP300	frameshift insertion	PTV	EP300:NM_001429:exon30:c.4912dupC:p.H1638Pfs*34	-	-	-	DDD4K.00038	UDD	28135719
chr22	41553171	41553171	A	G	EP300	splicing	PTV	NM_001429:exon18:c.3262-2A>G	0.666:T	-	-	DDD4K.02122	UDD	28135719
chr22	41573296	41573296	C	T	EP300	stopgain	PTV	EP300:NM_001429:exon31:c.5581C>T:p.Q1861X	0.649:T	-	-	DDD4K.04221	UDD	28135719
chr22	41573186	41573186	A	C	EP300	nonsynonymous SNV	Dmis	EP300:NM_001429:exon31:c.5471A>C:p.Q1824P	0.882:D	-	-	DDD4K.02142	UDD	28135719
chr22	41556716	41556716	C	-	EP300	frameshift deletion	PTV	EP300:NM_001429:exon20:c.3661delC:p.Q1221Sfs*5	-	-	-	DDD4K.01349	UDD	28135719
chr22	41564491	41564491	C	-	EP300	frameshift deletion	PTV	EP300:NM_001429:exon24:c.3913delC:p.R1305Vfs*1	-	-	-	1-02464	CHD	28991257
chr22	41564873	41564873	-	T	EP300	splicing	PTV	NM_001429:exon25:c.4172+2->T	-	-	-	DEASD_0130_600&DEASD_0130_500	ASD	25363760
chr22	41536259	41536259	C	T	EP300	stopgain	PTV	EP300:NM_001429:exon9:c.1876C>T:p.R626X	0.576:T	-	-	409	ID	27479843
chr20	34765932	34765932	A	G	EPB41L1	nonsynonymous SNV	Dmis	EPB41L1:NM_001258331:exon4:c.215A>G:p.E72G,EPB41L1:NM_012156:exon4:c.401A>G:p.E134G,EPB41L1:NM_177996:exon4:c.215A>G:p.E72G,EPB41L1:NM_001258329:exon5:c.401A>G:p.E134G,EPB41L1:NM_001258330:exon5:c.308A>G:p.E103G	0.994:D	-	-	5118	ASD	28344757
chr1	220195788	220195788	C	T	EPRS	nonsynonymous SNV	Dmis	EPRS:NM_004446:exon9:c.1016G>A:p.R339Q	0.952:D	4.062e-06	-	12247	ASD	25363768
chr5	65290668	65290668	A	T	ERBIN	nonsynonymous SNV	Dmis	ERBIN:NM_001006600:exon4:c.283A>T:p.R95W,ERBIN:NM_001253697:exon4:c.283A>T:p.R95W,ERBIN:NM_001253698:exon4:c.283A>T:p.R95W,ERBIN:NM_001253699:exon4:c.283A>T:p.R95W,ERBIN:NM_001253701:exon4:c.283A>T:p.R95W,ERBIN:NM_018695:exon4:c.283A>T:p.R95W	0.923:D	-	-	DDD4K.02300	UDD	28135719
chr5	65338903	65338903	A	T	ERBIN	splicing	PTV	NM_001253697:exon16:c.1307-2A>T;NM_018695:exon16:c.1307-2A>T;NM_001253701:exon16:c.1307-2A>T;NM_001253699:exon16:c.1307-2A>T;NM_001253698:exon16:c.1307-2A>T;NM_001006600:exon16:c.1307-2A>T	0.642:T	-	-	NDAR_INVYV556RH7_wes1&NDAR_INVLH815DVR_wes1	ASD	25363760
chr8	37609163	37609163	G	C	ERLIN2	nonsynonymous SNV	Dmis	ERLIN2:NM_007175:exon10:c.669G>C:p.Q223H	0.800:D	-	-	GT04006532	CHD	28991257
chr11	124626163	124626163	-	AGCG	ESAM	frameshift insertion	PTV	ESAM:NM_138961:exon4:c.546_547insCGCT:p.V183Rfs*47	-	-	-	trio_042	SCZ	23042115
chr19	44015690	44015690	T	C	ETHE1	nonsynonymous SNV	Dmis	ETHE1:NM_001320869:exon2:c.110A>G:p.H37R,ETHE1:NM_001320868:exon3:c.35A>G:p.H12R,ETHE1:NM_001320867:exon4:c.371A>G:p.H124R,ETHE1:NM_014297:exon4:c.404A>G:p.H135R	0.998:D	-	-	10C117847&10C117849	ASD	25363760
chr9	37780722	37780722	G	T	EXOSC3	nonsynonymous SNV	Dmis	EXOSC3:NM_016042:exon4:c.782C>A:p.T261K	0.800:D	4.063e-06	-	DDD4K.00610	UDD	28135719
chr16	74760124	74760124	T	C	FA2H	synonymous SNV;potential splicing	PTV	FA2H:NM_024306:exon4:c.612A>G:p.T204T	-	-	-	1-01384	CHD	28991257
chr10	123260357	123260357	G	A	FGFR2	nonsynonymous SNV	Dmis	FGFR2:NM_001144914:exon8:c.1208C>T:p.A403V,FGFR2:NM_001144916:exon8:c.1199C>T:p.A400V,FGFR2:NM_001144917:exon9:c.1196C>T:p.A399V,FGFR2:NM_001144918:exon9:c.1193C>T:p.A398V,FGFR2:NM_023029:exon9:c.1277C>T:p.A426V,FGFR2:NM_001144913:exon10:c.1547C>T:p.A516V,FGFR2:NM_001144915:exon10:c.1277C>T:p.A426V,FGFR2:NM_001144919:exon10:c.1280C>T:p.A427V,FGFR2:NM_001320654:exon10:c.860C>T:p.A287V,FGFR2:NM_000…	0.952:D	-	-	DDD4K.00747	UDD	28135719
chr10	123298200	123298200	C	T	FGFR2	nonsynonymous SNV	Dmis	FGFR2:NM_001144916:exon3:c.309G>A:p.M103I,FGFR2:NM_001144918:exon4:c.309G>A:p.M103I,FGFR2:NM_023029:exon4:c.387G>A:p.M129I,FGFR2:NM_001144913:exon5:c.654G>A:p.M218I,FGFR2:NM_001144914:exon5:c.654G>A:p.M218I,FGFR2:NM_001144915:exon5:c.387G>A:p.M129I,FGFR2:NM_001144919:exon5:c.387G>A:p.M129I,FGFR2:NM_000141:exon6:c.654G>A:p.M218I,FGFR2:NM_001144917:exon6:c.654G>A:p.M218I,FGFR2:NM_001320658:exon6:c.…	0.872:D	-	-	1-05705	CHD	28991257
chrX	147010283	147010283	T	C	FMR1	nonsynonymous SNV	Dmis	FMR1:NM_001185075:exon5:c.377T>C:p.F126S,FMR1:NM_001185076:exon5:c.377T>C:p.F126S,FMR1:NM_001185081:exon5:c.377T>C:p.F126S,FMR1:NM_001185082:exon5:c.377T>C:p.F126S,FMR1:NM_002024:exon5:c.377T>C:p.F126S	0.957:D	-	-	DDD4K.04238	UDD	28135719
chr14	29237255	29237255	T	G	FOXG1	nonsynonymous SNV	Dmis	FOXG1:NM_005249:exon1:c.770T>G:p.L257R	0.991:D	-	-	7-0008-003	ASD	28263302
chr14	29236991	29236991	G	-	FOXG1	frameshift deletion	PTV	FOXG1:NM_005249:exon1:c.506delG:p.G169Afs*22	-	-	-	893.339	ID	25356899
chr14	29237046	29237046	C	A	FOXG1	nonsynonymous SNV	Dmis	FOXG1:NM_005249:exon1:c.561C>A:p.N187K	0.745:D	-	-	Fam_76674	EE	26795593
chr14	29237046	29237046	C	G	FOXG1	nonsynonymous SNV	Dmis	FOXG1:NM_005249:exon1:c.561C>G:p.N187K	0.745:D	-	-	Fam_192240	EE	26795593
chr14	29237506	29237506	-	T	FOXG1	frameshift insertion	PTV	FOXG1:NM_005249:exon1:c.1021dupT:p.Y341Lfs*113	-	-	-	DDD4K.03234	UDD	28135719
chr14	29237130	29237130	C	A	FOXG1	nonsynonymous SNV	Dmis	FOXG1:NM_005249:exon1:c.645C>A:p.F215L	0.993:D	-	-	DDD4K.03147	UDD	28135719
chr14	29237673	29237673	C	A	FOXG1	stopgain	PTV	FOXG1:NM_005249:exon1:c.1188C>A:p.C396X	0.590:T	-	-	DDD4K.02294	UDD	28135719
chr14	29237046	29237046	C	G	FOXG1	nonsynonymous SNV	Dmis	FOXG1:NM_005249:exon1:c.561C>G:p.N187K	0.745:D	-	-	DDD4K.01482	UDD	28135719
chr14	29237109	29237109	C	A	FOXG1	stopgain	PTV	FOXG1:NM_005249:exon1:c.624C>A:p.Y208X	0.480:T	-	-	DDD4K.02385	UDD	28135719
chr14	29237306	29237306	G	A	FOXG1	nonsynonymous SNV	Dmis	FOXG1:NM_005249:exon1:c.821G>A:p.R274Q	0.863:D	-	-	00181-C	ID	28554332
chr14	29237038	29237038	A	T	FOXG1	nonsynonymous SNV	Dmis	FOXG1:NM_005249:exon1:c.553A>T:p.S185C	0.959:D	-	-	00329-C	ID	28554332
chr14	29236945	29236945	G	-	FOXG1	frameshift deletion	PTV	FOXG1:NM_005249:exon1:c.460delG:p.E154Rfs*37	-	-	-	00267-C	ID	28554332
chr14	29237624	29237624	C	T	FOXG1	nonsynonymous SNV	Dmis	FOXG1:NM_005249:exon1:c.1139C>T:p.T380M	0.751:D	-	-	AU161C&AU161B	ASD	25363760
chr14	29237130	29237130	C	G	FOXG1	nonsynonymous SNV	Dmis	FOXG1:NM_005249:exon1:c.645C>G:p.F215L	0.993:D	-	-	616	ID	27479843
chr14	29237215	29237215	C	T	FOXG1	nonsynonymous SNV	Dmis	FOXG1:NM_005249:exon1:c.730C>T:p.R244C	0.972:D	-	-	348	ID	27479843
chr3	71021817	71021817	C	T	FOXP1	nonsynonymous SNV	Dmis	FOXP1:NM_001244813:exon12:c.1241G>A:p.R414H,FOXP1:NM_001349344:exon12:c.1238G>A:p.R413H,FOXP1:NM_001244812:exon13:c.1313G>A:p.R438H,FOXP1:NM_001244815:exon13:c.1547G>A:p.R516H,FOXP1:NM_001349337:exon13:c.1544G>A:p.R515H,FOXP1:NM_001349342:exon13:c.1241G>A:p.R414H,FOXP1:NM_001349343:exon13:c.1238G>A:p.R413H,FOXP1:NM_001244814:exon14:c.1541G>A:p.R514H,FOXP1:NM_001244816:exon17:c.1541G>A:p.R514H,FOX…	0.999:D	-	-	G01-GEA-36-HI	ASD	28714951
chr3	71026115	71026115	G	A	FOXP1	stopgain	PTV	FOXP1:NM_001244813:exon11:c.1207C>T:p.R403X,FOXP1:NM_001349344:exon11:c.1204C>T:p.R402X,FOXP1:NM_001244812:exon12:c.1279C>T:p.R427X,FOXP1:NM_001244815:exon12:c.1513C>T:p.R505X,FOXP1:NM_001349337:exon12:c.1510C>T:p.R504X,FOXP1:NM_001349342:exon12:c.1207C>T:p.R403X,FOXP1:NM_001349343:exon12:c.1204C>T:p.R402X,FOXP1:NM_001244814:exon13:c.1507C>T:p.R503X,FOXP1:NM_001244816:exon16:c.1507C>T:p.R503X,FOX…	0.787:D	-	-	11403	ASD	25363768
chr3	71050171	71050171	-	T	FOXP1	frameshift insertion	PTV	FOXP1:NM_001244813:exon7:c.714dupA:p.A239Sfs*3,FOXP1:NM_001349344:exon7:c.711dupA:p.A238Sfs*3,FOXP1:NM_001244812:exon8:c.786dupA:p.A263Sfs*3,FOXP1:NM_001244815:exon8:c.1020dupA:p.A341Sfs*3,FOXP1:NM_001349337:exon8:c.1017dupA:p.A340Sfs*3,FOXP1:NM_001349342:exon8:c.714dupA:p.A239Sfs*3,FOXP1:NM_001349343:exon8:c.711dupA:p.A238Sfs*3,FOXP1:NM_001244814:exon9:c.1014dupA:p.A339Sfs*3,FOXP1:NM_001244816:e…	-	-	-	12817	ASD	25363768
chr3	71037144	71037144	C	T	FOXP1	splicing	PTV	NM_001244813:exon8:c.846+1G>A;NM_001244814:exon10:c.1146+1G>A;NM_001244815:exon9:c.1152+1G>A;NM_001244810:exon14:c.1146+1G>A;NM_001244816:exon13:c.1146+1G>A;NM_001244812:exon9:c.918+1G>A;NM_001244808:exon14:c.1146+1G>A;NM_032682:exon14:c.1146+1G>A;NM_001349344:exon8:c.843+1G>A;NM_001349342:exon9:c.846+1G>A;NM_001349343:exon9:c.843+1G>A;NM_001349338:exon14:c.1146+1G>A;NM_001349339:exon14:c.1146+1G…	0.750:D	-	-	DDD4K.01276	UDD	28135719
chr3	71026164	71026164	-	TGTT	FOXP1	frameshift insertion	PTV	FOXP1:NM_001244813:exon11:c.1157_1158insAACA:p.L388Nfs*3,FOXP1:NM_001349344:exon11:c.1154_1155insAACA:p.L387Nfs*3,FOXP1:NM_001244812:exon12:c.1229_1230insAACA:p.L412Nfs*3,FOXP1:NM_001244815:exon12:c.1463_1464insAACA:p.L490Nfs*3,FOXP1:NM_001349337:exon12:c.1460_1461insAACA:p.L489Nfs*3,FOXP1:NM_001349342:exon12:c.1157_1158insAACA:p.L388Nfs*3,FOXP1:NM_001349343:exon12:c.1154_1155insAACA:p.L387Nfs*3,…	-	-	-	DDD4K.02278	UDD	28135719
chr3	71026825	71026825	G	A	FOXP1	nonsynonymous SNV	Dmis	FOXP1:NM_001244813:exon10:c.1097C>T:p.P366L,FOXP1:NM_001349344:exon10:c.1094C>T:p.P365L,FOXP1:NM_001244812:exon11:c.1169C>T:p.P390L,FOXP1:NM_001244815:exon11:c.1403C>T:p.P468L,FOXP1:NM_001349337:exon11:c.1400C>T:p.P467L,FOXP1:NM_001349342:exon11:c.1097C>T:p.P366L,FOXP1:NM_001349343:exon11:c.1094C>T:p.P365L,FOXP1:NM_001244814:exon12:c.1397C>T:p.P466L,FOXP1:NM_001244816:exon15:c.1397C>T:p.P466L,FOX…	0.976:D	-	-	DDD4K.02046	UDD	28135719
chr3	71021785	71021785	G	A	FOXP1	stopgain	PTV	FOXP1:NM_001244813:exon12:c.1273C>T:p.R425X,FOXP1:NM_001349344:exon12:c.1270C>T:p.R424X,FOXP1:NM_001244812:exon13:c.1345C>T:p.R449X,FOXP1:NM_001244815:exon13:c.1579C>T:p.R527X,FOXP1:NM_001349337:exon13:c.1576C>T:p.R526X,FOXP1:NM_001349342:exon13:c.1273C>T:p.R425X,FOXP1:NM_001349343:exon13:c.1270C>T:p.R424X,FOXP1:NM_001244814:exon14:c.1573C>T:p.R525X,FOXP1:NM_001244816:exon17:c.1573C>T:p.R525X,FOX…	0.850:D	-	-	DDD4K.01401	UDD	28135719
chr3	71026125	71026125	A	T	FOXP1	nonsynonymous SNV	Dmis	FOXP1:NM_001244813:exon11:c.1197T>A:p.F399L,FOXP1:NM_001349344:exon11:c.1194T>A:p.F398L,FOXP1:NM_001244812:exon12:c.1269T>A:p.F423L,FOXP1:NM_001244815:exon12:c.1503T>A:p.F501L,FOXP1:NM_001349337:exon12:c.1500T>A:p.F500L,FOXP1:NM_001349342:exon12:c.1197T>A:p.F399L,FOXP1:NM_001349343:exon12:c.1194T>A:p.F398L,FOXP1:NM_001244814:exon13:c.1497T>A:p.F499L,FOXP1:NM_001244816:exon16:c.1497T>A:p.F499L,FOX…	0.992:D	-	-	DDD4K.01295	UDD	28135719
chr3	71064792	71064792	-	C	FOXP1	frameshift insertion	PTV	FOXP1:NM_001244813:exon6:c.582dupG:p.E195Gfs*4,FOXP1:NM_001349344:exon6:c.579dupG:p.E194Gfs*4,FOXP1:NM_001244812:exon7:c.654dupG:p.E219Gfs*4,FOXP1:NM_001244815:exon7:c.888dupG:p.E297Gfs*4,FOXP1:NM_001349337:exon7:c.885dupG:p.E296Gfs*4,FOXP1:NM_001349342:exon7:c.582dupG:p.E195Gfs*4,FOXP1:NM_001349343:exon7:c.579dupG:p.E194Gfs*4,FOXP1:NM_001244814:exon8:c.882dupG:p.E295Gfs*4,FOXP1:NM_001244816:exon…	-	-	-	DDD4K.00393	UDD	28135719
chr3	71064699	71064699	C	G	FOXP1	splicing	PTV	NM_001244813:exon6:c.674+1G>C;NM_001244814:exon8:c.974+1G>C;NM_001244815:exon7:c.980+1G>C;NM_001244810:exon12:c.974+1G>C;NM_001244816:exon11:c.974+1G>C;NM_001244812:exon7:c.746+1G>C;NM_001244808:exon12:c.974+1G>C;NM_032682:exon12:c.974+1G>C;NM_001349344:exon6:c.671+1G>C;NM_001349342:exon7:c.674+1G>C;NM_001349343:exon7:c.671+1G>C;NM_001349338:exon12:c.974+1G>C;NM_001349339:exon12:c.974+1G>C;NM_001…	0.763:D	-	-	DDD4K.00875	UDD	28135719
chr3	71064728	71064728	-	A	FOXP1	frameshift insertion	PTV	FOXP1:NM_001244813:exon6:c.645_646insT:p.V216Cfs*14,FOXP1:NM_001349344:exon6:c.642_643insT:p.V215Cfs*14,FOXP1:NM_001244812:exon7:c.717_718insT:p.V240Cfs*14,FOXP1:NM_001244815:exon7:c.951_952insT:p.V318Cfs*14,FOXP1:NM_001349337:exon7:c.948_949insT:p.V317Cfs*14,FOXP1:NM_001349342:exon7:c.645_646insT:p.V216Cfs*14,FOXP1:NM_001349343:exon7:c.642_643insT:p.V215Cfs*14,FOXP1:NM_001244814:exon8:c.945_946i…	-	-	-	DDD4K.01800	UDD	28135719
chr3	71026856	71026856	G	A	FOXP1	stopgain	PTV	FOXP1:NM_001244813:exon10:c.1066C>T:p.Q356X,FOXP1:NM_001349344:exon10:c.1063C>T:p.Q355X,FOXP1:NM_001244812:exon11:c.1138C>T:p.Q380X,FOXP1:NM_001244815:exon11:c.1372C>T:p.Q458X,FOXP1:NM_001349337:exon11:c.1369C>T:p.Q457X,FOXP1:NM_001349342:exon11:c.1066C>T:p.Q356X,FOXP1:NM_001349343:exon11:c.1063C>T:p.Q355X,FOXP1:NM_001244814:exon12:c.1366C>T:p.Q456X,FOXP1:NM_001244816:exon15:c.1366C>T:p.Q456X,FOX…	0.513:T	-	-	DDD4K.03389	UDD	28135719
chr3	71021763	71021763	G	T	FOXP1	nonsynonymous SNV	Dmis	FOXP1:NM_001244813:exon12:c.1295C>A:p.A432E,FOXP1:NM_001349344:exon12:c.1292C>A:p.A431E,FOXP1:NM_001244812:exon13:c.1367C>A:p.A456E,FOXP1:NM_001244815:exon13:c.1601C>A:p.A534E,FOXP1:NM_001349337:exon13:c.1598C>A:p.A533E,FOXP1:NM_001349342:exon13:c.1295C>A:p.A432E,FOXP1:NM_001349343:exon13:c.1292C>A:p.A431E,FOXP1:NM_001244814:exon14:c.1595C>A:p.A532E,FOXP1:NM_001244816:exon17:c.1595C>A:p.A532E,FOX…	0.984:D	-	-	DDD4K.00248	UDD	28135719
chr3	71026816	71026816	G	A	FOXP1	nonsynonymous SNV	Dmis	FOXP1:NM_001244813:exon10:c.1106C>T:p.T369I,FOXP1:NM_001349344:exon10:c.1103C>T:p.T368I,FOXP1:NM_001244812:exon11:c.1178C>T:p.T393I,FOXP1:NM_001244815:exon11:c.1412C>T:p.T471I,FOXP1:NM_001349337:exon11:c.1409C>T:p.T470I,FOXP1:NM_001349342:exon11:c.1106C>T:p.T369I,FOXP1:NM_001349343:exon11:c.1103C>T:p.T368I,FOXP1:NM_001244814:exon12:c.1406C>T:p.T469I,FOXP1:NM_001244816:exon15:c.1406C>T:p.T469I,FOX…	0.982:D	-	-	DDD4K.01981	UDD	28135719
chr3	71026871	71026871	C	T	FOXP1	nonsynonymous SNV;potential splicing	PTV	FOXP1:NM_001244813:exon10:c.1051G>A:p.D351N,FOXP1:NM_001349344:exon10:c.1048G>A:p.D350N,FOXP1:NM_001244812:exon11:c.1123G>A:p.D375N,FOXP1:NM_001244815:exon11:c.1357G>A:p.D453N,FOXP1:NM_001349337:exon11:c.1354G>A:p.D452N,FOXP1:NM_001349342:exon11:c.1051G>A:p.D351N,FOXP1:NM_001349343:exon11:c.1048G>A:p.D350N,FOXP1:NM_001244814:exon12:c.1351G>A:p.D451N,FOXP1:NM_001244816:exon15:c.1351G>A:p.D451N,FOX…	0.429:T	-	-	DDD4K.00079	UDD	28135719
chr3	71027145	71027145	-	GACTT	FOXP1	frameshift insertion	PTV	FOXP1:NM_001244813:exon9:c.881_882insAAGTC:p.A295Sfs*21,FOXP1:NM_001349344:exon9:c.878_879insAAGTC:p.A294Sfs*21,FOXP1:NM_001244812:exon10:c.953_954insAAGTC:p.A319Sfs*21,FOXP1:NM_001244815:exon10:c.1187_1188insAAGTC:p.A397Sfs*21,FOXP1:NM_001349337:exon10:c.1184_1185insAAGTC:p.A396Sfs*21,FOXP1:NM_001349342:exon10:c.881_882insAAGTC:p.A295Sfs*21,FOXP1:NM_001349343:exon10:c.878_879insAAGTC:p.A294Sfs*2…	-	-	-	3800	ASD	28344757
chr3	71021818	71021818	G	A	FOXP1	nonsynonymous SNV	Dmis	FOXP1:NM_001244813:exon12:c.1240C>T:p.R414C,FOXP1:NM_001349344:exon12:c.1237C>T:p.R413C,FOXP1:NM_001244812:exon13:c.1312C>T:p.R438C,FOXP1:NM_001244815:exon13:c.1546C>T:p.R516C,FOXP1:NM_001349337:exon13:c.1543C>T:p.R515C,FOXP1:NM_001349342:exon13:c.1240C>T:p.R414C,FOXP1:NM_001349343:exon13:c.1237C>T:p.R413C,FOXP1:NM_001244814:exon14:c.1540C>T:p.R514C,FOXP1:NM_001244816:exon17:c.1540C>T:p.R514C,FOX…	0.995:D	-	-	321	ID	27479843
chr3	71027010	71027010	G	C	FOXP1	stopgain	PTV	FOXP1:NM_001244813:exon9:c.1017C>G:p.Y339X,FOXP1:NM_001349344:exon9:c.1014C>G:p.Y338X,FOXP1:NM_001244812:exon10:c.1089C>G:p.Y363X,FOXP1:NM_001244815:exon10:c.1323C>G:p.Y441X,FOXP1:NM_001349337:exon10:c.1320C>G:p.Y440X,FOXP1:NM_001349342:exon10:c.1017C>G:p.Y339X,FOXP1:NM_001349343:exon10:c.1014C>G:p.Y338X,FOXP1:NM_001244814:exon11:c.1317C>G:p.Y439X,FOXP1:NM_001244816:exon14:c.1317C>G:p.Y439X,FOXP1…	0.459:T	-	-	454	ID	27479843
chr9	101133817	101133817	C	T	GABBR2	nonsynonymous SNV	Dmis	GABBR2:NM_005458:exon12:c.1699G>A:p.A567T	0.865:D	-	-	JASD_Fam0072	ASD	29346770
chr9	101068518	101068518	A	T	GABBR2	nonsynonymous SNV	Dmis	GABBR2:NM_005458:exon15:c.2114T>A:p.I705N	0.941:D	-	-	NLES10	EE	25262651
chr9	101068548	101068548	C	A	GABBR2	nonsynonymous SNV	Dmis	GABBR2:NM_005458:exon15:c.2084G>T:p.S695I	0.998:D	-	-	NLES8	EE	25262651
chr9	101068555	101068555	C	A	GABBR2	nonsynonymous SNV	Dmis	GABBR2:NM_005458:exon15:c.2077G>T:p.G693W	0.985:D	-	-	HSJ0048	EE	29100083
chr9	101133817	101133817	C	T	GABBR2	nonsynonymous SNV	Dmis	GABBR2:NM_005458:exon12:c.1699G>A:p.A567T	0.865:D	-	-	DDD4K.00923	UDD	28135719
chr9	101133817	101133817	C	T	GABBR2	nonsynonymous SNV	Dmis	GABBR2:NM_005458:exon12:c.1699G>A:p.A567T	0.865:D	-	-	DDD4K.03084	UDD	28135719
chr5	161322690	161322690	C	T	GABRA1	nonsynonymous SNV	Dmis	GABRA1:NM_001127648:exon8:c.875C>T:p.T292I,GABRA1:NM_001127644:exon9:c.875C>T:p.T292I,GABRA1:NM_001127645:exon9:c.875C>T:p.T292I,GABRA1:NM_000806:exon10:c.875C>T:p.T292I,GABRA1:NM_001127643:exon10:c.875C>T:p.T292I	0.995:D	-	-	ar	EE	23934111
chr5	161292765	161292765	A	C	GABRA1	nonsynonymous SNV	Dmis	GABRA1:NM_001127648:exon3:c.226A>C:p.S76R,GABRA1:NM_001127644:exon4:c.226A>C:p.S76R,GABRA1:NM_001127645:exon4:c.226A>C:p.S76R,GABRA1:NM_000806:exon5:c.226A>C:p.S76R,GABRA1:NM_001127643:exon5:c.226A>C:p.S76R	0.849:D	-	-	DRA22	EE	29942082
chr5	161324370	161324370	A	G	GABRA1	nonsynonymous SNV	Dmis	GABRA1:NM_001127648:exon9:c.1313A>G:p.Y438C,GABRA1:NM_001127644:exon10:c.1313A>G:p.Y438C,GABRA1:NM_001127645:exon10:c.1313A>G:p.Y438C,GABRA1:NM_000806:exon11:c.1313A>G:p.Y438C,GABRA1:NM_001127643:exon11:c.1313A>G:p.Y438C	0.996:D	-	-	14046	ASD	25363768
chr5	161322692	161322692	A	C	GABRA1	nonsynonymous SNV	Dmis	GABRA1:NM_001127648:exon8:c.877A>C:p.M293L,GABRA1:NM_001127644:exon9:c.877A>C:p.M293L,GABRA1:NM_001127645:exon9:c.877A>C:p.M293L,GABRA1:NM_000806:exon10:c.877A>C:p.M293L,GABRA1:NM_001127643:exon10:c.877A>C:p.M293L	0.942:D	-	-	DDD4K.00705	UDD	28135719
chr15	26806254	26806254	T	C	GABRB3	nonsynonymous SNV	Dmis	GABRB3:NM_001191320:exon6:c.650A>G:p.Y217C,GABRB3:NM_001191321:exon6:c.692A>G:p.Y231C,GABRB3:NM_000814:exon8:c.905A>G:p.Y302C,GABRB3:NM_021912:exon8:c.905A>G:p.Y302C,GABRB3:NM_001278631:exon9:c.650A>G:p.Y217C	0.829:D	-	-	gs	EE	23934111
chr15	26828484	26828484	T	C	GABRB3	nonsynonymous SNV	Dmis	GABRB3:NM_001191320:exon3:c.284A>G:p.E95G,GABRB3:NM_001191321:exon3:c.326A>G:p.E109G,GABRB3:NM_000814:exon5:c.539A>G:p.E180G,GABRB3:NM_021912:exon5:c.539A>G:p.E180G,GABRB3:NM_001278631:exon6:c.284A>G:p.E95G	0.830:D	-	-	jr	EE	23934111
chr15	26828534	26828534	C	T	GABRB3	nonsynonymous SNV	Dmis	GABRB3:NM_001191320:exon3:c.234G>A:p.M78I,GABRB3:NM_001191321:exon3:c.276G>A:p.M92I,GABRB3:NM_000814:exon5:c.489G>A:p.M163I,GABRB3:NM_021912:exon5:c.489G>A:p.M163I,GABRB3:NM_001278631:exon6:c.234G>A:p.M78I	0.843:D	-	-	12573	ASD	25363768
chr15	26806242	26806242	A	G	GABRB3	nonsynonymous SNV	Dmis	GABRB3:NM_001191320:exon6:c.662T>C:p.I221T,GABRB3:NM_001191321:exon6:c.704T>C:p.I235T,GABRB3:NM_000814:exon8:c.917T>C:p.I306T,GABRB3:NM_021912:exon8:c.917T>C:p.I306T,GABRB3:NM_001278631:exon9:c.662T>C:p.I221T	0.865:D	-	-	DDD4K.01140	UDD	28135719
chr15	26866542	26866542	T	C	GABRB3	nonsynonymous SNV	Dmis	GABRB3:NM_001191320:exon2:c.125A>G:p.K42R,GABRB3:NM_001191321:exon2:c.167A>G:p.K56R,GABRB3:NM_000814:exon4:c.380A>G:p.K127R,GABRB3:NM_021912:exon4:c.380A>G:p.K127R,GABRB3:NM_001278631:exon5:c.125A>G:p.K42R	0.765:D	-	-	DDD4K.01316	UDD	28135719
chr15	26793068	26793068	A	-	GABRB3	frameshift deletion	PTV	GABRB3:NM_001191320:exon7:c.1039delT:p.S347Lfs*10,GABRB3:NM_001191321:exon7:c.1081delT:p.S361Lfs*10,GABRB3:NM_000814:exon9:c.1294delT:p.S432Lfs*10,GABRB3:NM_021912:exon9:c.1294delT:p.S432Lfs*10,GABRB3:NM_001278631:exon10:c.1039delT:p.S347Lfs*10	-	-	-	DEASD_0083_600&DEASD_0083_500	ASD	25363760
chr15	26792950	26792950	T	C	GABRB3	nonsynonymous SNV	Dmis	GABRB3:NM_001191320:exon7:c.1157A>G:p.Y386C,GABRB3:NM_001191321:exon7:c.1199A>G:p.Y400C,GABRB3:NM_000814:exon9:c.1412A>G:p.Y471C,GABRB3:NM_021912:exon9:c.1412A>G:p.Y471C,GABRB3:NM_001278631:exon10:c.1157A>G:p.Y386C	0.853:D	-	-	115	ID	27479843
chr1	1956488	1956488	T	A	GABRD	nonsynonymous SNV	Dmis	GABRD:NM_000815:exon2:c.176T>A:p.I59N	0.813:D	-	-	2-1592-003	ASD	28263302
chr5	161522536	161522536	A	C	GABRG2	nonsynonymous SNV	Dmis	GABRG2:NM_000816:exon3:c.295A>C:p.N99H,GABRG2:NM_198903:exon3:c.295A>C:p.N99H,GABRG2:NM_198904:exon3:c.295A>C:p.N99H	0.767:D	-	-	NA	ASD	22914163
chr5	161576159	161576159	G	A	GABRG2	nonsynonymous SNV	Dmis	GABRG2:NM_000816:exon8:c.968G>A:p.R323Q,GABRG2:NM_198904:exon8:c.968G>A:p.R323Q,GABRG2:NM_198903:exon9:c.1088G>A:p.R363Q	0.930:D	0	-	HSJ0563	EE	29100083
chr5	161569244	161569244	C	T	GABRG2	nonsynonymous SNV	Dmis	GABRG2:NM_000816:exon7:c.844C>T:p.P282S,GABRG2:NM_198904:exon7:c.844C>T:p.P282S,GABRG2:NM_198903:exon8:c.964C>T:p.P322S	0.989:D	-	-	DDD4K.02037	UDD	28135719
chr5	161576159	161576159	G	A	GABRG2	nonsynonymous SNV	Dmis	GABRG2:NM_000816:exon8:c.968G>A:p.R323Q,GABRG2:NM_198904:exon8:c.968G>A:p.R323Q,GABRG2:NM_198903:exon9:c.1088G>A:p.R363Q	0.930:D	0	-	AU201C&AU201B	ASD	25363760
chr11	11314690	11314690	G	-	GALNT18	frameshift deletion	PTV	GALNT18:NM_198516:exon10:c.1563delC:p.T522Pfs*29	-	-	-	13548	ASD	25363768
chr11	11314680	11314687	CATCCACG	-	GALNT18	frameshift deletion	PTV	GALNT18:NM_198516:exon10:c.1566_1573del:p.V523fs*0	-	-	-	13548	ASD	30545852
chr11	11394085	11394085	C	T	GALNT18	nonsynonymous SNV	Dmis	GALNT18:NM_198516:exon6:c.1069G>A:p.E357K	0.987:D	4.073e-06	-	AU051C&AU051B	ASD	25363760
chr1	153785737	153785737	G	A	GATAD2B	stopgain	PTV	GATAD2B:NM_020699:exon8:c.1408C>T:p.Q470X	0.851:D	-	-	69	ID	23033978
chr1	153785930	153785930	T	C	GATAD2B	splicing	PTV	NM_020699:exon8:c.1217-2A>G	0.656:T	-	-	1907.67	ID	25356899
chr1	153784497	153784497	C	T	GATAD2B	splicing	PTV	NM_020699:exon9:c.1530+1G>A	0.763:D	-	-	DDD4K.02221	UDD	28135719
chr1	153789979	153789979	G	-	GATAD2B	frameshift deletion	PTV	GATAD2B:NM_020699:exon6:c.769delC:p.P257Hfs*3	-	-	-	DDD4K.01637	UDD	28135719
chr1	153800509	153800509	-	T	GATAD2B	frameshift insertion	PTV	GATAD2B:NM_020699:exon2:c.314_315insA:p.D106Gfs*4	-	-	-	DDD4K.03553	UDD	28135719
chr1	153789060	153789060	G	C	GATAD2B	stopgain	PTV	GATAD2B:NM_020699:exon7:c.905C>G:p.S302X	0.753:D	-	-	DDD4K.00760	UDD	28135719
chr1	153788748	153788748	C	T	GATAD2B	splicing	PTV	NM_020699:exon7:c.1216+1G>A	0.724:D	-	-	DDD4K.03103	UDD	28135719
chr1	153785724	153785724	A	T	GATAD2B	splicing	PTV	NM_020699:exon8:c.1419+2T>A	0.666:T	-	-	DDD4K.03425	UDD	28135719
chr1	153792201	153792201	G	A	GATAD2B	stopgain	PTV	GATAD2B:NM_020699:exon3:c.346C>T:p.R116X	0.559:T	-	-	DDD4K.00840	UDD	28135719
chr1	153800488	153800488	C	T	GATAD2B	splicing	PTV	NM_020699:exon2:c.335+1G>A	0.649:T	-	-	743	ID	27479843
chr1	153791302	153791302	G	A	GATAD2B	stopgain	PTV	GATAD2B:NM_020699:exon4:c.562C>T:p.Q188X	0.876:D	-	-	620	ID	27479843
chr9	35739732	35739732	G	T	GBA2	nonsynonymous SNV	Dmis	GBA2:NM_001330660:exon9:c.1475C>A:p.T492K,GBA2:NM_020944:exon9:c.1475C>A:p.T492K	0.924:D	-	-	194	ID	27479843
chrX	153669445	153669445	T	G	GDI1	nonsynonymous SNV	Dmis	GDI1:NM_001493:exon7:c.722T>G:p.L241W	0.983:D	-	-	12879	ASD	25363768
chr7	100282217	100282217	-	CATCT	GIGYF1	frameshift insertion	PTV	GIGYF1:NM_022574:exon13:c.1484_1485insAGATG:p.M495Ifs*17	-	-	-	14530	ASD	25363768
chr7	100283003	100283019	CCCCATCCCCGTTTGTC	-	GIGYF1	frameshift deletion	PTV	GIGYF1:NM_022574:exon10:c.1140_1156del:p.T381Rfs*12	-	-	-	11232	ASD	25363768
chr7	100285169	100285169	A	-	GIGYF1	frameshift deletion	PTV	GIGYF1:NM_022574:exon4:c.332delT:p.L111Rfs*233	-	3.319e-05	6.471e-05	14114	ASD	30545852
chr7	100284392	100284392	G	A	GIGYF1	nonsynonymous SNV	Dmis	GIGYF1:NM_022574:exon7:c.574C>T:p.R192C	0.898:D	4.108e-06	-	1-07738	CHD	28991257
chr2	233675982	233675982	C	T	GIGYF2	stopgain	PTV	GIGYF2:NM_001103148:exon16:c.1909C>T:p.Q637X,GIGYF2:NM_001103146:exon17:c.1927C>T:p.Q643X,GIGYF2:NM_001103147:exon19:c.1990C>T:p.Q664X,GIGYF2:NM_015575:exon19:c.1927C>T:p.Q643X	0.710:D	-	-	14533	ASD	25363768
chr2	233712061	233712061	C	G	GIGYF2	nonsynonymous SNV	Dmis	GIGYF2:NM_001103148:exon26:c.3446C>G:p.P1149R,GIGYF2:NM_001103146:exon27:c.3464C>G:p.P1155R,GIGYF2:NM_001103147:exon29:c.3527C>G:p.P1176R,GIGYF2:NM_015575:exon29:c.3464C>G:p.P1155R	0.969:D	-	-	13611	ASD	30545852
chrX	14548195	14548195	G	C	GLRA2	nonsynonymous SNV	Dmis	GLRA2:NM_001118886:exon1:c.16G>C:p.V6L,GLRA2:NM_002063:exon1:c.16G>C:p.V6L,GLRA2:NM_001118885:exon2:c.16G>C:p.V6L	0.733:D	-	-	12724	ASD	25363768
chrX	14599441	14599441	A	G	GLRA2	nonsynonymous SNV	Dmis	GLRA2:NM_001118886:exon4:c.407A>G:p.N136S,GLRA2:NM_002063:exon4:c.407A>G:p.N136S,GLRA2:NM_001118885:exon5:c.407A>G:p.N136S,GLRA2:NM_001171942:exon6:c.140A>G:p.N47S	0.787:D	-	-	11842	ASD	25363768
chrX	14627284	14627284	C	T	GLRA2	nonsynonymous SNV	Dmis	GLRA2:NM_001118886:exon7:c.887C>T:p.T296M,GLRA2:NM_002063:exon7:c.887C>T:p.T296M,GLRA2:NM_001118885:exon8:c.887C>T:p.T296M,GLRA2:NM_001171942:exon9:c.620C>T:p.T207M	0.975:D	-	-	DDD4K.03728	UDD	28135719
chr7	79840305	79840305	A	G	GNAI1	nonsynonymous SNV	Dmis	GNAI1:NM_001256414:exon6:c.455A>G:p.Q152R,GNAI1:NM_002069:exon6:c.611A>G:p.Q204R	0.972:D	-	-	14370	ASD	25363768
chr7	79842120	79842120	A	G	GNAI1	nonsynonymous SNV	Dmis	GNAI1:NM_001256414:exon7:c.653A>G:p.K218R,GNAI1:NM_002069:exon7:c.809A>G:p.K270R	0.986:D	-	-	DDD4K.04109	UDD	28135719
chr7	79842120	79842120	A	G	GNAI1	nonsynonymous SNV	Dmis	GNAI1:NM_001256414:exon7:c.653A>G:p.K218R,GNAI1:NM_002069:exon7:c.809A>G:p.K270R	0.986:D	-	-	DDD4K.03379	UDD	28135719
chr7	79818303	79818303	A	C	GNAI1	nonsynonymous SNV	Dmis	GNAI1:NM_002069:exon2:c.155A>C:p.Q52P	0.989:D	-	-	DDD4K.02317	UDD	28135719
chr7	79764594	79764594	G	C	GNAI1	nonsynonymous SNV;potential splicing	PTV	GNAI1:NM_002069:exon1:c.118G>C:p.G40R	0.996:D	-	-	DDD4K.01946	UDD	28135719
chr7	79846739	79846739	T	A	GNAI1	nonsynonymous SNV	Dmis	GNAI1:NM_001256414:exon8:c.839T>A:p.V280E,GNAI1:NM_002069:exon8:c.995T>A:p.V332E	0.998:D	-	-	DDD4K.00594	UDD	28135719
chr7	79846700	79846700	T	C	GNAI1	nonsynonymous SNV	Dmis	GNAI1:NM_001256414:exon8:c.800T>C:p.I267T,GNAI1:NM_002069:exon8:c.956T>C:p.I319T	0.972:D	4.117e-06	-	DEASD_0420_600&DEASD_0420_500	ASD	25363760
chr16	56370728	56370728	G	A	GNAO1	nonsynonymous SNV	Dmis	GNAO1:NM_020988:exon6:c.679G>A:p.A227T,GNAO1:NM_138736:exon6:c.679G>A:p.A227T	0.958:D	-	-	trio_106	SCZ	23042115
chr16	56385396	56385396	T	C	GNAO1	nonsynonymous SNV	Dmis	GNAO1:NM_020988:exon7:c.824T>C:p.F275S	0.985:D	-	-	cj	EE	23934111
chr16	56385380	56385380	A	C	GNAO1	nonsynonymous SNV	Dmis	GNAO1:NM_020988:exon7:c.808A>C:p.N270H	0.893:D	-	-	NLES13	EE	25262651
chr16	56370656	56370656	G	A	GNAO1	nonsynonymous SNV	Dmis	GNAO1:NM_020988:exon6:c.607G>A:p.G203R,GNAO1:NM_138736:exon6:c.607G>A:p.G203R	0.967:D	-	-	HSJ0688	EE	29100083
chr16	56226500	56226500	G	C	GNAO1	nonsynonymous SNV	Dmis	GNAO1:NM_020988:exon2:c.133G>C:p.G45R,GNAO1:NM_138736:exon2:c.133G>C:p.G45R	0.995:D	-	-	Fam_57331	EE	26795593
chr16	56388838	56388838	G	A	GNAO1	nonsynonymous SNV	Dmis	GNAO1:NM_020988:exon8:c.938G>A:p.R313H	0.866:D	-	-	11370	ASD	25363768
chr16	56370674	56370674	C	T	GNAO1	nonsynonymous SNV	Dmis	GNAO1:NM_020988:exon6:c.625C>T:p.R209C,GNAO1:NM_138736:exon6:c.625C>T:p.R209C	0.987:D	-	-	DDD4K.02971	UDD	28135719
chr16	56370674	56370674	C	T	GNAO1	nonsynonymous SNV	Dmis	GNAO1:NM_020988:exon6:c.625C>T:p.R209C,GNAO1:NM_138736:exon6:c.625C>T:p.R209C	0.987:D	-	-	DDD4K.02993	UDD	28135719
chr16	56370656	56370656	G	A	GNAO1	nonsynonymous SNV	Dmis	GNAO1:NM_020988:exon6:c.607G>A:p.G203R,GNAO1:NM_138736:exon6:c.607G>A:p.G203R	0.967:D	-	-	DDD4K.03576	UDD	28135719
chr16	56370656	56370656	G	A	GNAO1	nonsynonymous SNV	Dmis	GNAO1:NM_020988:exon6:c.607G>A:p.G203R,GNAO1:NM_138736:exon6:c.607G>A:p.G203R	0.967:D	-	-	DDD4K.04042	UDD	28135719
chr16	56226265	56226265	G	C	GNAO1	nonsynonymous SNV;potential splicing	PTV	GNAO1:NM_020988:exon1:c.118G>C:p.G40R,GNAO1:NM_138736:exon1:c.118G>C:p.G40R	0.997:D	-	-	DDD4K.01892	UDD	28135719
chr16	56309901	56309901	T	G	GNAO1	nonsynonymous SNV	Dmis	GNAO1:NM_020988:exon3:c.220T>G:p.Y74D,GNAO1:NM_138736:exon3:c.220T>G:p.Y74D	0.996:D	-	-	DDD4K.00921	UDD	28135719
chr16	56370773	56370773	G	A	GNAO1	splicing	PTV	NM_138736:exon6:c.723+1G>A;NM_020988:exon6:c.723+1G>A	0.720:D	-	-	DDD4K.03961	UDD	28135719
chr16	56370729	56370729	C	T	GNAO1	nonsynonymous SNV	Dmis	GNAO1:NM_020988:exon6:c.680C>T:p.A227V,GNAO1:NM_138736:exon6:c.680C>T:p.A227V	0.980:D	-	-	660	ID	27479843
chr15	52427874	52427874	T	C	GNB5	nonsynonymous SNV	Dmis	GNB5:NM_006578:exon6:c.581A>G:p.H194R,GNB5:NM_016194:exon8:c.707A>G:p.H236R	0.985:D	-	-	NDAR_INVEE523VKB_wes1&NDAR_INVNJ424KAH_wes1	ASD	25363760
chr17	45016042	45016069	GGCTTTCCAGGACAAGTACTTTATGATA	-	GOSR2	frameshift deletion	PTV	GOSR2:NM_001321134:exon5:c.360_387del:p.A121Vfs*4,GOSR2:NM_001330252:exon5:c.414_441del:p.A139Vfs*4,GOSR2:NM_001321133:exon6:c.555_582del:p.A186Rfs*14,GOSR2:NM_004287:exon6:c.555_582del:p.A186Vfs*4,GOSR2:NM_054022:exon6:c.555_582del:p.F187Pfs*52	-	3.249e-05	-	1-10274	CHD	28991257
chr5	176025497	176025497	T	A	GPRIN1	stopgain	PTV	GPRIN1:NM_052899:exon2:c.1339A>T:p.K447X	0.310:T	-	-	DDD4K.02941	UDD	28135719
chr19	42546852	42546852	C	T	GRIK5	nonsynonymous SNV	Dmis	GRIK5:NM_001301030:exon11:c.1325G>A:p.R442H,GRIK5:NM_002088:exon11:c.1325G>A:p.R442H	0.729:D	-	-	13628	ASD	30545852
chr16	9923342	9923342	G	C	GRIN2A	nonsynonymous SNV	Dmis	GRIN2A:NM_001134407:exon9:c.1945C>G:p.L649V,GRIN2A:NM_001134408:exon9:c.1945C>G:p.L649V,GRIN2A:NM_000833:exon10:c.1945C>G:p.L649V	0.893:D	-	-	52	ID	23033978
chr16	9928084	9928084	G	C	GRIN2A	nonsynonymous SNV	Dmis	GRIN2A:NM_001134407:exon8:c.1655C>G:p.P552R,GRIN2A:NM_001134408:exon8:c.1655C>G:p.P552R,GRIN2A:NM_000833:exon9:c.1655C>G:p.P552R	0.954:D	-	-	58	ID	23033978
chr16	9934792	9934792	C	G	GRIN2A	splicing	PTV	NM_001134408:exon6:c.1497+1G>C;NM_001134407:exon6:c.1497+1G>C;NM_000833:exon7:c.1497+1G>C	0.705:D	-	-	16913	EE	29942082
chr16	9923330	9923330	T	C	GRIN2A	nonsynonymous SNV	Dmis	GRIN2A:NM_001134407:exon9:c.1957A>G:p.M653V,GRIN2A:NM_001134408:exon9:c.1957A>G:p.M653V,GRIN2A:NM_000833:exon10:c.1957A>G:p.M653V	0.913:D	-	-	DDD4K.03033	UDD	28135719
chr16	9857026	9857026	T	C	GRIN2A	nonsynonymous SNV	Dmis	GRIN2A:NM_001134407:exon13:c.4375A>G:p.S1459G,GRIN2A:NM_000833:exon14:c.4375A>G:p.S1459G	0.718:D	-	-	00087-C	ID	28554332
chr16	9862853	9862853	A	G	GRIN2A	nonsynonymous SNV	Dmis	GRIN2A:NM_001134407:exon12:c.2450T>C:p.M817T,GRIN2A:NM_001134408:exon12:c.2450T>C:p.M817T,GRIN2A:NM_000833:exon13:c.2450T>C:p.M817T	0.933:D	-	-	639	ID	27479843
chr16	9923328	9923328	C	T	GRIN2A	nonsynonymous SNV	Dmis	GRIN2A:NM_001134407:exon9:c.1959G>A:p.M653I,GRIN2A:NM_001134408:exon9:c.1959G>A:p.M653I,GRIN2A:NM_000833:exon10:c.1959G>A:p.M653I	0.869:D	-	-	682	ID	27479843
chr12	13764781	13764781	G	A	GRIN2B	nonsynonymous SNV	Dmis	GRIN2B:NM_000834:exon8:c.1658C>T:p.P553L	0.951:D	-	-	25	ID	23033978
chr12	13717565	13717565	G	C	GRIN2B	stopgain	PTV	GRIN2B:NM_000834:exon13:c.2607C>G:p.Y869X	0.769:D	-	-	G01-GEA-123-HI	ASD	28714951
chr12	13724822	13724822	C	T	GRIN2B	nonsynonymous SNV	Dmis	GRIN2B:NM_000834:exon10:c.2087G>A:p.R696H	0.939:D	-	-	G01-GEA-67-HI	ASD	28714951
chr12	13768545	13768545	C	A	GRIN2B	nonsynonymous SNV	Dmis	GRIN2B:NM_000834:exon6:c.1382G>T:p.C461F	0.983:D	-	-	jh	EE	23934111
chr12	13720098	13720098	C	T	GRIN2B	nonsynonymous SNV	Dmis	GRIN2B:NM_000834:exon12:c.2459G>A:p.G820E	0.998:D	-	-	838.321	ID	25356899
chr12	13761631	13761631	G	A	GRIN2B	nonsynonymous SNV	Dmis	GRIN2B:NM_000834:exon9:c.1916C>T:p.A639V	0.898:D	-	-	Fam_85302	EE	26795593
chr12	13764762	13764762	C	T	GRIN2B	stopgain	PTV	GRIN2B:NM_000834:exon8:c.1677G>A:p.W559X	0.818:D	-	-	12547	ASD	25363768
chr12	14019044	14019044	-	G	GRIN2B	frameshift insertion	PTV	GRIN2B:NM_000834:exon2:c.98dupC:p.S34Qfs*24	-	-	-	11691	ASD	25363768
chr12	13722953	13722953	T	C	GRIN2B	splicing	PTV	NM_000834:exon11:c.2172-2A>G	0.658:T	-	-	12681	ASD	25363768
chr12	13768560	13768560	C	T	GRIN2B	nonsynonymous SNV	Dmis	GRIN2B:NM_000834:exon6:c.1367G>A:p.C456Y	0.920:D	-	-	13932	ASD	25363768
chr12	13761664	13761664	G	A	GRIN2B	nonsynonymous SNV	Dmis	GRIN2B:NM_000834:exon9:c.1883C>T:p.S628F	0.930:D	-	-	DDD4K.00190	UDD	28135719
chr12	13724844	13724844	C	T	GRIN2B	nonsynonymous SNV	Dmis	GRIN2B:NM_000834:exon10:c.2065G>A:p.G689S	0.847:D	-	-	DDD4K.01623	UDD	28135719
chr12	13724844	13724844	C	T	GRIN2B	nonsynonymous SNV	Dmis	GRIN2B:NM_000834:exon10:c.2065G>A:p.G689S	0.847:D	-	-	DDD4K.01776	UDD	28135719
chr12	13720098	13720098	C	G	GRIN2B	nonsynonymous SNV	Dmis	GRIN2B:NM_000834:exon12:c.2459G>C:p.G820A	0.978:D	4.061e-06	-	DDD4K.03581	UDD	28135719
chr12	13720138	13720138	C	T	GRIN2B	nonsynonymous SNV	Dmis	GRIN2B:NM_000834:exon12:c.2419G>A:p.E807K	0.888:D	-	-	DDD4K.02064	UDD	28135719
chr12	13724849	13724849	G	C	GRIN2B	nonsynonymous SNV	Dmis	GRIN2B:NM_000834:exon10:c.2060C>G:p.P687R	0.905:D	-	-	DDD4K.01327	UDD	28135719
chr12	13724856	13724856	T	G	GRIN2B	nonsynonymous SNV	Dmis	GRIN2B:NM_000834:exon10:c.2053A>C:p.T685P	0.979:D	-	-	00036-C	ID	28554332
chr12	13764767	13764767	C	T	GRIN2B	nonsynonymous SNV	Dmis	GRIN2B:NM_000834:exon8:c.1672G>A:p.V558I	0.771:D	-	-	69	ID	27479843
chr12	13724793	13724793	T	C	GRIN2B	nonsynonymous SNV	Dmis	GRIN2B:NM_000834:exon10:c.2116A>G:p.M706V	0.942:D	-	-	58	ID	27479843
chrX	153222148	153222148	G	A	HCFC1	nonsynonymous SNV	Dmis	HCFC1:NM_005334:exon15:c.2563C>T:p.R855C	0.823:D	-	-	1-03044	CHD	28991257
chr5	45462046	45462046	T	G	HCN1	nonsynonymous SNV	Dmis	HCN1:NM_021072:exon3:c.913A>C:p.M305L	0.908:D	-	-	DDD4K.02506	UDD	28135719
chr5	45645679	45645679	T	C	HCN1	nonsynonymous SNV	Dmis	HCN1:NM_021072:exon2:c.457A>G:p.M153V	0.967:D	-	-	14257	ASD	30545852
chr5	45396679	45396679	C	G	HCN1	nonsynonymous SNV	Dmis	HCN1:NM_021072:exon4:c.1145G>C:p.G382A	0.919:D	-	-	328	ID	27479843
chr2	239990268	239990268	G	A	HDAC4	nonsynonymous SNV	Dmis	HDAC4:NM_006037:exon23:c.2771C>T:p.P924L	0.975:D	-	-	632	ID	27479843
chrX	71684459	71684459	C	T	HDAC8	nonsynonymous SNV	Dmis	HDAC8:NM_001166418:exon6:c.587G>A:p.C196Y,HDAC8:NM_018486:exon8:c.860G>A:p.C287Y	0.973:D	-	-	DDD4K.00883	UDD	28135719
chrX	71715024	71715024	C	T	HDAC8	nonsynonymous SNV	Dmis	HDAC8:NM_001166418:exon3:c.259G>A:p.D87N,HDAC8:NM_001166448:exon3:c.259G>A:p.D87N,HDAC8:NM_001166419:exon5:c.532G>A:p.D178N,HDAC8:NM_018486:exon5:c.532G>A:p.D178N	0.766:D	-	-	DDD4K.03121	UDD	28135719
chrX	71684408	71684408	C	A	HDAC8	splicing	PTV	NM_001166418:exon6:c.637+1G>T;NM_018486:exon8:c.910+1G>T	0.703:D	-	-	DDD4K.01229	UDD	28135719
chrX	71684432	71684432	A	T	HDAC8	stopgain	PTV	HDAC8:NM_001166418:exon6:c.614T>A:p.L205X,HDAC8:NM_018486:exon8:c.887T>A:p.L296X	0.708:D	-	-	DDD4K.03003	UDD	28135719
chrX	71715077	71715077	A	G	HDAC8	nonsynonymous SNV	Dmis	HDAC8:NM_001166418:exon3:c.206T>C:p.L69P,HDAC8:NM_001166448:exon3:c.206T>C:p.L69P,HDAC8:NM_001166419:exon5:c.479T>C:p.L160P,HDAC8:NM_018486:exon5:c.479T>C:p.L160P	0.988:D	-	-	DDD4K.04256	UDD	28135719
chrX	71684483	71684483	A	C	HDAC8	nonsynonymous SNV	Dmis	HDAC8:NM_001166418:exon6:c.563T>G:p.M188R,HDAC8:NM_018486:exon8:c.836T>G:p.M279R	0.961:D	-	-	DDD4K.00404	UDD	28135719
chrX	71710788	71710788	A	G	HDAC8	nonsynonymous SNV	Dmis	HDAC8:NM_001166418:exon4:c.346T>C:p.F116L,HDAC8:NM_001166419:exon6:c.619T>C:p.F207L,HDAC8:NM_018486:exon6:c.619T>C:p.F207L	0.877:D	-	-	DDD4K.01923	UDD	28135719
chrX	71788721	71788721	T	A	HDAC8	stopgain	PTV	HDAC8:NM_001166419:exon3:c.178A>T:p.K60X,HDAC8:NM_001166420:exon3:c.178A>T:p.K60X,HDAC8:NM_001166422:exon3:c.178A>T:p.K60X,HDAC8:NM_018486:exon3:c.178A>T:p.K60X	0.592:T	-	-	DDD4K.01455	UDD	28135719
chr11	124794777	124794777	G	A	HEPACAM	nonsynonymous SNV	Dmis	HEPACAM:NM_152722:exon2:c.274C>T:p.R92W	0.904:D	-	-	11185	ASD	25363768
chr15	64047525	64047525	C	T	HERC1	splicing	PTV	NM_003922:exon6:c.1534-1G>A	0.770:D	-	-	JASD_Fam0053	ASD	29346770
chr15	63925004	63925004	C	A	HERC1	nonsynonymous SNV	Dmis	HERC1:NM_003922:exon68:c.12700G>T:p.D4234Y	0.967:D	-	-	HSC0066	EE	29100083
chr15	63954088	63954088	G	A	HERC1	nonsynonymous SNV	Dmis	HERC1:NM_003922:exon45:c.9034C>T:p.R3012C	0.898:D	-	-	DDD4K.01507	UDD	28135719
chr15	63927042	63927042	T	A	HERC1	stopgain	PTV	HERC1:NM_003922:exon66:c.12460A>T:p.K4154X	0.830:D	-	-	P0415	ASD	26582266
chr15	28357025	28357025	C	T	HERC2	nonsynonymous SNV	Dmis	HERC2:NM_004667:exon93:c.14389G>A:p.A4797T	0.794:D	4.061e-06	-	DDD4K.02472	UDD	28135719
chr15	28386956	28386956	C	T	HERC2	nonsynonymous SNV	Dmis	HERC2:NM_004667:exon77:c.11737G>A:p.E3913K	0.741:D	-	-	1-01818	CHD	28991257
chr1	42048716	42048716	-	G	HIVEP3	frameshift insertion	PTV	HIVEP3:NM_001127714:exon3:c.1752dupC:p.R585Pfs*19,HIVEP3:NM_024503:exon4:c.1752dupC:p.R585Pfs*19	-	-	-	11940	ASD	25363768
chr1	42048867	42048867	A	-	HIVEP3	frameshift deletion	PTV	HIVEP3:NM_001127714:exon3:c.1602delT:p.V535Cfs*3,HIVEP3:NM_024503:exon4:c.1602delT:p.V535Cfs*3	-	4.145e-06	3.252e-05	DDD4K.03666	UDD	28135719
chr1	42047688	42047689	AG	-	HIVEP3	frameshift deletion	PTV	HIVEP3:NM_001127714:exon3:c.2780_2781del:p.L928Vfs*21,HIVEP3:NM_024503:exon4:c.2780_2781del:p.L928Vfs*21	-	-	-	DDD4K.03020	UDD	28135719
chr1	42047669	42047669	G	A	HIVEP3	stopgain	PTV	HIVEP3:NM_001127714:exon3:c.2800C>T:p.Q934X,HIVEP3:NM_024503:exon4:c.2800C>T:p.Q934X	0.745:D	-	-	43925	SCZ	24463507
chr1	41976742	41976742	G	A	HIVEP3	stopgain	PTV	HIVEP3:NM_001127714:exon8:c.6598C>T:p.Q2200X,HIVEP3:NM_024503:exon9:c.6601C>T:p.Q2201X	0.716:D	-	-	74-0352	ASD	23260136
chr1	245027099	245027099	G	A	HNRNPU	stopgain	PTV	HNRNPU:NM_004501:exon1:c.511C>T:p.Q171X,HNRNPU:NM_031844:exon1:c.511C>T:p.Q171X	0.558:T	-	-	1464.52	ID	25356899
chr1	245020097	245020097	G	-	HNRNPU	frameshift deletion	PTV	HNRNPU:NM_004501:exon9:c.1619delC:p.Q542Sfs*44,HNRNPU:NM_031844:exon9:c.1676delC:p.Q561Sfs*44	-	-	-	DDD4K.01087	UDD	28135719
chr1	245020150	245020150	-	AA	HNRNPU	frameshift insertion	PTV	HNRNPU:NM_004501:exon9:c.1565_1566insTT:p.K524Lfs*10,HNRNPU:NM_031844:exon9:c.1622_1623insTT:p.K543Lfs*10	-	-	-	DDD4K.02797	UDD	28135719
chr1	245026033	245026033	C	T	HNRNPU	splicing	PTV	NM_004501:exon2:c.635-1G>A;NM_031844:exon2:c.692-1G>A	0.341:T	-	-	DDD4K.00526	UDD	28135719
chr1	245022576	245022576	C	T	HNRNPU	splicing	PTV	NM_004501:exon5:c.1060+1G>A;NM_031844:exon5:c.1117+1G>A	0.712:D	-	-	DDD4K.01847	UDD	28135719
chr1	245027587	245027587	A	-	HNRNPU	frameshift deletion	PTV	HNRNPU:NM_004501:exon1:c.23delT:p.V8Efs*3,HNRNPU:NM_031844:exon1:c.23delT:p.V8Efs*3	-	-	-	DDD4K.00691	UDD	28135719
chr1	245027209	245027215	TCGCCGT	-	HNRNPU	frameshift deletion	PTV	HNRNPU:NM_004501:exon1:c.395_401del:p.N132Tfs*62,HNRNPU:NM_031844:exon1:c.395_401del:p.N132Tfs*62	-	-	-	DDD4K.02087	UDD	28135719
chr1	245019915	245019915	-	AGAGG	HNRNPU	frameshift insertion	PTV	HNRNPU:NM_004501:exon10:c.1698_1699insCCTCT:p.A567Pfs*21,HNRNPU:NM_031844:exon10:c.1755_1756insCCTCT:p.A586Pfs*21	-	-	-	DDD4K.03779	UDD	28135719
chrX	53459042	53459042	T	G	HSD17B10	nonsynonymous SNV	Dmis	HSD17B10:NM_001037811:exon4:c.380A>C:p.N127T,HSD17B10:NM_004493:exon4:c.380A>C:p.N127T	0.800:D	-	-	DDD4K.02721	UDD	28135719
chrX	53655511	53655511	T	C	HUWE1	nonsynonymous SNV	Dmis	HUWE1:NM_031407:exon15:c.1175A>G:p.H392R	0.934:D	-	-	Fam_125562	EE	26795593
chrX	53642747	53642747	A	C	HUWE1	nonsynonymous SNV	Dmis	HUWE1:NM_031407:exon22:c.2007T>G:p.H669Q	0.976:D	-	-	DDD4K.03563	UDD	28135719
chrX	53563561	53563561	T	A	HUWE1	nonsynonymous SNV	Dmis	HUWE1:NM_031407:exon79:c.12205A>T:p.I4069F	0.811:D	-	-	DDD4K.04191	UDD	28135719
chrX	53642776	53642776	C	T	HUWE1	nonsynonymous SNV	Dmis	HUWE1:NM_031407:exon22:c.1978G>A:p.G660R	0.977:D	-	-	DDD4K.04090	UDD	28135719
chrX	53576374	53576374	A	G	HUWE1	nonsynonymous SNV	Dmis	HUWE1:NM_031407:exon67:c.9581T>C:p.F3194S	0.854:D	-	-	DDD4K.04116	UDD	28135719
chrX	53655840	53655840	G	C	HUWE1	nonsynonymous SNV	Dmis	HUWE1:NM_031407:exon14:c.977C>G:p.A326G	0.763:D	-	-	1329-1	SCZ	24463507
chrX	53576300	53576300	G	A	HUWE1	nonsynonymous SNV	Dmis	HUWE1:NM_031407:exon67:c.9655C>T:p.R3219C	0.737:D	-	-	1-00750	CHD	28991257
chrX	53621531	53621531	T	A	HUWE1	nonsynonymous SNV	Dmis	HUWE1:NM_031407:exon31:c.3431A>T:p.D1144V	0.945:D	-	-	425	ID	27479843
chrX	69385811	69385811	A	G	IGBP1	nonsynonymous SNV	Dmis	IGBP1:NM_001551:exon7:c.1000A>G:p.N334D	0.798:D	-	-	DDD4K.00184	UDD	28135719
chr1	153637720	153637720	G	A	ILF2	stopgain	PTV	ILF2:NM_001267809:exon8:c.439C>T:p.R147X,ILF2:NM_004515:exon8:c.553C>T:p.R185X	0.812:D	-	-	14621	ASD	25363768
chr1	153637720	153637720	G	A	ILF2	stopgain	PTV	ILF2:NM_001267809:exon8:c.439C>T:p.R147X,ILF2:NM_004515:exon8:c.553C>T:p.R185X	0.812:D	-	-	10C112513&10C112514	ASD	25363760
chr13	51948834	51948834	G	A	INTS6	stopgain	PTV	INTS6:NM_012141:exon14:c.1828C>T:p.R610X,INTS6:NM_001039937:exon15:c.1789C>T:p.R597X,INTS6:NM_001306091:exon16:c.1294C>T:p.R432X	0.757:D	-	-	14687	ASD	25363768
chr13	52025243	52025243	G	C	INTS6	nonsynonymous SNV	Dmis	INTS6:NM_001039938:exon3:c.257C>G:p.T86R,INTS6:NM_012141:exon3:c.257C>G:p.T86R,INTS6:NM_001039937:exon4:c.218C>G:p.T73R	0.862:D	-	-	1-00998	CHD	28991257
chrX	53277315	53277315	G	A	IQSEC2	stopgain	PTV	IQSEC2:NM_001111125:exon7:c.2563C>T:p.R855X,IQSEC2:NM_015075:exon7:c.1948C>T:p.R650X	0.739:D	-	-	E10-0275	ID	23020937
chrX	53268427	53268427	C	T	IQSEC2	nonsynonymous SNV	Dmis	IQSEC2:NM_001111125:exon11:c.3065G>A:p.R1022H,IQSEC2:NM_015075:exon11:c.2450G>A:p.R817H	0.763:D	0	-	JASD_Fam0156	ASD	29346770
chrX	53265633	53265633	G	A	IQSEC2	stopgain	PTV	IQSEC2:NM_001111125:exon13:c.3322C>T:p.Q1108X,IQSEC2:NM_015075:exon13:c.2707C>T:p.Q903X	0.598:T	0	-	ko	EE	23934111
X	53285086	53285086	G	A	IQSEC2	stopgain	PTV	IQSEC2:NM_001111125:exon3:c.895C>T:p.Q299X,IQSEC2:NM_015075:exon3:c.280C>T:p.Q94X	0.720:D	-	-	HSC0006	EE	29100083
X	53285178	53285178	G	-	IQSEC2	frameshift deletion	PTV	IQSEC2:NM_001111125:exon3:c.803delC:p.Y269Tfs*2,IQSEC2:NM_015075:exon3:c.188delC:p.Y64Tfs*2	-	-	-	HSJ0144	EE	29100083
chrX	53277371	53277371	G	A	IQSEC2	nonsynonymous SNV	Dmis	IQSEC2:NM_001111125:exon7:c.2507C>T:p.A836V,IQSEC2:NM_015075:exon7:c.1892C>T:p.A631V	0.973:D	0	-	DDD4K.00805	UDD	28135719
chrX	53277371	53277371	G	A	IQSEC2	nonsynonymous SNV	Dmis	IQSEC2:NM_001111125:exon7:c.2507C>T:p.A836V,IQSEC2:NM_015075:exon7:c.1892C>T:p.A631V	0.973:D	0	-	DDD4K.00641	UDD	28135719
chrX	53277371	53277371	G	A	IQSEC2	nonsynonymous SNV	Dmis	IQSEC2:NM_001111125:exon7:c.2507C>T:p.A836V,IQSEC2:NM_015075:exon7:c.1892C>T:p.A631V	0.973:D	0	-	DDD4K.01476	UDD	28135719
chrX	53271070	53271070	G	A	IQSEC2	stopgain	PTV	IQSEC2:NM_001111125:exon10:c.2911C>T:p.R971X,IQSEC2:NM_015075:exon10:c.2296C>T:p.R766X	0.631:T	-	-	DDD4K.00510	UDD	28135719
chrX	53263755	53263755	G	C	IQSEC2	stopgain	PTV	IQSEC2:NM_001111125:exon15:c.4113C>G:p.Y1371X	0.486:T	-	-	DDD4K.01275	UDD	28135719
chrX	53270970	53270970	A	G	IQSEC2	nonsynonymous SNV	Dmis	IQSEC2:NM_001111125:exon10:c.3011T>C:p.L1004P,IQSEC2:NM_015075:exon10:c.2396T>C:p.L799P	0.984:D	-	-	DDD4K.03608	UDD	28135719
chrX	53267355	53267355	-	C	IQSEC2	frameshift insertion	PTV	IQSEC2:NM_001111125:exon12:c.3249dupG:p.Q1084Afs*21,IQSEC2:NM_015075:exon12:c.2634dupG:p.Q879Afs*21	-	-	-	DDD4K.01436	UDD	28135719
chr14	77492034	77492034	T	-	IRF2BPL	frameshift deletion	PTV	IRF2BPL:NM_024496:exon1:c.2102delA:p.N701Tfs*64	-	0	-	13382	ASD	25363768
chr14	77494046	77494046	G	C	IRF2BPL	nonsynonymous SNV	Dmis	IRF2BPL:NM_024496:exon1:c.90C>G:p.F30L	0.886:D	-	-	11480	ASD	25363768
chr14	77492965	77492965	G	A	IRF2BPL	nonsynonymous SNV	Dmis	IRF2BPL:NM_024496:exon1:c.1171C>T:p.R391C	0.775:D	0	-	DDD4K.03622	UDD	28135719
chr14	77491998	77491998	A	-	IRF2BPL	frameshift deletion	PTV	IRF2BPL:NM_024496:exon1:c.2138delT:p.L713Pfs*52	-	-	-	DDD4K.02435	UDD	28135719
chr14	77493617	77493617	G	C	IRF2BPL	stopgain	PTV	IRF2BPL:NM_024496:exon1:c.519C>G:p.Y173X	0.505:T	-	-	patient1	EE	30166628
chr14	77493775	77493775	G	A	IRF2BPL	stopgain	PTV	IRF2BPL:NM_024496:exon1:c.361C>T:p.Q121X	0.511:T	0	-	patient2	EE	30166628
chr14	77493760	77493760	G	A	IRF2BPL	stopgain	PTV	IRF2BPL:NM_024496:exon1:c.376C>T:p.Q126X	0.523:T	-	-	patient3	EE	30166628
chr14	77493640	77493640	C	A	IRF2BPL	stopgain	PTV	IRF2BPL:NM_024496:exon1:c.496G>T:p.E166X	0.523:T	-	-	patient4	EE	30166628
chr14	77493617	77493617	G	C	IRF2BPL	stopgain	PTV	IRF2BPL:NM_024496:exon1:c.519C>G:p.Y173X	0.505:T	-	-	patient5	EE	30166628
chr14	77493574	77493574	G	A	IRF2BPL	stopgain	PTV	IRF2BPL:NM_024496:exon1:c.562C>T:p.R188X	0.521:T	4.399e-06	-	patient6	EE	30166628
chr14	77493174	77493174	G	-	IRF2BPL	frameshift deletion	PTV	IRF2BPL:NM_024496:exon1:c.962delC:p.A321Efs*23	-	-	-	patient7	EE	30166628
chr14	77492014	77492014	C	-	IRF2BPL	frameshift deletion	PTV	IRF2BPL:NM_024496:exon1:c.2122delG:p.A708Pfs*57	-	-	-	patient8	EE	30166628
chr14	77492000	77492001	GG	-	IRF2BPL	frameshift deletion	PTV	IRF2BPL:NM_024496:exon1:c.2135_2136del:p.C714Lfs*29	-	-	-	patient9	EE	30166628
chr14	77491984	77491984	A	-	IRF2BPL	frameshift deletion	PTV	IRF2BPL:NM_024496:exon1:c.2152delT:p.C718Afs*47	-	-	-	patient11	EE	30166628
chr3	4699938	4699938	G	A	ITPR1	nonsynonymous SNV	Dmis	ITPR1:NM_001168272:exon12:c.1082G>A:p.R361H,ITPR1:NM_002222:exon12:c.1082G>A:p.R361H,ITPR1:NM_001099952:exon13:c.1127G>A:p.R376H	0.708:D	-	-	12759	ASD	25363768
chr3	4687362	4687362	C	T	ITPR1	nonsynonymous SNV	Dmis	ITPR1:NM_001099952:exon10:c.805C>T:p.R269W,ITPR1:NM_001168272:exon10:c.805C>T:p.R269W,ITPR1:NM_002222:exon10:c.805C>T:p.R269W	0.952:D	-	-	DDD4K.03786	UDD	28135719
chr3	4856181	4856181	G	A	ITPR1	nonsynonymous SNV	Dmis	ITPR1:NM_002222:exon54:c.7447G>A:p.V2483M,ITPR1:NM_001099952:exon55:c.7492G>A:p.V2498M,ITPR1:NM_001168272:exon57:c.7591G>A:p.V2531M	0.803:D	-	-	DDD4K.02109	UDD	28135719
chr3	4730242	4730242	G	A	ITPR1	nonsynonymous SNV	Dmis	ITPR1:NM_001168272:exon30:c.3721G>A:p.A1241T,ITPR1:NM_002222:exon30:c.3694G>A:p.A1232T,ITPR1:NM_001099952:exon31:c.3739G>A:p.A1247T	0.759:D	2.844e-05	-	DDD4K.01906	UDD	28135719
chr3	4687356	4687356	A	G	ITPR1	nonsynonymous SNV	Dmis	ITPR1:NM_001099952:exon10:c.799A>G:p.T267A,ITPR1:NM_001168272:exon10:c.799A>G:p.T267A,ITPR1:NM_002222:exon10:c.799A>G:p.T267A	0.915:D	-	-	DDD4K.04234	UDD	28135719
chr3	4856205	4856205	G	C	ITPR1	nonsynonymous SNV	Dmis	ITPR1:NM_002222:exon54:c.7471G>C:p.G2491R,ITPR1:NM_001099952:exon55:c.7516G>C:p.G2506R,ITPR1:NM_001168272:exon57:c.7615G>C:p.G2539R	0.958:D	-	-	DDD4K.02857	UDD	28135719
chr3	4776898	4776898	G	A	ITPR1	nonsynonymous SNV	Dmis	ITPR1:NM_002222:exon40:c.5215G>A:p.E1739K,ITPR1:NM_001099952:exon41:c.5260G>A:p.E1754K,ITPR1:NM_001168272:exon43:c.5359G>A:p.E1787K	0.701:D	8.124e-06	-	DDD4K.00758	UDD	28135719
chr3	4856205	4856205	G	A	ITPR1	nonsynonymous SNV	Dmis	ITPR1:NM_002222:exon54:c.7471G>A:p.G2491R,ITPR1:NM_001099952:exon55:c.7516G>A:p.G2506R,ITPR1:NM_001168272:exon57:c.7615G>A:p.G2539R	0.958:D	4.061e-06	-	DDD4K.00055	UDD	28135719
chr3	4856807	4856807	A	C	ITPR1	nonsynonymous SNV	Dmis	ITPR1:NM_002222:exon55:c.7583A>C:p.N2528T,ITPR1:NM_001099952:exon56:c.7628A>C:p.N2543T,ITPR1:NM_001168272:exon58:c.7727A>C:p.N2576T	0.876:D	-	-	DDD4K.03183	UDD	28135719
chr3	4856819	4856819	G	A	ITPR1	nonsynonymous SNV	Dmis	ITPR1:NM_002222:exon55:c.7595G>A:p.G2532E,ITPR1:NM_001099952:exon56:c.7640G>A:p.G2547E,ITPR1:NM_001168272:exon58:c.7739G>A:p.G2580E	0.999:D	-	-	00129-C	ID	28554332
chr3	4715041	4715041	C	T	ITPR1	nonsynonymous SNV	Dmis	ITPR1:NM_001168272:exon20:c.2381C>T:p.S794L,ITPR1:NM_002222:exon20:c.2381C>T:p.S794L,ITPR1:NM_001099952:exon21:c.2426C>T:p.S809L	0.880:D	-	-	18629	SCZ	24463507
chr3	4703923	4703923	G	C	ITPR1	nonsynonymous SNV	Dmis	ITPR1:NM_001168272:exon14:c.1364G>C:p.R455T,ITPR1:NM_002222:exon14:c.1364G>C:p.R455T,ITPR1:NM_001099952:exon15:c.1409G>C:p.R470T	0.916:D	-	-	AU04401&AU04402	ASD	25363760
chr3	4856205	4856205	G	A	ITPR1	nonsynonymous SNV	Dmis	ITPR1:NM_002222:exon54:c.7471G>A:p.G2491R,ITPR1:NM_001099952:exon55:c.7516G>A:p.G2506R,ITPR1:NM_001168272:exon57:c.7615G>A:p.G2539R	0.958:D	4.061e-06	-	334	ID	27479843
chr21	35190685	35190686	AT	-	ITSN1	frameshift deletion	PTV	ITSN1:NM_001331009:exon22:c.2827_2828del:p.M943Vfs*40,ITSN1:NM_001331010:exon22:c.2827_2828del:p.M943Vfs*40,ITSN1:NM_001331011:exon22:c.2827_2828del:p.M943Vfs*40,ITSN1:NM_001331012:exon22:c.2716_2717del:p.M906Vfs*40,ITSN1:NM_001001132:exon23:c.2842_2843del:p.M948Vfs*40,ITSN1:NM_001331008:exon23:c.2842_2843del:p.M948Vfs*40,ITSN1:NM_003024:exon23:c.2842_2843del:p.M948Vfs*40	-	4.061e-06	3.228e-05	2-1722-003	ASD	28263302
chr21	35260517	35260517	-	C	ITSN1	frameshift insertion	PTV	ITSN1:NM_001331010:exon39:c.5065dupC:p.V1690Sfs*24,ITSN1:NM_003024:exon40:c.5080dupC:p.V1695Sfs*24	-	-	-	2-0142-003	ASD	28263302
chr21	35258655	35258655	G	C	ITSN1	nonsynonymous SNV	Dmis	ITSN1:NM_001331010:exon38:c.4893G>C:p.Q1631H,ITSN1:NM_003024:exon39:c.4908G>C:p.Q1636H	0.865:D	-	-	DDD4K.01047	UDD	28135719
chr21	35144424	35144424	C	T	ITSN1	stopgain	PTV	ITSN1:NM_001001132:exon12:c.1102C>T:p.R368X,ITSN1:NM_001331008:exon12:c.1102C>T:p.R368X,ITSN1:NM_001331009:exon12:c.1102C>T:p.R368X,ITSN1:NM_001331010:exon12:c.1102C>T:p.R368X,ITSN1:NM_001331011:exon12:c.1102C>T:p.R368X,ITSN1:NM_001331012:exon12:c.991C>T:p.R331X,ITSN1:NM_003024:exon12:c.1102C>T:p.R368X	0.596:T	-	-	17533	SCZ	24463507
chr21	35260537	35260537	T	G	ITSN1	nonsynonymous SNV	Dmis	ITSN1:NM_001331010:exon39:c.5084T>G:p.L1695R,ITSN1:NM_003024:exon40:c.5099T>G:p.L1700R	0.942:D	-	-	DEASD_0027_600&DEASD_0027_500	ASD	25363760
chr10	64944396	64944396	-	GA	JMJD1C	frameshift insertion	PTV	JMJD1C:NM_001322254:exon19:c.6275_6276insTC:p.G2094fs*0,JMJD1C:NM_001282948:exon20:c.6386_6387insTC:p.G2131fs*0,JMJD1C:NM_001318153:exon20:c.6068_6069insTC:p.G2025fs*0,JMJD1C:NM_001322252:exon20:c.6818_6819insTC:p.G2275fs*0,JMJD1C:NM_001322258:exon20:c.6275_6276insTC:p.G2094fs*0,JMJD1C:NM_001318154:exon21:c.6386_6387insTC:p.G2131fs*0,JMJD1C:NM_032776:exon21:c.6932_6933insTC:p.G2313fs*0	-	-	-	DDD4K.02876	UDD	28135719
chr17	44109464	44109473	TAAGTGTCGC	-	KANSL1	frameshift deletion	PTV	KANSL1:NM_001193466:exon14:c.3030_3039del:p.R1011Pfs*98,KANSL1:NM_015443:exon14:c.3030_3039del:p.R1011Pfs*98,KANSL1:NM_001193465:exon15:c.3027_3036del:p.R1010Pfs*98	-	-	-	DDD4K.02209	UDD	28135719
chr17	44248942	44248942	C	-	KANSL1	frameshift deletion	PTV	KANSL1:NM_001193466:exon2:c.568delG:p.G191Vfs*10,KANSL1:NM_015443:exon2:c.568delG:p.G191Vfs*10,KANSL1:NM_001193465:exon3:c.568delG:p.G191Vfs*10	-	-	-	DDD4K.00365	UDD	28135719
chr17	44248701	44248702	AG	-	KANSL1	frameshift deletion	PTV	KANSL1:NM_001193466:exon2:c.808_809del:p.L270Vfs*10,KANSL1:NM_015443:exon2:c.808_809del:p.L270Vfs*10,KANSL1:NM_001193465:exon3:c.808_809del:p.L270Vfs*10	-	2.437e-05	3.229e-05	DDD4K.02566	UDD	28135719
chr17	44248419	44248419	G	T	KANSL1	stopgain	PTV	KANSL1:NM_001193466:exon2:c.1091C>A:p.S364X,KANSL1:NM_015443:exon2:c.1091C>A:p.S364X,KANSL1:NM_001193465:exon3:c.1091C>A:p.S364X	0.674:T	-	-	DDD4K.02594	UDD	28135719
chr17	44159859	44159860	AA	-	KANSL1	frameshift deletion	PTV	KANSL1:NM_001193466:exon4:c.1480_1481del:p.L494Ifs*4,KANSL1:NM_015443:exon4:c.1480_1481del:p.L494Ifs*4,KANSL1:NM_001193465:exon5:c.1480_1481del:p.L494Ifs*4	-	-	-	DDD4K.01907	UDD	28135719
chr17	44144914	44144914	C	T	KANSL1	splicing	PTV	NM_001193466:exon5:c.1652+1G>A;NM_015443:exon5:c.1652+1G>A;NM_001193465:exon6:c.1652+1G>A	0.670:T	-	-	DDD4K.02405	UDD	28135719
chr17	44111533	44111533	-	T	KANSL1	frameshift insertion	PTV	KANSL1:NM_001193466:exon11:c.2659dupA:p.T887Nfs*7,KANSL1:NM_015443:exon11:c.2659dupA:p.T887Nfs*7,KANSL1:NM_001193465:exon12:c.2656dupA:p.T886Nfs*7	-	-	-	DDD4K.03055	UDD	28135719
chr17	44143974	44143974	-	C	KANSL1	frameshift insertion	PTV	KANSL1:NM_001193466:exon6:c.1776dupG:p.T593Dfs*7,KANSL1:NM_015443:exon6:c.1776dupG:p.T593Dfs*7,KANSL1:NM_001193465:exon7:c.1776dupG:p.T593Dfs*7	-	-	-	DDD4K.01192	UDD	28135719
chr17	44145011	44145011	A	-	KANSL1	frameshift deletion	PTV	KANSL1:NM_001193466:exon5:c.1556delT:p.L519Wfs*58,KANSL1:NM_015443:exon5:c.1556delT:p.L519Wfs*58,KANSL1:NM_001193465:exon6:c.1556delT:p.L519Wfs*58	-	-	-	1-05287	CHD	28991257
chr3	20161089	20161089	G	A	KAT2B	splicing	PTV	NM_003884:exon8:c.1151-1G>A	0.759:D	-	-	11592	ASD	25363768
chr3	20189907	20189907	G	A	KAT2B	nonsynonymous SNV	Dmis	KAT2B:NM_003884:exon17:c.2233G>A:p.A745T	0.854:D	-	-	DDD4K.02011	UDD	28135719
chr8	41906210	41906213	TTTG	-	KAT6A	frameshift deletion	PTV	KAT6A:NM_001305878:exon2:c.283_286del:p.Q95Mfs*6,KAT6A:NM_006766:exon2:c.283_286del:p.Q95Mfs*6	-	-	-	12108	ASD	25363768
chr8	41790232	41790235	TGGT	-	KAT6A	frameshift deletion	PTV	KAT6A:NM_006766:exon17:c.5503_5506del:p.N1836Lfs*14	-	-	-	DDD4K.01068	UDD	28135719
chr8	41790166	41790166	G	A	KAT6A	nonsynonymous SNV	Dmis	KAT6A:NM_006766:exon17:c.5572C>T:p.R1858C	0.935:D	8.13e-05	0.0002	DDD4K.02003	UDD	28135719
chr8	41791687	41791688	AA	-	KAT6A	frameshift deletion	PTV	KAT6A:NM_006766:exon17:c.4050_4051del:p.L1352Rfs*2	-	-	-	DDD4K.00119	UDD	28135719
chr8	41801291	41801291	G	A	KAT6A	stopgain	PTV	KAT6A:NM_001305878:exon13:c.2203C>T:p.R735X,KAT6A:NM_006766:exon13:c.2203C>T:p.R735X	0.557:T	-	-	DDD4K.03215	UDD	28135719
chr8	41812906	41812906	A	-	KAT6A	frameshift deletion	PTV	KAT6A:NM_001305878:exon9:c.1506delT:p.D503Ifs*41,KAT6A:NM_006766:exon9:c.1506delT:p.D503Ifs*41	-	-	-	DDD4K.02264	UDD	28135719
chr8	41792224	41792224	C	-	KAT6A	frameshift deletion	PTV	KAT6A:NM_006766:exon17:c.3514delG:p.G1172Dfs*3	-	-	-	DDD4K.00858	UDD	28135719
chr8	41791525	41791525	C	A	KAT6A	stopgain	PTV	KAT6A:NM_006766:exon17:c.4213G>T:p.E1405X	0.787:D	-	-	DDD4K.03656	UDD	28135719
chr8	41791093	41791093	C	T	KAT6A	nonsynonymous SNV	Dmis	KAT6A:NM_006766:exon17:c.4645G>A:p.G1549S	0.781:D	-	-	DDD4K.03746	UDD	28135719
chr8	41792289	41792290	TT	-	KAT6A	frameshift deletion	PTV	KAT6A:NM_006766:exon17:c.3448_3449del:p.K1150Gfs*23	-	-	-	DDD4K.00034	UDD	28135719
chr8	41791049	41791050	AT	-	KAT6A	stopgain	PTV	KAT6A:NM_006766:exon17:c.4688_4689del:p.Y1563fs*0	-	-	-	DDD4K.00698	UDD	28135719
chr8	41791713	41791713	T	-	KAT6A	frameshift deletion	PTV	KAT6A:NM_006766:exon17:c.4025delA:p.K1342Rfs*10	-	-	-	1-04215	CHD	28991257
chr8	41798918	41798918	-	T	KAT6A	stopgain	PTV	KAT6A:NM_006766:exon15:c.2480dupA:p.Y827fs*0	-	-	-	820	ID	27479843
chr8	41791073	41791073	G	C	KAT6A	nonsynonymous SNV	Dmis	KAT6A:NM_006766:exon17:c.4665C>G:p.S1555R	0.843:D	-	-	629	ID	27479843
chr10	76790458	76790458	T	-	KAT6B	stopgain	PTV	KAT6B:NM_001256468:exon18:c.5327delT:p.L1776fs*0,KAT6B:NM_001256469:exon18:c.5000delT:p.L1667fs*0,KAT6B:NM_012330:exon18:c.5876delT:p.L1959fs*0	-	-	-	DDD4K.00863	UDD	28135719
chr10	76784744	76784744	G	-	KAT6B	frameshift deletion	PTV	KAT6B:NM_001256468:exon17:c.2852delG:p.G951Vfs*10,KAT6B:NM_001256469:exon17:c.2525delG:p.G842Vfs*10,KAT6B:NM_012330:exon17:c.3401delG:p.G1134Vfs*10	-	-	-	DDD4K.00874	UDD	28135719
chr10	76780449	76780449	T	-	KAT6B	frameshift deletion	PTV	KAT6B:NM_001256468:exon14:c.2190delT:p.L731Sfs*33,KAT6B:NM_001256469:exon14:c.1863delT:p.L622Sfs*33,KAT6B:NM_012330:exon14:c.2739delT:p.L914Sfs*33	-	-	-	DDD4K.02918	UDD	28135719
chr10	76788469	76788469	C	A	KAT6B	stopgain	PTV	KAT6B:NM_001256468:exon18:c.3338C>A:p.S1113X,KAT6B:NM_001256469:exon18:c.3011C>A:p.S1004X,KAT6B:NM_012330:exon18:c.3887C>A:p.S1296X	0.492:T	-	-	DDD4K.03406	UDD	28135719
chr10	76789971	76789971	C	T	KAT6B	stopgain	PTV	KAT6B:NM_001256468:exon18:c.4840C>T:p.R1614X,KAT6B:NM_001256469:exon18:c.4513C>T:p.R1505X,KAT6B:NM_012330:exon18:c.5389C>T:p.R1797X	0.668:T	-	-	DDD4K.03830	UDD	28135719
chr10	76781754	76781754	T	-	KAT6B	frameshift deletion	PTV	KAT6B:NM_001256468:exon16:c.2588delT:p.L863Cfs*67,KAT6B:NM_001256469:exon16:c.2261delT:p.L754Cfs*67,KAT6B:NM_012330:exon16:c.3137delT:p.L1046Cfs*67	-	-	-	DDD4K.02980	UDD	28135719
chr10	76741660	76741660	C	T	KAT6B	stopgain	PTV	KAT6B:NM_001256468:exon11:c.1798C>T:p.R600X,KAT6B:NM_001256469:exon11:c.1471C>T:p.R491X,KAT6B:NM_012330:exon11:c.2347C>T:p.R783X	0.637:T	-	-	DDD4K.02399	UDD	28135719
chr10	76789623	76789623	G	A	KAT6B	nonsynonymous SNV	Dmis	KAT6B:NM_001256468:exon18:c.4492G>A:p.E1498K,KAT6B:NM_001256469:exon18:c.4165G>A:p.E1389K,KAT6B:NM_012330:exon18:c.5041G>A:p.E1681K	0.738:D	-	-	DDD4K.00300	UDD	28135719
chr10	76784714	76784714	A	G	KAT6B	splicing	PTV	NM_001256469:exon17:c.2497-2A>G;NM_001256468:exon17:c.2824-2A>G;NM_012330:exon17:c.3373-2A>G	0.725:D	-	-	DDD4K.00171	UDD	28135719
chr10	76788476	76788476	-	A	KAT6B	frameshift insertion	PTV	KAT6B:NM_001256468:exon18:c.3345dupA:p.T1117Nfs*8,KAT6B:NM_001256469:exon18:c.3018dupA:p.T1008Nfs*8,KAT6B:NM_012330:exon18:c.3894dupA:p.T1300Nfs*8	-	-	-	1-07058	CHD	28991257
chr10	76781874	76781874	A	-	KAT6B	frameshift deletion	PTV	KAT6B:NM_001256468:exon16:c.2708delA:p.E904Rfs*26,KAT6B:NM_001256469:exon16:c.2381delA:p.E795Rfs*26,KAT6B:NM_012330:exon16:c.3257delA:p.E1087Rfs*26	-	-	-	45	ID	27479843
chr10	76732366	76732366	C	T	KAT6B	stopgain	PTV	KAT6B:NM_001256468:exon7:c.1030C>T:p.R344X,KAT6B:NM_001256469:exon7:c.1030C>T:p.R344X,KAT6B:NM_012330:exon7:c.1030C>T:p.R344X	0.768:D	-	-	767	ID	27479843
chr10	76744953	76744953	C	-	KAT6B	frameshift deletion	PTV	KAT6B:NM_001256468:exon12:c.1940delC:p.T647Kfs*28,KAT6B:NM_001256469:exon12:c.1613delC:p.T538Kfs*28,KAT6B:NM_012330:exon12:c.2489delC:p.T830Kfs*28	-	-	-	525	ID	27479843
chr10	76602791	76602791	C	G	KAT6B	stopgain	PTV	KAT6B:NM_001256468:exon3:c.176C>G:p.S59X,KAT6B:NM_001256469:exon3:c.176C>G:p.S59X,KAT6B:NM_012330:exon3:c.176C>G:p.S59X	0.820:D	-	-	654	ID	27479843
chr10	76737197	76737197	T	A	KAT6B	splicing	PTV	NM_001256469:exon9:c.1239+2T>A;NM_001256468:exon9:c.1566+2T>A;NM_012330:exon9:c.2115+2T>A	0.671:T	-	-	253	ID	27479843
chr18	44589733	44589733	G	A	KATNAL2	splicing	PTV	NM_031303:exon7:c.510+1G>A	0.781:D	-	-	11008	ASD	25363768
chr18	44603833	44603833	G	C	KATNAL2	splicing	PTV	NM_031303:exon12:c.995+1G>C	0.830:D	-	-	11872	ASD	25363768
chr1	111146516	111146516	G	A	KCNA2	nonsynonymous SNV	Dmis	KCNA2:NM_001204269:exon3:c.889C>T:p.R297W,KCNA2:NM_004974:exon3:c.889C>T:p.R297W	0.988:D	-	-	HSJ0693	EE	29100083
chr1	111146617	111146617	A	G	KCNA2	nonsynonymous SNV	Dmis	KCNA2:NM_001204269:exon3:c.788T>C:p.I263T,KCNA2:NM_004974:exon3:c.788T>C:p.I263T	0.992:D	-	-	MAE18	EE	29942082
chr20	47991014	47991014	G	C	KCNB1	nonsynonymous SNV	Dmis	KCNB1:NM_004975:exon2:c.1083C>G:p.F361L	0.950:D	-	-	AU1848302	ASD	28263302
chr20	47990976	47990976	G	A	KCNB1	nonsynonymous SNV	Dmis	KCNB1:NM_004975:exon2:c.1121C>T:p.T374I	0.999:D	-	-	aa	EE	23934111
chr20	47990594	47990594	-	A	KCNB1	stopgain	PTV	KCNB1:NM_004975:exon2:c.1503dupT:p.K502fs*0	-	-	-	DDD4K.02811	UDD	28135719
chr20	48098920	48098920	A	C	KCNB1	nonsynonymous SNV	Dmis	KCNB1:NM_004975:exon1:c.98T>G:p.V33G	0.997:D	6.317e-05	-	DDD4K.00788	UDD	28135719
chr20	47991163	47991163	G	A	KCNB1	nonsynonymous SNV	Dmis	KCNB1:NM_004975:exon2:c.934C>T:p.R312C	0.983:D	0	-	DDD4K.00653	UDD	28135719
chr20	47990924	47990924	T	G	KCNB1	nonsynonymous SNV	Dmis	KCNB1:NM_004975:exon2:c.1173A>C:p.K391N	0.853:D	-	-	DDD4K.00872	UDD	28135719
chr19	50826942	50826942	C	T	KCNC3	nonsynonymous SNV	Dmis	KCNC3:NM_004977:exon2:c.1268G>A:p.R423H	0.750:D	-	-	Fam_63213	EE	26795593
chr1	211093374	211093374	C	T	KCNH1	nonsynonymous SNV	Dmis	KCNH1:NM_002238:exon7:c.989G>A:p.R330Q,KCNH1:NM_172362:exon7:c.1070G>A:p.R357Q	0.895:D	-	-	ES01E1405	ID	23020937
chr1	211093374	211093374	C	T	KCNH1	nonsynonymous SNV	Dmis	KCNH1:NM_002238:exon7:c.989G>A:p.R330Q,KCNH1:NM_172362:exon7:c.1070G>A:p.R357Q	0.895:D	-	-	794.308	ID	25356899
chr1	210977484	210977484	C	T	KCNH1	nonsynonymous SNV	Dmis	KCNH1:NM_002238:exon8:c.1406G>A:p.G469E,KCNH1:NM_172362:exon8:c.1487G>A:p.G496E	0.999:D	-	-	DDD4K.03933	UDD	28135719
chr1	211093309	211093309	G	C	KCNH1	nonsynonymous SNV	Dmis	KCNH1:NM_002238:exon7:c.1054C>G:p.L352V,KCNH1:NM_172362:exon7:c.1135C>G:p.L379V	0.891:D	-	-	DDD4K.01103	UDD	28135719
chr1	211093374	211093374	C	T	KCNH1	nonsynonymous SNV	Dmis	KCNH1:NM_002238:exon7:c.989G>A:p.R330Q,KCNH1:NM_172362:exon7:c.1070G>A:p.R357Q	0.895:D	-	-	DDD4K.00039	UDD	28135719
chr1	211093374	211093374	C	T	KCNH1	nonsynonymous SNV	Dmis	KCNH1:NM_002238:exon7:c.989G>A:p.R330Q,KCNH1:NM_172362:exon7:c.1070G>A:p.R357Q	0.895:D	-	-	DDD4K.00116	UDD	28135719
chr1	210977491	210977491	T	C	KCNH1	nonsynonymous SNV	Dmis	KCNH1:NM_002238:exon8:c.1399A>G:p.I467V,KCNH1:NM_172362:exon8:c.1480A>G:p.I494V	0.766:D	-	-	DDD4K.03627	UDD	28135719
chr1	211093374	211093374	C	T	KCNH1	nonsynonymous SNV	Dmis	KCNH1:NM_002238:exon7:c.989G>A:p.R330Q,KCNH1:NM_172362:exon7:c.1070G>A:p.R357Q	0.895:D	-	-	516	ID	27479843
chr10	78799338	78799338	T	C	KCNMA1	nonsynonymous SNV	Dmis	KCNMA1:NM_001271518:exon14:c.1645A>G:p.T549A,KCNMA1:NM_001014797:exon15:c.1807A>G:p.T603A,KCNMA1:NM_001161352:exon15:c.1807A>G:p.T603A,KCNMA1:NM_001161353:exon15:c.1807A>G:p.T603A,KCNMA1:NM_001271519:exon15:c.1807A>G:p.T603A,KCNMA1:NM_001322829:exon15:c.1807A>G:p.T603A,KCNMA1:NM_001322830:exon15:c.1807A>G:p.T603A,KCNMA1:NM_001322832:exon15:c.1807A>G:p.T603A,KCNMA1:NM_001322835:exon15:c.1807A>G:p.…	0.842:D	-	-	DDD4K.04206	UDD	28135719
chr10	78869939	78869939	C	T	KCNMA1	nonsynonymous SNV	Dmis	KCNMA1:NM_001271518:exon7:c.961G>A:p.G321R,KCNMA1:NM_001014797:exon8:c.1123G>A:p.G375R,KCNMA1:NM_001161352:exon8:c.1123G>A:p.G375R,KCNMA1:NM_001161353:exon8:c.1123G>A:p.G375R,KCNMA1:NM_001271519:exon8:c.1123G>A:p.G375R,KCNMA1:NM_001322829:exon8:c.1123G>A:p.G375R,KCNMA1:NM_001322830:exon8:c.1123G>A:p.G375R,KCNMA1:NM_001322832:exon8:c.1123G>A:p.G375R,KCNMA1:NM_001322835:exon8:c.1123G>A:p.G375R,KCNM…	0.724:D	-	-	DDD4K.00888	UDD	28135719
chr20	62038129	62038129	-	T	KCNQ2	frameshift insertion	PTV	KCNQ2:NM_004518:exon15:c.2402dupA:p.V802Sfs*34,KCNQ2:NM_172106:exon16:c.2432dupA:p.V812Sfs*34,KCNQ2:NM_172108:exon16:c.2393dupA:p.V799Sfs*34,KCNQ2:NM_172107:exon17:c.2486dupA:p.V830Sfs*34	-	-	-	2-0272-003	ASD	28263302
chr20	62076674	62076674	C	T	KCNQ2	nonsynonymous SNV	Dmis	KCNQ2:NM_004518:exon3:c.431G>A:p.R144Q,KCNQ2:NM_172106:exon3:c.431G>A:p.R144Q,KCNQ2:NM_172107:exon3:c.431G>A:p.R144Q,KCNQ2:NM_172108:exon3:c.431G>A:p.R144Q,KCNQ2:NM_172109:exon3:c.431G>A:p.R144Q	0.975:D	-	-	dt	EE	23934111
chr20	62044825	62044825	G	C	KCNQ2	nonsynonymous SNV	Dmis	KCNQ2:NM_004518:exon13:c.1657C>G:p.R553G,KCNQ2:NM_172106:exon14:c.1687C>G:p.R563G,KCNQ2:NM_172108:exon14:c.1648C>G:p.R550G,KCNQ2:NM_172107:exon15:c.1741C>G:p.R581G	1.000:D	-	-	ahy	EE	25262651
chr20	62071019	62071019	T	C	KCNQ2	nonsynonymous SNV	Dmis	KCNQ2:NM_004518:exon6:c.859A>G:p.T287A,KCNQ2:NM_172106:exon6:c.859A>G:p.T287A,KCNQ2:NM_172107:exon6:c.859A>G:p.T287A,KCNQ2:NM_172108:exon6:c.859A>G:p.T287A,KCNQ2:NM_172109:exon6:c.859A>G:p.T287A	0.990:D	-	-	HSJ0085	EE	29100083
chr20	62073882	62073882	C	G	KCNQ2	nonsynonymous SNV	Dmis	KCNQ2:NM_004518:exon5:c.693G>C:p.E231D,KCNQ2:NM_172106:exon5:c.693G>C:p.E231D,KCNQ2:NM_172107:exon5:c.693G>C:p.E231D,KCNQ2:NM_172108:exon5:c.693G>C:p.E231D,KCNQ2:NM_172109:exon5:c.693G>C:p.E231D	0.890:D	-	-	Fam_117374	EE	26795593
chr20	62044909	62044909	G	A	KCNQ2	nonsynonymous SNV	Dmis	KCNQ2:NM_004518:exon13:c.1573C>T:p.R525W,KCNQ2:NM_172106:exon14:c.1603C>T:p.R535W,KCNQ2:NM_172108:exon14:c.1564C>T:p.R522W,KCNQ2:NM_172107:exon15:c.1657C>T:p.R553W	0.975:D	4.065e-06	-	40944	EE	29942082
chr20	62073813	62073813	C	G	KCNQ2	nonsynonymous SNV	Dmis	KCNQ2:NM_004518:exon5:c.762G>C:p.E254D,KCNQ2:NM_172106:exon5:c.762G>C:p.E254D,KCNQ2:NM_172107:exon5:c.762G>C:p.E254D,KCNQ2:NM_172108:exon5:c.762G>C:p.E254D,KCNQ2:NM_172109:exon5:c.762G>C:p.E254D	0.764:D	-	-	2129356	EE	29942082
chr20	62071032	62071032	G	C	KCNQ2	nonsynonymous SNV	Dmis	KCNQ2:NM_004518:exon6:c.846C>G:p.D282E,KCNQ2:NM_172106:exon6:c.846C>G:p.D282E,KCNQ2:NM_172107:exon6:c.846C>G:p.D282E,KCNQ2:NM_172108:exon6:c.846C>G:p.D282E,KCNQ2:NM_172109:exon6:c.846C>G:p.D282E	0.984:D	-	-	DDD4K.03331	UDD	28135719
chr20	62070004	62070004	G	A	KCNQ2	nonsynonymous SNV	Dmis	KCNQ2:NM_004518:exon7:c.997C>T:p.R333W,KCNQ2:NM_172106:exon7:c.997C>T:p.R333W,KCNQ2:NM_172107:exon7:c.997C>T:p.R333W,KCNQ2:NM_172108:exon7:c.997C>T:p.R333W,KCNQ2:NM_172109:exon7:c.997C>T:p.R333W	0.991:D	-	-	DDD4K.00538	UDD	28135719
chr20	62070967	62070967	A	G	KCNQ2	nonsynonymous SNV	Dmis	KCNQ2:NM_004518:exon6:c.911T>C:p.F304S,KCNQ2:NM_172106:exon6:c.911T>C:p.F304S,KCNQ2:NM_172107:exon6:c.911T>C:p.F304S,KCNQ2:NM_172108:exon6:c.911T>C:p.F304S,KCNQ2:NM_172109:exon6:c.911T>C:p.F304S	0.952:D	-	-	DDD4K.04263	UDD	28135719
chr20	62070967	62070967	A	G	KCNQ2	nonsynonymous SNV	Dmis	KCNQ2:NM_004518:exon6:c.911T>C:p.F304S,KCNQ2:NM_172106:exon6:c.911T>C:p.F304S,KCNQ2:NM_172107:exon6:c.911T>C:p.F304S,KCNQ2:NM_172108:exon6:c.911T>C:p.F304S,KCNQ2:NM_172109:exon6:c.911T>C:p.F304S	0.952:D	-	-	DDD4K.00274	UDD	28135719
chr20	62073781	62073781	G	A	KCNQ2	nonsynonymous SNV	Dmis	KCNQ2:NM_004518:exon5:c.794C>T:p.A265V,KCNQ2:NM_172106:exon5:c.794C>T:p.A265V,KCNQ2:NM_172107:exon5:c.794C>T:p.A265V,KCNQ2:NM_172108:exon5:c.794C>T:p.A265V,KCNQ2:NM_172109:exon5:c.794C>T:p.A265V	0.928:D	-	-	DDD4K.00740	UDD	28135719
chr20	62069997	62069997	G	A	KCNQ2	nonsynonymous SNV	Dmis	KCNQ2:NM_004518:exon7:c.1004C>T:p.P335L,KCNQ2:NM_172106:exon7:c.1004C>T:p.P335L,KCNQ2:NM_172107:exon7:c.1004C>T:p.P335L,KCNQ2:NM_172108:exon7:c.1004C>T:p.P335L,KCNQ2:NM_172109:exon7:c.1004C>T:p.P335L	0.934:D	-	-	DDD4K.03381	UDD	28135719
chr20	62069997	62069997	G	A	KCNQ2	nonsynonymous SNV	Dmis	KCNQ2:NM_004518:exon7:c.1004C>T:p.P335L,KCNQ2:NM_172106:exon7:c.1004C>T:p.P335L,KCNQ2:NM_172107:exon7:c.1004C>T:p.P335L,KCNQ2:NM_172108:exon7:c.1004C>T:p.P335L,KCNQ2:NM_172109:exon7:c.1004C>T:p.P335L	0.934:D	-	-	DDD4K.02327	UDD	28135719
chr20	62071018	62071018	G	A	KCNQ2	nonsynonymous SNV	Dmis	KCNQ2:NM_004518:exon6:c.860C>T:p.T287I,KCNQ2:NM_172106:exon6:c.860C>T:p.T287I,KCNQ2:NM_172107:exon6:c.860C>T:p.T287I,KCNQ2:NM_172108:exon6:c.860C>T:p.T287I,KCNQ2:NM_172109:exon6:c.860C>T:p.T287I	0.996:D	-	-	DDD4K.04202	UDD	28135719
chr20	62076675	62076675	G	A	KCNQ2	nonsynonymous SNV	Dmis	KCNQ2:NM_004518:exon3:c.430C>T:p.R144W,KCNQ2:NM_172106:exon3:c.430C>T:p.R144W,KCNQ2:NM_172107:exon3:c.430C>T:p.R144W,KCNQ2:NM_172108:exon3:c.430C>T:p.R144W,KCNQ2:NM_172109:exon3:c.430C>T:p.R144W	0.973:D	-	-	DDD4K.00563	UDD	28135719
chr20	62044885	62044885	G	A	KCNQ2	nonsynonymous SNV	Dmis	KCNQ2:NM_004518:exon13:c.1597C>T:p.P533S,KCNQ2:NM_172106:exon14:c.1627C>T:p.P543S,KCNQ2:NM_172108:exon14:c.1588C>T:p.P530S,KCNQ2:NM_172107:exon15:c.1681C>T:p.P561S	0.919:D	-	-	DDD4K.00697	UDD	28135719
chr20	62073782	62073782	C	T	KCNQ2	nonsynonymous SNV	Dmis	KCNQ2:NM_004518:exon5:c.793G>A:p.A265T,KCNQ2:NM_172106:exon5:c.793G>A:p.A265T,KCNQ2:NM_172107:exon5:c.793G>A:p.A265T,KCNQ2:NM_172108:exon5:c.793G>A:p.A265T,KCNQ2:NM_172109:exon5:c.793G>A:p.A265T	0.921:D	4.061e-06	-	DDD4K.03013	UDD	28135719
chr20	62076675	62076675	G	C	KCNQ2	nonsynonymous SNV	Dmis	KCNQ2:NM_004518:exon3:c.430C>G:p.R144G,KCNQ2:NM_172106:exon3:c.430C>G:p.R144G,KCNQ2:NM_172107:exon3:c.430C>G:p.R144G,KCNQ2:NM_172108:exon3:c.430C>G:p.R144G,KCNQ2:NM_172109:exon3:c.430C>G:p.R144G	0.978:D	-	-	DDD4K.04102	UDD	28135719
chr20	62071037	62071037	C	T	KCNQ2	nonsynonymous SNV	Dmis	KCNQ2:NM_004518:exon6:c.841G>A:p.G281R,KCNQ2:NM_172106:exon6:c.841G>A:p.G281R,KCNQ2:NM_172107:exon6:c.841G>A:p.G281R,KCNQ2:NM_172108:exon6:c.841G>A:p.G281R,KCNQ2:NM_172109:exon6:c.841G>A:p.G281R	0.991:D	-	-	DDD4K.00328	UDD	28135719
chr20	62076101	62076101	G	A	KCNQ2	nonsynonymous SNV	Dmis	KCNQ2:NM_004518:exon4:c.601C>T:p.R201C,KCNQ2:NM_172106:exon4:c.601C>T:p.R201C,KCNQ2:NM_172107:exon4:c.601C>T:p.R201C,KCNQ2:NM_172108:exon4:c.601C>T:p.R201C,KCNQ2:NM_172109:exon4:c.601C>T:p.R201C	0.989:D	-	-	DDD4K.00031	UDD	28135719
chr20	62073787	62073787	G	A	KCNQ2	nonsynonymous SNV	Dmis	KCNQ2:NM_004518:exon5:c.788C>T:p.T263I,KCNQ2:NM_172106:exon5:c.788C>T:p.T263I,KCNQ2:NM_172107:exon5:c.788C>T:p.T263I,KCNQ2:NM_172108:exon5:c.788C>T:p.T263I,KCNQ2:NM_172109:exon5:c.788C>T:p.T263I	0.941:D	-	-	DDD4K.01586	UDD	28135719
chr20	62078167	62078167	A	T	KCNQ2	nonsynonymous SNV	Dmis	KCNQ2:NM_004518:exon2:c.320T>A:p.L107H,KCNQ2:NM_172106:exon2:c.320T>A:p.L107H,KCNQ2:NM_172107:exon2:c.320T>A:p.L107H,KCNQ2:NM_172108:exon2:c.320T>A:p.L107H,KCNQ2:NM_172109:exon2:c.320T>A:p.L107H	0.952:D	-	-	DDD4K.00847	UDD	28135719
chr20	62070074	62070099	CTGCAATTCATCAGGGTCAGGTCACA	-	KCNQ2	splicing	PTV	-	-	-	-	11075	ASD	30545852
chr20	62076100	62076100	C	T	KCNQ2	nonsynonymous SNV	Dmis	KCNQ2:NM_004518:exon4:c.602G>A:p.R201H,KCNQ2:NM_172106:exon4:c.602G>A:p.R201H,KCNQ2:NM_172107:exon4:c.602G>A:p.R201H,KCNQ2:NM_172108:exon4:c.602G>A:p.R201H,KCNQ2:NM_172109:exon4:c.602G>A:p.R201H	0.988:D	-	-	297	ID	27479843
chr20	62070976	62070976	C	T	KCNQ2	nonsynonymous SNV	Dmis	KCNQ2:NM_004518:exon6:c.902G>A:p.G301D,KCNQ2:NM_172106:exon6:c.902G>A:p.G301D,KCNQ2:NM_172107:exon6:c.902G>A:p.G301D,KCNQ2:NM_172108:exon6:c.902G>A:p.G301D,KCNQ2:NM_172109:exon6:c.902G>A:p.G301D	0.996:D	-	-	216	ID	27479843
chr20	62076675	62076675	G	A	KCNQ2	nonsynonymous SNV	Dmis	KCNQ2:NM_004518:exon3:c.430C>T:p.R144W,KCNQ2:NM_172106:exon3:c.430C>T:p.R144W,KCNQ2:NM_172107:exon3:c.430C>T:p.R144W,KCNQ2:NM_172108:exon3:c.430C>T:p.R144W,KCNQ2:NM_172109:exon3:c.430C>T:p.R144W	0.973:D	-	-	63	ID	27479843
chr8	133192493	133192493	G	A	KCNQ3	nonsynonymous SNV	Dmis	KCNQ3:NM_001204824:exon4:c.328C>T:p.R110C,KCNQ3:NM_004519:exon4:c.688C>T:p.R230C	0.975:D	-	-	TUTLN	ID	23020937
chr8	133192493	133192493	G	A	KCNQ3	nonsynonymous SNV	Dmis	KCNQ3:NM_001204824:exon4:c.328C>T:p.R110C,KCNQ3:NM_004519:exon4:c.688C>T:p.R230C	0.975:D	-	-	jc	EE	23934111
chr8	133192493	133192493	G	A	KCNQ3	nonsynonymous SNV	Dmis	KCNQ3:NM_001204824:exon4:c.328C>T:p.R110C,KCNQ3:NM_004519:exon4:c.688C>T:p.R230C	0.975:D	-	-	DDD4K.02529	UDD	28135719
chr8	133150175	133150175	C	T	KCNQ3	nonsynonymous SNV	Dmis	KCNQ3:NM_001204824:exon12:c.1297G>A:p.G433R,KCNQ3:NM_004519:exon12:c.1657G>A:p.G553R	0.961:D	-	-	DDD4K.00501	UDD	28135719
chr8	133184919	133184919	C	T	KCNQ3	nonsynonymous SNV	Dmis	KCNQ3:NM_001204824:exon7:c.706G>A:p.A236T,KCNQ3:NM_004519:exon7:c.1066G>A:p.A356T	0.899:D	-	-	DDD4K.02558	UDD	28135719
chr8	133192501	133192501	C	T	KCNQ3	nonsynonymous SNV	Dmis	KCNQ3:NM_001204824:exon4:c.320G>A:p.R107Q,KCNQ3:NM_004519:exon4:c.680G>A:p.R227Q	0.803:D	-	-	DDD4K.01169	UDD	28135719
chr8	133192475	133192475	G	A	KCNQ3	nonsynonymous SNV	Dmis	KCNQ3:NM_001204824:exon4:c.346C>T:p.R116C,KCNQ3:NM_004519:exon4:c.706C>T:p.R236C	0.955:D	8.133e-06	-	1360JS0005&1360JS0004	ASD	25363760
chr9	138671246	138671246	C	T	KCNT1	nonsynonymous SNV	Dmis	KCNT1:NM_001272003:exon23:c.2636C>T:p.P879L,KCNT1:NM_020822:exon24:c.2771C>T:p.P924L	0.784:D	-	-	b	EE	23934111
chr9	138675877	138675877	G	A	KCNT1	nonsynonymous SNV	Dmis	KCNT1:NM_001272003:exon24:c.2714G>A:p.R905Q,KCNT1:NM_020822:exon25:c.2849G>A:p.R950Q	0.840:D	-	-	HSC0084	EE	29100083
chr9	138671275	138671275	G	A	KCNT1	nonsynonymous SNV	Dmis	KCNT1:NM_001272003:exon23:c.2665G>A:p.A889T,KCNT1:NM_020822:exon24:c.2800G>A:p.A934T	0.900:D	-	-	HSC0116	EE	29100083
chr9	138650285	138650285	G	A	KCNT1	nonsynonymous SNV	Dmis	KCNT1:NM_001272003:exon9:c.641G>A:p.R214Q,KCNT1:NM_020822:exon10:c.785G>A:p.R262Q	0.848:D	-	-	HSJ0768	EE	29100083
chr1	202727535	202727535	-	G	KDM5B	frameshift insertion	PTV	KDM5B:NM_001347591:exon8:c.1045_1046insC:p.F349Sfs*13,KDM5B:NM_006618:exon9:c.1180_1181insC:p.F394Sfs*13,KDM5B:NM_001314042:exon10:c.1288_1289insC:p.F430Sfs*13	-	-	-	2-1364-003	ASD	28263302
chr1	202698172	202698172	G	A	KDM5B	stopgain	PTV	KDM5B:NM_001347591:exon26:c.4492C>T:p.R1498X,KDM5B:NM_006618:exon27:c.4627C>T:p.R1543X,KDM5B:NM_001314042:exon28:c.4735C>T:p.R1579X	0.756:D	-	-	13664	ASD	25363768
chr1	202705466	202705466	G	A	KDM5B	stopgain	PTV	KDM5B:NM_001347591:exon20:c.3004C>T:p.R1002X,KDM5B:NM_006618:exon21:c.3139C>T:p.R1047X,KDM5B:NM_001314042:exon22:c.3247C>T:p.R1083X	0.802:D	-	3.23e-05	12418	ASD	25363768
chr1	202715066	202715066	A	G	KDM5B	nonsynonymous SNV	Dmis	KDM5B:NM_001347591:exon15:c.2108T>C:p.L703S,KDM5B:NM_006618:exon16:c.2243T>C:p.L748S,KDM5B:NM_001314042:exon17:c.2351T>C:p.L784S	0.899:D	-	-	13631	ASD	25363768
chr1	202746219	202746219	A	T	KDM5B	nonsynonymous SNV	Dmis	KDM5B:NM_001314042:exon2:c.208T>A:p.W70R,KDM5B:NM_001347591:exon2:c.208T>A:p.W70R,KDM5B:NM_006618:exon2:c.208T>A:p.W70R	0.972:D	-	-	14189	ASD	25363768
chr1	202733210	202733210	G	A	KDM5B	stopgain	PTV	KDM5B:NM_001347591:exon5:c.640C>T:p.R214X,KDM5B:NM_006618:exon6:c.775C>T:p.R259X,KDM5B:NM_001314042:exon7:c.883C>T:p.R295X	0.760:D	4.519e-06	-	DDD4K.03062	UDD	28135719
chr1	202715058	202715058	G	A	KDM5B	stopgain	PTV	KDM5B:NM_001347591:exon15:c.2116C>T:p.R706X,KDM5B:NM_006618:exon16:c.2251C>T:p.R751X,KDM5B:NM_001314042:exon17:c.2359C>T:p.R787X	0.702:D	-	3.23e-05	DDD4K.01866	UDD	28135719
chr1	202705472	202705472	G	A	KDM5B	stopgain	PTV	KDM5B:NM_001347591:exon20:c.2998C>T:p.R1000X,KDM5B:NM_006618:exon21:c.3133C>T:p.R1045X,KDM5B:NM_001314042:exon22:c.3241C>T:p.R1081X	0.646:T	2.055e-05	-	DDD4K.00186	UDD	28135719
chr1	202719900	202719900	G	A	KDM5B	stopgain	PTV	KDM5B:NM_001347591:exon12:c.1573C>T:p.R525X,KDM5B:NM_006618:exon13:c.1708C>T:p.R570X,KDM5B:NM_001314042:exon14:c.1816C>T:p.R606X	0.689:T	8.162e-06	-	5107	ASD	28344757
chr1	202709936	202709936	G	A	KDM5B	stopgain	PTV	KDM5B:NM_001347591:exon19:c.2815C>T:p.R939X,KDM5B:NM_006618:exon20:c.2950C>T:p.R984X,KDM5B:NM_001314042:exon21:c.3058C>T:p.R1020X	0.830:D	8.181e-06	-	1-03321	CHD	28991257
chr1	202722032	202722032	C	T	KDM5B	splicing	PTV	NM_006618:exon12:c.1701+1G>A;NM_001347591:exon11:c.1566+1G>A;NM_001314042:exon13:c.1809+1G>A	0.790:D	-	-	1-01965	CHD	28991257
chr1	202742293	202742293	G	A	KDM5B	stopgain	PTV	KDM5B:NM_001314042:exon4:c.529C>T:p.R177X,KDM5B:NM_001347591:exon4:c.529C>T:p.R177X,KDM5B:NM_006618:exon4:c.529C>T:p.R177X	0.657:T	2.031e-05	-	1-05011	CHD	28991257
chr1	202724404	202724404	-	C	KDM5B	frameshift insertion	PTV	KDM5B:NM_001347591:exon10:c.1398dupG:p.H467Afs*3,KDM5B:NM_006618:exon11:c.1533dupG:p.H512Afs*3,KDM5B:NM_001314042:exon12:c.1641dupG:p.H548Afs*3	-	-	-	NDAR_INVTG728RDC_wes1&NDAR_INVYT034LF6_wes1	ASD	25363760
chr1	202742307	202742307	C	G	KDM5B	nonsynonymous SNV	Dmis	KDM5B:NM_001314042:exon4:c.515G>C:p.R172T,KDM5B:NM_001347591:exon4:c.515G>C:p.R172T,KDM5B:NM_006618:exon4:c.515G>C:p.R172T	0.959:D	-	-	DEASD_0303_600&DEASD_0303_500	ASD	25363760
chrX	53245326	53245326	C	-	KDM5C	frameshift deletion	PTV	KDM5C:NM_001146702:exon4:c.510delG:p.I171Sfs*7,KDM5C:NM_001282622:exon6:c.708delG:p.I237Sfs*7,KDM5C:NM_004187:exon6:c.711delG:p.I238Sfs*7	-	-	-	trio_121	SCZ	23042115
chrX	53239933	53239933	T	C	KDM5C	nonsynonymous SNV	Dmis	KDM5C:NM_001146702:exon9:c.1307A>G:p.Y436C,KDM5C:NM_001282622:exon11:c.1505A>G:p.Y502C,KDM5C:NM_004187:exon11:c.1508A>G:p.Y503C	0.975:D	-	-	DDD4K.01414	UDD	28135719
chrX	53244975	53244975	A	G	KDM5C	splicing	PTV	NM_001146702:exon5:c.762+2T>C;NM_001282622:exon7:c.960+2T>C;NM_004187:exon7:c.963+2T>C	0.576:T	-	-	DDD4K.03855	UDD	28135719
chrX	53239931	53239931	C	T	KDM5C	nonsynonymous SNV	Dmis	KDM5C:NM_001146702:exon9:c.1309G>A:p.V437M,KDM5C:NM_001282622:exon11:c.1507G>A:p.V503M,KDM5C:NM_004187:exon11:c.1510G>A:p.V504M	0.965:D	-	-	DDD4K.03083	UDD	28135719
chrX	53240839	53240839	T	C	KDM5C	splicing	PTV	NM_001146702:exon8:c.1042-2A>G;NM_001282622:exon10:c.1240-2A>G;NM_004187:exon10:c.1243-2A>G	0.681:T	-	-	670	ID	27479843
chr17	7749188	7749188	A	G	KDM6B	splicing	PTV	NM_001348716:exon5:c.138-2A>G;NM_001080424:exon5:c.138-2A>G	0.535:T	-	-	11329	ASD	25363768
chr17	7749922	7749922	G	-	KDM6B	frameshift deletion	PTV	KDM6B:NM_001080424:exon8:c.575delG:p.G193Efs*3,KDM6B:NM_001348716:exon8:c.575delG:p.G193Efs*3	-	-	-	12683	ASD	25363768
chr17	7756415	7756415	G	T	KDM6B	stopgain	PTV	KDM6B:NM_001080424:exon21:c.4708G>T:p.E1570X,KDM6B:NM_001348716:exon21:c.4708G>T:p.E1570X	0.824:D	-	-	1-03321	CHD	28991257
chr17	7755277	7755277	G	A	KDM6B	nonsynonymous SNV	Dmis	KDM6B:NM_001080424:exon18:c.4174G>A:p.E1392K,KDM6B:NM_001348716:exon18:c.4174G>A:p.E1392K	0.965:D	-	-	DEASD_0146_600&DEASD_0146_500	ASD	25363760
X	73961457	73961457	-	GGAAA	KIAA2022	frameshift insertion	PTV	KIAA2022:NM_001008537:exon3:c.2934_2935insTTTCC:p.Q979Ffs*32	-	-	-	HSJ0520	EE	29100083
chrX	73963428	73963428	G	A	KIAA2022	stopgain	PTV	KIAA2022:NM_001008537:exon3:c.964C>T:p.R322X	0.671:T	-	-	MAE5	EE	29942082
chrX	73960990	73960990	G	T	KIAA2022	nonsynonymous SNV	Dmis	KIAA2022:NM_001008537:exon3:c.3402C>A:p.H1134Q	0.741:D	9.524e-05	4.654e-05	11290	ASD	25363768
chrX	73961874	73961874	G	A	KIAA2022	stopgain	PTV	KIAA2022:NM_001008537:exon3:c.2518C>T:p.Q840X	0.716:D	-	-	DDD4K.02029	UDD	28135719
chrX	73963740	73963740	G	A	KIAA2022	stopgain	PTV	KIAA2022:NM_001008537:exon3:c.652C>T:p.R218X	0.555:T	-	-	DDD4K.03162	UDD	28135719
chrX	73960513	73960513	C	T	KIAA2022	stopgain	PTV	KIAA2022:NM_001008537:exon3:c.3879G>A:p.W1293X	0.613:T	-	-	DDD4K.01510	UDD	28135719
chrX	73961392	73961393	AG	-	KIAA2022	frameshift deletion	PTV	KIAA2022:NM_001008537:exon3:c.2999_3000del:p.S1000Cfs*4	-	-	-	00082-C	ID	28554332
chrX	73961685	73961685	C	A	KIAA2022	stopgain	PTV	KIAA2022:NM_001008537:exon3:c.2707G>T:p.E903X	0.624:T	-	-	244	ID	27479843
chrX	73960933	73960933	-	T	KIAA2022	frameshift insertion	PTV	KIAA2022:NM_001008537:exon3:c.3458dupA:p.N1153Kfs*6	-	-	-	506	ID	27479843
chr10	94373234	94373234	G	-	KIF11	frameshift deletion	PTV	KIF11:NM_004523:exon8:c.890delG:p.V298Sfs*4	-	-	-	2-0122-003	ASD	28263302
chr10	94405301	94405301	C	T	KIF11	stopgain	PTV	KIF11:NM_004523:exon18:c.2449C>T:p.Q817X	0.473:T	-	-	DDD4K.01819	UDD	28135719
chr10	94409618	94409621	TTAT	-	KIF11	frameshift deletion	PTV	KIF11:NM_004523:exon20:c.2797_2800del:p.L933Tfs*5	-	-	-	DDD4K.02823	UDD	28135719
chr10	94353134	94353134	T	A	KIF11	nonsynonymous SNV	Dmis	KIF11:NM_004523:exon1:c.2T>A:p.M1K	0.918:D	-	-	1-08832	CHD	28991257
chr2	241737138	241737138	C	T	KIF1A	nonsynonymous SNV	Dmis	KIF1A:NM_001244008:exon2:c.32G>A:p.R11Q,KIF1A:NM_001320705:exon2:c.32G>A:p.R11Q,KIF1A:NM_001330289:exon2:c.32G>A:p.R11Q,KIF1A:NM_001330290:exon2:c.32G>A:p.R11Q,KIF1A:NM_004321:exon2:c.32G>A:p.R11Q	0.968:D	-	-	DDD4K.00574	UDD	28135719
chr2	241724479	241724479	C	T	KIF1A	nonsynonymous SNV	Dmis	KIF1A:NM_001244008:exon7:c.647G>A:p.R216H,KIF1A:NM_001320705:exon7:c.647G>A:p.R216H,KIF1A:NM_001330289:exon7:c.647G>A:p.R216H,KIF1A:NM_001330290:exon7:c.647G>A:p.R216H,KIF1A:NM_004321:exon7:c.647G>A:p.R216H	0.972:D	-	-	DDD4K.02873	UDD	28135719
chr2	241715306	241715306	C	T	KIF1A	nonsynonymous SNV	Dmis	KIF1A:NM_001244008:exon11:c.920G>A:p.R307Q,KIF1A:NM_001320705:exon11:c.920G>A:p.R307Q,KIF1A:NM_001330289:exon11:c.920G>A:p.R307Q,KIF1A:NM_001330290:exon11:c.920G>A:p.R307Q,KIF1A:NM_004321:exon11:c.920G>A:p.R307Q	0.977:D	-	-	DDD4K.03999	UDD	28135719
chr2	241709072	241709072	G	A	KIF1A	nonsynonymous SNV	Dmis	KIF1A:NM_004321:exon15:c.1366C>T:p.R456W,KIF1A:NM_001244008:exon16:c.1393C>T:p.R465W,KIF1A:NM_001320705:exon16:c.1393C>T:p.R465W,KIF1A:NM_001330289:exon16:c.1393C>T:p.R465W,KIF1A:NM_001330290:exon16:c.1468C>T:p.R490W	0.752:D	4.084e-06	-	DDD4K.03692	UDD	28135719
chr2	241715306	241715306	C	T	KIF1A	nonsynonymous SNV	Dmis	KIF1A:NM_001244008:exon11:c.920G>A:p.R307Q,KIF1A:NM_001320705:exon11:c.920G>A:p.R307Q,KIF1A:NM_001330289:exon11:c.920G>A:p.R307Q,KIF1A:NM_001330290:exon11:c.920G>A:p.R307Q,KIF1A:NM_004321:exon11:c.920G>A:p.R307Q	0.977:D	-	-	DDD4K.02613	UDD	28135719
chr2	241715306	241715306	C	G	KIF1A	nonsynonymous SNV	Dmis	KIF1A:NM_001244008:exon11:c.920G>C:p.R307P,KIF1A:NM_001320705:exon11:c.920G>C:p.R307P,KIF1A:NM_001330289:exon11:c.920G>C:p.R307P,KIF1A:NM_001330290:exon11:c.920G>C:p.R307P,KIF1A:NM_004321:exon11:c.920G>C:p.R307P	0.983:D	-	-	DDD4K.01186	UDD	28135719
chr2	241727535	241727535	G	A	KIF1A	nonsynonymous SNV	Dmis	KIF1A:NM_001244008:exon4:c.296C>T:p.T99M,KIF1A:NM_001320705:exon4:c.296C>T:p.T99M,KIF1A:NM_001330289:exon4:c.296C>T:p.T99M,KIF1A:NM_001330290:exon4:c.296C>T:p.T99M,KIF1A:NM_004321:exon4:c.296C>T:p.T99M	0.988:D	0	-	DDD4K.01845	UDD	28135719
chr2	241724480	241724480	G	A	KIF1A	nonsynonymous SNV	Dmis	KIF1A:NM_001244008:exon7:c.646C>T:p.R216C,KIF1A:NM_001320705:exon7:c.646C>T:p.R216C,KIF1A:NM_001330289:exon7:c.646C>T:p.R216C,KIF1A:NM_001330290:exon7:c.646C>T:p.R216C,KIF1A:NM_004321:exon7:c.646C>T:p.R216C	0.980:D	-	-	DDD4K.00638	UDD	28135719
chr2	241715280	241715280	G	A	KIF1A	nonsynonymous SNV	Dmis	KIF1A:NM_001244008:exon11:c.946C>T:p.R316W,KIF1A:NM_001320705:exon11:c.946C>T:p.R316W,KIF1A:NM_001330289:exon11:c.946C>T:p.R316W,KIF1A:NM_001330290:exon11:c.946C>T:p.R316W,KIF1A:NM_004321:exon11:c.946C>T:p.R316W	0.940:D	-	-	00167-C	ID	28554332
chr2	241727566	241727566	A	C	KIF1A	nonsynonymous SNV	Dmis	KIF1A:NM_001244008:exon4:c.265T>G:p.Y89D,KIF1A:NM_001320705:exon4:c.265T>G:p.Y89D,KIF1A:NM_001330289:exon4:c.265T>G:p.Y89D,KIF1A:NM_001330290:exon4:c.265T>G:p.Y89D,KIF1A:NM_004321:exon4:c.265T>G:p.Y89D	0.995:D	-	-	00255-C	ID	28554332
chr2	241723208	241723208	A	T	KIF1A	nonsynonymous SNV	Dmis	KIF1A:NM_001244008:exon8:c.746T>A:p.L249Q,KIF1A:NM_001320705:exon8:c.746T>A:p.L249Q,KIF1A:NM_001330289:exon8:c.746T>A:p.L249Q,KIF1A:NM_001330290:exon8:c.746T>A:p.L249Q,KIF1A:NM_004321:exon8:c.746T>A:p.L249Q	0.988:D	-	-	349	ID	27479843
chr12	57963049	57963049	T	C	KIF5A	nonsynonymous SNV	Dmis	KIF5A:NM_004984:exon10:c.830T>C:p.V277A	0.969:D	-	-	1-00796	CHD	28991257
chr11	126343313	126343313	C	T	KIRREL3	nonsynonymous SNV	Dmis	KIRREL3:NM_001161707:exon5:c.482G>A:p.R161H,KIRREL3:NM_001301097:exon5:c.482G>A:p.R161H,KIRREL3:NM_032531:exon5:c.482G>A:p.R161H	0.737:D	2.594e-05	-	12644	ASD	25363768
chr11	126333180	126333180	C	T	KIRREL3	nonsynonymous SNV	Dmis	KIRREL3:NM_001161707:exon6:c.614G>A:p.R205Q,KIRREL3:NM_001301097:exon6:c.614G>A:p.R205Q,KIRREL3:NM_032531:exon6:c.614G>A:p.R205Q	0.858:D	3.258e-05	-	1360JS0021&1360JS0020	ASD	25363760
chr11	118374302	118374303	TG	-	KMT2A	frameshift deletion	PTV	KMT2A:NM_001197104:exon27:c.7695_7696del:p.E2566Kfs*13,KMT2A:NM_005933:exon27:c.7686_7687del:p.E2563Kfs*13	-	-	-	2-1005-003	ASD	28263302
chr11	118348807	118348807	C	T	KMT2A	nonsynonymous SNV	Dmis	KMT2A:NM_001197104:exon5:c.3460C>T:p.R1154W,KMT2A:NM_005933:exon5:c.3460C>T:p.R1154W	0.897:D	-	-	kz	EE	23934111
chr11	118344387	118344387	G	-	KMT2A	frameshift deletion	PTV	KMT2A:NM_001197104:exon3:c.2513delG:p.W838Cfs*110,KMT2A:NM_005933:exon3:c.2513delG:p.W838Cfs*110	-	-	-	11145	ASD	25363768
chr11	118376590	118376590	-	A	KMT2A	frameshift insertion	PTV	KMT2A:NM_001197104:exon27:c.9983dupA:p.H3328Qfs*30,KMT2A:NM_005933:exon27:c.9974dupA:p.H3325Qfs*30	-	-	-	DDD4K.02853	UDD	28135719
chr11	118376754	118376767	AATCTTTTAATCAA	-	KMT2A	frameshift deletion	PTV	KMT2A:NM_001197104:exon27:c.10147_10160del:p.N3383Sfs*1,KMT2A:NM_005933:exon27:c.10138_10151del:p.N3380Sfs*1	-	-	-	DDD4K.01407	UDD	28135719
chr11	118343347	118343347	-	GCTTCTGAGGAGATTCAGGT	KMT2A	frameshift insertion	PTV	KMT2A:NM_001197104:exon3:c.1473_1474insGCTTCTGAGGAGATTCAGGT:p.P500Lfs*73,KMT2A:NM_005933:exon3:c.1473_1474insGCTTCTGAGGAGATTCAGGT:p.P500Lfs*73	-	-	-	DDD4K.03895	UDD	28135719
chr11	118344000	118344001	CT	-	KMT2A	stopgain	PTV	KMT2A:NM_001197104:exon3:c.2126_2127del:p.S709fs*0,KMT2A:NM_005933:exon3:c.2126_2127del:p.S709fs*0	-	-	-	DDD4K.00286	UDD	28135719
chr11	118352585	118352585	C	T	KMT2A	stopgain	PTV	KMT2A:NM_001197104:exon7:c.3790C>T:p.R1264X,KMT2A:NM_005933:exon7:c.3790C>T:p.R1264X	0.639:T	-	-	DDD4K.00576	UDD	28135719
chr11	118352671	118352671	G	-	KMT2A	frameshift deletion	PTV	KMT2A:NM_001197104:exon7:c.3876delG:p.K1293Sfs*62,KMT2A:NM_005933:exon7:c.3876delG:p.K1293Sfs*62	-	-	-	DDD4K.01240	UDD	28135719
chr11	118363934	118363934	T	-	KMT2A	frameshift deletion	PTV	KMT2A:NM_001197104:exon16:c.5167delT:p.Y1723Tfs*11,KMT2A:NM_005933:exon16:c.5158delT:p.Y1720Tfs*11	-	-	-	DDD4K.03014	UDD	28135719
chr11	118344533	118344533	G	T	KMT2A	stopgain	PTV	KMT2A:NM_001197104:exon3:c.2659G>T:p.E887X,KMT2A:NM_005933:exon3:c.2659G>T:p.E887X	0.827:D	-	-	DDD4K.04031	UDD	28135719
chr11	118373178	118373178	C	T	KMT2A	stopgain	PTV	KMT2A:NM_001197104:exon27:c.6571C>T:p.R2191X,KMT2A:NM_005933:exon27:c.6562C>T:p.R2188X	0.560:T	-	-	DDD4K.02892	UDD	28135719
chr11	118342427	118342427	C	T	KMT2A	stopgain	PTV	KMT2A:NM_001197104:exon3:c.553C>T:p.R185X,KMT2A:NM_005933:exon3:c.553C>T:p.R185X	0.768:D	-	-	DDD4K.02110	UDD	28135719
chr11	118368658	118368658	G	T	KMT2A	nonsynonymous SNV	Dmis	KMT2A:NM_001197104:exon21:c.5672G>T:p.G1891V,KMT2A:NM_005933:exon21:c.5663G>T:p.G1888V	0.980:D	-	-	DDD4K.03635	UDD	28135719
chr11	118343534	118343534	C	-	KMT2A	frameshift deletion	PTV	KMT2A:NM_001197104:exon3:c.1660delC:p.Q554Sfs*12,KMT2A:NM_005933:exon3:c.1660delC:p.Q554Sfs*12	-	-	-	DDD4K.01118	UDD	28135719
chr11	118370058	118370061	TTGT	-	KMT2A	frameshift deletion	PTV	KMT2A:NM_001197104:exon23:c.6002_6005del:p.F2001Wfs*7,KMT2A:NM_005933:exon23:c.5993_5996del:p.F1998Wfs*7	-	-	-	DDD4K.03872	UDD	28135719
chr11	118344326	118344326	A	T	KMT2A	stopgain	PTV	KMT2A:NM_001197104:exon3:c.2452A>T:p.K818X,KMT2A:NM_005933:exon3:c.2452A>T:p.K818X	0.723:D	-	-	DDD4K.02249	UDD	28135719
chr11	118367083	118367083	G	T	KMT2A	splicing	PTV	NM_005933:exon20:c.5655+1G>T;NM_001197104:exon20:c.5664+1G>T	0.747:D	-	-	DDD4K.00130	UDD	28135719
chr11	118372446	118372446	C	T	KMT2A	stopgain	PTV	KMT2A:NM_001197104:exon26:c.6379C>T:p.R2127X,KMT2A:NM_005933:exon26:c.6370C>T:p.R2124X	0.616:T	-	-	DDD4K.00917	UDD	28135719
chr11	118352604	118352604	A	-	KMT2A	frameshift deletion	PTV	KMT2A:NM_001197104:exon7:c.3809delA:p.K1270Rfs*85,KMT2A:NM_005933:exon7:c.3809delA:p.K1270Rfs*85	-	-	-	DDD4K.02363	UDD	28135719
chr11	118359327	118359327	A	C	KMT2A	splicing	PTV	NM_005933:exon11:c.4333-2A>C;NM_001197104:exon11:c.4333-2A>C	0.702:D	-	-	DDD4K.01769	UDD	28135719
chr11	118376964	118376964	-	T	KMT2A	frameshift insertion	PTV	KMT2A:NM_001197104:exon27:c.10357dupT:p.Y3453Lfs*21,KMT2A:NM_005933:exon27:c.10348dupT:p.Y3450Lfs*21	-	-	-	DDD4K.02370	UDD	28135719
chr11	118344533	118344533	G	-	KMT2A	frameshift deletion	PTV	KMT2A:NM_001197104:exon3:c.2659delG:p.E887Sfs*61,KMT2A:NM_005933:exon3:c.2659delG:p.E887Sfs*61	-	-	-	DDD4K.03883	UDD	28135719
chr11	118365467	118365467	A	-	KMT2A	frameshift deletion	PTV	KMT2A:NM_001197104:exon18:c.5348delA:p.N1783Ifs*39,KMT2A:NM_005933:exon18:c.5339delA:p.N1780Ifs*39	-	-	-	DDD4K.03814	UDD	28135719
chr11	118352585	118352585	C	T	KMT2A	stopgain	PTV	KMT2A:NM_001197104:exon7:c.3790C>T:p.R1264X,KMT2A:NM_005933:exon7:c.3790C>T:p.R1264X	0.639:T	-	-	DDD4K.00111	UDD	28135719
chr11	118344908	118344908	C	T	KMT2A	stopgain	PTV	KMT2A:NM_001197104:exon3:c.3034C>T:p.Q1012X,KMT2A:NM_005933:exon3:c.3034C>T:p.Q1012X	0.787:D	-	-	DDD4K.01927	UDD	28135719
chr11	118348903	118348903	A	G	KMT2A	nonsynonymous SNV	Dmis	KMT2A:NM_001197104:exon5:c.3556A>G:p.K1186E,KMT2A:NM_005933:exon5:c.3556A>G:p.K1186E	0.921:D	-	-	DDD4K.00481	UDD	28135719
chr11	118307508	118307508	C	A	KMT2A	stopgain	PTV	KMT2A:NM_001197104:exon1:c.281C>A:p.S94X,KMT2A:NM_005933:exon1:c.281C>A:p.S94X	0.496:T	-	-	DDD4K.02697	UDD	28135719
chr11	118374174	118374177	GTCA	-	KMT2A	frameshift deletion	PTV	KMT2A:NM_001197104:exon27:c.7567_7570del:p.V2523Kfs*1,KMT2A:NM_005933:exon27:c.7558_7561del:p.V2520Kfs*1	-	-	-	DDD4K.01919	UDD	28135719
chr11	118374706	118374713	TGGCATCC	-	KMT2A	frameshift deletion	PTV	KMT2A:NM_001197104:exon27:c.8099_8106del:p.L2700Pfs*1,KMT2A:NM_005933:exon27:c.8090_8097del:p.L2697Pfs*1	-	-	-	DDD4K.01021	UDD	28135719
chr11	118344425	118344426	AA	-	KMT2A	frameshift deletion	PTV	KMT2A:NM_001197104:exon3:c.2551_2552del:p.K851Rfs*13,KMT2A:NM_005933:exon3:c.2551_2552del:p.K851Rfs*13	-	-	-	DDD4K.00750	UDD	28135719
chr11	118368774	118368774	A	-	KMT2A	frameshift deletion	PTV	KMT2A:NM_001197104:exon21:c.5788delA:p.R1930Gfs*4,KMT2A:NM_005933:exon21:c.5779delA:p.R1927Gfs*4	-	-	-	1-10274	CHD	28991257
chr11	118360579	118360579	C	-	KMT2A	frameshift deletion	PTV	KMT2A:NM_001197104:exon12:c.4552delC:p.T1519Qfs*66,KMT2A:NM_005933:exon12:c.4552delC:p.T1519Qfs*66	-	-	-	DEASD_0323_600&DEASD_0323_500	ASD	25363760
chr11	118344334	118344334	-	A	KMT2A	frameshift insertion	PTV	KMT2A:NM_001197104:exon3:c.2461dupA:p.S821Kfs*10,KMT2A:NM_005933:exon3:c.2461dupA:p.S821Kfs*10	-	-	-	590	ID	27479843
chr11	118392808	118392808	-	T	KMT2A	stopgain	PTV	KMT2A:NM_001197104:exon36:c.11841dupT:p.K3948fs*0,KMT2A:NM_005933:exon36:c.11832dupT:p.K3945fs*0	-	-	-	574	ID	27479843
chr11	118375138	118375138	G	T	KMT2A	nonsynonymous SNV	Dmis	KMT2A:NM_001197104:exon27:c.8531G>T:p.C2844F,KMT2A:NM_005933:exon27:c.8522G>T:p.C2841F	0.968:D	-	-	461	ID	27479843
chr11	118376101	118376101	-	A	KMT2A	frameshift insertion	PTV	KMT2A:NM_001197104:exon27:c.9495dupA:p.H3166Tfs*9,KMT2A:NM_005933:exon27:c.9486dupA:p.H3163Tfs*9	-	-	-	157	ID	27479843
chr7	151842339	151842339	G	T	KMT2C	stopgain	PTV	KMT2C:NM_170606:exon54:c.14073C>A:p.Y4691X	0.423:T	4.062e-06	-	11148	ASD	25363768
chr7	151845714	151845714	G	A	KMT2C	nonsynonymous SNV	Dmis	KMT2C:NM_170606:exon52:c.13298C>T:p.A4433V	0.840:D	-	-	12742	ASD	25363768
chr7	151927315	151927315	G	A	KMT2C	nonsynonymous SNV	Dmis	KMT2C:NM_170606:exon17:c.2861C>T:p.T954I	0.806:D	-	-	11241	ASD	25363768
chr7	151851508	151851508	G	A	KMT2C	stopgain	PTV	KMT2C:NM_170606:exon47:c.11983C>T:p.R3995X	0.602:T	-	-	DDD4K.00901	UDD	28135719
chr7	151884849	151884849	C	A	KMT2C	stopgain	PTV	KMT2C:NM_170606:exon32:c.4744G>T:p.G1582X	0.633:T	-	-	DDD4K.01342	UDD	28135719
chr7	151873688	151873689	AT	-	KMT2C	frameshift deletion	PTV	KMT2C:NM_170606:exon38:c.8849_8850del:p.H2950Rfs*16	-	-	-	DDD4K.01967	UDD	28135719
chr7	151884496	151884496	G	A	KMT2C	nonsynonymous SNV	Dmis	KMT2C:NM_170606:exon33:c.4859C>T:p.P1620L	0.705:D	-	-	23012	SCZ	24463507
chr7	151919733	151919733	C	A	KMT2C	stopgain	PTV	KMT2C:NM_170606:exon21:c.3358G>T:p.E1120X	0.812:D	-	-	1-04307	CHD	28991257
chr7	151835975	151835975	G	A	KMT2C	nonsynonymous SNV	Dmis	KMT2C:NM_170606:exon58:c.14549C>T:p.S4850L	0.993:D	-	-	1-01767	CHD	28991257
chr7	151845251	151845251	C	G	KMT2C	nonsynonymous SNV	Dmis	KMT2C:NM_170606:exon52:c.13761G>C:p.W4587C	0.961:D	-	-	DEASD_0012_600&DEASD_0012_500	ASD	25363760
chr7	151932978	151932978	C	-	KMT2C	frameshift deletion	PTV	KMT2C:NM_170606:exon16:c.2693delG:p.G898Vfs*14	-	-	-	DEASD_0107_600&DEASD_0107_500	ASD	25363760
chr7	151880108	151880108	G	-	KMT2C	frameshift deletion	PTV	KMT2C:NM_170606:exon35:c.5216delC:p.P1739Lfs*1	-	-	-	313	ID	27479843
chr12	49415648	49415648	T	C	KMT2D	nonsynonymous SNV	Dmis	KMT2D:NM_003482:exon54:c.16529A>G:p.Y5510C	0.987:D	-	-	11776	ASD	25363768
chr12	49444304	49444304	G	A	KMT2D	stopgain	PTV	KMT2D:NM_003482:exon11:c.3067C>T:p.Q1023X	0.534:T	-	-	DDD4K.02017	UDD	28135719
chr12	49434732	49434732	G	A	KMT2D	nonsynonymous SNV	Dmis	KMT2D:NM_003482:exon31:c.6821C>T:p.S2274L	0.727:D	2.043e-05	3.236e-05	DDD4K.03459	UDD	28135719
chr12	49420264	49420264	A	C	KMT2D	nonsynonymous SNV	Dmis	KMT2D:NM_003482:exon48:c.15485T>G:p.V5162G	0.872:D	-	-	DDD4K.00039	UDD	28135719
chr12	49425542	49425542	C	A	KMT2D	stopgain	PTV	KMT2D:NM_003482:exon39:c.12946G>T:p.E4316X	0.554:T	-	-	DDD4K.02052	UDD	28135719
chr12	49440539	49440539	C	G	KMT2D	nonsynonymous SNV	Dmis	KMT2D:NM_003482:exon15:c.4271G>C:p.C1424S	0.988:D	-	-	DDD4K.02373	UDD	28135719
chr12	49420670	49420670	G	A	KMT2D	stopgain	PTV	KMT2D:NM_003482:exon48:c.15079C>T:p.R5027X	0.495:T	-	-	51	SCZ	24776741
chr12	49420017	49420018	TT	-	KMT2D	frameshift deletion	PTV	KMT2D:NM_003482:exon48:c.15731_15732del:p.K5244Sfs*12	-	-	-	1-02566	CHD	28991257
chr12	49424741	49424741	G	A	KMT2D	stopgain	PTV	KMT2D:NM_003482:exon40:c.13606C>T:p.R4536X	0.567:T	-	-	1-10799	CHD	28991257
chr12	49448767	49448767	G	C	KMT2D	stopgain	PTV	KMT2D:NM_003482:exon2:c.92C>G:p.S31X	0.616:T	-	-	1-12480	CHD	28991257
chr12	49418361	49418361	C	T	KMT2D	nonsynonymous SNV;potential splicing	PTV	KMT2D:NM_003482:exon50:c.16052G>A:p.R5351Q	0.858:D	-	-	1-03948	CHD	28991257
chr12	49438005	49438005	A	-	KMT2D	frameshift deletion	PTV	KMT2D:NM_003482:exon21:c.5166delT:p.S1722Rfs*8	-	-	-	1-00596	CHD	28991257
chr12	49416444	49416444	C	A	KMT2D	nonsynonymous SNV	Dmis	KMT2D:NM_003482:exon51:c.16267G>T:p.V5423F	0.981:D	-	-	1-00780	CHD	28991257
chr12	49425896	49425896	G	A	KMT2D	stopgain	PTV	KMT2D:NM_003482:exon39:c.12592C>T:p.R4198X	0.626:T	-	-	1-05572	CHD	28991257
chr12	49427848	49427848	A	T	KMT2D	splicing	PTV	NM_003482:exon38:c.10740+2T>A	0.675:T	-	-	1-07473	CHD	28991257
chr12	49437701	49437701	G	A	KMT2D	stopgain	PTV	KMT2D:NM_003482:exon22:c.5269C>T:p.R1757X	0.640:T	-	-	1-07570	CHD	28991257
chr12	49424687	49424695	GTTTCAGCA	-	KMT2D	stopgain	PTV	KMT2D:NM_003482:exon40:c.13652_13660del:p.L4551_N5537del	-	-	-	1-08173	CHD	28991257
chr12	49420213	49420213	C	T	KMT2D	nonsynonymous SNV	Dmis	KMT2D:NM_003482:exon48:c.15536G>A:p.R5179H	0.842:D	-	-	1-08730	CHD	28991257
chr12	49446763	49446763	A	T	KMT2D	stopgain	PTV	KMT2D:NM_003482:exon8:c.1047T>A:p.C349X	0.487:T	-	-	GT04008173	CHD	28991257
chr12	49447338	49447338	-	C	KMT2D	frameshift insertion	PTV	KMT2D:NM_003482:exon6:c.759dupG:p.A254Gfs*18	-	-	-	GT04010993	CHD	28991257
chr12	49420288	49420288	C	T	KMT2D	nonsynonymous SNV	Dmis	KMT2D:NM_003482:exon48:c.15461G>A:p.R5154Q	0.942:D	-	-	GT04012081	CHD	28991257
chr12	49420511	49420514	CATT	-	KMT2D	frameshift deletion	PTV	KMT2D:NM_003482:exon48:c.15235_15238del:p.N5079Wfs*9	-	-	-	GT04016063	CHD	28991257
chr12	49424495	49424496	AA	-	KMT2D	frameshift deletion	PTV	KMT2D:NM_003482:exon41:c.13727_13728del:p.F4576Cfs*28	-	-	-	1-00479	CHD	28991257
chr7	104702707	104702707	C	-	KMT2E	stopgain	PTV	KMT2E:NM_018682:exon3:c.168delC:p.Y56fs*0,KMT2E:NM_182931:exon4:c.168delC:p.Y56fs*0	-	-	-	14299	ASD	25363768
chr7	104748101	104748101	C	-	KMT2E	frameshift deletion	PTV	KMT2E:NM_018682:exon21:c.3197delC:p.W1067Gfs*1,KMT2E:NM_182931:exon22:c.3197delC:p.W1067Gfs*1	-	-	-	12952	ASD	25363768
chr11	67938481	67938481	C	T	KMT5B	splicing	PTV	NM_001300907:exon10:c.461+1G>A;NM_017635:exon9:c.977+1G>A;NM_001300908:exon9:c.257+1G>A;NM_001300909:exon8:c.908+1G>A;NM_016028:exon9:c.977+1G>A	0.657:T	-	-	12864	ASD	25363768
chr11	67939039	67939039	C	G	KMT5B	nonsynonymous SNV	Dmis	KMT5B:NM_001300909:exon6:c.722G>C:p.W241S,KMT5B:NM_001300908:exon7:c.71G>C:p.W24S,KMT5B:NM_016028:exon7:c.791G>C:p.W264S,KMT5B:NM_017635:exon7:c.791G>C:p.W264S,KMT5B:NM_001300907:exon8:c.275G>C:p.W92S	0.944:D	-	-	11519	ASD	25363768
chr11	67953338	67953338	G	-	KMT5B	frameshift deletion	PTV	KMT5B:NM_001300909:exon3:c.218delC:p.A74Pfs*9,KMT5B:NM_016028:exon3:c.218delC:p.A74Pfs*9,KMT5B:NM_017635:exon3:c.218delC:p.A74Pfs*9	-	-	-	DDD4K.03388	UDD	28135719
chr11	67941365	67941365	G	A	KMT5B	stopgain	PTV	KMT5B:NM_001300909:exon5:c.490C>T:p.R164X,KMT5B:NM_016028:exon6:c.559C>T:p.R187X,KMT5B:NM_017635:exon6:c.559C>T:p.R187X,KMT5B:NM_001300907:exon7:c.43C>T:p.R15X	0.649:T	-	-	DDD4K.03577	UDD	28135719
chr11	67925316	67925316	C	A	KMT5B	stopgain	PTV	KMT5B:NM_001300908:exon11:c.1777G>T:p.E593X,KMT5B:NM_017635:exon11:c.2497G>T:p.E833X,KMT5B:NM_001300907:exon12:c.1981G>T:p.E661X	0.800:D	-	-	00056-C	ID	28554332
chr11	67925466	67925466	G	A	KMT5B	stopgain	PTV	KMT5B:NM_001300908:exon11:c.1627C>T:p.R543X,KMT5B:NM_017635:exon11:c.2347C>T:p.R783X,KMT5B:NM_001300907:exon12:c.1831C>T:p.R611X	0.778:D	-	-	NDAR_INVZM428RZ8_wes1&NDAR_INVEX268JT4_wes1	ASD	25363760
chr11	67941367	67941370	AAAT	-	KMT5B	frameshift deletion	PTV	KMT5B:NM_001300909:exon5:c.485_488del:p.Y162Cfs*25,KMT5B:NM_016028:exon6:c.554_557del:p.Y185Cfs*25,KMT5B:NM_017635:exon6:c.554_557del:p.Y185Cfs*26,KMT5B:NM_001300907:exon7:c.38_41del:p.Y13Cfs*26	-	0	-	DEASD_0109_600&DEASD_0109_500	ASD	25363760
chr11	67953389	67953389	-	CATT	KMT5B	frameshift insertion	PTV	KMT5B:NM_001300909:exon3:c.166_167insAATG:p.G56Efs*2,KMT5B:NM_016028:exon3:c.166_167insAATG:p.G56Efs*2,KMT5B:NM_017635:exon3:c.166_167insAATG:p.G56Efs*2	-	-	-	146	ID	27479843
chrX	153135039	153135040	CA	-	L1CAM	frameshift deletion	PTV	L1CAM:NM_001143963:exon9:c.1187_1188del:p.V396Dfs*3,L1CAM:NM_000425:exon10:c.1202_1203del:p.V401Dfs*3,L1CAM:NM_024003:exon10:c.1202_1203del:p.V401Dfs*3,L1CAM:NM_001278116:exon11:c.1202_1203del:p.V401Dfs*3	-	-	-	13739	ASD	25363768
chrX	153134145	153134145	G	A	L1CAM	nonsynonymous SNV	Dmis	L1CAM:NM_001143963:exon11:c.1402C>T:p.R468C,L1CAM:NM_000425:exon12:c.1417C>T:p.R473C,L1CAM:NM_024003:exon12:c.1417C>T:p.R473C,L1CAM:NM_001278116:exon13:c.1417C>T:p.R473C	0.945:D	-	-	DDD4K.02461	UDD	28135719
chr7	107605058	107605058	C	G	LAMB1	nonsynonymous SNV	Dmis	LAMB1:NM_002291:exon14:c.1637G>C:p.G546A	0.812:D	-	-	AU3858302	ASD	28263302
chr7	107642100	107642100	G	T	LAMB1	nonsynonymous SNV	Dmis	LAMB1:NM_002291:exon3:c.116C>A:p.T39K	0.972:D	-	-	12657	ASD	25363768
chr7	107564673	107564673	A	G	LAMB1	splicing	PTV	NM_002291:exon33:c.5224+2T>C	0.746:D	-	-	DDD4K.01386	UDD	28135719
chr7	107564673	107564673	A	G	LAMB1	splicing	PTV	NM_002291:exon33:c.5224+2T>C	0.746:D	-	-	DDD4K.02382	UDD	28135719
chr7	107592609	107592609	A	C	LAMB1	nonsynonymous SNV	Dmis	LAMB1:NM_002291:exon23:c.3139T>G:p.C1047G	0.976:D	-	-	DDD4K.00264	UDD	28135719
chr7	107626802	107626802	G	A	LAMB1	nonsynonymous SNV	Dmis	LAMB1:NM_002291:exon6:c.430C>T:p.R144C	0.988:D	4.29e-06	-	1-02496	CHD	28991257
chr7	107564710	107564710	A	G	LAMB1	nonsynonymous SNV	Dmis	LAMB1:NM_002291:exon33:c.5189T>C:p.L1730S	0.917:D	8.169e-06	-	09C81772&09C81773	ASD	25363760
chr9	133914290	133914290	A	G	LAMC3	nonsynonymous SNV	Dmis	LAMC3:NM_006059:exon5:c.1016A>G:p.D339G	0.973:D	-	-	11666	ASD	25363768
chr17	18138183	18138183	G	T	LLGL1	nonsynonymous SNV	Dmis	LLGL1:NM_004140:exon9:c.936G>T:p.M312I	0.852:D	4.069e-06	-	DDD4K.02559	UDD	28135719
chr2	44171034	44171034	C	A	LRPPRC	splicing	PTV	NM_133259:exon23:c.2297-1G>T	0.743:D	-	-	DDD4K.03860	UDD	28135719
chr7	127670456	127670456	G	C	LRRC4	nonsynonymous SNV	Dmis	LRRC4:NM_022143:exon2:c.238C>G:p.L80V	0.712:D	-	-	2-1295-003	ASD	28263302
chr7	127670367	127670367	G	C	LRRC4	nonsynonymous SNV	Dmis	LRRC4:NM_022143:exon2:c.327C>G:p.N109K	0.737:D	-	-	360	SCZ	25420024
chr7	127670683	127670684	AA	-	LRRC4	frameshift deletion	PTV	LRRC4:NM_022143:exon2:c.10_11del:p.L4Vfs*49	-	-	-	NDAR_INVAG385YAU_wes1&NDAR_INVEK727WGE_wes1	ASD	25363760
chr15	23889682	23889682	C	A	MAGEL2	stopgain	PTV	MAGEL2:NM_019066:exon1:c.3208G>T:p.E1070X	0.107:T	-	-	00158-C	ID	28554332
chr15	23890893	23890893	-	G	MAGEL2	frameshift insertion	PTV	MAGEL2:NM_019066:exon1:c.1996dupC:p.Q666Pfs*45	-	2.12e-05	-	260	ID	27479843
chr9	140003042	140003042	A	G	MAN1B1	stoploss	PTV	MAN1B1:NM_016219:exon13:c.2099A>G:p.X700W	0.134:T	-	-	2-1514-003	ASD	28263302
chr2	149226200	149226200	C	T	MBD5	stopgain	PTV	MBD5:NM_018328:exon9:c.688C>T:p.Q230X	0.730:D	-	-	G01-GEA-102-HI	ASD	28714951
chr2	149221431	149221438	AAAAGCAT	-	MBD5	frameshift deletion	PTV	MBD5:NM_018328:exon8:c.340_347del:p.K114Gfs*34	-	-	-	79.65	ID	25356899
chr2	149225966	149225967	TC	-	MBD5	frameshift deletion	PTV	MBD5:NM_018328:exon9:c.454_455del:p.H153fs*0	-	-	-	12346	ASD	25363768
chr2	149226065	149226065	G	T	MBD5	stopgain	PTV	MBD5:NM_018328:exon9:c.553G>T:p.E185X	0.762:D	-	-	DDD4K.03974	UDD	28135719
chr2	149227306	149227306	C	-	MBD5	frameshift deletion	PTV	MBD5:NM_018328:exon9:c.1794delC:p.N598Kfs*22	-	-	-	DDD4K.01657	UDD	28135719
chr2	149226240	149226240	C	-	MBD5	frameshift deletion	PTV	MBD5:NM_018328:exon9:c.728delC:p.P243Hfs*25	-	-	-	DDD4K.00862	UDD	28135719
chr8	6500546	6500546	T	A	MCPH1	stoploss	PTV	MCPH1:NM_001322042:exon15:c.2626T>A:p.X876R	-	-	-	09C97131&09C97130	ASD	25363760
chrX	153296093	153296115	AGCTCTCGGGCTCAGGTGGAGGT	-	MECP2	frameshift deletion	PTV	MECP2:NM_001110792:exon3:c.1200_1222del:p.P401Rfs*7,MECP2:NM_004992:exon4:c.1164_1186del:p.P389Rfs*7,MECP2:NM_001316337:exon5:c.885_907del:p.P296Rfs*7	-	-	-	BO17-09	ID	23020937
chrX	153296593	153296593	-	G	MECP2	frameshift insertion	PTV	MECP2:NM_001110792:exon3:c.722dupC:p.P242Afs*5,MECP2:NM_004992:exon4:c.686dupC:p.P230Afs*5,MECP2:NM_001316337:exon5:c.407dupC:p.P137Afs*5	-	-	-	1-0354-003	ASD	28263302
chrX	153296882	153296882	G	A	MECP2	nonsynonymous SNV	Dmis	MECP2:NM_001110792:exon3:c.433C>T:p.R145C,MECP2:NM_004992:exon4:c.397C>T:p.R133C,MECP2:NM_001316337:exon5:c.118C>T:p.R40C	0.999:D	-	-	Fam_151631	EE	26795593
chrX	153296824	153296824	G	C	MECP2	nonsynonymous SNV	Dmis	MECP2:NM_001110792:exon3:c.491C>G:p.P164R,MECP2:NM_004992:exon4:c.455C>G:p.P152R,MECP2:NM_001316337:exon5:c.176C>G:p.P59R	0.997:D	-	-	DDD4K.01735	UDD	28135719
chrX	153296516	153296516	G	A	MECP2	stopgain	PTV	MECP2:NM_001110792:exon3:c.799C>T:p.R267X,MECP2:NM_004992:exon4:c.763C>T:p.R255X,MECP2:NM_001316337:exon5:c.484C>T:p.R162X	0.670:T	-	-	DDD4K.01857	UDD	28135719
chrX	153296516	153296516	G	A	MECP2	stopgain	PTV	MECP2:NM_001110792:exon3:c.799C>T:p.R267X,MECP2:NM_004992:exon4:c.763C>T:p.R255X,MECP2:NM_001316337:exon5:c.484C>T:p.R162X	0.670:T	-	-	DDD4K.02784	UDD	28135719
chrX	153296882	153296882	G	A	MECP2	nonsynonymous SNV	Dmis	MECP2:NM_001110792:exon3:c.433C>T:p.R145C,MECP2:NM_004992:exon4:c.397C>T:p.R133C,MECP2:NM_001316337:exon5:c.118C>T:p.R40C	0.999:D	-	-	DDD4K.01558	UDD	28135719
chrX	153296882	153296882	G	A	MECP2	nonsynonymous SNV	Dmis	MECP2:NM_001110792:exon3:c.433C>T:p.R145C,MECP2:NM_004992:exon4:c.397C>T:p.R133C,MECP2:NM_001316337:exon5:c.118C>T:p.R40C	0.999:D	-	-	DDD4K.03965	UDD	28135719
chrX	153296777	153296777	G	A	MECP2	stopgain	PTV	MECP2:NM_001110792:exon3:c.538C>T:p.R180X,MECP2:NM_004992:exon4:c.502C>T:p.R168X,MECP2:NM_001316337:exon5:c.223C>T:p.R75X	0.673:T	-	-	DDD4K.02099	UDD	28135719
chrX	153296471	153296471	G	A	MECP2	stopgain	PTV	MECP2:NM_001110792:exon3:c.844C>T:p.R282X,MECP2:NM_004992:exon4:c.808C>T:p.R270X,MECP2:NM_001316337:exon5:c.529C>T:p.R177X	0.666:T	-	-	DDD4K.03955	UDD	28135719
chrX	153296471	153296471	G	A	MECP2	stopgain	PTV	MECP2:NM_001110792:exon3:c.844C>T:p.R282X,MECP2:NM_004992:exon4:c.808C>T:p.R270X,MECP2:NM_001316337:exon5:c.529C>T:p.R177X	0.666:T	-	-	DDD4K.00293	UDD	28135719
chrX	153296756	153296756	T	A	MECP2	stopgain	PTV	MECP2:NM_001110792:exon3:c.559A>T:p.K187X,MECP2:NM_004992:exon4:c.523A>T:p.K175X,MECP2:NM_001316337:exon5:c.244A>T:p.K82X	0.741:D	-	-	DDD4K.03058	UDD	28135719
chrX	153296354	153296354	G	A	MECP2	nonsynonymous SNV	Dmis	MECP2:NM_001110792:exon3:c.961C>T:p.R321W,MECP2:NM_004992:exon4:c.925C>T:p.R309W,MECP2:NM_001316337:exon5:c.646C>T:p.R216W	0.942:D	-	-	DDD4K.03496	UDD	28135719
chrX	153296806	153296806	G	A	MECP2	nonsynonymous SNV	Dmis	MECP2:NM_001110792:exon3:c.509C>T:p.T170M,MECP2:NM_004992:exon4:c.473C>T:p.T158M,MECP2:NM_001316337:exon5:c.194C>T:p.T65M	0.986:D	-	-	DDD4K.01943	UDD	28135719
chrX	153296881	153296881	C	T	MECP2	nonsynonymous SNV	Dmis	MECP2:NM_001110792:exon3:c.434G>A:p.R145H,MECP2:NM_004992:exon4:c.398G>A:p.R133H,MECP2:NM_001316337:exon5:c.119G>A:p.R40H	0.995:D	-	-	DDD4K.03960	UDD	28135719
chrX	153296363	153296363	G	A	MECP2	nonsynonymous SNV	Dmis	MECP2:NM_001110792:exon3:c.952C>T:p.R318C,MECP2:NM_004992:exon4:c.916C>T:p.R306C,MECP2:NM_001316337:exon5:c.637C>T:p.R213C	0.962:D	-	-	DDD4K.01505	UDD	28135719
chrX	153296498	153296498	G	A	MECP2	nonsynonymous SNV	Dmis	MECP2:NM_001110792:exon3:c.817C>T:p.P273S,MECP2:NM_004992:exon4:c.781C>T:p.P261S,MECP2:NM_001316337:exon5:c.502C>T:p.P168S	0.732:D	-	-	00222-C	ID	28554332
chrX	153296082	153296122	GGGGTCCTCGGAGCTCTCGGGCTCAGGTGGAGGTGGGGGCA	-	MECP2	frameshift deletion	PTV	MECP2:NM_001110792:exon3:c.1193_1233del:p.L398Hfs*4,MECP2:NM_004992:exon4:c.1157_1197del:p.L386Hfs*4,MECP2:NM_001316337:exon5:c.878_918del:p.L293Hfs*4	-	-	-	00278-C	ID	28554332
chrX	153296711	153296711	G	A	MECP2	nonsynonymous SNV	Dmis	MECP2:NM_001110792:exon3:c.604C>T:p.R202C,MECP2:NM_004992:exon4:c.568C>T:p.R190C,MECP2:NM_001316337:exon5:c.289C>T:p.R97C	0.877:D	2.239e-05	-	17	SCZ	24776741
chr17	60088344	60088344	G	A	MED13	stopgain	PTV	MED13:NM_005121:exon9:c.1534C>T:p.R512X	0.696:T	-	-	AU3122301	ASD	28263302
chr17	60108957	60108957	G	-	MED13	frameshift deletion	PTV	MED13:NM_005121:exon6:c.857delC:p.P286Lfs*85	-	-	-	13813	ASD	25363768
chr17	60028299	60028299	G	T	MED13	nonsynonymous SNV	Dmis	MED13:NM_005121:exon28:c.6178C>A:p.Q2060K	0.904:D	-	-	DDD4K.00502	UDD	28135719
chr17	60108837	60108837	G	T	MED13	nonsynonymous SNV	Dmis	MED13:NM_005121:exon6:c.977C>A:p.T326K	0.835:D	-	-	DDD4K.00815	UDD	28135719
chr17	60044006	60044006	G	A	MED13	stopgain	PTV	MED13:NM_005121:exon19:c.4198C>T:p.R1400X	0.697:T	-	-	00274-C	ID	28554332
chr12	116403994	116403994	G	A	MED13L	nonsynonymous SNV	Dmis	MED13L:NM_015335:exon29:c.6280C>T:p.P2094S	0.968:D	-	-	JASD_Fam0010	ASD	29346770
chr12	116435026	116435026	T	C	MED13L	nonsynonymous SNV	Dmis	MED13L:NM_015335:exon15:c.2579A>G:p.D860G	0.941:D	-	-	38	ID	24896178
chr12	116446509	116446510	CT	-	MED13L	frameshift deletion	PTV	MED13L:NM_015335:exon10:c.1708_1709del:p.S570Ffs*26	-	-	-	820.316	ID	25356899
chr12	116418554	116418554	-	C	MED13L	splicing	PTV	NM_015335:exon23:c.5364+1->G	-	-	-	12969	ASD	25363768
chr12	116424952	116424952	C	T	MED13L	stopgain	PTV	MED13L:NM_015335:exon18:c.4076G>A:p.W1359X	0.863:D	-	-	14416	ASD	25363768
chr12	116429489	116429489	C	-	MED13L	frameshift deletion	PTV	MED13L:NM_015335:exon17:c.3270delG:p.L1092Sfs*21	-	-	-	DDD4K.01363	UDD	28135719
chr12	116549299	116549299	C	T	MED13L	stopgain	PTV	MED13L:NM_015335:exon3:c.329G>A:p.W110X	0.767:D	-	-	DDD4K.02126	UDD	28135719
chr12	116420188	116420188	C	T	MED13L	splicing	PTV	NM_015335:exon22:c.5175+1G>A	0.810:D	-	-	DDD4K.01041	UDD	28135719
chr12	116421998	116421998	G	T	MED13L	stopgain	PTV	MED13L:NM_015335:exon20:c.4518C>A:p.C1506X	0.679:T	-	-	DDD4K.02821	UDD	28135719
chr12	116413012	116413012	C	T	MED13L	nonsynonymous SNV	Dmis	MED13L:NM_015335:exon25:c.5695G>A:p.G1899R	0.791:D	-	-	DDD4K.02552	UDD	28135719
chr12	116445266	116445272	TGGCTGT	-	MED13L	frameshift deletion	PTV	MED13L:NM_015335:exon11:c.2182_2188del:p.A729Rfs*11	-	-	-	DDD4K.03426	UDD	28135719
chr12	116429281	116429281	A	G	MED13L	nonsynonymous SNV	Dmis	MED13L:NM_015335:exon17:c.3478T>C:p.C1160R	0.995:D	-	-	DDD4K.02149	UDD	28135719
chr12	116443748	116443751	GTGT	-	MED13L	frameshift deletion	PTV	MED13L:NM_015335:exon13:c.2392_2395del:p.T798Rfs*1	-	-	-	DDD4K.03527	UDD	28135719
chr12	116401227	116401227	G	A	MED13L	nonsynonymous SNV	Dmis	MED13L:NM_015335:exon30:c.6485C>T:p.T2162M	0.919:D	-	-	DDD4K.03619	UDD	28135719
chr12	116435009	116435009	G	C	MED13L	nonsynonymous SNV	Dmis	MED13L:NM_015335:exon15:c.2596C>G:p.P866A	0.987:D	-	-	DDD4K.03982	UDD	28135719
chr12	116452954	116452954	G	A	MED13L	stopgain	PTV	MED13L:NM_015335:exon8:c.1135C>T:p.R379X	0.650:T	-	-	DDD4K.00755	UDD	28135719
chr12	116406896	116406896	A	C	MED13L	nonsynonymous SNV	Dmis	MED13L:NM_015335:exon28:c.6074T>G:p.M2025R	0.802:D	-	-	DDD4K.00231	UDD	28135719
chr12	116446528	116446528	G	A	MED13L	stopgain	PTV	MED13L:NM_015335:exon10:c.1690C>T:p.R564X	0.561:T	-	-	DDD4K.03810	UDD	28135719
chr12	116429572	116429572	-	C	MED13L	frameshift insertion	PTV	MED13L:NM_015335:exon17:c.3187dupG:p.T1065Hfs*8	-	-	-	DDD4K.03653	UDD	28135719
chr12	116424925	116424925	C	-	MED13L	frameshift deletion	PTV	MED13L:NM_015335:exon18:c.4103delG:p.G1369Efs*18	-	-	-	DDD4K.00517	UDD	28135719
chr12	116450644	116450644	T	-	MED13L	frameshift deletion	PTV	MED13L:NM_015335:exon9:c.1238delA:p.D413Vfs*18	-	-	-	DDD4K.00445	UDD	28135719
chr12	116408461	116408461	G	A	MED13L	nonsynonymous SNV	Dmis	MED13L:NM_015335:exon27:c.6005C>T:p.S2002L	0.950:D	-	-	DDD4K.02689	UDD	28135719
chr12	116446221	116446224	CTCT	-	MED13L	frameshift deletion	PTV	MED13L:NM_015335:exon10:c.1994_1997del:p.E665Afs*7	-	-	-	DDD4K.02007	UDD	28135719
chr12	116408477	116408477	-	GATCATCAAGAAGCATCTT	MED13L	frameshift insertion	PTV	MED13L:NM_015335:exon27:c.5988_5989insAAGATGCTTCTTGATGATC:p.L1997Kfs*24	-	-	-	DDD4K.03231	UDD	28135719
chr12	116401227	116401227	G	A	MED13L	nonsynonymous SNV	Dmis	MED13L:NM_015335:exon30:c.6485C>T:p.T2162M	0.919:D	-	-	00227-C	ID	28554332
chr12	116675459	116675459	-	C	MED13L	frameshift insertion	PTV	MED13L:NM_015335:exon2:c.123dupG:p.D42Gfs*12	-	-	-	00114-C	ID	28554332
chr12	116401320	116401320	G	A	MED13L	nonsynonymous SNV	Dmis	MED13L:NM_015335:exon30:c.6392C>T:p.S2131L	0.936:D	-	-	1-00167	CHD	28991257
chr12	116421037	116421037	G	A	MED13L	stopgain	PTV	MED13L:NM_015335:exon21:c.4840C>T:p.Q1614X	0.782:D	-	-	223	ID	27479843
chr12	116429367	116429367	C	T	MED13L	nonsynonymous SNV	Dmis	MED13L:NM_015335:exon17:c.3392G>A:p.C1131Y	0.990:D	-	-	421	ID	27479843
chr6	131931247	131931247	A	C	MED23	nonsynonymous SNV	Dmis	MED23:NM_001270521:exon11:c.1016T>G:p.I339S,MED23:NM_001270522:exon11:c.1016T>G:p.I339S,MED23:NM_004830:exon11:c.1016T>G:p.I339S,MED23:NM_015979:exon12:c.1034T>G:p.I345S	0.989:D	-	-	DDD4K.02795	UDD	28135719
chr5	88100504	88100504	A	C	MEF2C	nonsynonymous SNV	Dmis	MEF2C:NM_001193348:exon2:c.169T>G:p.Y57D,MEF2C:NM_001193349:exon2:c.169T>G:p.Y57D,MEF2C:NM_001308002:exon2:c.169T>G:p.Y57D,MEF2C:NM_001193350:exon3:c.169T>G:p.Y57D,MEF2C:NM_002397:exon3:c.169T>G:p.Y57D,MEF2C:NM_001131005:exon4:c.169T>G:p.Y57D,MEF2C:NM_001193347:exon4:c.169T>G:p.Y57D	0.997:D	-	-	HSJ0231	EE	29100083
chr5	88100549	88100550	CA	-	MEF2C	stopgain	PTV	MEF2C:NM_001193348:exon2:c.123_124del:p.C41fs*0,MEF2C:NM_001193349:exon2:c.123_124del:p.C41fs*0,MEF2C:NM_001308002:exon2:c.123_124del:p.C41fs*0,MEF2C:NM_001193350:exon3:c.123_124del:p.C41fs*0,MEF2C:NM_002397:exon3:c.123_124del:p.C41fs*0,MEF2C:NM_001131005:exon4:c.123_124del:p.C41fs*0,MEF2C:NM_001193347:exon4:c.123_124del:p.C41fs*0	-	-	-	Fam_149231	EE	26795593
chr5	88100560	88100560	A	G	MEF2C	nonsynonymous SNV	Dmis	MEF2C:NM_001193348:exon2:c.113T>C:p.L38P,MEF2C:NM_001193349:exon2:c.113T>C:p.L38P,MEF2C:NM_001308002:exon2:c.113T>C:p.L38P,MEF2C:NM_001193350:exon3:c.113T>C:p.L38P,MEF2C:NM_002397:exon3:c.113T>C:p.L38P,MEF2C:NM_001131005:exon4:c.113T>C:p.L38P,MEF2C:NM_001193347:exon4:c.113T>C:p.L38P	1.000:D	-	-	Fam_159935	EE	26795593
chr5	88119592	88119592	T	A	MEF2C	nonsynonymous SNV	Dmis	MEF2C:NM_001193348:exon1:c.14A>T:p.K5M,MEF2C:NM_001193349:exon1:c.14A>T:p.K5M,MEF2C:NM_001308002:exon1:c.14A>T:p.K5M,MEF2C:NM_001193350:exon2:c.14A>T:p.K5M,MEF2C:NM_002397:exon2:c.14A>T:p.K5M,MEF2C:NM_001131005:exon3:c.14A>T:p.K5M,MEF2C:NM_001193347:exon3:c.14A>T:p.K5M	0.921:D	-	-	DDD4K.03702	UDD	28135719
chr5	88119556	88119559	CTGT	-	MEF2C	frameshift deletion	PTV	MEF2C:NM_001193348:exon1:c.47_50del:p.Q18fs*0,MEF2C:NM_001193349:exon1:c.47_50del:p.Q18fs*0,MEF2C:NM_001308002:exon1:c.47_50del:p.Q18fs*0,MEF2C:NM_001193350:exon2:c.47_50del:p.Q18fs*0,MEF2C:NM_002397:exon2:c.47_50del:p.Q18fs*0,MEF2C:NM_001131005:exon3:c.47_50del:p.Q18fs*0,MEF2C:NM_001193347:exon3:c.47_50del:p.Q18fs*0	-	-	-	DDD4K.00907	UDD	28135719
chr5	88100576	88100576	A	C	MEF2C	nonsynonymous SNV	Dmis	MEF2C:NM_001193348:exon2:c.97T>G:p.Y33D,MEF2C:NM_001193349:exon2:c.97T>G:p.Y33D,MEF2C:NM_001308002:exon2:c.97T>G:p.Y33D,MEF2C:NM_001193350:exon3:c.97T>G:p.Y33D,MEF2C:NM_002397:exon3:c.97T>G:p.Y33D,MEF2C:NM_001131005:exon4:c.97T>G:p.Y33D,MEF2C:NM_001193347:exon4:c.97T>G:p.Y33D	0.981:D	-	-	DDD4K.03141	UDD	28135719
chr5	88119599	88119599	T	C	MEF2C	nonsynonymous SNV	Dmis	MEF2C:NM_001193348:exon1:c.7A>G:p.R3G,MEF2C:NM_001193349:exon1:c.7A>G:p.R3G,MEF2C:NM_001308002:exon1:c.7A>G:p.R3G,MEF2C:NM_001193350:exon2:c.7A>G:p.R3G,MEF2C:NM_002397:exon2:c.7A>G:p.R3G,MEF2C:NM_001131005:exon3:c.7A>G:p.R3G,MEF2C:NM_001193347:exon3:c.7A>G:p.R3G	0.956:D	-	-	DDD4K.01506	UDD	28135719
chr5	88100456	88100456	-	T	MEF2C	frameshift insertion	PTV	MEF2C:NM_001193348:exon2:c.217dupA:p.N73Kfs*4,MEF2C:NM_001193349:exon2:c.217dupA:p.N73Kfs*4,MEF2C:NM_001308002:exon2:c.217dupA:p.N73Kfs*4,MEF2C:NM_001193350:exon3:c.217dupA:p.N73Kfs*4,MEF2C:NM_002397:exon3:c.217dupA:p.N73Kfs*4,MEF2C:NM_001131005:exon4:c.217dupA:p.N73Kfs*4,MEF2C:NM_001193347:exon4:c.217dupA:p.N73Kfs*4	-	-	-	DDD4K.01937	UDD	28135719
chr5	88047731	88047731	G	A	MEF2C	stopgain	PTV	MEF2C:NM_001193348:exon3:c.388C>T:p.Q130X,MEF2C:NM_001193349:exon3:c.388C>T:p.Q130X,MEF2C:NM_001308002:exon4:c.532C>T:p.Q178X,MEF2C:NM_001193350:exon5:c.532C>T:p.Q178X,MEF2C:NM_002397:exon5:c.532C>T:p.Q178X,MEF2C:NM_001131005:exon6:c.526C>T:p.Q176X,MEF2C:NM_001193347:exon7:c.586C>T:p.Q196X	0.865:D	-	-	DDD4K.01235	UDD	28135719
chr5	88119562	88119562	C	G	MEF2C	nonsynonymous SNV	Dmis	MEF2C:NM_001193348:exon1:c.44G>C:p.R15P,MEF2C:NM_001193349:exon1:c.44G>C:p.R15P,MEF2C:NM_001308002:exon1:c.44G>C:p.R15P,MEF2C:NM_001193350:exon2:c.44G>C:p.R15P,MEF2C:NM_002397:exon2:c.44G>C:p.R15P,MEF2C:NM_001131005:exon3:c.44G>C:p.R15P,MEF2C:NM_001193347:exon3:c.44G>C:p.R15P	0.956:D	-	-	DDD4K.00630	UDD	28135719
chr5	88047765	88047765	G	-	MEF2C	frameshift deletion	PTV	MEF2C:NM_001193348:exon3:c.354delC:p.N120Tfs*18,MEF2C:NM_001193349:exon3:c.354delC:p.N120Tfs*18,MEF2C:NM_001308002:exon4:c.498delC:p.N168Tfs*18,MEF2C:NM_001193350:exon5:c.498delC:p.N168Tfs*18,MEF2C:NM_002397:exon5:c.498delC:p.N168Tfs*18,MEF2C:NM_001131005:exon6:c.492delC:p.N166Tfs*18,MEF2C:NM_001193347:exon7:c.552delC:p.N186Tfs*18	-	-	-	DDD4K.01858	UDD	28135719
chr5	88100602	88100602	C	T	MEF2C	nonsynonymous SNV	Dmis	MEF2C:NM_001193348:exon2:c.71G>A:p.R24K,MEF2C:NM_001193349:exon2:c.71G>A:p.R24K,MEF2C:NM_001308002:exon2:c.71G>A:p.R24K,MEF2C:NM_001193350:exon3:c.71G>A:p.R24K,MEF2C:NM_002397:exon3:c.71G>A:p.R24K,MEF2C:NM_001131005:exon4:c.71G>A:p.R24K,MEF2C:NM_001193347:exon4:c.71G>A:p.R24K	0.963:D	-	-	00178-C	ID	28554332
chr15	37242546	37242546	G	A	MEIS2	nonsynonymous SNV	Dmis	MEIS2:NM_172315:exon8:c.917C>T:p.T306I,MEIS2:NM_002399:exon9:c.917C>T:p.T306I,MEIS2:NM_170674:exon9:c.956C>T:p.T319I,MEIS2:NM_170675:exon9:c.956C>T:p.T319I,MEIS2:NM_170676:exon9:c.956C>T:p.T319I,MEIS2:NM_170677:exon9:c.956C>T:p.T319I,MEIS2:NM_172316:exon9:c.692C>T:p.T231I,MEIS2:NM_001220482:exon10:c.956C>T:p.T319I	0.962:D	-	-	2-1094-004	ASD	28263302
chr15	37385781	37385781	C	T	MEIS2	splicing	PTV	NM_172316:exon6:c.375+1G>A;NM_172315:exon5:c.600+1G>A;NM_170677:exon6:c.639+1G>A;NM_170676:exon6:c.639+1G>A;NM_002399:exon6:c.600+1G>A;NM_001220482:exon7:c.639+1G>A;NM_170675:exon6:c.639+1G>A;NM_170674:exon6:c.639+1G>A	0.751:D	-	-	DDD4K.01649	UDD	28135719
chr15	37376088	37376088	T	C	MEIS2	splicing	PTV	NM_172316:exon7:c.376-2A>G;NM_172315:exon6:c.601-2A>G;NM_170677:exon7:c.640-2A>G;NM_170676:exon7:c.640-2A>G;NM_002399:exon7:c.601-2A>G;NM_001220482:exon8:c.640-2A>G;NM_170675:exon7:c.640-2A>G;NM_170674:exon7:c.640-2A>G	0.747:D	-	-	DDD4K.01816	UDD	28135719
chr15	37388494	37388494	T	-	MEIS2	frameshift deletion	PTV	MEIS2:NM_172315:exon2:c.344delA:p.K115Sfs*18,MEIS2:NM_002399:exon3:c.344delA:p.K115Sfs*18,MEIS2:NM_170674:exon3:c.383delA:p.K128Sfs*18,MEIS2:NM_170675:exon3:c.383delA:p.K128Sfs*18,MEIS2:NM_170676:exon3:c.383delA:p.K128Sfs*18,MEIS2:NM_170677:exon3:c.383delA:p.K128Sfs*18,MEIS2:NM_172316:exon3:c.119delA:p.K40Sfs*18,MEIS2:NM_001220482:exon4:c.383delA:p.K128Sfs*18	-	-	-	1-04135	CHD	28991257
chr11	119214625	119214625	T	-	MFRP	frameshift deletion	PTV	MFRP:NM_031433:exon9:c.1025delA:p.Q342Rfs*135	-	-	-	13168	ASD	25363768
chr18	19444568	19444568	C	T	MIB1	nonsynonymous SNV	Dmis	MIB1:NM_020774:exon21:c.2962C>T:p.R988C	0.901:D	4.061e-06	-	JASD_Fam0050	ASD	29346770
chr18	19348703	19348703	G	A	MIB1	nonsynonymous SNV	Dmis	MIB1:NM_020774:exon3:c.521G>A:p.R174H	0.774:D	2.866e-05	-	40	ID	23033978
chr18	19427020	19427020	C	G	MIB1	nonsynonymous SNV	Dmis	MIB1:NM_020774:exon16:c.2327C>G:p.P776R	0.907:D	-	-	14484	ASD	25363768
chr21	37744773	37744774	AG	-	MORC3	frameshift deletion	PTV	MORC3:NM_001320445:exon15:c.2397_2398del:p.D800Cfs*5,MORC3:NM_015358:exon16:c.2610_2611del:p.D871Cfs*5,MORC3:NM_001320446:exon17:c.2397_2398del:p.D800Cfs*5	-	-	-	14310	ASD	25363768
chr3	135871026	135871029	CAGA	-	MSL2	frameshift deletion	PTV	MSL2:NM_001145417:exon2:c.472_475del:p.S158Tfs*9,MSL2:NM_018133:exon2:c.694_697del:p.S232Tfs*9	-	-	-	12948	ASD	25363768
chrX	11790371	11790374	TTTG	-	MSL3	frameshift deletion	PTV	MSL3:NM_001282174:exon10:c.931_934del:p.F311fs*0,MSL3:NM_006800:exon10:c.880_883del:p.F294fs*0,MSL3:NM_001193270:exon11:c.1342_1345del:p.F448fs*0,MSL3:NM_078629:exon11:c.1378_1381del:p.F460fs*0	-	-	-	DDD4K.03892	UDD	28135719
chrX	11783615	11783615	-	C	MSL3	frameshift insertion	PTV	MSL3:NM_001282174:exon8:c.491dupC:p.L165Ffs*17,MSL3:NM_006800:exon8:c.440dupC:p.L148Ffs*17,MSL3:NM_001193270:exon9:c.902dupC:p.L302Ffs*17,MSL3:NM_078628:exon9:c.938dupC:p.L314Ffs*17,MSL3:NM_078629:exon9:c.938dupC:p.L314Ffs*17	-	-	-	DDD4K.03813	UDD	28135719
chrX	11783695	11783695	G	-	MSL3	frameshift deletion	PTV	MSL3:NM_001282174:exon8:c.571delG:p.A191Lfs*8,MSL3:NM_006800:exon8:c.520delG:p.A174Lfs*8,MSL3:NM_001193270:exon9:c.982delG:p.A328Lfs*8,MSL3:NM_078628:exon9:c.1018delG:p.A340Lfs*8,MSL3:NM_078629:exon9:c.1018delG:p.A340Lfs*8	-	-	-	DDD4K.00063	UDD	28135719
chrX	11780349	11780350	AC	-	MSL3	frameshift deletion	PTV	MSL3:NM_001282174:exon5:c.119_120del:p.Y40Lfs*2,MSL3:NM_006800:exon5:c.68_69del:p.Y23Lfs*2,MSL3:NM_001193270:exon6:c.530_531del:p.Y177Lfs*2,MSL3:NM_078628:exon6:c.566_567del:p.Y189Lfs*2,MSL3:NM_078629:exon6:c.566_567del:p.Y189Lfs*2	-	-	-	DDD4K.03868	UDD	28135719
chr17	8445550	8445550	G	C	MYH10	nonsynonymous SNV	Dmis	MYH10:NM_005964:exon13:c.1450C>G:p.Q484E,MYH10:NM_001256012:exon14:c.1480C>G:p.Q494E,MYH10:NM_001256095:exon14:c.1477C>G:p.Q493E	0.968:D	-	-	trio_063	SCZ	23042115
chr17	8455445	8455445	G	A	MYH10	nonsynonymous SNV	Dmis	MYH10:NM_005964:exon8:c.808C>T:p.R270C,MYH10:NM_001256012:exon9:c.838C>T:p.R280C,MYH10:NM_001256095:exon9:c.835C>T:p.R279C	0.992:D	-	-	1871.66	ID	25356899
chr17	8424205	8424205	A	-	MYH10	frameshift deletion	PTV	MYH10:NM_005964:exon17:c.2171delT:p.F724Sfs*7,MYH10:NM_001256095:exon18:c.2198delT:p.F733Sfs*7,MYH10:NM_001256012:exon19:c.2264delT:p.F755Sfs*7	-	-	-	13000	ASD	25363768
chr17	8457299	8457299	T	C	MYH10	nonsynonymous SNV	Dmis	MYH10:NM_005964:exon7:c.764A>G:p.Y255C,MYH10:NM_001256012:exon8:c.794A>G:p.Y265C,MYH10:NM_001256095:exon8:c.791A>G:p.Y264C	0.913:D	-	-	13742	ASD	25363768
chr17	8404289	8404289	C	T	MYH10	splicing	PTV	NM_001256095:exon28:c.3534-1G>A;NM_005964:exon27:c.3507-1G>A;NM_001256012:exon29:c.3600-1G>A	0.706:D	-	-	DDD4K.04051	UDD	28135719
chr15	52675339	52675339	G	T	MYO5A	nonsynonymous SNV	Dmis	MYO5A:NM_000259:exon16:c.1961C>A:p.T654N,MYO5A:NM_001142495:exon16:c.1961C>A:p.T654N	0.762:D	-	-	1-0339-004	ASD	28263302
chr15	52615590	52615590	G	A	MYO5A	stopgain	PTV	MYO5A:NM_001142495:exon35:c.4606C>T:p.R1536X,MYO5A:NM_000259:exon36:c.4687C>T:p.R1563X	0.867:D	4.062e-06	-	fd	EE	23934111
chr15	52675342	52675342	G	C	MYO5A	nonsynonymous SNV	Dmis	MYO5A:NM_000259:exon16:c.1958C>G:p.T653S,MYO5A:NM_001142495:exon16:c.1958C>G:p.T653S	0.896:D	-	-	14068	ASD	25363768
chr15	52664502	52664502	C	T	MYO5A	nonsynonymous SNV	Dmis	MYO5A:NM_000259:exon21:c.2636G>A:p.R879H,MYO5A:NM_001142495:exon21:c.2636G>A:p.R879H	0.761:D	7.028e-05	3.23e-05	DDD4K.02302	UDD	28135719
chr15	52689492	52689492	C	T	MYO5A	nonsynonymous SNV	Dmis	MYO5A:NM_000259:exon10:c.1225G>A:p.A409T,MYO5A:NM_001142495:exon10:c.1225G>A:p.A409T	0.885:D	-	-	1-03921	CHD	28991257
chr15	52718114	52718114	A	C	MYO5A	nonsynonymous SNV	Dmis	MYO5A:NM_000259:exon4:c.368T>G:p.I123S,MYO5A:NM_001142495:exon4:c.368T>G:p.I123S	0.976:D	-	-	AU228C&AU228B	ASD	25363760
chr2	1891259	1891259	C	T	MYT1L	splicing	PTV	NM_001329848:exon17:c.2636+1G>A;NM_001329852:exon17:c.2636+1G>A;NM_001329849:exon17:c.2636+1G>A;NM_001329845:exon17:c.2642+1G>A;NM_001329851:exon17:c.2642+1G>A;NM_001329846:exon17:c.2636+1G>A;NM_001329844:exon18:c.2642+1G>A;NM_015025:exon17:c.2636+1G>A;NM_001303052:exon17:c.2642+1G>A;NM_001329847:exon17:c.2636+1G>A	0.700:D	-	-	92	ID	23033978
chr2	1921079	1921079	A	G	MYT1L	nonsynonymous SNV	Dmis	MYT1L:NM_001303052:exon11:c.1516T>C:p.C506R,MYT1L:NM_001329845:exon11:c.1516T>C:p.C506R,MYT1L:NM_001329846:exon11:c.1510T>C:p.C504R,MYT1L:NM_001329847:exon11:c.1510T>C:p.C504R,MYT1L:NM_001329848:exon11:c.1510T>C:p.C504R,MYT1L:NM_001329849:exon11:c.1510T>C:p.C504R,MYT1L:NM_001329851:exon11:c.1516T>C:p.C506R,MYT1L:NM_001329852:exon11:c.1510T>C:p.C504R,MYT1L:NM_015025:exon11:c.1510T>C:p.C504R,MYT1L:…	0.976:D	-	-	13898	ASD	25363768
chr2	1926243	1926243	A	-	MYT1L	frameshift deletion	PTV	MYT1L:NM_001303052:exon10:c.1298delT:p.L433Rfs*15,MYT1L:NM_001329845:exon10:c.1298delT:p.L433Rfs*15,MYT1L:NM_001329846:exon10:c.1298delT:p.L433Rfs*15,MYT1L:NM_001329847:exon10:c.1298delT:p.L433Rfs*15,MYT1L:NM_001329848:exon10:c.1298delT:p.L433Rfs*15,MYT1L:NM_001329849:exon10:c.1298delT:p.L433Rfs*15,MYT1L:NM_001329851:exon10:c.1298delT:p.L433Rfs*15,MYT1L:NM_001329852:exon10:c.1298delT:p.L433Rfs*15…	-	-	-	DDD4K.02926	UDD	28135719
chr2	1915791	1915791	C	T	MYT1L	splicing	PTV	NM_001329848:exon12:c.1703+1G>A;NM_001329852:exon12:c.1703+1G>A;NM_001329849:exon12:c.1703+1G>A;NM_001329845:exon12:c.1709+1G>A;NM_001329851:exon12:c.1709+1G>A;NM_001329846:exon12:c.1703+1G>A;NM_001329844:exon13:c.1709+1G>A;NM_015025:exon12:c.1703+1G>A;NM_001303052:exon12:c.1709+1G>A;NM_001329847:exon12:c.1703+1G>A	0.684:T	-	-	DDD4K.03112	UDD	28135719
chr2	1915795	1915795	C	T	MYT1L	nonsynonymous SNV	Dmis	MYT1L:NM_001303052:exon12:c.1706G>A:p.R569Q,MYT1L:NM_001329845:exon12:c.1706G>A:p.R569Q,MYT1L:NM_001329846:exon12:c.1700G>A:p.R567Q,MYT1L:NM_001329847:exon12:c.1700G>A:p.R567Q,MYT1L:NM_001329848:exon12:c.1700G>A:p.R567Q,MYT1L:NM_001329849:exon12:c.1700G>A:p.R567Q,MYT1L:NM_001329851:exon12:c.1706G>A:p.R569Q,MYT1L:NM_001329852:exon12:c.1700G>A:p.R567Q,MYT1L:NM_015025:exon12:c.1700G>A:p.R567Q,MYT1L:…	0.808:D	-	-	DDD4K.01010	UDD	28135719
chr2	1915823	1915823	G	A	MYT1L	nonsynonymous SNV	Dmis	MYT1L:NM_001303052:exon12:c.1678C>T:p.H560Y,MYT1L:NM_001329845:exon12:c.1678C>T:p.H560Y,MYT1L:NM_001329846:exon12:c.1672C>T:p.H558Y,MYT1L:NM_001329847:exon12:c.1672C>T:p.H558Y,MYT1L:NM_001329848:exon12:c.1672C>T:p.H558Y,MYT1L:NM_001329849:exon12:c.1672C>T:p.H558Y,MYT1L:NM_001329851:exon12:c.1678C>T:p.H560Y,MYT1L:NM_001329852:exon12:c.1672C>T:p.H558Y,MYT1L:NM_015025:exon12:c.1672C>T:p.H558Y,MYT1L:…	0.942:D	-	-	DDD4K.03067	UDD	28135719
chr2	1921023	1921023	G	C	MYT1L	nonsynonymous SNV	Dmis	MYT1L:NM_001303052:exon11:c.1572C>G:p.H524Q,MYT1L:NM_001329845:exon11:c.1572C>G:p.H524Q,MYT1L:NM_001329846:exon11:c.1566C>G:p.H522Q,MYT1L:NM_001329847:exon11:c.1566C>G:p.H522Q,MYT1L:NM_001329848:exon11:c.1566C>G:p.H522Q,MYT1L:NM_001329849:exon11:c.1566C>G:p.H522Q,MYT1L:NM_001329851:exon11:c.1572C>G:p.H524Q,MYT1L:NM_001329852:exon11:c.1566C>G:p.H522Q,MYT1L:NM_015025:exon11:c.1566C>G:p.H522Q,MYT1L:…	0.909:D	-	-	DEASD_0057_600&DEASD_0057_500	ASD	25363760
chr2	1926950	1926950	G	T	MYT1L	stopgain	PTV	MYT1L:NM_001303052:exon10:c.591C>A:p.Y197X,MYT1L:NM_001329845:exon10:c.591C>A:p.Y197X,MYT1L:NM_001329846:exon10:c.591C>A:p.Y197X,MYT1L:NM_001329847:exon10:c.591C>A:p.Y197X,MYT1L:NM_001329848:exon10:c.591C>A:p.Y197X,MYT1L:NM_001329849:exon10:c.591C>A:p.Y197X,MYT1L:NM_001329851:exon10:c.591C>A:p.Y197X,MYT1L:NM_001329852:exon10:c.591C>A:p.Y197X,MYT1L:NM_015025:exon10:c.591C>A:p.Y197X,MYT1L:NM_001329…	0.407:T	-	-	AU062C&AU062B	ASD	25363760
chrX	153197564	153197564	G	A	NAA10	nonsynonymous SNV	Dmis	NAA10:NM_001256120:exon6:c.328C>T:p.R110W,NAA10:NM_003491:exon6:c.346C>T:p.R116W	0.865:D	-	-	ZH58769	ID	23020937
X	153197863	153197863	G	A	NAA10	nonsynonymous SNV	Dmis	NAA10:NM_001256119:exon5:c.247C>T:p.R83C,NAA10:NM_001256120:exon5:c.229C>T:p.R77C,NAA10:NM_003491:exon5:c.247C>T:p.R83C	0.911:D	-	-	HSJ0338	EE	29100083
chrX	153197863	153197863	G	A	NAA10	nonsynonymous SNV	Dmis	NAA10:NM_001256119:exon5:c.247C>T:p.R83C,NAA10:NM_001256120:exon5:c.229C>T:p.R77C,NAA10:NM_003491:exon5:c.247C>T:p.R83C	0.911:D	-	-	DDD4K.03737	UDD	28135719
chrX	153197526	153197526	A	T	NAA10	nonsynonymous SNV	Dmis	NAA10:NM_001256120:exon6:c.366T>A:p.F122L,NAA10:NM_003491:exon6:c.384T>A:p.F128L	0.901:D	-	-	DDD4K.04209	UDD	28135719
chrX	153197865	153197865	C	T	NAA10	nonsynonymous SNV	Dmis	NAA10:NM_001256119:exon5:c.245G>A:p.R82Q,NAA10:NM_001256120:exon5:c.227G>A:p.R76Q,NAA10:NM_003491:exon5:c.245G>A:p.R82Q	0.926:D	-	-	DDD4K.04169	UDD	28135719
chrX	153197551	153197551	T	G	NAA10	nonsynonymous SNV	Dmis	NAA10:NM_001256120:exon6:c.341A>C:p.H114P,NAA10:NM_003491:exon6:c.359A>C:p.H120P	0.861:D	-	-	DDD4K.02033	UDD	28135719
chrX	153197863	153197863	G	A	NAA10	nonsynonymous SNV	Dmis	NAA10:NM_001256119:exon5:c.247C>T:p.R83C,NAA10:NM_001256120:exon5:c.229C>T:p.R77C,NAA10:NM_003491:exon5:c.247C>T:p.R83C	0.911:D	-	-	DDD4K.01931	UDD	28135719
chrX	153197863	153197863	G	A	NAA10	nonsynonymous SNV	Dmis	NAA10:NM_001256119:exon5:c.247C>T:p.R83C,NAA10:NM_001256120:exon5:c.229C>T:p.R77C,NAA10:NM_003491:exon5:c.247C>T:p.R83C	0.911:D	-	-	552	ID	27479843
chr4	140262084	140262084	T	-	NAA15	frameshift deletion	PTV	NAA15:NM_057175:exon4:c.263delT:p.L89Ffs*18	-	-	-	JASD_Fam0048	ASD	29346770
chr4	140264109	140264110	CA	-	NAA15	frameshift deletion	PTV	NAA15:NM_057175:exon5:c.532_533del:p.Q178Tfs*4	-	-	-	AU031003	ASD	28263302
chr4	140272760	140272763	GAAA	-	NAA15	frameshift deletion	PTV	NAA15:NM_057175:exon9:c.1009_1012del:p.E337Rfs*4	-	-	-	DDD4K.03438	UDD	28135719
chr4	140306130	140306130	C	A	NAA15	stopgain	PTV	NAA15:NM_057175:exon18:c.2300C>A:p.S767X	0.841:D	-	-	DDD4K.00680	UDD	28135719
chr4	140306112	140306112	C	A	NAA15	stopgain	PTV	NAA15:NM_057175:exon18:c.2282C>A:p.S761X	0.867:D	-	-	1-00141	CHD	28991257
chr4	140272757	140272760	AAAG	-	NAA15	frameshift deletion	PTV	NAA15:NM_057175:exon9:c.1006_1009del:p.E337Rfs*4	-	-	-	1-00455	CHD	28991257
chr4	140262130	140262130	C	G	NAA15	stopgain	PTV	NAA15:NM_057175:exon4:c.309C>G:p.Y103X	0.575:T	-	-	DEASD_0112_600&DEASD_0112_500	ASD	25363760
chr4	140272765	140272765	G	T	NAA15	nonsynonymous SNV;potential splicing	PTV	NAA15:NM_057175:exon9:c.1014G>T:p.K338N	0.602:T	-	-	AC02-1155-03&AC02-1155-02	ASD	25363760
chr2	183791570	183791570	C	A	NCKAP1	stopgain	PTV	NCKAP1:NM_013436:exon30:c.3244G>T:p.E1082X,NCKAP1:NM_205842:exon31:c.3262G>T:p.E1088X	0.863:D	-	-	12764	ASD	25363768
chr2	183866862	183866862	-	CA	NCKAP1	frameshift insertion	PTV	NCKAP1:NM_013436:exon5:c.504_505insTG:p.G169Wfs*13,NCKAP1:NM_205842:exon6:c.522_523insTG:p.G175Wfs*13	-	-	-	14030	ASD	25363768
chr17	16012098	16012098	A	C	NCOR1	splicing	PTV	NM_006311:exon19:c.2182+2T>G;NM_001190440:exon18:c.2182+2T>G;NM_001190438:exon16:c.1855+2T>G	0.671:T	-	-	DDD4K.00558	UDD	28135719
chr17	16024479	16024479	C	T	NCOR1	nonsynonymous SNV	Dmis	NCOR1:NM_001190438:exon13:c.1412G>A:p.R471H,NCOR1:NM_001190440:exon15:c.1739G>A:p.R580H,NCOR1:NM_006311:exon16:c.1739G>A:p.R580H	0.701:D	-	-	471	ID	27479843
chr12	4764036	4764036	A	G	NDUFA9	nonsynonymous SNV	Dmis	NDUFA9:NM_005002:exon3:c.266A>G:p.Y89C	0.975:D	-	-	DDD4K.02025	UDD	28135719
chr6	11185547	11185547	C	A	NEDD9	stopgain	PTV	NEDD9:NM_001271033:exon6:c.1906G>T:p.E636X,NEDD9:NM_006403:exon7:c.2353G>T:p.E785X,NEDD9:NM_001142393:exon8:c.2353G>T:p.E785X	0.851:D	-	-	ajb	EE	25262651
chr6	11192636	11192642	GAAAACA	-	NEDD9	frameshift deletion	PTV	NEDD9:NM_001271033:exon3:c.152_158del:p.V51Efs*6,NEDD9:NM_006403:exon4:c.599_605del:p.V200Efs*6,NEDD9:NM_001142393:exon5:c.599_605del:p.V200Efs*6	-	-	-	14122	ASD	25363768
chr17	29665757	29665757	C	G	NF1	stopgain	PTV	NF1:NM_000267:exon45:c.6792C>G:p.Y2264X,NF1:NM_001042492:exon46:c.6855C>G:p.Y2285X	0.712:D	4.065e-06	3.231e-05	HSJ0757	EE	29100083
chr17	29559852	29559852	C	G	NF1	stopgain	PTV	NF1:NM_000267:exon26:c.3449C>G:p.S1150X,NF1:NM_001042492:exon26:c.3449C>G:p.S1150X	0.836:D	-	-	13882	ASD	25363768
chr17	29679366	29679366	C	T	NF1	stopgain	PTV	NF1:NM_000267:exon50:c.7486C>T:p.R2496X,NF1:NM_001042492:exon51:c.7549C>T:p.R2517X	0.749:D	4.062e-06	-	DDD4K.01006	UDD	28135719
chr17	29654736	29654736	C	T	NF1	nonsynonymous SNV	Dmis	NF1:NM_000267:exon37:c.5425C>T:p.R1809C,NF1:NM_001042492:exon38:c.5488C>T:p.R1830C	0.997:D	-	-	DDD4K.04043	UDD	28135719
chr17	29653080	29653080	A	G	NF1	nonsynonymous SNV	Dmis	NF1:NM_000267:exon36:c.5015A>G:p.H1672R,NF1:NM_001042492:exon37:c.5078A>G:p.H1693R	0.910:D	-	-	1-05344	CHD	28991257
chr17	29560068	29560068	T	G	NF1	nonsynonymous SNV	Dmis	NF1:NM_000267:exon27:c.3545T>G:p.V1182G,NF1:NM_001042492:exon27:c.3545T>G:p.V1182G	0.927:D	-	-	1-06082	CHD	28991257
chr19	13135878	13135878	G	T	NFIX	nonsynonymous SNV	Dmis	NFIX:NM_001271043:exon2:c.95G>T:p.R32L,NFIX:NM_001271044:exon2:c.47G>T:p.R16L,NFIX:NM_002501:exon2:c.71G>T:p.R24L	0.813:D	-	-	DDD4K.03525	UDD	28135719
chr19	13189523	13189532	TGCCTGTGCT	-	NFIX	frameshift deletion	PTV	NFIX:NM_001271043:exon7:c.1076_1085del:p.P360Lfs*45,NFIX:NM_001271044:exon7:c.1028_1037del:p.P344Lfs*45,NFIX:NM_002501:exon7:c.1052_1061del:p.P352Lfs*45	-	-	-	DDD4K.01689	UDD	28135719
chr19	13136253	13136253	-	AGCG	NFIX	frameshift insertion	PTV	NFIX:NM_001271043:exon2:c.470_471insAGCG:p.L158Afs*44,NFIX:NM_001271044:exon2:c.422_423insAGCG:p.L142Afs*44,NFIX:NM_002501:exon2:c.446_447insAGCG:p.L150Afs*44	-	-	-	DDD4K.03459	UDD	28135719
chr19	13136154	13136154	G	A	NFIX	nonsynonymous SNV	Dmis	NFIX:NM_001271043:exon2:c.371G>A:p.R124Q,NFIX:NM_001271044:exon2:c.323G>A:p.R108Q,NFIX:NM_002501:exon2:c.347G>A:p.R116Q	0.967:D	-	-	DDD4K.01964	UDD	28135719
chr19	13135856	13135856	-	TTCATCG	NFIX	frameshift insertion	PTV	NFIX:NM_001271043:exon2:c.73_74insTTCATCG:p.E25Vfs*30,NFIX:NM_001271044:exon2:c.25_26insTTCATCG:p.E9Vfs*30,NFIX:NM_002501:exon2:c.49_50insTTCATCG:p.E17Vfs*30	-	-	-	DDD4K.01438	UDD	28135719
chr19	13192535	13192535	A	-	NFIX	frameshift deletion	PTV	NFIX:NM_001271043:exon8:c.1144delA:p.T382Rfs*26,NFIX:NM_001271044:exon8:c.1096delA:p.T366Rfs*26,NFIX:NM_002501:exon8:c.1120delA:p.T374Rfs*26	-	-	-	DDD4K.03949	UDD	28135719
chr19	13135950	13135950	T	A	NFIX	nonsynonymous SNV	Dmis	NFIX:NM_001271043:exon2:c.167T>A:p.M56K,NFIX:NM_001271044:exon2:c.119T>A:p.M40K,NFIX:NM_002501:exon2:c.143T>A:p.M48K	0.833:D	-	-	263	ID	27479843
chr6	18122692	18122692	A	G	NHLRC1	nonsynonymous SNV	Dmis	NHLRC1:NM_198586:exon1:c.146T>C:p.V49A	0.867:D	1.84e-05	-	1-0534-003	ASD	28263302
chr15	23062273	23062273	T	G	NIPA1	synonymous SNV;potential splicing	PTV	NIPA1:NM_144599:exon2:c.225A>C:p.A75A	-	-	-	f	EE	23934111
chr5	37017185	37017185	G	C	NIPBL	nonsynonymous SNV	Dmis	NIPBL:NM_015384:exon24:c.4841G>C:p.G1614A,NIPBL:NM_133433:exon24:c.4841G>C:p.G1614A	0.956:D	-	-	DDD4K.00637	UDD	28135719
chr5	37064898	37064898	C	G	NIPBL	stopgain	PTV	NIPBL:NM_133433:exon47:c.8319C>G:p.Y2773X	0.827:D	-	-	35065	SCZ	24463507
chr14	36988198	36988198	A	G	NKX2-1	nonsynonymous SNV	Dmis	NKX2-1:NM_003317:exon1:c.365T>C:p.F122S,NKX2-1:NM_001079668:exon2:c.455T>C:p.F152S	0.811:D	0.0001	-	DDD4K.01254	UDD	28135719
chrX	70375069	70375069	C	T	NLGN3	nonsynonymous SNV	Dmis	NLGN3:NM_001166660:exon3:c.463C>T:p.R155W,NLGN3:NM_001321276:exon4:c.172C>T:p.R58W,NLGN3:NM_018977:exon4:c.523C>T:p.R175W,NLGN3:NM_181303:exon5:c.583C>T:p.R195W	0.840:D	-	-	14583	ASD	25363768
chrX	5821143	5821143	A	G	NLGN4X	nonsynonymous SNV	Dmis	NLGN4X:NM_001282146:exon5:c.1576T>C:p.Y526H,NLGN4X:NM_020742:exon5:c.1576T>C:p.Y526H,NLGN4X:NM_181332:exon5:c.1576T>C:p.Y526H,NLGN4X:NM_001282145:exon6:c.1576T>C:p.Y526H	0.952:D	0	-	DDD4K.02906	UDD	28135719
chr15	96875621	96875621	G	T	NR2F2	nonsynonymous SNV	Dmis	NR2F2:NM_021005:exon1:c.287G>T:p.C96F	0.849:D	-	-	DDD4K.01934	UDD	28135719
chr2	51255348	51255348	C	G	NRXN1	nonsynonymous SNV	Dmis	NRXN1:NM_001135659:exon2:c.64G>C:p.G22R,NRXN1:NM_001330077:exon2:c.64G>C:p.G22R,NRXN1:NM_001330078:exon2:c.64G>C:p.G22R,NRXN1:NM_001330079:exon2:c.64G>C:p.G22R,NRXN1:NM_001330081:exon2:c.64G>C:p.G22R,NRXN1:NM_001330082:exon2:c.64G>C:p.G22R,NRXN1:NM_001330083:exon2:c.64G>C:p.G22R,NRXN1:NM_001330084:exon2:c.64G>C:p.G22R,NRXN1:NM_001330085:exon2:c.64G>C:p.G22R,NRXN1:NM_001330086:exon2:c.64G>C:p.G22R…	0.756:D	-	-	JASD_Fam0198	ASD	29346770
chr2	50464031	50464031	G	A	NRXN1	stopgain	PTV	NRXN1:NM_001330091:exon2:c.337C>T:p.R113X,NRXN1:NM_001330092:exon2:c.337C>T:p.R113X,NRXN1:NM_001330097:exon2:c.337C>T:p.R113X,NRXN1:NM_138735:exon2:c.337C>T:p.R113X,NRXN1:NM_001330087:exon13:c.3331C>T:p.R1111X,NRXN1:NM_001330096:exon13:c.3331C>T:p.R1111X,NRXN1:NM_001330083:exon14:c.3376C>T:p.R1126X,NRXN1:NM_001330084:exon14:c.3376C>T:p.R1126X,NRXN1:NM_001330088:exon14:c.3361C>T:p.R1121X,NRXN1:NM_…	0.546:T	-	-	NA	ASD	22914163
chr2	50724605	50724605	A	T	NRXN1	stopgain	PTV	NRXN1:NM_001330087:exon9:c.2634T>A:p.Y878X,NRXN1:NM_001330096:exon9:c.2634T>A:p.Y878X,NRXN1:NM_001330083:exon10:c.2679T>A:p.Y893X,NRXN1:NM_001330084:exon10:c.2679T>A:p.Y893X,NRXN1:NM_001330088:exon10:c.2664T>A:p.Y888X,NRXN1:NM_001330095:exon12:c.2694T>A:p.Y898X,NRXN1:NM_001330077:exon13:c.2721T>A:p.Y907X,NRXN1:NM_001330082:exon13:c.2721T>A:p.Y907X,NRXN1:NM_001330085:exon13:c.2718T>A:p.Y906X,NRXN1…	0.614:T	-	-	12501	ASD	25363768
chr2	50723142	50723142	C	T	NRXN1	nonsynonymous SNV	Dmis	NRXN1:NM_001330087:exon10:c.2860G>A:p.V954M,NRXN1:NM_001330096:exon10:c.2860G>A:p.V954M,NRXN1:NM_001330083:exon11:c.2905G>A:p.V969M,NRXN1:NM_001330084:exon11:c.2905G>A:p.V969M,NRXN1:NM_001330088:exon11:c.2890G>A:p.V964M,NRXN1:NM_001330095:exon13:c.2920G>A:p.V974M,NRXN1:NM_001330077:exon14:c.2947G>A:p.V983M,NRXN1:NM_001330082:exon14:c.2947G>A:p.V983M,NRXN1:NM_001330085:exon14:c.2944G>A:p.V982M,NRX…	0.982:D	-	-	DDD4K.02642	UDD	28135719
chr2	50282137	50282137	G	A	NRXN1	nonsynonymous SNV	Dmis	NRXN1:NM_001330091:exon4:c.659C>T:p.P220L,NRXN1:NM_001330092:exon4:c.659C>T:p.P220L,NRXN1:NM_001330084:exon16:c.3698C>T:p.P1233L,NRXN1:NM_001330077:exon19:c.3740C>T:p.P1247L,NRXN1:NM_001330082:exon19:c.3740C>T:p.P1247L,NRXN1:NM_001330085:exon19:c.3737C>T:p.P1246L,NRXN1:NM_001330094:exon19:c.3752C>T:p.P1251L,NRXN1:NM_001330078:exon20:c.3764C>T:p.P1255L,NRXN1:NM_001330086:exon20:c.3764C>T:p.P1255L,…	0.902:D	-	-	DDD4K.03094	UDD	28135719
chr2	50724807	50724807	T	C	NRXN1	nonsynonymous SNV	Dmis	NRXN1:NM_001330087:exon9:c.2432A>G:p.E811G,NRXN1:NM_001330096:exon9:c.2432A>G:p.E811G,NRXN1:NM_001330083:exon10:c.2477A>G:p.E826G,NRXN1:NM_001330084:exon10:c.2477A>G:p.E826G,NRXN1:NM_001330088:exon10:c.2462A>G:p.E821G,NRXN1:NM_001330095:exon12:c.2492A>G:p.E831G,NRXN1:NM_001330077:exon13:c.2519A>G:p.E840G,NRXN1:NM_001330082:exon13:c.2519A>G:p.E840G,NRXN1:NM_001330085:exon13:c.2516A>G:p.E839G,NRXN1…	0.900:D	-	3.228e-05	19360	SCZ	24463507
chr2	50318536	50318536	C	T	NRXN1	nonsynonymous SNV	Dmis	NRXN1:NM_001330091:exon3:c.538G>A:p.V180I,NRXN1:NM_001330092:exon3:c.538G>A:p.V180I,NRXN1:NM_001330097:exon3:c.538G>A:p.V180I,NRXN1:NM_138735:exon3:c.538G>A:p.V180I,NRXN1:NM_001330087:exon14:c.3532G>A:p.V1178I,NRXN1:NM_001330096:exon14:c.3532G>A:p.V1178I,NRXN1:NM_001330083:exon15:c.3577G>A:p.V1193I,NRXN1:NM_001330084:exon15:c.3577G>A:p.V1193I,NRXN1:NM_001330088:exon15:c.3562G>A:p.V1188I,NRXN1:NM_…	0.744:D	-	-	DEASD_0107_600&DEASD_0107_500	ASD	25363760
chr5	176636718	176636718	C	T	NSD1	stopgain	PTV	NSD1:NM_022455:exon5:c.1318C>T:p.R440X,NSD1:NM_172349:exon6:c.511C>T:p.R171X	0.483:T	-	-	1-0184-003	ASD	28263302
chr5	176665274	176665274	C	T	NSD1	stopgain	PTV	NSD1:NM_022455:exon7:c.3958C>T:p.R1320X,NSD1:NM_172349:exon8:c.3151C>T:p.R1051X	0.592:T	-	-	DDD4K.04058	UDD	28135719
chr5	176709563	176709563	A	G	NSD1	nonsynonymous SNV	Dmis	NSD1:NM_022455:exon19:c.5990A>G:p.Y1997C,NSD1:NM_172349:exon20:c.5183A>G:p.Y1728C	0.994:D	-	-	DDD4K.00901	UDD	28135719
chr5	176637500	176637501	GA	-	NSD1	frameshift deletion	PTV	NSD1:NM_022455:exon5:c.2100_2101del:p.K701Afs*3,NSD1:NM_172349:exon6:c.1293_1294del:p.K432Afs*3	-	-	-	DDD4K.00253	UDD	28135719
chr5	176694716	176694716	-	A	NSD1	stopgain	PTV	NSD1:NM_022455:exon15:c.5300dupA:p.Y1767fs*0,NSD1:NM_172349:exon16:c.4493dupA:p.Y1498fs*0	-	-	-	DDD4K.00723	UDD	28135719
chr5	176673677	176673677	A	G	NSD1	splicing	PTV	NM_172349:exon11:c.3572-2A>G;NM_022455:exon10:c.4379-2A>G	0.566:T	-	-	DDD4K.04228	UDD	28135719
chr5	176638504	176638504	C	G	NSD1	stopgain	PTV	NSD1:NM_022455:exon5:c.3104C>G:p.S1035X,NSD1:NM_172349:exon6:c.2297C>G:p.S766X	0.509:T	-	-	DDD4K.02019	UDD	28135719
chr5	176720974	176720974	G	A	NSD1	nonsynonymous SNV	Dmis	NSD1:NM_022455:exon23:c.6605G>A:p.C2202Y,NSD1:NM_172349:exon24:c.5798G>A:p.C1933Y	0.988:D	-	-	DDD4K.02982	UDD	28135719
chr5	176637231	176637231	C	T	NSD1	stopgain	PTV	NSD1:NM_022455:exon5:c.1831C>T:p.R611X,NSD1:NM_172349:exon6:c.1024C>T:p.R342X	0.429:T	-	-	DDD4K.02740	UDD	28135719
chr5	176721015	176721015	G	A	NSD1	nonsynonymous SNV	Dmis	NSD1:NM_022455:exon23:c.6646G>A:p.G2216R,NSD1:NM_172349:exon24:c.5839G>A:p.G1947R	0.861:D	-	-	DDD4K.00154	UDD	28135719
chr5	176637245	176637246	TG	-	NSD1	frameshift deletion	PTV	NSD1:NM_022455:exon5:c.1845_1846del:p.C615Wfs*12,NSD1:NM_172349:exon6:c.1038_1039del:p.C346Wfs*12	-	-	-	DDD4K.04231	UDD	28135719
chr5	176722214	176722218	GAAGT	-	NSD1	frameshift deletion	PTV	NSD1:NM_022455:exon23:c.7845_7849del:p.K2615Nfs*65,NSD1:NM_172349:exon24:c.7038_7042del:p.K2346Nfs*65	-	-	-	1-02563	CHD	28991257
chr5	176715841	176715841	A	G	NSD1	nonsynonymous SNV	Dmis	NSD1:NM_022455:exon21:c.6173A>G:p.Y2058C,NSD1:NM_172349:exon22:c.5366A>G:p.Y1789C	0.988:D	-	-	1-05514	CHD	28991257
chr5	176673717	176673717	C	T	NSD1	stopgain	PTV	NSD1:NM_022455:exon10:c.4417C>T:p.R1473X,NSD1:NM_172349:exon11:c.3610C>T:p.R1204X	0.619:T	-	-	1-12252	CHD	28991257
chr5	176709538	176709538	C	T	NSD1	stopgain	PTV	NSD1:NM_022455:exon19:c.5965C>T:p.Q1989X,NSD1:NM_172349:exon20:c.5158C>T:p.Q1720X	0.810:D	-	-	1-01904	CHD	28991257
chr5	176684041	176684041	T	C	NSD1	nonsynonymous SNV	Dmis	NSD1:NM_022455:exon13:c.4855T>C:p.C1619R,NSD1:NM_172349:exon14:c.4048T>C:p.C1350R	1.000:D	-	-	NDAR_INVZT695AZY_wes1&NDAR_INVNH419LZE_wes1	ASD	25363760
chr10	104854118	104854118	C	T	NT5C2	nonsynonymous SNV	Dmis	NT5C2:NM_001351181:exon10:c.335G>A:p.R112H,NT5C2:NM_001351174:exon11:c.821G>A:p.R274H,NT5C2:NM_001351183:exon11:c.335G>A:p.R112H,NT5C2:NM_001351191:exon11:c.335G>A:p.R112H,NT5C2:NM_001134373:exon12:c.908G>A:p.R303H,NT5C2:NM_001351176:exon12:c.335G>A:p.R112H,NT5C2:NM_001351180:exon12:c.335G>A:p.R112H,NT5C2:NM_001351192:exon12:c.335G>A:p.R112H,NT5C2:NM_001351194:exon12:c.194G>A:p.R65H,NT5C2:NM_0013…	0.907:D	4.067e-06	-	AU084C&AU084B	ASD	25363760
chrX	13778419	13778419	G	-	OFD1	frameshift deletion	PTV	OFD1:NM_001330209:exon15:c.1720delG:p.A574Hfs*14,OFD1:NM_003611:exon16:c.1840delG:p.A614Hfs*14,OFD1:NM_001330210:exon17:c.1420delG:p.A474Hfs*14	-	-	-	DDD4K.02504	UDD	28135719
chr17	3591305	3591305	C	T	P2RX5	splicing	PTV	NM_001204520:exon8:c.909+1G>A;NM_175080:exon8:c.906+1G>A;NM_001204519:exon9:c.978+1G>A;NM_002561:exon9:c.981+1G>A	0.678:T	-	-	14021	ASD	25363768
chr11	65978677	65978677	C	T	PACS1	nonsynonymous SNV	Dmis	PACS1:NM_018026:exon4:c.607C>T:p.R203W	0.899:D	0	-	DDD4K.01668	UDD	28135719
chr11	65978677	65978677	C	T	PACS1	nonsynonymous SNV	Dmis	PACS1:NM_018026:exon4:c.607C>T:p.R203W	0.899:D	0	-	DDD4K.04030	UDD	28135719
chr11	65978677	65978677	C	T	PACS1	nonsynonymous SNV	Dmis	PACS1:NM_018026:exon4:c.607C>T:p.R203W	0.899:D	0	-	DDD4K.02487	UDD	28135719
chr11	65978677	65978677	C	T	PACS1	nonsynonymous SNV	Dmis	PACS1:NM_018026:exon4:c.607C>T:p.R203W	0.899:D	0	-	DDD4K.03590	UDD	28135719
chr11	65978677	65978677	C	T	PACS1	nonsynonymous SNV	Dmis	PACS1:NM_018026:exon4:c.607C>T:p.R203W	0.899:D	0	-	DDD4K.04143	UDD	28135719
chr11	65978677	65978677	C	T	PACS1	nonsynonymous SNV	Dmis	PACS1:NM_018026:exon4:c.607C>T:p.R203W	0.899:D	0	-	DDD4K.02955	UDD	28135719
chr11	65978677	65978677	C	T	PACS1	nonsynonymous SNV	Dmis	PACS1:NM_018026:exon4:c.607C>T:p.R203W	0.899:D	0	-	DDD4K.00453	UDD	28135719
chr11	65978677	65978677	C	T	PACS1	nonsynonymous SNV	Dmis	PACS1:NM_018026:exon4:c.607C>T:p.R203W	0.899:D	0	-	DDD4K.03626	UDD	28135719
chr11	66002793	66002793	G	A	PACS1	nonsynonymous SNV	Dmis	PACS1:NM_018026:exon18:c.2126G>A:p.R709Q	0.910:D	4.065e-06	-	14359	ASD	30545852
chr11	65978677	65978677	C	T	PACS1	nonsynonymous SNV	Dmis	PACS1:NM_018026:exon4:c.607C>T:p.R203W	0.899:D	0	-	781	ID	27479843
chr17	2577455	2577455	T	A	PAFAH1B1	nonsynonymous SNV	Dmis	PAFAH1B1:NM_000430:exon8:c.773T>A:p.V258E	0.985:D	-	-	DDD4K.03006	UDD	28135719
chr17	2577395	2577395	G	A	PAFAH1B1	nonsynonymous SNV	Dmis	PAFAH1B1:NM_000430:exon8:c.713G>A:p.R238H	0.861:D	4.061e-06	-	791	ID	27479843
chr2	206480234	206480234	C	G	PARD3B	stopgain	PTV	PARD3B:NM_057177:exon22:c.3108C>G:p.Y1036X,PARD3B:NM_152526:exon22:c.3129C>G:p.Y1043X,PARD3B:NM_205863:exon22:c.3012C>G:p.Y1004X,PARD3B:NM_001302769:exon23:c.3315C>G:p.Y1105X	0.583:T	-	-	13982	ASD	25363768
chr9	37015071	37015071	G	-	PAX5	frameshift deletion	PTV	PAX5:NM_001280551:exon2:c.9delC:p.W4Gfs*46,PAX5:NM_001280556:exon2:c.9delC:p.W4Gfs*46,PAX5:NM_001280547:exon3:c.333delC:p.W112Gfs*46,PAX5:NM_001280548:exon3:c.333delC:p.W112Gfs*46,PAX5:NM_001280549:exon3:c.333delC:p.W112Gfs*46,PAX5:NM_001280550:exon3:c.333delC:p.W112Gfs*46,PAX5:NM_001280552:exon3:c.333delC:p.W112Gfs*46,PAX5:NM_001280553:exon3:c.333delC:p.W112Gfs*46,PAX5:NM_001280554:exon3:c.333de…	-	-	-	12858	ASD	25363768
chr9	36966706	36966706	G	A	PAX5	nonsynonymous SNV	Dmis	PAX5:NM_001280551:exon5:c.296C>T:p.P99L,PAX5:NM_001280553:exon5:c.491C>T:p.P164L,PAX5:NM_001280554:exon5:c.491C>T:p.P164L,PAX5:NM_001280555:exon5:c.422C>T:p.P141L,PAX5:NM_001280556:exon5:c.296C>T:p.P99L,PAX5:NM_001280547:exon6:c.620C>T:p.P207L,PAX5:NM_001280548:exon6:c.620C>T:p.P207L,PAX5:NM_001280549:exon6:c.620C>T:p.P207L,PAX5:NM_001280550:exon6:c.620C>T:p.P207L,PAX5:NM_001280552:exon6:c.620C>T…	0.857:D	1.626e-05	-	17899	SCZ	24463507
chr11	31824316	31824316	C	T	PAX6	nonsynonymous SNV	Dmis	PAX6:NM_001310159:exon3:c.77G>A:p.R26Q,PAX6:NM_001258465:exon4:c.77G>A:p.R26Q,PAX6:NM_000280:exon5:c.77G>A:p.R26Q,PAX6:NM_001127612:exon5:c.77G>A:p.R26Q,PAX6:NM_001258462:exon5:c.77G>A:p.R26Q,PAX6:NM_001258463:exon5:c.77G>A:p.R26Q,PAX6:NM_001258464:exon5:c.77G>A:p.R26Q,PAX6:NM_001310158:exon5:c.77G>A:p.R26Q,PAX6:NM_001604:exon5:c.77G>A:p.R26Q	0.967:D	-	-	DDD4K.01804	UDD	28135719
chr4	134073108	134073108	G	A	PCDH10	nonsynonymous SNV	Dmis	PCDH10:NM_020815:exon1:c.1813G>A:p.A605T,PCDH10:NM_032961:exon1:c.1813G>A:p.A605T	0.920:D	-	-	DDD4K.01429	UDD	28135719
chr7	82544191	82544191	T	C	PCLO	nonsynonymous SNV	Dmis	PCLO:NM_014510:exon7:c.13111A>G:p.M4371V,PCLO:NM_033026:exon7:c.13111A>G:p.M4371V	0.792:D	4.079e-06	-	JASD_Fam0158	ASD	29346770
chr7	82764399	82764399	G	A	PCLO	stopgain	PTV	PCLO:NM_014510:exon3:c.2467C>T:p.R823X,PCLO:NM_033026:exon3:c.2467C>T:p.R823X	0.534:T	-	-	DDD4K.03317	UDD	28135719
chrX	19375799	19375799	-	TTAC	PDHA1	frameshift insertion	PTV	PDHA1:NM_001173456:exon8:c.768_769insTTAC:p.R257Lfs*9,PDHA1:NM_000284:exon9:c.861_862insTTAC:p.R288Lfs*9,PDHA1:NM_001173455:exon9:c.882_883insTTAC:p.R295Lfs*9,PDHA1:NM_001173454:exon10:c.975_976insTTAC:p.R326Lfs*9	-	-	-	DDD4K.00541	UDD	28135719
chrX	19368206	19368206	T	-	PDHA1	frameshift deletion	PTV	PDHA1:NM_000284:exon3:c.269delT:p.F90Sfs*89,PDHA1:NM_001173455:exon3:c.269delT:p.F90Sfs*12,PDHA1:NM_001173456:exon3:c.269delT:p.F90Sfs*131,PDHA1:NM_001173454:exon4:c.383delT:p.F128Sfs*89	-	-	-	DDD4K.00254	UDD	28135719
chrX	19371211	19371211	G	A	PDHA1	nonsynonymous SNV	Dmis	PDHA1:NM_000284:exon5:c.430G>A:p.G144S,PDHA1:NM_001173455:exon5:c.451G>A:p.G151S,PDHA1:NM_001173456:exon5:c.430G>A:p.G144S,PDHA1:NM_001173454:exon6:c.544G>A:p.G182S	0.959:D	-	-	DDD4K.02910	UDD	28135719
chrX	19369501	19369501	C	T	PDHA1	stopgain	PTV	PDHA1:NM_000284:exon4:c.394C>T:p.R132X,PDHA1:NM_001173455:exon4:c.415C>T:p.R139X,PDHA1:NM_001173456:exon4:c.394C>T:p.R132X,PDHA1:NM_001173454:exon5:c.508C>T:p.R170X	0.546:T	-	-	DDD4K.01557	UDD	28135719
chr11	3829526	3829526	A	G	PGAP2	nonsynonymous SNV;potential splicing	PTV	PGAP2:NM_001145438:exon2:c.142A>G:p.R48G,PGAP2:NM_001256236:exon2:c.142A>G:p.R48G,PGAP2:NM_001256237:exon2:c.142A>G:p.R48G,PGAP2:NM_001283038:exon2:c.142A>G:p.R48G,PGAP2:NM_001283039:exon2:c.142A>G:p.R48G,PGAP2:NM_001283040:exon2:c.142A>G:p.R48G,PGAP2:NM_001346397:exon2:c.124A>G:p.R42G	0.113:T	0	-	DDD4K.01741	UDD	28135719
chr6	33381212	33381212	C	-	PHF1	frameshift deletion	PTV	PHF1:NM_002636:exon6:c.465delC:p.Y156Mfs*7,PHF1:NM_024165:exon6:c.465delC:p.Y156Mfs*7	-	-	-	DDD4K.01270	UDD	28135719
chr11	45958122	45958122	T	C	PHF21A	splicing	PTV	NM_001101802:exon16:c.1606-2A>G;NM_016621:exon16:c.1468-2A>G	0.727:D	-	-	aic	EE	25262651
chr11	45971024	45971024	T	-	PHF21A	frameshift deletion	PTV	PHF21A:NM_001101802:exon12:c.1153delA:p.S385Afs*29,PHF21A:NM_016621:exon12:c.1156delA:p.S386Afs*29	-	-	-	11339	ASD	25363768
chr11	45955606	45955606	A	-	PHF21A	frameshift deletion	PTV	PHF21A:NM_001101802:exon18:c.1956delT:p.A653Pfs*101,PHF21A:NM_016621:exon18:c.1818delT:p.A607Pfs*101	-	-	-	313	ID	27479843
chr6	64413524	64413527	ACAG	-	PHF3	frameshift deletion	PTV	PHF3:NM_015153:exon10:c.3330_3333del:p.R1110Sfs*11,PHF3:NM_001290259:exon12:c.3066_3069del:p.R1022Sfs*11	-	-	-	AU2427301	ASD	28263302
chr6	64413434	64413435	CG	-	PHF3	frameshift deletion	PTV	PHF3:NM_015153:exon10:c.3240_3241del:p.A1081Qfs*1,PHF3:NM_001290259:exon12:c.2976_2977del:p.A993Qfs*1	-	-	-	14133	ASD	25363768
chr3	52454425	52454425	C	-	PHF7	frameshift deletion	PTV	PHF7:NM_001278221:exon6:c.387delC:p.L130Ffs*88,PHF7:NM_001321126:exon6:c.387delC:p.L130Ffs*88,PHF7:NM_001321127:exon6:c.387delC:p.L130Ffs*88,PHF7:NM_016483:exon6:c.387delC:p.L130Ffs*88	-	-	-	12383	ASD	25363768
chr3	52448061	52448061	C	T	PHF7	nonsynonymous SNV	Dmis	PHF7:NM_001278221:exon3:c.91C>T:p.P31S,PHF7:NM_001321126:exon3:c.91C>T:p.P31S,PHF7:NM_001321127:exon3:c.91C>T:p.P31S,PHF7:NM_016483:exon3:c.91C>T:p.P31S	0.759:D	0	-	27760	SCZ	24463507
chr3	52448529	52448529	C	T	PHF7	stopgain	PTV	PHF7:NM_001278221:exon4:c.112C>T:p.R38X,PHF7:NM_001321126:exon4:c.112C>T:p.R38X,PHF7:NM_001321127:exon4:c.112C>T:p.R38X,PHF7:NM_016483:exon4:c.112C>T:p.R38X	0.567:T	1.629e-05	-	43929	SCZ	24463507
chrX	54043027	54043027	C	T	PHF8	splicing	PTV	NM_001184896:exon6:c.704+1G>A;NM_015107:exon6:c.596+1G>A;NM_001184897:exon6:c.596+1G>A;NM_001184898:exon6:c.596+1G>A	0.779:D	-	-	DDD4K.03871	UDD	28135719
chrX	54013549	54013549	G	A	PHF8	stopgain	PTV	PHF8:NM_001184897:exon15:c.1654C>T:p.R552X,PHF8:NM_001184896:exon16:c.2065C>T:p.R689X,PHF8:NM_001184898:exon16:c.1957C>T:p.R653X,PHF8:NM_015107:exon16:c.1957C>T:p.R653X	0.638:T	-	-	DDD4K.00604	UDD	28135719
chr6	79770397	79770397	G	A	PHIP	nonsynonymous SNV	Dmis	PHIP:NM_017934:exon5:c.328C>T:p.R110C	0.916:D	-	-	7-0032-003	ASD	28263302
chr6	79672902	79672902	A	C	PHIP	stopgain	PTV	PHIP:NM_017934:exon30:c.3447T>G:p.Y1149X	0.640:T	-	-	5	ID	23033978
chr6	79735236	79735240	TTTAT	-	PHIP	frameshift deletion	PTV	PHIP:NM_017934:exon9:c.919_923del:p.I307Pfs*21;PHIP:NM_017934:exon9:c.919_923del:p.I307Pfs*21	-	8.189e-06	-	NLES1	EE	25262651
chr6	79724934	79724934	C	A	PHIP	splicing	PTV	NM_017934:exon15:c.1390-1G>T	0.709:D	-	-	DDD4K.02369	UDD	28135719
chr6	79668191	79668191	-	C	PHIP	splicing	PTV	NM_017934:exon32:c.3782+1->G	-	-	-	DDD4K.02931	UDD	28135719
chr6	79735236	79735240	TTTAT	-	PHIP	frameshift deletion	PTV	PHIP:NM_017934:exon9:c.919_923del:p.I307Pfs*21;PHIP:NM_017934:exon9:c.919_923del:p.I307Pfs*21	-	8.189e-06	-	14228	ASD	30545852
chr6	79671492	79671492	G	A	PHIP	stopgain	PTV	PHIP:NM_017934:exon31:c.3571C>T:p.Q1191X	0.819:D	-	-	750	ID	27479843
chr6	79728824	79728824	A	G	PHIP	nonsynonymous SNV	Dmis	PHIP:NM_017934:exon10:c.976T>C:p.C326R	0.881:D	-	-	171	ID	27479843
chr6	79770397	79770397	G	A	PHIP	nonsynonymous SNV	Dmis	PHIP:NM_017934:exon5:c.328C>T:p.R110C	0.916:D	-	-	112	ID	27479843
chr22	38468495	38468495	G	A	PICK1	nonsynonymous SNV	Dmis	PICK1:NM_001039583:exon9:c.568G>A:p.V190M,PICK1:NM_001039584:exon9:c.568G>A:p.V190M,PICK1:NM_012407:exon9:c.568G>A:p.V190M	0.804:D	4.075e-06	9.69e-05	DDD4K.00834	UDD	28135719
chr9	35091300	35091300	-	G	PIGO	frameshift insertion	PTV	PIGO:NM_032634:exon7:c.2584dupC:p.L862Pfs*103	-	-	-	DDD4K.01566	UDD	28135719
chr19	18273784	18273784	G	A	PIK3R2	nonsynonymous SNV	Dmis	PIK3R2:NM_005027:exon10:c.1117G>A:p.G373R	0.911:D	-	-	210	ID	27479843
chr1	89270569	89270569	T	C	PKN2	nonsynonymous SNV	Dmis	PKN2:NM_001320707:exon9:c.1322T>C:p.L441P,PKN2:NM_001320708:exon9:c.995T>C:p.L332P,PKN2:NM_001320709:exon10:c.1418T>C:p.L473P,PKN2:NM_006256:exon10:c.1466T>C:p.L489P	0.928:D	-	-	DDD4K.00213	UDD	28135719
chrX	153688677	153688677	C	T	PLXNA3	stopgain	PTV	PLXNA3:NM_017514:exon2:c.154C>T:p.R52X	0.679:T	-	-	DDD4K.02645	UDD	28135719
chr3	48464316	48464316	G	A	PLXNB1	nonsynonymous SNV	Dmis	PLXNB1:NM_001130082:exon4:c.1148C>T:p.P383L,PLXNB1:NM_002673:exon4:c.1148C>T:p.P383L	0.806:D	-	-	12689	ASD	25363768
chr3	48454558	48454558	A	G	PLXNB1	nonsynonymous SNV	Dmis	PLXNB1:NM_001130082:exon24:c.4556T>C:p.L1519P,PLXNB1:NM_002673:exon24:c.4556T>C:p.L1519P	0.840:D	-	-	DDD4K.00066	UDD	28135719
chr3	48457820	48457820	C	G	PLXNB1	nonsynonymous SNV	Dmis	PLXNB1:NM_001130082:exon17:c.3415G>C:p.G1139R,PLXNB1:NM_002673:exon17:c.3415G>C:p.G1139R	0.862:D	-	-	DDD4K.02433	UDD	28135719
chr3	48455356	48455356	A	-	PLXNB1	frameshift deletion	PTV	PLXNB1:NM_001130082:exon22:c.4334delT:p.L1445Rfs*74,PLXNB1:NM_002673:exon22:c.4334delT:p.L1445Rfs*74	-	-	-	09C97131&09C97130	ASD	25363760
chr1	151378393	151378393	C	T	POGZ	nonsynonymous SNV	Dmis	POGZ:NM_145796:exon17:c.2833G>A:p.E945K,POGZ:NM_207171:exon17:c.2959G>A:p.E987K,POGZ:NM_001194938:exon18:c.2932G>A:p.E978K,POGZ:NM_001194937:exon19:c.3091G>A:p.E1031K,POGZ:NM_015100:exon19:c.3118G>A:p.E1040K	0.787:D	-	-	JASD_Fam0054	ASD	29346770
chr1	151378510	151378510	G	A	POGZ	stopgain	PTV	POGZ:NM_145796:exon17:c.2716C>T:p.R906X,POGZ:NM_207171:exon17:c.2842C>T:p.R948X,POGZ:NM_001194938:exon18:c.2815C>T:p.R939X,POGZ:NM_001194937:exon19:c.2974C>T:p.R992X,POGZ:NM_015100:exon19:c.3001C>T:p.R1001X	0.670:T	-	-	82	ID	24896178
chr1	151378489	151378489	G	A	POGZ	stopgain	PTV	POGZ:NM_145796:exon17:c.2737C>T:p.R913X,POGZ:NM_207171:exon17:c.2863C>T:p.R955X,POGZ:NM_001194938:exon18:c.2836C>T:p.R946X,POGZ:NM_001194937:exon19:c.2995C>T:p.R999X,POGZ:NM_015100:exon19:c.3022C>T:p.R1008X	0.582:T	-	-	13627	ASD	25363768
chr1	151377904	151377904	-	CGTCATCA	POGZ	stopgain	PTV	POGZ:NM_145796:exon17:c.3321_3322insTGATGACG:p.E1108fs*0,POGZ:NM_207171:exon17:c.3447_3448insTGATGACG:p.E1150fs*0,POGZ:NM_001194938:exon18:c.3420_3421insTGATGACG:p.E1141fs*0,POGZ:NM_001194937:exon19:c.3579_3580insTGATGACG:p.E1194fs*0,POGZ:NM_015100:exon19:c.3606_3607insTGATGACG:p.E1203fs*0	-	-	-	13398	ASD	25363768
chr1	151378800	151378800	A	T	POGZ	stopgain	PTV	POGZ:NM_145796:exon17:c.2426T>A:p.L809X,POGZ:NM_207171:exon17:c.2552T>A:p.L851X,POGZ:NM_001194938:exon18:c.2525T>A:p.L842X,POGZ:NM_001194937:exon19:c.2684T>A:p.L895X,POGZ:NM_015100:exon19:c.2711T>A:p.L904X	0.308:T	-	-	DDD4K.02675	UDD	28135719
chr1	151378510	151378510	G	A	POGZ	stopgain	PTV	POGZ:NM_145796:exon17:c.2716C>T:p.R906X,POGZ:NM_207171:exon17:c.2842C>T:p.R948X,POGZ:NM_001194938:exon18:c.2815C>T:p.R939X,POGZ:NM_001194937:exon19:c.2974C>T:p.R992X,POGZ:NM_015100:exon19:c.3001C>T:p.R1001X	0.670:T	-	-	DDD4K.00566	UDD	28135719
chr1	151378159	151378159	G	-	POGZ	frameshift deletion	PTV	POGZ:NM_145796:exon17:c.3067delC:p.L1024Cfs*2,POGZ:NM_207171:exon17:c.3193delC:p.L1066Cfs*2,POGZ:NM_001194938:exon18:c.3166delC:p.L1057Cfs*2,POGZ:NM_001194937:exon19:c.3325delC:p.L1110Cfs*2,POGZ:NM_015100:exon19:c.3352delC:p.L1119Cfs*2	-	-	-	DDD4K.01196	UDD	28135719
chr1	151397435	151397436	AT	-	POGZ	frameshift deletion	PTV	POGZ:NM_145796:exon6:c.895_896del:p.M299Vfs*8,POGZ:NM_207171:exon6:c.1021_1022del:p.M341Vfs*8,POGZ:NM_001194938:exon7:c.994_995del:p.M332Vfs*8,POGZ:NM_001194937:exon8:c.1153_1154del:p.M385Vfs*8,POGZ:NM_015100:exon8:c.1180_1181del:p.M394Vfs*8;POGZ:NM_145796:exon6:c.895_896del:p.M299Vfs*8,POGZ:NM_207171:exon6:c.1021_1022del:p.M341Vfs*8,POGZ:NM_001194938:exon7:c.994_995del:p.M332Vfs*8,POGZ:NM_001194…	-	-	-	DDD4K.00380	UDD	28135719
chr1	151380641	151380641	G	C	POGZ	stopgain	PTV	POGZ:NM_145796:exon13:c.2025C>G:p.Y675X,POGZ:NM_207171:exon13:c.2151C>G:p.Y717X,POGZ:NM_001194938:exon14:c.2124C>G:p.Y708X,POGZ:NM_001194937:exon15:c.2283C>G:p.Y761X,POGZ:NM_015100:exon15:c.2310C>G:p.Y770X	0.419:T	4.061e-06	-	DDD4K.03076	UDD	28135719
chr1	151397435	151397436	AT	-	POGZ	frameshift deletion	PTV	POGZ:NM_145796:exon6:c.895_896del:p.M299Vfs*8,POGZ:NM_207171:exon6:c.1021_1022del:p.M341Vfs*8,POGZ:NM_001194938:exon7:c.994_995del:p.M332Vfs*8,POGZ:NM_001194937:exon8:c.1153_1154del:p.M385Vfs*8,POGZ:NM_015100:exon8:c.1180_1181del:p.M394Vfs*8;POGZ:NM_145796:exon6:c.895_896del:p.M299Vfs*8,POGZ:NM_207171:exon6:c.1021_1022del:p.M341Vfs*8,POGZ:NM_001194938:exon7:c.994_995del:p.M332Vfs*8,POGZ:NM_001194…	-	-	-	DDD4K.00928	UDD	28135719
chr1	151377575	151377575	A	-	POGZ	frameshift deletion	PTV	POGZ:NM_145796:exon17:c.3651delT:p.I1217Mfs*6,POGZ:NM_207171:exon17:c.3777delT:p.I1259Mfs*6,POGZ:NM_001194938:exon18:c.3750delT:p.I1250Mfs*6,POGZ:NM_001194937:exon19:c.3909delT:p.I1303Mfs*6,POGZ:NM_015100:exon19:c.3936delT:p.I1312Mfs*6	-	-	-	43833	SCZ	24463507
chr1	151378386	151378386	T	C	POGZ	nonsynonymous SNV	Dmis	POGZ:NM_145796:exon17:c.2840A>G:p.Q947R,POGZ:NM_207171:exon17:c.2966A>G:p.Q989R,POGZ:NM_001194938:exon18:c.2939A>G:p.Q980R,POGZ:NM_001194937:exon19:c.3098A>G:p.Q1033R,POGZ:NM_015100:exon19:c.3125A>G:p.Q1042R	0.706:D	-	-	P1381	ASD	26582266
chr1	151403318	151403318	C	A	POGZ	splicing	PTV	NM_001194937:exon4:c.284-1G>T;NM_001194938:exon3:c.125-1G>T;NM_207171:exon2:c.125-1G>T;NM_015100:exon4:c.284-1G>T	0.674:T	-	-	1-00961	CHD	28991257
chr1	151384189	151384189	T	C	POGZ	nonsynonymous SNV	Dmis	POGZ:NM_145796:exon10:c.1553A>G:p.H518R,POGZ:NM_207171:exon10:c.1679A>G:p.H560R,POGZ:NM_001194938:exon11:c.1652A>G:p.H551R,POGZ:NM_001194937:exon12:c.1811A>G:p.H604R,POGZ:NM_015100:exon12:c.1838A>G:p.H613R	0.929:D	-	-	1-02312	CHD	28991257
chr1	151395993	151395993	-	C	POGZ	frameshift insertion	PTV	POGZ:NM_145796:exon8:c.1273dupG:p.D425Gfs*5,POGZ:NM_207171:exon8:c.1399dupG:p.D467Gfs*5,POGZ:NM_001194938:exon9:c.1372dupG:p.D458Gfs*5,POGZ:NM_001194937:exon10:c.1531dupG:p.D511Gfs*5,POGZ:NM_015100:exon10:c.1558dupG:p.D520Gfs*5	-	-	-	1-07689	CHD	28991257
chr1	151379470	151379470	-	GTAC	POGZ	frameshift insertion	PTV	POGZ:NM_145796:exon15:c.2176_2177insGTAC:p.T726Sfs*43,POGZ:NM_207171:exon15:c.2302_2303insGTAC:p.T768Sfs*43,POGZ:NM_001194938:exon16:c.2275_2276insGTAC:p.T759Sfs*43,POGZ:NM_001194937:exon17:c.2434_2435insGTAC:p.T812Sfs*43,POGZ:NM_015100:exon17:c.2461_2462insGTAC:p.T821Sfs*43	-	-	-	10C102647&10C102645	ASD	25363760
chr1	151397463	151397463	-	A	POGZ	frameshift insertion	PTV	POGZ:NM_145796:exon6:c.867dupT:p.R290Sfs*3,POGZ:NM_207171:exon6:c.993dupT:p.R332Sfs*3,POGZ:NM_001194938:exon7:c.966dupT:p.R323Sfs*3,POGZ:NM_001194937:exon8:c.1125dupT:p.R376Sfs*3,POGZ:NM_015100:exon8:c.1152dupT:p.R385Sfs*3	-	-	-	215	ID	27479843
chr1	151379710	151379710	C	T	POGZ	splicing	PTV	NM_001194937:exon16:c.2405+1G>A;NM_001194938:exon15:c.2246+1G>A;NM_207171:exon14:c.2273+1G>A;NM_015100:exon16:c.2432+1G>A;NM_145796:exon14:c.2147+1G>A	0.703:D	-	-	559	ID	27479843
chr1	151377664	151377664	G	A	POGZ	stopgain	PTV	POGZ:NM_145796:exon17:c.3562C>T:p.Q1188X,POGZ:NM_207171:exon17:c.3688C>T:p.Q1230X,POGZ:NM_001194938:exon18:c.3661C>T:p.Q1221X,POGZ:NM_001194937:exon19:c.3820C>T:p.Q1274X,POGZ:NM_015100:exon19:c.3847C>T:p.Q1283X	0.827:D	-	-	323	ID	27479843
chr1	151381211	151381211	G	-	POGZ	frameshift deletion	PTV	POGZ:NM_145796:exon11:c.1735delC:p.R579Vfs*8,POGZ:NM_207171:exon11:c.1861delC:p.R621Vfs*8,POGZ:NM_001194938:exon12:c.1834delC:p.R612Vfs*8,POGZ:NM_001194937:exon13:c.1993delC:p.R665Vfs*8,POGZ:NM_015100:exon13:c.2020delC:p.R674Vfs*8	-	4.062e-06	-	499	ID	27479843
chr1	151378471	151378471	G	A	POGZ	stopgain	PTV	POGZ:NM_145796:exon17:c.2755C>T:p.Q919X,POGZ:NM_207171:exon17:c.2881C>T:p.Q961X,POGZ:NM_001194938:exon18:c.2854C>T:p.Q952X,POGZ:NM_001194937:exon19:c.3013C>T:p.Q1005X,POGZ:NM_015100:exon19:c.3040C>T:p.Q1014X	0.736:D	-	-	797	ID	27479843
chr1	151380688	151380688	C	-	POGZ	frameshift deletion	PTV	POGZ:NM_145796:exon13:c.1978delG:p.E660Sfs*35,POGZ:NM_207171:exon13:c.2104delG:p.E702Sfs*35,POGZ:NM_001194938:exon14:c.2077delG:p.E693Sfs*35,POGZ:NM_001194937:exon15:c.2236delG:p.E746Sfs*35,POGZ:NM_015100:exon15:c.2263delG:p.E755Sfs*35	-	-	-	85	ID	27479843
chr1	151378054	151378055	CT	-	POGZ	frameshift deletion	PTV	POGZ:NM_145796:exon17:c.3171_3172del:p.E1059Tfs*3,POGZ:NM_207171:exon17:c.3297_3298del:p.E1101Tfs*3,POGZ:NM_001194938:exon18:c.3270_3271del:p.E1092Tfs*3,POGZ:NM_001194937:exon19:c.3429_3430del:p.E1145Tfs*3,POGZ:NM_015100:exon19:c.3456_3457del:p.E1154Tfs*3	-	-	-	87	ID	27479843
chr10	79743677	79743677	C	T	POLR3A	splicing	PTV	NM_007055:exon26:c.3429+1G>A	0.750:D	-	-	1-0579-003	ASD	28263302
chr10	79741195	79741195	C	G	POLR3A	nonsynonymous SNV	Dmis	POLR3A:NM_007055:exon29:c.3882G>C:p.M1294I	0.974:D	-	-	1-05898	CHD	28991257
chr10	79764590	79764590	T	A	POLR3A	stopgain	PTV	POLR3A:NM_007055:exon16:c.2131A>T:p.K711X	0.818:D	-	-	157	ID	27479843
chr9	134388705	134388705	C	T	POMT1	nonsynonymous SNV	Dmis	POMT1:NM_001136114:exon10:c.811C>T:p.R271C,POMT1:NM_001077366:exon11:c.1000C>T:p.R334C,POMT1:NM_001077365:exon12:c.1162C>T:p.R388C,POMT1:NM_001136113:exon12:c.1162C>T:p.R388C,POMT1:NM_007171:exon12:c.1228C>T:p.R410C	0.945:D	2.069e-05	-	43842	SCZ	24463507
chr17	58740376	58740376	G	A	PPM1D	stopgain	PTV	PPM1D:NM_003620:exon6:c.1281G>A:p.W427X	0.781:D	-	-	12340	ASD	25363768
chr17	58734130	58734133	TGAC	-	PPM1D	frameshift deletion	PTV	PPM1D:NM_003620:exon5:c.1188_1191del:p.D397Afs*10	-	-	-	DDD4K.01012	UDD	28135719
chr17	58740365	58740365	-	G	PPM1D	frameshift insertion	PTV	PPM1D:NM_003620:exon6:c.1270dupG:p.E424Gfs*9;PPM1D:NM_003620:exon6:c.1270dupG:p.E424Gfs*9	-	-	-	DDD4K.00475	UDD	28135719
chr17	58740365	58740365	-	G	PPM1D	frameshift insertion	PTV	PPM1D:NM_003620:exon6:c.1270dupG:p.E424Gfs*9;PPM1D:NM_003620:exon6:c.1270dupG:p.E424Gfs*9	-	-	-	DDD4K.01625	UDD	28135719
chr17	58734192	58734192	-	C	PPM1D	frameshift insertion	PTV	PPM1D:NM_003620:exon5:c.1250dupC:p.P418Tfs*15	-	-	-	DDD4K.02446	UDD	28135719
chr17	58740376	58740376	G	A	PPM1D	stopgain	PTV	PPM1D:NM_003620:exon6:c.1281G>A:p.W427X	0.781:D	-	-	DDD4K.02450	UDD	28135719
chr17	58734201	58734201	-	G	PPM1D	frameshift insertion;potential splicing	PTV	PPM1D:NM_003620:exon5:c.1260dupG:p.S421Vfs*12	-	-	-	251	ID	27479843
chr17	58734156	58734156	A	-	PPM1D	frameshift deletion	PTV	PPM1D:NM_003620:exon5:c.1214delA:p.T406Pfs*2	-	-	-	79	ID	27479843
chr19	52716212	52716212	C	T	PPP2R1A	nonsynonymous SNV	Dmis	PPP2R1A:NM_014225:exon6:c.656C>T:p.S219L	0.769:D	-	-	HSJ0692	EE	29100083
chr19	52715974	52715974	T	C	PPP2R1A	nonsynonymous SNV	Dmis	PPP2R1A:NM_014225:exon5:c.539T>C:p.M180T	0.855:D	-	-	DDD4K.04179	UDD	28135719
chr19	52715971	52715971	C	T	PPP2R1A	nonsynonymous SNV	Dmis	PPP2R1A:NM_014225:exon5:c.536C>T:p.P179L	0.818:D	-	-	DDD4K.00427	UDD	28135719
chr19	52715979	52715979	C	T	PPP2R1A	nonsynonymous SNV	Dmis	PPP2R1A:NM_014225:exon5:c.544C>T:p.R182W	0.920:D	-	-	DDD4K.02231	UDD	28135719
chr19	52715979	52715979	C	T	PPP2R1A	nonsynonymous SNV	Dmis	PPP2R1A:NM_014225:exon5:c.544C>T:p.R182W	0.920:D	-	-	DDD4K.02401	UDD	28135719
chr6	42975003	42975003	G	A	PPP2R5D	nonsynonymous SNV	Dmis	PPP2R5D:NM_180977:exon3:c.274G>A:p.E92K,PPP2R5D:NM_001270476:exon5:c.139G>A:p.E47K,PPP2R5D:NM_006245:exon5:c.592G>A:p.E198K,PPP2R5D:NM_180976:exon5:c.496G>A:p.E166K	0.946:D	-	-	JASD_Fam0076	ASD	29346770
chr6	42978709	42978710	AG	-	PPP2R5D	frameshift deletion	PTV	PPP2R5D:NM_180977:exon13:c.1327_1328del:p.R443Dfs*4,PPP2R5D:NM_001270476:exon15:c.1192_1193del:p.R398Dfs*4,PPP2R5D:NM_006245:exon15:c.1645_1646del:p.R549Dfs*4,PPP2R5D:NM_180976:exon15:c.1549_1550del:p.R517Dfs*4	-	-	-	AU4463303	ASD	28263302
chr6	42975030	42975030	T	A	PPP2R5D	nonsynonymous SNV	Dmis	PPP2R5D:NM_180977:exon3:c.301T>A:p.W101R,PPP2R5D:NM_001270476:exon5:c.166T>A:p.W56R,PPP2R5D:NM_006245:exon5:c.619T>A:p.W207R,PPP2R5D:NM_180976:exon5:c.523T>A:p.W175R	0.983:D	-	-	47	ID	24896178
chr6	42978887	42978887	A	G	PPP2R5D	nonsynonymous SNV;potential splicing	PTV	PPP2R5D:NM_180977:exon14:c.1354A>G:p.M452V,PPP2R5D:NM_001270476:exon16:c.1219A>G:p.M407V,PPP2R5D:NM_006245:exon16:c.1672A>G:p.M558V,PPP2R5D:NM_180976:exon16:c.1576A>G:p.M526V	0.309:T	-	-	11097	ASD	25363768
chr6	42975180	42975180	T	-	PPP2R5D	frameshift deletion	PTV	PPP2R5D:NM_180977:exon4:c.344delT:p.E116Sfs*8,PPP2R5D:NM_001270476:exon6:c.209delT:p.E71Sfs*8,PPP2R5D:NM_006245:exon6:c.662delT:p.E222Sfs*8,PPP2R5D:NM_180976:exon6:c.566delT:p.E190Sfs*8	-	-	-	14550	ASD	25363768
chr6	42975003	42975003	G	A	PPP2R5D	nonsynonymous SNV	Dmis	PPP2R5D:NM_180977:exon3:c.274G>A:p.E92K,PPP2R5D:NM_001270476:exon5:c.139G>A:p.E47K,PPP2R5D:NM_006245:exon5:c.592G>A:p.E198K,PPP2R5D:NM_180976:exon5:c.496G>A:p.E166K	0.946:D	-	-	DDD4K.00067	UDD	28135719
chr6	42975003	42975003	G	A	PPP2R5D	nonsynonymous SNV	Dmis	PPP2R5D:NM_180977:exon3:c.274G>A:p.E92K,PPP2R5D:NM_001270476:exon5:c.139G>A:p.E47K,PPP2R5D:NM_006245:exon5:c.592G>A:p.E198K,PPP2R5D:NM_180976:exon5:c.496G>A:p.E166K	0.946:D	-	-	DDD4K.01233	UDD	28135719
chr6	42975003	42975003	G	A	PPP2R5D	nonsynonymous SNV	Dmis	PPP2R5D:NM_180977:exon3:c.274G>A:p.E92K,PPP2R5D:NM_001270476:exon5:c.139G>A:p.E47K,PPP2R5D:NM_006245:exon5:c.592G>A:p.E198K,PPP2R5D:NM_180976:exon5:c.496G>A:p.E166K	0.946:D	-	-	DDD4K.01530	UDD	28135719
chr6	42975003	42975003	G	A	PPP2R5D	nonsynonymous SNV	Dmis	PPP2R5D:NM_180977:exon3:c.274G>A:p.E92K,PPP2R5D:NM_001270476:exon5:c.139G>A:p.E47K,PPP2R5D:NM_006245:exon5:c.592G>A:p.E198K,PPP2R5D:NM_180976:exon5:c.496G>A:p.E166K	0.946:D	-	-	DDD4K.02987	UDD	28135719
chr6	42975003	42975003	G	A	PPP2R5D	nonsynonymous SNV	Dmis	PPP2R5D:NM_180977:exon3:c.274G>A:p.E92K,PPP2R5D:NM_001270476:exon5:c.139G>A:p.E47K,PPP2R5D:NM_006245:exon5:c.592G>A:p.E198K,PPP2R5D:NM_180976:exon5:c.496G>A:p.E166K	0.946:D	-	-	DDD4K.00458	UDD	28135719
chr6	42975003	42975003	G	A	PPP2R5D	nonsynonymous SNV	Dmis	PPP2R5D:NM_180977:exon3:c.274G>A:p.E92K,PPP2R5D:NM_001270476:exon5:c.139G>A:p.E47K,PPP2R5D:NM_006245:exon5:c.592G>A:p.E198K,PPP2R5D:NM_180976:exon5:c.496G>A:p.E166K	0.946:D	-	-	DDD4K.03743	UDD	28135719
chr6	42975003	42975003	G	A	PPP2R5D	nonsynonymous SNV	Dmis	PPP2R5D:NM_180977:exon3:c.274G>A:p.E92K,PPP2R5D:NM_001270476:exon5:c.139G>A:p.E47K,PPP2R5D:NM_006245:exon5:c.592G>A:p.E198K,PPP2R5D:NM_180976:exon5:c.496G>A:p.E166K	0.946:D	-	-	DDD4K.02542	UDD	28135719
chr6	42975003	42975003	G	A	PPP2R5D	nonsynonymous SNV	Dmis	PPP2R5D:NM_180977:exon3:c.274G>A:p.E92K,PPP2R5D:NM_001270476:exon5:c.139G>A:p.E47K,PPP2R5D:NM_006245:exon5:c.592G>A:p.E198K,PPP2R5D:NM_180976:exon5:c.496G>A:p.E166K	0.946:D	-	-	DDD4K.00367	UDD	28135719
chr6	42975003	42975003	G	A	PPP2R5D	nonsynonymous SNV	Dmis	PPP2R5D:NM_180977:exon3:c.274G>A:p.E92K,PPP2R5D:NM_001270476:exon5:c.139G>A:p.E47K,PPP2R5D:NM_006245:exon5:c.592G>A:p.E198K,PPP2R5D:NM_180976:exon5:c.496G>A:p.E166K	0.946:D	-	-	DDD4K.02880	UDD	28135719
chr6	42975030	42975030	T	C	PPP2R5D	nonsynonymous SNV	Dmis	PPP2R5D:NM_180977:exon3:c.301T>C:p.W101R,PPP2R5D:NM_001270476:exon5:c.166T>C:p.W56R,PPP2R5D:NM_006245:exon5:c.619T>C:p.W207R,PPP2R5D:NM_180976:exon5:c.523T>C:p.W175R	0.983:D	-	-	DDD4K.02658	UDD	28135719
chr6	42975013	42975013	C	G	PPP2R5D	nonsynonymous SNV	Dmis	PPP2R5D:NM_180977:exon3:c.284C>G:p.P95R,PPP2R5D:NM_001270476:exon5:c.149C>G:p.P50R,PPP2R5D:NM_006245:exon5:c.602C>G:p.P201R,PPP2R5D:NM_180976:exon5:c.506C>G:p.P169R	0.930:D	-	-	DDD4K.00339	UDD	28135719
chr6	42975698	42975698	A	C	PPP2R5D	nonsynonymous SNV	Dmis	PPP2R5D:NM_180977:exon5:c.434A>C:p.D145A,PPP2R5D:NM_001270476:exon7:c.299A>C:p.D100A,PPP2R5D:NM_006245:exon7:c.752A>C:p.D251A,PPP2R5D:NM_180976:exon7:c.656A>C:p.D219A	0.953:D	-	-	DDD4K.01692	UDD	28135719
chr6	42975003	42975003	G	A	PPP2R5D	nonsynonymous SNV	Dmis	PPP2R5D:NM_180977:exon3:c.274G>A:p.E92K,PPP2R5D:NM_001270476:exon5:c.139G>A:p.E47K,PPP2R5D:NM_006245:exon5:c.592G>A:p.E198K,PPP2R5D:NM_180976:exon5:c.496G>A:p.E166K	0.946:D	-	-	00219-C	ID	28554332
chr6	42977066	42977066	G	A	PPP2R5D	nonsynonymous SNV	Dmis	PPP2R5D:NM_180977:exon10:c.940G>A:p.E314K,PPP2R5D:NM_001270476:exon12:c.805G>A:p.E269K,PPP2R5D:NM_006245:exon12:c.1258G>A:p.E420K,PPP2R5D:NM_180976:exon12:c.1162G>A:p.E388K	0.946:D	-	-	768	ID	27479843
chr6	42975009	42975009	G	A	PPP2R5D	nonsynonymous SNV	Dmis	PPP2R5D:NM_180977:exon3:c.280G>A:p.E94K,PPP2R5D:NM_001270476:exon5:c.145G>A:p.E49K,PPP2R5D:NM_006245:exon5:c.598G>A:p.E200K,PPP2R5D:NM_180976:exon5:c.502G>A:p.E168K	0.935:D	-	-	120	ID	27479843
chr6	42975003	42975003	G	A	PPP2R5D	nonsynonymous SNV	Dmis	PPP2R5D:NM_180977:exon3:c.274G>A:p.E92K,PPP2R5D:NM_001270476:exon5:c.139G>A:p.E47K,PPP2R5D:NM_006245:exon5:c.592G>A:p.E198K,PPP2R5D:NM_180976:exon5:c.496G>A:p.E166K	0.946:D	-	-	770	ID	27479843
chr14	30102146	30102146	G	A	PRKD1	nonsynonymous SNV	Dmis	PRKD1:NM_002742:exon9:c.1321C>T:p.R441W,PRKD1:NM_001330069:exon10:c.1345C>T:p.R449W,PRKD1:NM_001348390:exon10:c.1057C>T:p.R353W	0.855:D	1.222e-05	-	11209	ASD	25363768
chr14	30107911	30107911	A	C	PRKD1	nonsynonymous SNV	Dmis	PRKD1:NM_002742:exon5:c.896T>G:p.L299W,PRKD1:NM_001330069:exon6:c.920T>G:p.L307W,PRKD1:NM_001348390:exon6:c.632T>G:p.L211W	0.831:D	-	-	DDD4K.02175	UDD	28135719
chr14	30095714	30095714	C	T	PRKD1	nonsynonymous SNV	Dmis	PRKD1:NM_002742:exon12:c.1774G>A:p.G592R,PRKD1:NM_001330069:exon13:c.1798G>A:p.G600R,PRKD1:NM_001348390:exon13:c.1510G>A:p.G504R	0.979:D	-	-	DDD4K.02323	UDD	28135719
chr14	30095714	30095714	C	T	PRKD1	nonsynonymous SNV	Dmis	PRKD1:NM_002742:exon12:c.1774G>A:p.G592R,PRKD1:NM_001330069:exon13:c.1798G>A:p.G600R,PRKD1:NM_001348390:exon13:c.1510G>A:p.G504R	0.979:D	-	-	DDD4K.03486	UDD	28135719
chr14	30107994	30107994	G	T	PRKD1	nonsynonymous SNV	Dmis	PRKD1:NM_002742:exon5:c.813C>A:p.H271Q,PRKD1:NM_001330069:exon6:c.837C>A:p.H279Q,PRKD1:NM_001348390:exon6:c.549C>A:p.H183Q	0.980:D	-	-	1-08730	CHD	28991257
chr14	30102082	30102082	T	C	PRKD1	nonsynonymous SNV	Dmis	PRKD1:NM_002742:exon9:c.1385A>G:p.Y462C,PRKD1:NM_001330069:exon10:c.1409A>G:p.Y470C,PRKD1:NM_001348390:exon10:c.1121A>G:p.Y374C	0.908:D	-	-	AC04-0030-03&AC04-0030-02	ASD	25363760
chr8	18662235	18662235	A	G	PSD3	nonsynonymous SNV	Dmis	PSD3:NM_206909:exon2:c.206T>C:p.V69A,PSD3:NM_015310:exon5:c.1808T>C:p.V603A	0.897:D	4.071e-06	-	1-0826-004	ASD	28263302
chr8	18729645	18729646	CA	-	PSD3	frameshift deletion	PTV	PSD3:NM_015310:exon3:c.728_729del:p.V243Afs*41	-	-	-	ahi	EE	25262651
chr8	18730165	18730165	C	-	PSD3	frameshift deletion	PTV	PSD3:NM_015310:exon3:c.209delG:p.G70Efs*3	-	-	-	11842	ASD	25363768
chr8	18730054	18730054	A	-	PSD3	frameshift deletion	PTV	PSD3:NM_015310:exon3:c.320delT:p.T108Qfs*26	-	-	-	DDD4K.03053	UDD	28135719
chrX	23411706	23411706	C	T	PTCHD1	stopgain	PTV	PTCHD1:NM_173495:exon3:c.2071C>T:p.R691X	0.718:D	-	-	DDD4K.00273	UDD	28135719
chrX	23411079	23411079	C	-	PTCHD1	frameshift deletion	PTV	PTCHD1:NM_173495:exon3:c.1444delC:p.L482Yfs*13	-	-	-	DDD4K.01749	UDD	28135719
chr10	89692961	89692961	C	T	PTEN	stopgain	PTV	PTEN:NM_000314:exon5:c.445C>T:p.Q149X,PTEN:NM_001304717:exon6:c.964C>T:p.Q322X	0.817:D	-	-	AU3915301	ASD	28263302
chr10	89717698	89717698	T	G	PTEN	nonsynonymous SNV	Dmis	PTEN:NM_000314:exon7:c.723T>G:p.F241L,PTEN:NM_001304718:exon7:c.132T>G:p.F44L,PTEN:NM_001304717:exon8:c.1242T>G:p.F414L	0.825:D	-	-	2-1223-003	ASD	28263302
chr10	89717698	89717698	T	G	PTEN	nonsynonymous SNV	Dmis	PTEN:NM_000314:exon7:c.723T>G:p.F241L,PTEN:NM_001304718:exon7:c.132T>G:p.F44L,PTEN:NM_001304717:exon8:c.1242T>G:p.F414L	0.825:D	-	-	7-0250-003	ASD	28263302
chr10	89717712	89717712	C	T	PTEN	nonsynonymous SNV	Dmis	PTEN:NM_000314:exon7:c.737C>T:p.P246L,PTEN:NM_001304718:exon7:c.146C>T:p.P49L,PTEN:NM_001304717:exon8:c.1256C>T:p.P419L	0.971:D	-	-	1-0579-003	ASD	28263302
chr10	89717712	89717712	C	T	PTEN	nonsynonymous SNV	Dmis	PTEN:NM_000314:exon7:c.737C>T:p.P246L,PTEN:NM_001304718:exon7:c.146C>T:p.P49L,PTEN:NM_001304717:exon8:c.1256C>T:p.P419L	0.971:D	-	-	u	EE	23934111
chr10	89692790	89692790	G	A	PTEN	nonsynonymous SNV	Dmis	PTEN:NM_000314:exon5:c.274G>A:p.D92N,PTEN:NM_001304717:exon6:c.793G>A:p.D265N	0.758:D	-	-	13991	ASD	25363768
chr10	89692908	89692908	C	T	PTEN	nonsynonymous SNV	Dmis	PTEN:NM_000314:exon5:c.392C>T:p.T131I,PTEN:NM_001304717:exon6:c.911C>T:p.T304I	0.994:D	-	-	14433	ASD	25363768
chr10	89711882	89711882	C	A	PTEN	nonsynonymous SNV	Dmis	PTEN:NM_000314:exon6:c.500C>A:p.T167N,PTEN:NM_001304717:exon7:c.1019C>A:p.T340N	0.790:D	-	-	11390	ASD	25363768
chr10	89692904	89692904	C	T	PTEN	stopgain	PTV	PTEN:NM_000314:exon5:c.388C>T:p.R130X,PTEN:NM_001304717:exon6:c.907C>T:p.R303X	0.813:D	1.219e-05	-	DDD4K.00779	UDD	28135719
chr10	89692936	89692936	A	C	PTEN	nonsynonymous SNV	Dmis	PTEN:NM_000314:exon5:c.420A>C:p.L140F,PTEN:NM_001304717:exon6:c.939A>C:p.L313F	0.948:D	-	-	DDD4K.03023	UDD	28135719
chr10	89692921	89692921	-	A	PTEN	frameshift insertion	PTV	PTEN:NM_000314:exon5:c.405dupA:p.C136Mfs*43,PTEN:NM_001304717:exon6:c.924dupA:p.C309Mfs*43	-	-	-	14611	ASD	30545852
chr10	89717719	89717719	-	TG	PTEN	frameshift insertion	PTV	PTEN:NM_000314:exon7:c.744_745insTG:p.V249Wfs*7,PTEN:NM_001304718:exon7:c.153_154insTG:p.V52Wfs*7,PTEN:NM_001304717:exon8:c.1263_1264insTG:p.V422Wfs*7	-	-	-	1-00459	CHD	28991257
chr10	89653789	89653789	T	G	PTEN	stopgain	PTV	PTEN:NM_000314:exon2:c.87T>G:p.Y29X,PTEN:NM_001304717:exon3:c.606T>G:p.Y202X	0.753:D	-	-	1-02925	CHD	28991257
chr10	89711874	89711874	G	A	PTEN	splicing	PTV	NM_001304718:exon6:UTR5;NM_001304717:exon7:c.1012-1G>A;NM_000314:exon6:c.493-1G>A	0.743:D	-	-	AU065C&AU065B	ASD	25363760
chr6	43109471	43109471	C	T	PTK7	stopgain	PTV	PTK7:NM_152881:exon8:c.1294C>T:p.R432X,PTK7:NM_152880:exon10:c.1564C>T:p.R522X,PTK7:NM_001270398:exon11:c.1708C>T:p.R570X,PTK7:NM_002821:exon11:c.1684C>T:p.R562X,PTK7:NM_152882:exon11:c.1684C>T:p.R562X	0.566:T	4.061e-06	-	11256	ASD	25363768
chr12	112926270	112926270	C	T	PTPN11	nonsynonymous SNV	Dmis	PTPN11:NM_001330437:exon12:c.1415C>T:p.T472M,PTPN11:NM_002834:exon12:c.1403C>T:p.T468M	0.997:D	4.066e-06	-	JASD_Fam0049	ASD	29346770
chr12	112924273	112924273	C	-	PTPN11	frameshift deletion	PTV	PTPN11:NM_001330437:exon11:c.1231delC:p.L411Sfs*64	-	-	-	11625	ASD	25363768
chr12	112926888	112926888	G	A	PTPN11	nonsynonymous SNV	Dmis	PTPN11:NM_001330437:exon13:c.1520G>A:p.G507E,PTPN11:NM_002834:exon13:c.1508G>A:p.G503E	1.000:D	-	-	12989	ASD	25363768
chr12	112888199	112888199	C	G	PTPN11	nonsynonymous SNV	Dmis	PTPN11:NM_001330437:exon3:c.215C>G:p.A72G,PTPN11:NM_002834:exon3:c.215C>G:p.A72G,PTPN11:NM_080601:exon3:c.215C>G:p.A72G	0.923:D	-	-	DDD4K.03699	UDD	28135719
chr12	112888168	112888168	T	G	PTPN11	nonsynonymous SNV	Dmis	PTPN11:NM_001330437:exon3:c.184T>G:p.Y62D,PTPN11:NM_002834:exon3:c.184T>G:p.Y62D,PTPN11:NM_080601:exon3:c.184T>G:p.Y62D	0.993:D	-	-	DDD4K.03133	UDD	28135719
chr12	112915523	112915523	A	G	PTPN11	nonsynonymous SNV	Dmis	PTPN11:NM_001330437:exon8:c.922A>G:p.N308D,PTPN11:NM_002834:exon8:c.922A>G:p.N308D,PTPN11:NM_080601:exon8:c.922A>G:p.N308D	0.821:D	1.219e-05	-	DDD4K.01059	UDD	28135719
chr12	112915523	112915523	A	G	PTPN11	nonsynonymous SNV	Dmis	PTPN11:NM_001330437:exon8:c.922A>G:p.N308D,PTPN11:NM_002834:exon8:c.922A>G:p.N308D,PTPN11:NM_080601:exon8:c.922A>G:p.N308D	0.821:D	1.219e-05	-	DDD4K.01152	UDD	28135719
chr12	112910835	112910835	A	G	PTPN11	nonsynonymous SNV	Dmis	PTPN11:NM_001330437:exon7:c.844A>G:p.I282V,PTPN11:NM_002834:exon7:c.844A>G:p.I282V,PTPN11:NM_080601:exon7:c.844A>G:p.I282V	0.836:D	-	-	DDD4K.03723	UDD	28135719
chr12	112926887	112926887	G	A	PTPN11	nonsynonymous SNV	Dmis	PTPN11:NM_001330437:exon13:c.1519G>A:p.G507R,PTPN11:NM_002834:exon13:c.1507G>A:p.G503R	0.998:D	-	-	DDD4K.01080	UDD	28135719
chr12	112926888	112926888	G	A	PTPN11	nonsynonymous SNV	Dmis	PTPN11:NM_001330437:exon13:c.1520G>A:p.G507E,PTPN11:NM_002834:exon13:c.1508G>A:p.G503E	1.000:D	-	-	1-03347	CHD	28991257
chr12	112888205	112888205	T	G	PTPN11	nonsynonymous SNV	Dmis	PTPN11:NM_001330437:exon3:c.221T>G:p.L74W,PTPN11:NM_002834:exon3:c.221T>G:p.L74W,PTPN11:NM_080601:exon3:c.221T>G:p.L74W	0.980:D	-	-	1-03524	CHD	28991257
chr12	112910793	112910793	G	T	PTPN11	nonsynonymous SNV	Dmis	PTPN11:NM_001330437:exon7:c.802G>T:p.G268C,PTPN11:NM_002834:exon7:c.802G>T:p.G268C,PTPN11:NM_080601:exon7:c.802G>T:p.G268C	0.993:D	4.132e-06	-	1-03874	CHD	28991257
chr12	112888168	112888168	T	G	PTPN11	nonsynonymous SNV	Dmis	PTPN11:NM_001330437:exon3:c.184T>G:p.Y62D,PTPN11:NM_002834:exon3:c.184T>G:p.Y62D,PTPN11:NM_080601:exon3:c.184T>G:p.Y62D	0.993:D	-	-	1-06253	CHD	28991257
chr12	112915524	112915524	A	C	PTPN11	nonsynonymous SNV	Dmis	PTPN11:NM_001330437:exon8:c.923A>C:p.N308T,PTPN11:NM_002834:exon8:c.923A>C:p.N308T,PTPN11:NM_080601:exon8:c.923A>C:p.N308T	0.863:D	-	-	1-10465	CHD	28991257
chr12	112926885	112926885	C	T	PTPN11	nonsynonymous SNV	Dmis	PTPN11:NM_001330437:exon13:c.1517C>T:p.S506L,PTPN11:NM_002834:exon13:c.1505C>T:p.S502L	0.994:D	-	-	1-00966	CHD	28991257
chr12	112915523	112915523	A	G	PTPN11	nonsynonymous SNV	Dmis	PTPN11:NM_001330437:exon8:c.922A>G:p.N308D,PTPN11:NM_002834:exon8:c.922A>G:p.N308D,PTPN11:NM_080601:exon8:c.922A>G:p.N308D	0.821:D	1.219e-05	-	1-00416	CHD	28991257
chr12	112915523	112915523	A	G	PTPN11	nonsynonymous SNV	Dmis	PTPN11:NM_001330437:exon8:c.922A>G:p.N308D,PTPN11:NM_002834:exon8:c.922A>G:p.N308D,PTPN11:NM_080601:exon8:c.922A>G:p.N308D	0.821:D	1.219e-05	-	1-05209	CHD	28991257
chr8	144899839	144899839	-	TTTT	PUF60	frameshift insertion	PTV	PUF60:NM_001271097:exon7:c.792_793insAAAA:p.T265Kfs*136,PUF60:NM_001271096:exon8:c.876_877insAAAA:p.T293Kfs*136,PUF60:NM_001271099:exon8:c.843_844insAAAA:p.T282Kfs*136,PUF60:NM_001271100:exon8:c.750_751insAAAA:p.T251Kfs*136,PUF60:NM_014281:exon8:c.879_880insAAAA:p.T294Kfs*136,PUF60:NM_001136033:exon9:c.801_802insAAAA:p.T268Kfs*136,PUF60:NM_001271098:exon9:c.927_928insAAAA:p.T310Kfs*136,PUF60:NM_0…	-	-	-	DDD4K.03181	UDD	28135719
chr8	144898785	144898795	TGGCCTTATGA	-	PUF60	frameshift deletion	PTV	PUF60:NM_001271097:exon10:c.1437_1447del:p.H480Pfs*15,PUF60:NM_001271096:exon11:c.1521_1531del:p.H508Pfs*15,PUF60:NM_001271099:exon11:c.1488_1498del:p.H497Pfs*15,PUF60:NM_001271100:exon11:c.1395_1405del:p.H466Pfs*15,PUF60:NM_014281:exon11:c.1524_1534del:p.H509Pfs*15,PUF60:NM_001136033:exon12:c.1446_1456del:p.H483Pfs*15,PUF60:NM_001271098:exon12:c.1572_1582del:p.H525Pfs*15,PUF60:NM_078480:exon12:c…	-	-	-	DDD4K.01827	UDD	28135719
chr8	144900247	144900247	T	C	PUF60	splicing	PTV	NM_001271097:exon6:c.466-2A>G;NM_001271096:exon7:c.550-2A>G;NM_014281:exon7:c.553-2A>G;NM_001136033:exon8:c.475-2A>G;NM_001271098:exon8:c.601-2A>G;NM_001271099:exon7:c.517-2A>G;NM_001271100:exon7:c.424-2A>G;NM_078480:exon8:c.604-2A>G	0.633:T	-	-	DDD4K.03477	UDD	28135719
chr8	144898898	144898898	C	T	PUF60	nonsynonymous SNV	Dmis	PUF60:NM_001271097:exon10:c.1334G>A:p.G445E,PUF60:NM_001271096:exon11:c.1418G>A:p.G473E,PUF60:NM_001271099:exon11:c.1385G>A:p.G462E,PUF60:NM_001271100:exon11:c.1292G>A:p.G431E,PUF60:NM_014281:exon11:c.1421G>A:p.G474E,PUF60:NM_001136033:exon12:c.1343G>A:p.G448E,PUF60:NM_001271098:exon12:c.1469G>A:p.G490E,PUF60:NM_078480:exon12:c.1472G>A:p.G491E	0.906:D	-	-	DDD4K.03831	UDD	28135719
chr8	144898899	144898899	C	T	PUF60	nonsynonymous SNV	Dmis	PUF60:NM_001271097:exon10:c.1333G>A:p.G445R,PUF60:NM_001271096:exon11:c.1417G>A:p.G473R,PUF60:NM_001271099:exon11:c.1384G>A:p.G462R,PUF60:NM_001271100:exon11:c.1291G>A:p.G431R,PUF60:NM_014281:exon11:c.1420G>A:p.G474R,PUF60:NM_001136033:exon12:c.1342G>A:p.G448R,PUF60:NM_001271098:exon12:c.1468G>A:p.G490R,PUF60:NM_078480:exon12:c.1471G>A:p.G491R	0.894:D	-	-	18629	SCZ	24463507
chr8	144899878	144899878	G	A	PUF60	nonsynonymous SNV	Dmis	PUF60:NM_001271097:exon7:c.754C>T:p.R252W,PUF60:NM_001271096:exon8:c.838C>T:p.R280W,PUF60:NM_001271099:exon8:c.805C>T:p.R269W,PUF60:NM_001271100:exon8:c.712C>T:p.R238W,PUF60:NM_014281:exon8:c.841C>T:p.R281W,PUF60:NM_001136033:exon9:c.763C>T:p.R255W,PUF60:NM_001271098:exon9:c.889C>T:p.R297W,PUF60:NM_078480:exon9:c.892C>T:p.R298W	0.918:D	4.081e-06	-	09C80046&09C80047	ASD	25363760
chr8	144899118	144899118	G	A	PUF60	stopgain	PTV	PUF60:NM_001271097:exon9:c.1204C>T:p.R402X,PUF60:NM_001271096:exon10:c.1288C>T:p.R430X,PUF60:NM_001271099:exon10:c.1255C>T:p.R419X,PUF60:NM_001271100:exon10:c.1162C>T:p.R388X,PUF60:NM_014281:exon10:c.1291C>T:p.R431X,PUF60:NM_001136033:exon11:c.1213C>T:p.R405X,PUF60:NM_001271098:exon11:c.1339C>T:p.R447X,PUF60:NM_078480:exon11:c.1342C>T:p.R448X	0.761:D	-	-	14	ID	27479843
chr8	144898922	144898922	A	G	PUF60	nonsynonymous SNV	Dmis	PUF60:NM_001271097:exon10:c.1310T>C:p.V437A,PUF60:NM_001271096:exon11:c.1394T>C:p.V465A,PUF60:NM_001271099:exon11:c.1361T>C:p.V454A,PUF60:NM_001271100:exon11:c.1268T>C:p.V423A,PUF60:NM_014281:exon11:c.1397T>C:p.V466A,PUF60:NM_001136033:exon12:c.1319T>C:p.V440A,PUF60:NM_001271098:exon12:c.1445T>C:p.V482A,PUF60:NM_078480:exon12:c.1448T>C:p.V483A	0.811:D	-	-	765	ID	27479843
chr5	139494647	139494647	-	A	PURA	frameshift insertion	PTV	PURA:NM_005859:exon1:c.881dupA:p.L295Afs*21	-	-	-	Fam_57233	EE	26795593
chr5	139494500	139494500	G	C	PURA	nonsynonymous SNV	Dmis	PURA:NM_005859:exon1:c.734G>C:p.R245P	0.959:D	-	-	DDD4K.01448	UDD	28135719
chr5	139494488	139494488	G	-	PURA	frameshift deletion	PTV	PURA:NM_005859:exon1:c.722delG:p.G241Afs*5	-	-	-	DDD4K.00768	UDD	28135719
chr5	139494382	139494382	A	T	PURA	nonsynonymous SNV	Dmis	PURA:NM_005859:exon1:c.616A>T:p.I206F	0.932:D	-	-	DDD4K.01614	UDD	28135719
chr5	139494492	139494493	GT	-	PURA	frameshift deletion	PTV	PURA:NM_005859:exon1:c.726_727del:p.F243Yfs*49	-	-	-	DDD4K.02969	UDD	28135719
chr5	139494117	139494117	-	C	PURA	frameshift insertion	PTV	PURA:NM_005859:exon1:c.351dupC:p.I118Hfs*82	-	-	-	DDD4K.00716	UDD	28135719
chr5	139493924	139493925	GG	-	PURA	frameshift deletion	PTV	PURA:NM_005859:exon1:c.158_159del:p.G53Afs*146	-	-	-	DDD4K.00319	UDD	28135719
chr5	139494515	139494515	-	TGAA	PURA	frameshift insertion	PTV	PURA:NM_005859:exon1:c.749_750insTGAA:p.K250Nfs*44	-	-	-	DDD4K.01224	UDD	28135719
chr5	139494458	139494458	T	G	PURA	nonsynonymous SNV	Dmis	PURA:NM_005859:exon1:c.692T>G:p.F231C	0.980:D	-	-	DDD4K.03870	UDD	28135719
chr5	139494613	139494613	G	-	PURA	frameshift deletion	PTV	PURA:NM_005859:exon1:c.847delG:p.E283Rfs*44	-	-	-	DDD4K.00024	UDD	28135719
chr5	139494185	139494185	-	C	PURA	frameshift insertion	PTV	PURA:NM_005859:exon1:c.420dupC:p.R141Pfs*59	-	-	-	DDD4K.00056	UDD	28135719
chr5	139493986	139493986	T	C	PURA	nonsynonymous SNV	Dmis	PURA:NM_005859:exon1:c.220T>C:p.Y74H	0.882:D	-	-	19	ID	27479843
chr5	139494331	139494331	G	C	PURA	nonsynonymous SNV	Dmis	PURA:NM_005859:exon1:c.565G>C:p.A189P	0.960:D	-	-	414	ID	27479843
chr5	139494500	139494500	G	C	PURA	nonsynonymous SNV	Dmis	PURA:NM_005859:exon1:c.734G>C:p.R245P	0.959:D	-	-	346	ID	27479843
chrX	154490173	154490173	C	T	RAB39B	stopgain	PTV	RAB39B:NM_171998:exon2:c.557G>A:p.W186X	0.774:D	-	-	6	ID	21076407
chr17	17696524	17696524	C	T	RAI1	stopgain	PTV	RAI1:NM_030665:exon3:c.262C>T:p.Q88X	0.455:T	-	-	37	ID	24896178
chr17	17699837	17699837	G	-	RAI1	frameshift deletion	PTV	RAI1:NM_030665:exon3:c.3575delG:p.S1192Tfs*7	-	-	-	12703	ASD	25363768
chr17	17696429	17696429	-	A	RAI1	stopgain	PTV	RAI1:NM_030665:exon3:c.167dupA:p.Y56fs*0	-	-	-	DDD4K.03903	UDD	28135719
chr17	17701072	17701072	C	T	RAI1	stopgain	PTV	RAI1:NM_030665:exon3:c.4810C>T:p.R1604X	0.394:T	-	-	698	ID	27479843
chr5	170380684	170380684	A	G	RANBP17	nonsynonymous SNV	Dmis	RANBP17:NM_022897:exon13:c.1552A>G:p.M518V	0.784:D	2.447e-05	-	MW20110432	ID	23020937
chr5	170667998	170667999	TC	-	RANBP17	frameshift deletion	PTV	RANBP17:NM_022897:exon23:c.2489_2490del:p.S831Hfs*28	-	-	-	11C120636&11C120634	ASD	25363760
chr5	170722942	170722942	C	T	RANBP17	stopgain	PTV	RANBP17:NM_022897:exon27:c.3094C>T:p.Q1032X	0.765:D	-	-	AU06301&AU06302	ASD	25363760
chr5	167922407	167922407	C	T	RARS	nonsynonymous SNV	Dmis	RARS:NM_002887:exon6:c.667C>T:p.R223C	0.992:D	-	-	jg	EE	23934111
chr5	167944827	167944827	G	A	RARS	nonsynonymous SNV	Dmis	RARS:NM_002887:exon14:c.1633G>A:p.A545T	0.852:D	-	-	DDD4K.00196	UDD	28135719
chr7	103194122	103194122	G	T	RELN	nonsynonymous SNV	Dmis	RELN:NM_005045:exon39:c.5954C>A:p.S1985Y,RELN:NM_173054:exon39:c.5954C>A:p.S1985Y	0.904:D	-	-	2-1408-004	ASD	28263302
chr7	103180706	103180706	G	A	RELN	nonsynonymous SNV	Dmis	RELN:NM_005045:exon44:c.6868C>T:p.R2290C,RELN:NM_173054:exon44:c.6868C>T:p.R2290C	0.920:D	4.062e-06	-	13012	ASD	25363768
chr7	103202338	103202338	G	A	RELN	nonsynonymous SNV	Dmis	RELN:NM_005045:exon35:c.5273C>T:p.A1758V,RELN:NM_173054:exon35:c.5273C>T:p.A1758V	0.845:D	1.22e-05	3.309e-05	DDD4K.02927	UDD	28135719
chr7	103194134	103194134	T	C	RELN	nonsynonymous SNV	Dmis	RELN:NM_005045:exon39:c.5942A>G:p.Y1981C,RELN:NM_173054:exon39:c.5942A>G:p.Y1981C	0.902:D	8.131e-06	-	43860	SCZ	24463507
chr7	103162572	103162572	A	G	RELN	nonsynonymous SNV	Dmis	RELN:NM_005045:exon48:c.7565T>C:p.F2522S,RELN:NM_173054:exon48:c.7565T>C:p.F2522S	0.981:D	-	-	AU210C&AU210B	ASD	25363760
chr7	103322603	103322603	G	A	RELN	stopgain	PTV	RELN:NM_005045:exon11:c.1249C>T:p.Q417X,RELN:NM_173054:exon11:c.1249C>T:p.Q417X	0.791:D	-	-	1255JS0021&1255JS0020	ASD	25363760
chr1	8420026	8420026	C	T	RERE	nonsynonymous SNV	Dmis	RERE:NM_001042682:exon9:c.1754G>A:p.R585Q,RERE:NM_001042681:exon19:c.3416G>A:p.R1139Q,RERE:NM_012102:exon20:c.3416G>A:p.R1139Q	0.921:D	4.079e-06	-	DDD4K.02486	UDD	28135719
chr1	8421289	8421289	G	A	RERE	stopgain	PTV	RERE:NM_001042682:exon8:c.616C>T:p.Q206X,RERE:NM_001042681:exon18:c.2278C>T:p.Q760X,RERE:NM_012102:exon19:c.2278C>T:p.Q760X	0.776:D	-	-	11654	ASD	30545852
chr1	8418823	8418823	C	T	RERE	nonsynonymous SNV	Dmis	RERE:NM_001042682:exon10:c.2110G>A:p.E704K,RERE:NM_001042681:exon20:c.3772G>A:p.E1258K,RERE:NM_012102:exon21:c.3772G>A:p.E1258K	0.943:D	0	-	AU113C&AU113B	ASD	25363760
chr19	6008181	6008181	A	C	RFX2	nonsynonymous SNV	Dmis	RFX2:NM_134433:exon9:c.995T>G:p.L332R,RFX2:NM_000635:exon10:c.1070T>G:p.L357R	0.923:D	-	-	1-04168	CHD	28991257
chr9	3263075	3263075	C	G	RFX3	nonsynonymous SNV	Dmis	RFX3:NM_002919:exon12:c.1465G>C:p.V489L,RFX3:NM_001282116:exon13:c.1465G>C:p.V489L,RFX3:NM_134428:exon14:c.1465G>C:p.V489L	0.828:D	-	-	trio_004	SCZ	23042115
chr9	3288230	3288230	T	C	RFX3	nonsynonymous SNV	Dmis	RFX3:NM_002919:exon6:c.752A>G:p.Y251C,RFX3:NM_001282116:exon7:c.752A>G:p.Y251C,RFX3:NM_001282117:exon8:c.752A>G:p.Y251C,RFX3:NM_134428:exon8:c.752A>G:p.Y251C	0.991:D	-	-	1-0393-003	ASD	28263302
chr9	3266287	3266287	A	G	RFX3	nonsynonymous SNV	Dmis	RFX3:NM_002919:exon11:c.1376T>C:p.I459T,RFX3:NM_001282116:exon12:c.1376T>C:p.I459T,RFX3:NM_134428:exon13:c.1376T>C:p.I459T	0.936:D	-	-	ef	EE	23934111
chr9	3248164	3248165	TA	-	RFX3	frameshift deletion	PTV	RFX3:NM_002919:exon14:c.1835_1836del:p.L612Yfs*6,RFX3:NM_001282116:exon15:c.1835_1836del:p.L612Yfs*6,RFX3:NM_134428:exon16:c.1835_1836del:p.L612Yfs*6	-	-	-	A5	ASD	28831199
chr9	3263017	3263017	G	T	RFX3	nonsynonymous SNV	Dmis	RFX3:NM_002919:exon12:c.1523C>A:p.A508E,RFX3:NM_001282116:exon13:c.1523C>A:p.A508E,RFX3:NM_134428:exon14:c.1523C>A:p.A508E	0.903:D	-	-	AU004015&AU004016	ASD	25363760
chr6	72889392	72889392	-	A	RIMS1	frameshift insertion	PTV	RIMS1:NM_014989:exon5:c.586dupA:p.T196Nfs*7	-	-	-	13162	ASD	25363768
chr6	73102489	73102489	-	A	RIMS1	frameshift insertion	PTV	RIMS1:NM_001168411:exon3:c.176dupA:p.T60Nfs*8,RIMS1:NM_001350419:exon16:c.1814dupA:p.T606Nfs*8,RIMS1:NM_001350455:exon16:c.1817dupA:p.T607Nfs*8,RIMS1:NM_001350426:exon17:c.1889dupA:p.T631Nfs*8,RIMS1:NM_001350432:exon17:c.1877dupA:p.T627Nfs*8,RIMS1:NM_001350440:exon17:c.1886dupA:p.T630Nfs*8,RIMS1:NM_001168408:exon18:c.1970dupA:p.T658Nfs*8,RIMS1:NM_001350427:exon18:c.1967dupA:p.T657Nfs*8,RIMS1:NM_0…	-	-	-	13497	ASD	25363768
chr6	73100387	73100387	C	T	RIMS1	nonsynonymous SNV	Dmis	RIMS1:NM_001168411:exon2:c.35C>T:p.P12L,RIMS1:NM_001350419:exon15:c.1673C>T:p.P558L,RIMS1:NM_001350455:exon15:c.1676C>T:p.P559L,RIMS1:NM_001350426:exon16:c.1748C>T:p.P583L,RIMS1:NM_001350432:exon16:c.1736C>T:p.P579L,RIMS1:NM_001350440:exon16:c.1745C>T:p.P582L,RIMS1:NM_001168408:exon17:c.1829C>T:p.P610L,RIMS1:NM_001350427:exon17:c.1826C>T:p.P609L,RIMS1:NM_001350449:exon17:c.1808C>T:p.P603L,RIMS1:N…	0.707:D	1.63e-05	3.231e-05	1-09184	CHD	28991257
chrX	20193403	20193403	G	C	RPS6KA3	stopgain	PTV	RPS6KA3:NM_004586:exon14:c.1106C>G:p.S369X	0.835:D	-	-	13222	ASD	25363768
chr1	39322655	39322655	G	C	RRAGC	nonsynonymous SNV	Dmis	RRAGC:NM_022157:exon2:c.337C>G:p.Q113E	0.855:D	-	-	13773	ASD	25363768
chr1	39325126	39325126	G	C	RRAGC	nonsynonymous SNV	Dmis	RRAGC:NM_001271851:exon1:c.193C>G:p.L65V,RRAGC:NM_022157:exon1:c.193C>G:p.L65V	0.852:D	-	-	13773	ASD	25363768
chr18	67698129	67698129	T	G	RTTN	nonsynonymous SNV	Dmis	RTTN:NM_001318520:exon40:c.2894A>C:p.Q965P,RTTN:NM_173630:exon41:c.5630A>C:p.Q1877P	0.777:D	-	-	DDD4K.00371	UDD	28135719
chr18	67741212	67741215	TTGA	-	RTTN	frameshift deletion	PTV	RTTN:NM_001318520:exon33:c.1844_1847del:p.F615Cfs*96,RTTN:NM_173630:exon34:c.4580_4583del:p.F1527Cfs*96	-	-	-	2	SCZ	24776741
chr2	200213455	200213455	A	C	SATB2	nonsynonymous SNV	Dmis	SATB2:NM_001172509:exon7:c.1142T>G:p.V381G,SATB2:NM_001172517:exon8:c.1142T>G:p.V381G,SATB2:NM_015265:exon8:c.1142T>G:p.V381G	0.958:D	-	-	ER52725	ID	23020937
chr2	200193603	200193603	C	T	SATB2	nonsynonymous SNV	Dmis	SATB2:NM_001172509:exon8:c.1204G>A:p.E402K,SATB2:NM_001172517:exon9:c.1204G>A:p.E402K,SATB2:NM_015265:exon9:c.1204G>A:p.E402K	0.795:D	-	-	DDD4K.02069	UDD	28135719
chr2	200193605	200193605	-	T	SATB2	frameshift insertion	PTV	SATB2:NM_001172509:exon8:c.1202dupA:p.E402Rfs*34,SATB2:NM_001172517:exon9:c.1202dupA:p.E402Rfs*34,SATB2:NM_015265:exon9:c.1202dupA:p.E402Rfs*34	-	-	-	DDD4K.02882	UDD	28135719
chr2	200173581	200173581	G	-	SATB2	frameshift deletion	PTV	SATB2:NM_001172509:exon10:c.1642delC:p.Q549Sfs*74,SATB2:NM_001172517:exon11:c.1642delC:p.Q549Sfs*74,SATB2:NM_015265:exon11:c.1642delC:p.Q549Sfs*74	-	-	-	DDD4K.01168	UDD	28135719
chr2	200246500	200246500	A	T	SATB2	stopgain	PTV	SATB2:NM_001172509:exon4:c.390T>A:p.Y130X,SATB2:NM_001172517:exon5:c.390T>A:p.Y130X,SATB2:NM_015265:exon5:c.390T>A:p.Y130X	0.429:T	-	-	DDD4K.01598	UDD	28135719
chr2	200245090	200245091	GG	-	SATB2	frameshift deletion	PTV	SATB2:NM_001172509:exon5:c.593_594del:p.Q199Efs*8,SATB2:NM_001172517:exon6:c.593_594del:p.Q199Efs*8,SATB2:NM_015265:exon6:c.593_594del:p.Q199Efs*8	-	-	-	DDD4K.02418	UDD	28135719
chr2	200213432	200213432	G	A	SATB2	nonsynonymous SNV	Dmis	SATB2:NM_001172509:exon7:c.1165C>T:p.R389C,SATB2:NM_001172517:exon8:c.1165C>T:p.R389C,SATB2:NM_015265:exon8:c.1165C>T:p.R389C	0.994:D	-	-	DDD4K.03603	UDD	28135719
chr2	200173680	200173680	C	T	SATB2	nonsynonymous SNV;potential splicing	PTV	SATB2:NM_001172509:exon10:c.1543G>A:p.G515S,SATB2:NM_001172517:exon11:c.1543G>A:p.G515S,SATB2:NM_015265:exon11:c.1543G>A:p.G515S	0.895:D	-	-	DDD4K.00078	UDD	28135719
chr2	200173649	200173649	T	-	SATB2	frameshift deletion	PTV	SATB2:NM_001172509:exon10:c.1574delA:p.E525Gfs*20,SATB2:NM_001172517:exon11:c.1574delA:p.E525Gfs*20,SATB2:NM_015265:exon11:c.1574delA:p.E525Gfs*20	-	-	-	DDD4K.01156	UDD	28135719
chr2	200193432	200193432	G	A	SATB2	stopgain	PTV	SATB2:NM_001172509:exon8:c.1375C>T:p.R459X,SATB2:NM_001172517:exon9:c.1375C>T:p.R459X,SATB2:NM_015265:exon9:c.1375C>T:p.R459X	0.615:T	-	-	DDD4K.01722	UDD	28135719
chr2	200245101	200245101	-	A	SATB2	frameshift insertion	PTV	SATB2:NM_001172509:exon5:c.583dupT:p.C195Lfs*13,SATB2:NM_001172517:exon6:c.583dupT:p.C195Lfs*13,SATB2:NM_015265:exon6:c.583dupT:p.C195Lfs*13	-	-	-	DDD4K.02216	UDD	28135719
chr2	200213422	200213422	A	G	SATB2	splicing	PTV	NM_001172509:exon7:c.1173+2T>C;NM_001172517:exon8:c.1173+2T>C;NM_015265:exon8:c.1173+2T>C	0.733:D	-	-	DDD4K.02732	UDD	28135719
chr2	200193611	200193611	C	T	SATB2	nonsynonymous SNV	Dmis	SATB2:NM_001172509:exon8:c.1196G>A:p.R399H,SATB2:NM_001172517:exon9:c.1196G>A:p.R399H,SATB2:NM_015265:exon9:c.1196G>A:p.R399H	0.787:D	-	-	DDD4K.03545	UDD	28135719
chr2	200213431	200213431	C	A	SATB2	nonsynonymous SNV	Dmis	SATB2:NM_001172509:exon7:c.1166G>T:p.R389L,SATB2:NM_001172517:exon8:c.1166G>T:p.R389L,SATB2:NM_015265:exon8:c.1166G>T:p.R389L	0.943:D	-	-	DDD4K.03852	UDD	28135719
chr2	200188573	200188573	T	A	SATB2	stopgain	PTV	SATB2:NM_001172509:exon9:c.1495A>T:p.K499X,SATB2:NM_001172517:exon10:c.1495A>T:p.K499X,SATB2:NM_015265:exon10:c.1495A>T:p.K499X	0.794:D	-	-	00296-C	ID	28554332
chr2	200233340	200233340	T	A	SATB2	stopgain	PTV	SATB2:NM_001172509:exon6:c.688A>T:p.K230X,SATB2:NM_001172517:exon7:c.688A>T:p.K230X,SATB2:NM_015265:exon7:c.688A>T:p.K230X	0.794:D	-	-	89	ID	27479843
chr4	77100764	77100764	A	G	SCARB2	nonsynonymous SNV	Dmis	SCARB2:NM_005506:exon4:c.518T>C:p.V173A	0.741:D	-	-	13195	ASD	25363768
chr2	166848296	166848297	TG	-	SCN1A	frameshift deletion	PTV	SCN1A:NM_001165963:exon26:c.5488_5489del:p.Q1830Vfs*5,SCN1A:NM_001165964:exon26:c.5404_5405del:p.Q1802Vfs*5,SCN1A:NM_006920:exon26:c.5455_5456del:p.Q1819Vfs*5,SCN1A:NM_001202435:exon28:c.5488_5489del:p.Q1830Vfs*5	-	-	-	2-1302-003	ASD	28263302
chr2	166870322	166870322	G	A	SCN1A	stopgain	PTV	SCN1A:NM_001165963:exon18:c.3637C>T:p.R1213X,SCN1A:NM_001165964:exon18:c.3553C>T:p.R1185X,SCN1A:NM_006920:exon18:c.3604C>T:p.R1202X,SCN1A:NM_001202435:exon20:c.3637C>T:p.R1213X	0.502:T	-	-	gj	EE	23934111
chr2	166894356	166894356	C	T	SCN1A	nonsynonymous SNV	Dmis	SCN1A:NM_001165963:exon15:c.2876G>A:p.C959Y,SCN1A:NM_001165964:exon15:c.2792G>A:p.C931Y,SCN1A:NM_006920:exon15:c.2843G>A:p.C948Y,SCN1A:NM_001202435:exon17:c.2876G>A:p.C959Y	0.999:D	-	-	gp	EE	23934111
chr2	166848563	166848563	C	G	SCN1A	nonsynonymous SNV	Dmis	SCN1A:NM_001165963:exon26:c.5222G>C:p.C1741S,SCN1A:NM_001165964:exon26:c.5138G>C:p.C1713S,SCN1A:NM_006920:exon26:c.5189G>C:p.C1730S,SCN1A:NM_001202435:exon28:c.5222G>C:p.C1741S	0.991:D	-	-	hr	EE	23934111
chr2	166911147	166911147	C	T	SCN1A	splicing	PTV	NM_001165964:exon4:c.602+1G>A;NM_001202435:exon6:c.602+1G>A;NM_006920:exon4:c.602+1G>A;NM_001165963:exon4:c.602+1G>A	0.727:D	-	-	iy	EE	23934111
chr2	166903480	166903480	G	A	SCN1A	nonsynonymous SNV	Dmis	SCN1A:NM_001165963:exon9:c.1177C>T:p.R393C,SCN1A:NM_001165964:exon9:c.1177C>T:p.R393C,SCN1A:NM_006920:exon9:c.1177C>T:p.R393C,SCN1A:NM_001202435:exon11:c.1177C>T:p.R393C	0.996:D	-	-	ju	EE	23934111
chr2	166911147	166911147	C	T	SCN1A	splicing	PTV	NM_001165964:exon4:c.602+1G>A;NM_001202435:exon6:c.602+1G>A;NM_006920:exon4:c.602+1G>A;NM_001165963:exon4:c.602+1G>A	0.727:D	-	-	kd	EE	23934111
chr2	166866325	166866325	-	T	SCN1A	frameshift insertion	PTV	SCN1A:NM_001165963:exon20:c.3905dupA:p.N1302Kfs*29,SCN1A:NM_001165964:exon20:c.3821dupA:p.N1274Kfs*29,SCN1A:NM_006920:exon20:c.3872dupA:p.N1291Kfs*29,SCN1A:NM_001202435:exon22:c.3905dupA:p.N1302Kfs*29	-	-	-	ku	EE	23934111
chr2	166852575	166852575	G	T	SCN1A	nonsynonymous SNV	Dmis	SCN1A:NM_001165963:exon24:c.4529C>A:p.A1510E,SCN1A:NM_001165964:exon24:c.4445C>A:p.A1482E,SCN1A:NM_006920:exon24:c.4496C>A:p.A1499E,SCN1A:NM_001202435:exon26:c.4529C>A:p.A1510E	0.990:D	-	-	lg	EE	23934111
chr2	166905418	166905418	A	C	SCN1A	nonsynonymous SNV	Dmis	SCN1A:NM_001165963:exon7:c.1006T>G:p.C336G,SCN1A:NM_001165964:exon7:c.1006T>G:p.C336G,SCN1A:NM_006920:exon7:c.1006T>G:p.C336G,SCN1A:NM_001202435:exon9:c.1006T>G:p.C336G	0.999:D	-	-	HSC0012	EE	29100083
chr2	166909392	166909392	G	A	SCN1A	stopgain	PTV	SCN1A:NM_001165963:exon5:c.664C>T:p.R222X,SCN1A:NM_001165964:exon5:c.664C>T:p.R222X,SCN1A:NM_006920:exon5:c.664C>T:p.R222X,SCN1A:NM_001202435:exon7:c.664C>T:p.R222X	0.774:D	-	-	HSC0025	EE	29100083
chr2	166894285	166894285	C	A	SCN1A	splicing	PTV	NM_001165964:exon15:c.2862+1G>T;NM_001202435:exon17:c.2946+1G>T;NM_006920:exon15:c.2913+1G>T;NM_001165963:exon15:c.2946+1G>T	0.725:D	-	-	HSC0053	EE	29100083
chr2	166848467	166848467	G	T	SCN1A	nonsynonymous SNV	Dmis	SCN1A:NM_001165963:exon26:c.5318C>A:p.S1773Y,SCN1A:NM_001165964:exon26:c.5234C>A:p.S1745Y,SCN1A:NM_006920:exon26:c.5285C>A:p.S1762Y,SCN1A:NM_001202435:exon28:c.5318C>A:p.S1773Y	0.888:D	-	-	HSJ0537	EE	29100083
chr2	166894519	166894519	C	G	SCN1A	nonsynonymous SNV	Dmis	SCN1A:NM_001165963:exon15:c.2713G>C:p.A905P,SCN1A:NM_001165964:exon15:c.2629G>C:p.A877P,SCN1A:NM_006920:exon15:c.2680G>C:p.A894P,SCN1A:NM_001202435:exon17:c.2713G>C:p.A905P	0.998:D	-	-	HSJ0721	EE	29100083
chr2	166898844	166898844	G	A	SCN1A	stopgain	PTV	SCN1A:NM_001165963:exon12:c.2134C>T:p.R712X,SCN1A:NM_001165964:exon12:c.2050C>T:p.R684X,SCN1A:NM_006920:exon12:c.2101C>T:p.R701X,SCN1A:NM_001202435:exon14:c.2134C>T:p.R712X	0.649:T	-	-	HSJ0780	EE	29100083
chr2	166852583	166852583	G	C	SCN1A	stopgain	PTV	SCN1A:NM_001165963:exon24:c.4521C>G:p.Y1507X,SCN1A:NM_001165964:exon24:c.4437C>G:p.Y1479X,SCN1A:NM_006920:exon24:c.4488C>G:p.Y1496X,SCN1A:NM_001202435:exon26:c.4521C>G:p.Y1507X	0.504:T	-	-	Fam_89278	EE	26795593
chr2	166859253	166859253	T	G	SCN1A	nonsynonymous SNV	Dmis	SCN1A:NM_001165963:exon21:c.4013A>C:p.N1338T,SCN1A:NM_001165964:exon21:c.3929A>C:p.N1310T,SCN1A:NM_006920:exon21:c.3980A>C:p.N1327T,SCN1A:NM_001202435:exon23:c.4013A>C:p.N1338T	0.826:D	-	-	Fam_63674	EE	26795593
chr2	166850722	166850722	G	A	SCN1A	nonsynonymous SNV	Dmis	SCN1A:NM_001165963:exon25:c.4786C>T:p.R1596C,SCN1A:NM_001165964:exon25:c.4702C>T:p.R1568C,SCN1A:NM_006920:exon25:c.4753C>T:p.R1585C,SCN1A:NM_001202435:exon27:c.4786C>T:p.R1596C	0.998:D	0	-	DRA26	EE	29942082
chr2	166848933	166848933	C	T	SCN1A	splicing	PTV	NM_001165964:exon26:c.4769-1G>A;NM_001202435:exon28:c.4853-1G>A;NM_006920:exon26:c.4820-1G>A;NM_001165963:exon26:c.4853-1G>A	0.676:T	-	-	DRA30	EE	29942082
chr2	166848324	166848324	G	A	SCN1A	stopgain	PTV	SCN1A:NM_001165963:exon26:c.5461C>T:p.Q1821X,SCN1A:NM_001165964:exon26:c.5377C>T:p.Q1793X,SCN1A:NM_006920:exon26:c.5428C>T:p.Q1810X,SCN1A:NM_001202435:exon28:c.5461C>T:p.Q1821X	0.812:D	-	-	DRA19	EE	29942082
chr2	166852531	166852531	G	A	SCN1A	stopgain	PTV	SCN1A:NM_001165963:exon24:c.4573C>T:p.R1525X,SCN1A:NM_001165964:exon24:c.4489C>T:p.R1497X,SCN1A:NM_006920:exon24:c.4540C>T:p.R1514X,SCN1A:NM_001202435:exon26:c.4573C>T:p.R1525X	0.564:T	-	-	MAE20	EE	29942082
chr2	166908477	166908477	G	A	SCN1A	nonsynonymous SNV	Dmis	SCN1A:NM_001165963:exon6:c.716C>T:p.A239V,SCN1A:NM_001165964:exon6:c.716C>T:p.A239V,SCN1A:NM_006920:exon6:c.716C>T:p.A239V,SCN1A:NM_001202435:exon8:c.716C>T:p.A239V	0.988:D	-	-	2095247	EE	29942082
chr2	166848006	166848006	T	C	SCN1A	nonsynonymous SNV	Dmis	SCN1A:NM_001165963:exon26:c.5779A>G:p.R1927G,SCN1A:NM_001165964:exon26:c.5695A>G:p.R1899G,SCN1A:NM_006920:exon26:c.5746A>G:p.R1916G,SCN1A:NM_001202435:exon28:c.5779A>G:p.R1927G	0.993:D	-	-	12340	ASD	25363768
chr2	166848071	166848071	G	A	SCN1A	nonsynonymous SNV	Dmis	SCN1A:NM_001165963:exon26:c.5714C>T:p.P1905L,SCN1A:NM_001165964:exon26:c.5630C>T:p.P1877L,SCN1A:NM_006920:exon26:c.5681C>T:p.P1894L,SCN1A:NM_001202435:exon28:c.5714C>T:p.P1905L	0.966:D	-	-	12499	ASD	25363768
chr2	166848020	166848020	A	C	SCN1A	nonsynonymous SNV	Dmis	SCN1A:NM_001165963:exon26:c.5765T>G:p.I1922S,SCN1A:NM_001165964:exon26:c.5681T>G:p.I1894S,SCN1A:NM_006920:exon26:c.5732T>G:p.I1911S,SCN1A:NM_001202435:exon28:c.5765T>G:p.I1922S	0.998:D	-	-	DDD4K.03217	UDD	28135719
chr2	166909379	166909379	G	A	SCN1A	nonsynonymous SNV	Dmis	SCN1A:NM_001165963:exon5:c.677C>T:p.T226M,SCN1A:NM_001165964:exon5:c.677C>T:p.T226M,SCN1A:NM_006920:exon5:c.677C>T:p.T226M,SCN1A:NM_001202435:exon7:c.677C>T:p.T226M	0.986:D	-	-	DDD4K.00279	UDD	28135719
chr2	166870322	166870322	G	A	SCN1A	stopgain	PTV	SCN1A:NM_001165963:exon18:c.3637C>T:p.R1213X,SCN1A:NM_001165964:exon18:c.3553C>T:p.R1185X,SCN1A:NM_006920:exon18:c.3604C>T:p.R1202X,SCN1A:NM_001202435:exon20:c.3637C>T:p.R1213X	0.502:T	-	-	00061-C	ID	28554332
chr2	166870255	166870255	A	-	SCN1A	frameshift deletion;potential splicing	PTV	SCN1A:NM_001165963:exon18:c.3704delT:p.L1235Rfs*34,SCN1A:NM_001165964:exon18:c.3620delT:p.L1207Rfs*34,SCN1A:NM_006920:exon18:c.3671delT:p.L1224Rfs*34,SCN1A:NM_001202435:exon20:c.3704delT:p.L1235Rfs*34	-	-	-	00037-C	ID	28554332
chr2	166848859	166848859	C	G	SCN1A	nonsynonymous SNV	Dmis	SCN1A:NM_001165963:exon26:c.4926G>C:p.R1642S,SCN1A:NM_001165964:exon26:c.4842G>C:p.R1614S,SCN1A:NM_006920:exon26:c.4893G>C:p.R1631S,SCN1A:NM_001202435:exon28:c.4926G>C:p.R1642S	0.993:D	-	-	09C95042&09C95041	ASD	25363760
chr2	166868674	166868674	C	G	SCN1A	nonsynonymous SNV	Dmis	SCN1A:NM_001165963:exon19:c.3824G>C:p.G1275A,SCN1A:NM_001165964:exon19:c.3740G>C:p.G1247A,SCN1A:NM_006920:exon19:c.3791G>C:p.G1264A,SCN1A:NM_001202435:exon21:c.3824G>C:p.G1275A	0.969:D	-	-	TrioD	EE	23647072
chr2	166870379	166870379	T	-	SCN1A	frameshift deletion	PTV	SCN1A:NM_001165963:exon18:c.3580delA:p.I1194Sfs*13,SCN1A:NM_001165964:exon18:c.3496delA:p.I1166Sfs*13,SCN1A:NM_006920:exon18:c.3547delA:p.I1183Sfs*13,SCN1A:NM_001202435:exon20:c.3580delA:p.I1194Sfs*13	-	-	-	TrioE	EE	23647072
chr2	166179821	166179822	CT	-	SCN2A	frameshift deletion	PTV	SCN2A:NM_001040143:exon11:c.1827_1828del:p.L611Vfs*34,SCN2A:NM_001040142:exon12:c.1827_1828del:p.L611Vfs*34,SCN2A:NM_021007:exon12:c.1827_1828del:p.L611Vfs*34	-	-	-	ER8490	ID	23020937
chr2	166172100	166172100	-	A	SCN2A	frameshift insertion	PTV	SCN2A:NM_001040143:exon10:c.1504dupA:p.N503Kfs*17,SCN2A:NM_001040142:exon11:c.1504dupA:p.N503Kfs*17,SCN2A:NM_021007:exon11:c.1504dupA:p.N503Kfs*17	-	-	-	MS111684	ID	23020937
chr2	166201311	166201311	C	T	SCN2A	nonsynonymous SNV	Dmis	SCN2A:NM_001040143:exon15:c.2809C>T:p.R937C,SCN2A:NM_001040142:exon16:c.2809C>T:p.R937C,SCN2A:NM_021007:exon16:c.2809C>T:p.R937C	0.994:D	-	-	ZH60991	ID	23020937
chr2	166245192	166245192	C	-	SCN2A	frameshift deletion	PTV	SCN2A:NM_001040143:exon26:c.4876delC:p.R1626Efs*1,SCN2A:NM_001040142:exon27:c.4876delC:p.R1626Efs*1,SCN2A:NM_021007:exon27:c.4876delC:p.R1626Efs*1	-	-	-	2-0033-003	ASD	28263302
chr2	166231415	166231415	G	A	SCN2A	stopgain	PTV	SCN2A:NM_001040143:exon21:c.4193G>A:p.W1398X,SCN2A:NM_001040142:exon22:c.4193G>A:p.W1398X,SCN2A:NM_021007:exon22:c.4193G>A:p.W1398X	0.749:D	-	-	22	ID	23033978
chr2	166198975	166198975	G	A	SCN2A	nonsynonymous SNV	Dmis	SCN2A:NM_001040143:exon14:c.2558G>A:p.R853Q,SCN2A:NM_001040142:exon15:c.2558G>A:p.R853Q,SCN2A:NM_021007:exon15:c.2558G>A:p.R853Q	0.978:D	-	-	bg	EE	23934111
chr2	166198975	166198975	G	A	SCN2A	nonsynonymous SNV	Dmis	SCN2A:NM_001040143:exon14:c.2558G>A:p.R853Q,SCN2A:NM_001040142:exon15:c.2558G>A:p.R853Q,SCN2A:NM_021007:exon15:c.2558G>A:p.R853Q	0.978:D	-	-	kf	EE	23934111
chr2	166234116	166234116	A	G	SCN2A	nonsynonymous SNV	Dmis	SCN2A:NM_001040143:exon22:c.4264A>G:p.K1422E,SCN2A:NM_001040142:exon23:c.4264A>G:p.K1422E,SCN2A:NM_021007:exon23:c.4264A>G:p.K1422E	0.947:D	-	-	ahv	EE	25262651
chr2	166237624	166237624	A	G	SCN2A	nonsynonymous SNV	Dmis	SCN2A:NM_001040143:exon24:c.4468A>G:p.M1490V,SCN2A:NM_001040142:exon25:c.4468A>G:p.M1490V,SCN2A:NM_021007:exon25:c.4468A>G:p.M1490V	0.925:D	-	-	HSC0087	EE	29100083
chr2	166245202	166245202	G	A	SCN2A	nonsynonymous SNV	Dmis	SCN2A:NM_001040143:exon26:c.4886G>A:p.R1629H,SCN2A:NM_001040142:exon27:c.4886G>A:p.R1629H,SCN2A:NM_021007:exon27:c.4886G>A:p.R1629H	0.981:D	-	-	HSJ0243	EE	29100083
chr2	166166916	166166916	G	A	SCN2A	nonsynonymous SNV	Dmis	SCN2A:NM_001040143:exon6:c.781G>A:p.V261M,SCN2A:NM_001040142:exon7:c.781G>A:p.V261M,SCN2A:NM_021007:exon7:c.781G>A:p.V261M	0.978:D	-	-	HSJ0570	EE	29100083
chr2	166243265	166243265	C	T	SCN2A	stopgain	PTV	SCN2A:NM_001040143:exon25:c.4561C>T:p.Q1521X,SCN2A:NM_001040142:exon26:c.4561C>T:p.Q1521X,SCN2A:NM_021007:exon26:c.4561C>T:p.Q1521X	0.781:D	-	-	50	ID	24896178
chr2	166201147	166201147	G	A	SCN2A	nonsynonymous SNV	Dmis	SCN2A:NM_001040143:exon15:c.2645G>A:p.G882E,SCN2A:NM_001040142:exon16:c.2645G>A:p.G882E,SCN2A:NM_021007:exon16:c.2645G>A:p.G882E	0.958:D	-	-	Fam_150563	EE	26795593
chr2	166245624	166245624	A	T	SCN2A	nonsynonymous SNV	Dmis	SCN2A:NM_001040143:exon26:c.5308A>T:p.M1770L,SCN2A:NM_001040142:exon27:c.5308A>T:p.M1770L,SCN2A:NM_021007:exon27:c.5308A>T:p.M1770L	0.936:D	-	-	Fam_212821	EE	26795593
chr2	166201292	166201292	C	A	SCN2A	nonsynonymous SNV	Dmis	SCN2A:NM_001040143:exon15:c.2790C>A:p.H930Q,SCN2A:NM_001040142:exon16:c.2790C>A:p.H930Q,SCN2A:NM_021007:exon16:c.2790C>A:p.H930Q	0.947:D	-	-	MAE3	EE	29942082
chr2	166234111	166234111	C	T	SCN2A	nonsynonymous SNV	Dmis	SCN2A:NM_001040143:exon22:c.4259C>T:p.T1420M,SCN2A:NM_001040142:exon23:c.4259C>T:p.T1420M,SCN2A:NM_021007:exon23:c.4259C>T:p.T1420M	0.996:D	0	-	13642	ASD	25363768
chr2	166201311	166201311	C	T	SCN2A	nonsynonymous SNV	Dmis	SCN2A:NM_001040143:exon15:c.2809C>T:p.R937C,SCN2A:NM_001040142:exon16:c.2809C>T:p.R937C,SCN2A:NM_021007:exon16:c.2809C>T:p.R937C	0.994:D	-	-	14280	ASD	25363768
chr2	166201379	166201379	C	A	SCN2A	stopgain	PTV	SCN2A:NM_001040143:exon15:c.2877C>A:p.C959X,SCN2A:NM_001040142:exon16:c.2877C>A:p.C959X,SCN2A:NM_021007:exon16:c.2877C>A:p.C959X	0.592:T	-	-	11892	ASD	25363768
chr2	166210819	166210819	G	T	SCN2A	stopgain	PTV	SCN2A:NM_001040143:exon16:c.3037G>T:p.G1013X,SCN2A:NM_001040142:exon17:c.3037G>T:p.G1013X,SCN2A:NM_021007:exon17:c.3037G>T:p.G1013X	0.766:D	-	-	11114	ASD	25363768
chr2	166231378	166231378	T	C	SCN2A	nonsynonymous SNV	Dmis	SCN2A:NM_001040143:exon21:c.4156T>C:p.C1386R,SCN2A:NM_001040142:exon22:c.4156T>C:p.C1386R,SCN2A:NM_021007:exon22:c.4156T>C:p.C1386R	0.985:D	-	-	13544	ASD	25363768
chr2	166211124	166211124	T	A	SCN2A	nonsynonymous SNV	Dmis	SCN2A:NM_001040143:exon16:c.3342T>A:p.F1114L,SCN2A:NM_001040142:exon17:c.3342T>A:p.F1114L,SCN2A:NM_021007:exon17:c.3342T>A:p.F1114L	0.833:D	-	-	DDD4K.00455	UDD	28135719
chr2	166245954	166245954	G	A	SCN2A	nonsynonymous SNV	Dmis	SCN2A:NM_001040143:exon26:c.5638G>A:p.E1880K,SCN2A:NM_001040142:exon27:c.5638G>A:p.E1880K,SCN2A:NM_021007:exon27:c.5638G>A:p.E1880K	0.947:D	-	-	DDD4K.01686	UDD	28135719
chr2	166153563	166153563	C	T	SCN2A	stopgain	PTV	SCN2A:NM_001040143:exon2:c.304C>T:p.R102X,SCN2A:NM_001040142:exon3:c.304C>T:p.R102X,SCN2A:NM_021007:exon3:c.304C>T:p.R102X	0.777:D	-	-	DDD4K.03614	UDD	28135719
chr2	166245633	166245633	G	A	SCN2A	nonsynonymous SNV	Dmis	SCN2A:NM_001040143:exon26:c.5317G>A:p.A1773T,SCN2A:NM_001040142:exon27:c.5317G>A:p.A1773T,SCN2A:NM_021007:exon27:c.5317G>A:p.A1773T	0.990:D	-	-	DDD4K.00631	UDD	28135719
chr2	166210714	166210714	T	C	SCN2A	nonsynonymous SNV	Dmis	SCN2A:NM_001040143:exon16:c.2932T>C:p.F978L,SCN2A:NM_001040142:exon17:c.2932T>C:p.F978L,SCN2A:NM_021007:exon17:c.2932T>C:p.F978L	0.978:D	-	-	DDD4K.03538	UDD	28135719
chr2	166245202	166245202	G	A	SCN2A	nonsynonymous SNV	Dmis	SCN2A:NM_001040143:exon26:c.4886G>A:p.R1629H,SCN2A:NM_001040142:exon27:c.4886G>A:p.R1629H,SCN2A:NM_021007:exon27:c.4886G>A:p.R1629H	0.981:D	-	-	DDD4K.01824	UDD	28135719
chr2	166243484	166243484	T	A	SCN2A	nonsynonymous SNV	Dmis	SCN2A:NM_001040143:exon25:c.4780T>A:p.W1594R,SCN2A:NM_001040142:exon26:c.4780T>A:p.W1594R,SCN2A:NM_021007:exon26:c.4780T>A:p.W1594R	0.999:D	-	-	DDD4K.02124	UDD	28135719
chr2	166172034	166172034	G	-	SCN2A	frameshift deletion	PTV	SCN2A:NM_001040143:exon10:c.1437delG:p.I480fs*0,SCN2A:NM_001040142:exon11:c.1437delG:p.I480fs*0,SCN2A:NM_021007:exon11:c.1437delG:p.I480fs*0	-	-	-	DDD4K.02590	UDD	28135719
chr2	166188005	166188005	A	G	SCN2A	nonsynonymous SNV	Dmis	SCN2A:NM_001040143:exon13:c.2315A>G:p.N772S,SCN2A:NM_001040142:exon14:c.2315A>G:p.N772S,SCN2A:NM_021007:exon14:c.2315A>G:p.N772S	0.773:D	-	-	DDD4K.02938	UDD	28135719
chr2	166166908	166166908	G	C	SCN2A	nonsynonymous SNV	Dmis	SCN2A:NM_001040143:exon6:c.773G>C:p.C258S,SCN2A:NM_001040142:exon7:c.773G>C:p.C258S,SCN2A:NM_021007:exon7:c.773G>C:p.C258S	0.962:D	-	-	DDD4K.01613	UDD	28135719
chr2	166229859	166229859	-	T	SCN2A	splicing	PTV	NM_001040142:exon21:c.3972+2->T;NM_021007:exon21:c.3972+2->T;NM_001040143:exon20:c.3972+2->T	-	-	-	DDD4K.03726	UDD	28135719
chr2	166237229	166237229	A	C	SCN2A	nonsynonymous SNV	Dmis	SCN2A:NM_001040143:exon23:c.4436A>C:p.Q1479P,SCN2A:NM_001040142:exon24:c.4436A>C:p.Q1479P,SCN2A:NM_021007:exon24:c.4436A>C:p.Q1479P	0.959:D	-	-	DDD4K.02717	UDD	28135719
chr2	166245508	166245508	G	A	SCN2A	nonsynonymous SNV	Dmis	SCN2A:NM_001040143:exon26:c.5192G>A:p.C1731Y,SCN2A:NM_001040142:exon27:c.5192G>A:p.C1731Y,SCN2A:NM_021007:exon27:c.5192G>A:p.C1731Y	0.936:D	-	-	DDD4K.03275	UDD	28135719
chr2	166165305	166165305	G	A	SCN2A	splicing	PTV	NM_001040142:exon5:c.605+1G>A;NM_021007:exon5:c.605+1G>A;NM_001040143:exon4:c.605+1G>A	0.746:D	-	-	DDD4K.03228	UDD	28135719
chr2	166245634	166245634	C	T	SCN2A	nonsynonymous SNV	Dmis	SCN2A:NM_001040143:exon26:c.5318C>T:p.A1773V,SCN2A:NM_001040142:exon27:c.5318C>T:p.A1773V,SCN2A:NM_021007:exon27:c.5318C>T:p.A1773V	0.995:D	-	-	DDD4K.03007	UDD	28135719
chr2	166179690	166179690	C	-	SCN2A	frameshift deletion	PTV	SCN2A:NM_001040143:exon11:c.1696delC:p.L566Ffs*74,SCN2A:NM_001040142:exon12:c.1696delC:p.L566Ffs*74,SCN2A:NM_021007:exon12:c.1696delC:p.L566Ffs*74	-	-	-	DDD4K.02709	UDD	28135719
chr2	166201156	166201156	C	T	SCN2A	nonsynonymous SNV	Dmis	SCN2A:NM_001040143:exon15:c.2654C>T:p.T885I,SCN2A:NM_001040142:exon16:c.2654C>T:p.T885I,SCN2A:NM_021007:exon16:c.2654C>T:p.T885I	0.944:D	-	-	DDD4K.02781	UDD	28135719
chr2	166237624	166237624	A	G	SCN2A	nonsynonymous SNV	Dmis	SCN2A:NM_001040143:exon24:c.4468A>G:p.M1490V,SCN2A:NM_001040142:exon25:c.4468A>G:p.M1490V,SCN2A:NM_021007:exon25:c.4468A>G:p.M1490V	0.925:D	-	-	00019-C	ID	28554332
chr2	166243430	166243430	G	A	SCN2A	nonsynonymous SNV	Dmis	SCN2A:NM_001040143:exon25:c.4726G>A:p.G1576R,SCN2A:NM_001040142:exon26:c.4726G>A:p.G1576R,SCN2A:NM_021007:exon26:c.4726G>A:p.G1576R	0.963:D	-	-	00020-C	ID	28554332
chr2	166187838	166187838	A	G	SCN2A	splicing	PTV	NM_001040142:exon14:c.2150-2A>G;NM_021007:exon14:c.2150-2A>G;NM_001040143:exon13:c.2150-2A>G	0.723:D	-	-	1317-1	SCZ	24463507
chr2	166152578	166152578	A	G	SCN2A	nonsynonymous SNV	Dmis	SCN2A:NM_001040143:exon1:c.245A>G:p.D82G,SCN2A:NM_001040142:exon2:c.245A>G:p.D82G,SCN2A:NM_021007:exon2:c.245A>G:p.D82G	0.989:D	-	-	ASDFI_730&ASDFI_731	ASD	25363760
chr2	166170231	166170231	G	A	SCN2A	nonsynonymous SNV	Dmis	SCN2A:NM_001040143:exon8:c.1136G>A:p.R379H,SCN2A:NM_001040142:exon9:c.1136G>A:p.R379H,SCN2A:NM_021007:exon9:c.1136G>A:p.R379H	0.978:D	-	-	AU026C&AU026B	ASD	25363760
chr2	166170231	166170231	G	A	SCN2A	nonsynonymous SNV	Dmis	SCN2A:NM_001040143:exon8:c.1136G>A:p.R379H,SCN2A:NM_001040142:exon9:c.1136G>A:p.R379H,SCN2A:NM_021007:exon9:c.1136G>A:p.R379H	0.978:D	-	-	DEASD_0143_600&DEASD_0143_500	ASD	25363760
chr2	166183404	166183404	-	A	SCN2A	frameshift insertion	PTV	SCN2A:NM_001040143:exon12:c.2059_2060insA:p.S687Yfs*32,SCN2A:NM_001040142:exon13:c.2059_2060insA:p.S687Yfs*32,SCN2A:NM_021007:exon13:c.2059_2060insA:p.S687Yfs*32	-	-	-	10C109817&10C109820	ASD	25363760
chr2	166201312	166201312	G	A	SCN2A	nonsynonymous SNV	Dmis	SCN2A:NM_001040143:exon15:c.2810G>A:p.R937H,SCN2A:NM_001040142:exon16:c.2810G>A:p.R937H,SCN2A:NM_021007:exon16:c.2810G>A:p.R937H	0.988:D	-	-	NDAR_INVGK186NT7_wes1&NDAR_INVTY646FBF_wes1	ASD	25363760
chr2	166245137	166245137	A	T	SCN2A	splicing	PTV	NM_001040142:exon27:c.4823-2A>T;NM_021007:exon27:c.4823-2A>T;NM_001040143:exon26:c.4823-2A>T	0.688:T	-	-	DEASD_0262_600&DEASD_0262_500	ASD	25363760
chr2	166223883	166223883	T	A	SCN2A	splicing	PTV	NM_001040142:exon19:c.3675+2T>A;NM_021007:exon19:c.3675+2T>A;NM_001040143:exon18:c.3675+2T>A	0.758:D	-	-	13	ID	27479843
chr2	166243314	166243314	T	G	SCN2A	nonsynonymous SNV	Dmis	SCN2A:NM_001040143:exon25:c.4610T>G:p.I1537S,SCN2A:NM_001040142:exon26:c.4610T>G:p.I1537S,SCN2A:NM_021007:exon26:c.4610T>G:p.I1537S	0.995:D	-	-	464	ID	27479843
chr2	166245648	166245648	A	-	SCN2A	frameshift deletion	PTV	SCN2A:NM_001040143:exon26:c.5332delA:p.N1778Tfs*12,SCN2A:NM_001040142:exon27:c.5332delA:p.N1778Tfs*12,SCN2A:NM_021007:exon27:c.5332delA:p.N1778Tfs*12	-	-	-	282	ID	27479843
chr2	166179813	166179813	C	T	SCN2A	stopgain	PTV	SCN2A:NM_001040143:exon11:c.1819C>T:p.R607X,SCN2A:NM_001040142:exon12:c.1819C>T:p.R607X,SCN2A:NM_021007:exon12:c.1819C>T:p.R607X	0.483:T	0	-	159	ID	27479843
chr12	52200120	52200120	G	A	SCN8A	nonsynonymous SNV	Dmis	SCN8A:NM_001177984:exon26:c.4727G>A:p.R1576Q,SCN8A:NM_001330260:exon27:c.4850G>A:p.R1617Q,SCN8A:NM_014191:exon27:c.4850G>A:p.R1617Q	0.992:D	-	-	ER12988	ID	23020937
chr12	52200551	52200551	T	C	SCN8A	nonsynonymous SNV	Dmis	SCN8A:NM_001177984:exon26:c.5158T>C:p.Y1720H,SCN8A:NM_001330260:exon27:c.5281T>C:p.Y1761H,SCN8A:NM_014191:exon27:c.5281T>C:p.Y1761H	0.959:D	-	-	7-0151-003	ASD	28263302
chr12	52082568	52082568	G	A	SCN8A	nonsynonymous SNV	Dmis	SCN8A:NM_001177984:exon6:c.641G>A:p.G214D,SCN8A:NM_014191:exon6:c.641G>A:p.G214D	0.983:D	-	-	an	EE	23934111
chr12	52159534	52159534	T	A	SCN8A	nonsynonymous SNV	Dmis	SCN8A:NM_001177984:exon16:c.2624T>A:p.L875Q,SCN8A:NM_001330260:exon16:c.2624T>A:p.L875Q,SCN8A:NM_014191:exon16:c.2624T>A:p.L875Q	1.000:D	-	-	hd	EE	23934111
chr12	52183203	52183203	A	G	SCN8A	splicing	PTV	NM_001177984:exon23:c.4296+1A>G;NM_001330260:exon24:c.4419+1A>G;NM_014191:exon24:c.4419+1A>G	0.671:T	-	-	HSC0017	EE	29100083
chr12	52180350	52180350	G	A	SCN8A	nonsynonymous SNV	Dmis	SCN8A:NM_001177984:exon21:c.3844G>A:p.A1282T,SCN8A:NM_001330260:exon22:c.3967G>A:p.A1323T,SCN8A:NM_014191:exon22:c.3967G>A:p.A1323T	0.948:D	-	-	HSC0063	EE	29100083
chr12	52200885	52200885	G	A	SCN8A	nonsynonymous SNV	Dmis	SCN8A:NM_001177984:exon26:c.5492G>A:p.R1831Q,SCN8A:NM_001330260:exon27:c.5615G>A:p.R1872Q,SCN8A:NM_014191:exon27:c.5615G>A:p.R1872Q	0.926:D	4.064e-06	-	HSC0097	EE	29100083
chr12	52183134	52183134	G	A	SCN8A	nonsynonymous SNV	Dmis	SCN8A:NM_001177984:exon23:c.4228G>A:p.G1410S,SCN8A:NM_001330260:exon24:c.4351G>A:p.G1451S,SCN8A:NM_014191:exon24:c.4351G>A:p.G1451S	0.911:D	-	-	HSJ0673	EE	29100083
chr12	52200671	52200671	C	G	SCN8A	nonsynonymous SNV	Dmis	SCN8A:NM_001177984:exon26:c.5278C>G:p.Q1760E,SCN8A:NM_001330260:exon27:c.5401C>G:p.Q1801E,SCN8A:NM_014191:exon27:c.5401C>G:p.Q1801E	0.944:D	-	-	DRA18	EE	29942082
chr12	52200143	52200143	G	A	SCN8A	nonsynonymous SNV	Dmis	SCN8A:NM_001177984:exon26:c.4750G>A:p.G1584R,SCN8A:NM_001330260:exon27:c.4873G>A:p.G1625R,SCN8A:NM_014191:exon27:c.4873G>A:p.G1625R	0.992:D	-	-	DDD4K.00310	UDD	28135719
chr12	52099312	52099312	G	A	SCN8A	nonsynonymous SNV	Dmis	SCN8A:NM_001177984:exon10:c.1246G>A:p.E416K,SCN8A:NM_001330260:exon10:c.1246G>A:p.E416K,SCN8A:NM_014191:exon10:c.1246G>A:p.E416K	0.936:D	-	-	DDD4K.04258	UDD	28135719
chr12	52099288	52099288	G	A	SCN8A	nonsynonymous SNV	Dmis	SCN8A:NM_001177984:exon10:c.1222G>A:p.A408T,SCN8A:NM_001330260:exon10:c.1222G>A:p.A408T,SCN8A:NM_014191:exon10:c.1222G>A:p.A408T	0.985:D	-	-	DDD4K.01273	UDD	28135719
chr12	52180350	52180350	G	C	SCN8A	nonsynonymous SNV	Dmis	SCN8A:NM_001177984:exon21:c.3844G>C:p.A1282P,SCN8A:NM_001330260:exon22:c.3967G>C:p.A1323P,SCN8A:NM_014191:exon22:c.3967G>C:p.A1323P	0.993:D	-	-	DDD4K.03210	UDD	28135719
chr12	52180350	52180350	G	T	SCN8A	nonsynonymous SNV	Dmis	SCN8A:NM_001177984:exon21:c.3844G>T:p.A1282S,SCN8A:NM_001330260:exon22:c.3967G>T:p.A1323S,SCN8A:NM_014191:exon22:c.3967G>T:p.A1323S	0.858:D	-	-	DDD4K.03875	UDD	28135719
chr12	52082570	52082570	A	G	SCN8A	nonsynonymous SNV	Dmis	SCN8A:NM_001177984:exon6:c.643A>G:p.N215D,SCN8A:NM_014191:exon6:c.643A>G:p.N215D	0.769:D	-	-	DDD4K.03953	UDD	28135719
chr12	52174535	52174535	T	C	SCN8A	nonsynonymous SNV	Dmis	SCN8A:NM_001330260:exon21:c.3922T>C:p.S1308P,SCN8A:NM_014191:exon21:c.3922T>C:p.S1308P	0.984:D	-	-	DDD4K.01219	UDD	28135719
chr12	52200120	52200120	G	A	SCN8A	nonsynonymous SNV	Dmis	SCN8A:NM_001177984:exon26:c.4727G>A:p.R1576Q,SCN8A:NM_001330260:exon27:c.4850G>A:p.R1617Q,SCN8A:NM_014191:exon27:c.4850G>A:p.R1617Q	0.992:D	-	-	00326-C	ID	28554332
chr12	52159701	52159701	C	T	SCN8A	stopgain	PTV	SCN8A:NM_001177984:exon16:c.2791C>T:p.R931X,SCN8A:NM_001330260:exon16:c.2791C>T:p.R931X,SCN8A:NM_014191:exon16:c.2791C>T:p.R931X	0.745:D	-	-	63	ID	27479843
chr12	52183111	52183111	A	G	SCN8A	nonsynonymous SNV	Dmis	SCN8A:NM_001177984:exon23:c.4205A>G:p.Y1402C,SCN8A:NM_001330260:exon24:c.4328A>G:p.Y1443C,SCN8A:NM_014191:exon24:c.4328A>G:p.Y1443C	0.974:D	-	-	671	ID	27479843
chr12	52082568	52082568	G	A	SCN8A	nonsynonymous SNV	Dmis	SCN8A:NM_001177984:exon6:c.641G>A:p.G214D,SCN8A:NM_014191:exon6:c.641G>A:p.G214D	0.983:D	-	-	245	ID	27479843
chr2	167056281	167056281	A	C	SCN9A	nonsynonymous SNV	Dmis	SCN9A:NM_002977:exon27:c.4835T>G:p.L1612R	1.000:D	-	-	DDD4K.02518	UDD	28135719
chr2	167060610	167060610	C	T	SCN9A	nonsynonymous SNV	Dmis	SCN9A:NM_002977:exon26:c.4596G>A:p.M1532I	0.756:D	4.08e-06	3.235e-05	1-02972	CHD	28991257
chr5	251135	251135	G	A	SDHA	nonsynonymous SNV	Dmis	SDHA:NM_001294332:exon11:c.1436G>A:p.R479H,SDHA:NM_004168:exon12:c.1580G>A:p.R527H	0.976:D	4.066e-05	-	13504	ASD	25363768
chr9	131446287	131446287	G	C	SET	splicing	PTV	NM_001122821:exon1:c.112+1G>C	0.395:T	-	-	1-0494-003	ASD	28263302
chr9	131446287	131446287	G	C	SET	splicing	PTV	NM_001122821:exon1:c.112+1G>C	0.395:T	-	-	1-0494-003A	ASD	28263302
chr9	131456084	131456086	CTT	-	SET	stopgain	PTV	SET:NM_001122821:exon6:c.699_701del:p.Y233_D290del,SET:NM_001248000:exon6:c.633_635del:p.Y211_D268del,SET:NM_001248001:exon6:c.627_629del:p.Y209_D266del,SET:NM_003011:exon6:c.660_662del:p.Y220_D277del	-	-	-	115.81	ID	25356899
chr9	131455188	131455189	CA	-	SET	frameshift deletion	PTV	SET:NM_001122821:exon5:c.459_460del:p.K154Rfs*5,SET:NM_001248000:exon5:c.393_394del:p.K132Rfs*5,SET:NM_001248001:exon5:c.387_388del:p.K130Rfs*5,SET:NM_003011:exon5:c.420_421del:p.K141Rfs*5	-	-	-	DDD4K.01570	UDD	28135719
chr9	131453503	131453506	ACAG	-	SET	frameshift deletion	PTV	SET:NM_001122821:exon2:c.167_170del:p.R57Lfs*9,SET:NM_001248000:exon2:c.101_104del:p.R35Lfs*9,SET:NM_001248001:exon2:c.95_98del:p.R33Lfs*9,SET:NM_003011:exon2:c.128_131del:p.R44Lfs*9;SET:NM_001122821:exon2:c.167_170del:p.R57Lfs*9,SET:NM_001248000:exon2:c.101_104del:p.R35Lfs*9,SET:NM_001248001:exon2:c.95_98del:p.R33Lfs*9,SET:NM_003011:exon2:c.128_131del:p.R44Lfs*9	-	-	-	DDD4K.01396	UDD	28135719
chr9	131453503	131453506	ACAG	-	SET	frameshift deletion	PTV	SET:NM_001122821:exon2:c.167_170del:p.R57Lfs*9,SET:NM_001248000:exon2:c.101_104del:p.R35Lfs*9,SET:NM_001248001:exon2:c.95_98del:p.R33Lfs*9,SET:NM_003011:exon2:c.128_131del:p.R44Lfs*9;SET:NM_001122821:exon2:c.167_170del:p.R57Lfs*9,SET:NM_001248000:exon2:c.101_104del:p.R35Lfs*9,SET:NM_001248001:exon2:c.95_98del:p.R33Lfs*9,SET:NM_003011:exon2:c.128_131del:p.R44Lfs*9	-	-	-	DDD4K.01629	UDD	28135719
chr18	42531079	42531079	A	T	SETBP1	stopgain	PTV	SETBP1:NM_015559:exon4:c.1774A>T:p.K592X	0.820:D	-	-	BO22-10	ID	23020937
chr18	42531126	42531126	C	-	SETBP1	frameshift deletion	PTV	SETBP1:NM_015559:exon4:c.1821delC:p.S608Afs*21	-	-	-	1861.65	ID	25356899
chr18	42532023	42532023	-	G	SETBP1	frameshift insertion	PTV	SETBP1:NM_015559:exon4:c.2718dupG:p.S907Vfs*43	-	-	-	12933	ASD	25363768
chr18	42531178	42531178	C	T	SETBP1	stopgain	PTV	SETBP1:NM_015559:exon4:c.1873C>T:p.R625X	0.554:T	-	-	DDD4K.02066	UDD	28135719
chr18	42531866	42531866	C	G	SETBP1	nonsynonymous SNV	Dmis	SETBP1:NM_015559:exon4:c.2561C>G:p.S854C	0.897:D	-	-	DDD4K.03771	UDD	28135719
chr18	42530506	42530506	C	T	SETBP1	nonsynonymous SNV	Dmis	SETBP1:NM_015559:exon4:c.1201C>T:p.R401W	0.711:D	2.044e-05	3.231e-05	1-04631	CHD	28991257
chr18	42531877	42531877	G	A	SETBP1	nonsynonymous SNV	Dmis	SETBP1:NM_015559:exon4:c.2572G>A:p.E858K	0.934:D	0	-	AU071C&AU071B	ASD	25363760
chr18	42281348	42281349	AG	-	SETBP1	frameshift deletion	PTV	SETBP1:NM_001130110:exon2:c.37_38del:p.G15Rfs*46,SETBP1:NM_015559:exon2:c.37_38del:p.G15Rfs*46	-	-	-	166	ID	27479843
chr3	47098933	47098933	T	-	SETD2	frameshift deletion	PTV	SETD2:NM_001349370:exon14:c.6209delA:p.N2070Ifs*31,SETD2:NM_014159:exon15:c.6341delA:p.N2114Ifs*31	-	-	-	12565	ASD	25363768
chr3	47158243	47158246	TTCT	-	SETD2	frameshift deletion	PTV	SETD2:NM_001349370:exon3:c.4323_4324del:p.K1442Efs*1,SETD2:NM_014159:exon4:c.4455_4456del:p.K1486Efs*1	-	-	-	DDD4K.01077	UDD	28135719
chr3	47161685	47161688	AAAC	-	SETD2	frameshift deletion	PTV	SETD2:NM_001349370:exon2:c.4306_4309del:p.V1436Ifs*1,SETD2:NM_014159:exon3:c.4438_4441del:p.V1480Ifs*1	-	-	-	DDD4K.03298	UDD	28135719
chr3	47161720	47161720	-	T	SETD2	frameshift insertion	PTV	SETD2:NM_001349370:exon2:c.4273dupA:p.M1425Nfs*5,SETD2:NM_014159:exon3:c.4405dupA:p.M1469Nfs*5	-	-	-	162	ID	27479843
chr3	9490270	9490270	C	T	SETD5	stopgain	PTV	SETD5:NM_001080517:exon16:c.2302C>T:p.R768X,SETD5:NM_001292043:exon18:c.2008C>T:p.R670X,SETD5:NM_001349451:exon19:c.2008C>T:p.R670X	0.355:T	-	-	ER14209	ID	23020937
chr3	9490270	9490270	C	T	SETD5	stopgain	PTV	SETD5:NM_001080517:exon16:c.2302C>T:p.R768X,SETD5:NM_001292043:exon18:c.2008C>T:p.R670X,SETD5:NM_001349451:exon19:c.2008C>T:p.R670X	0.355:T	-	-	DDD4K.00668	UDD	28135719
chr3	9489691	9489691	G	-	SETD5	splicing	PTV	NM_001292043:exon17:c.1809+1G>-;NM_001080517:exon15:c.2103+1G>-;NM_001349451:exon18:c.1809+1G>-	-	-	-	DDD4K.01880	UDD	28135719
chr3	9488918	9488918	-	T	SETD5	frameshift insertion	PTV	SETD5:NM_001080517:exon14:c.1710dupT:p.V571Cfs*41,SETD5:NM_001292043:exon16:c.1416dupT:p.V473Cfs*41,SETD5:NM_001349451:exon17:c.1416dupT:p.V473Cfs*41	-	-	-	DDD4K.03826	UDD	28135719
chr3	9478572	9478572	G	A	SETD5	synonymous SNV;potential splicing	PTV	SETD5:NM_001292043:exon9:c.273G>A:p.K91K,SETD5:NM_001349451:exon10:c.273G>A:p.K91K	-	-	-	DDD4K.03307	UDD	28135719
chr3	9486806	9486806	C	-	SETD5	frameshift deletion	PTV	SETD5:NM_001080517:exon12:c.1262delC:p.T421Kfs*27,SETD5:NM_001292043:exon14:c.968delC:p.T323Kfs*27,SETD5:NM_001349451:exon15:c.968delC:p.T323Kfs*27	-	-	-	DDD4K.02696	UDD	28135719
chr3	9488987	9488987	-	C	SETD5	frameshift insertion	PTV	SETD5:NM_001080517:exon14:c.1778dupC:p.G594Rfs*18,SETD5:NM_001292043:exon16:c.1484dupC:p.G496Rfs*18,SETD5:NM_001349451:exon17:c.1484dupC:p.G496Rfs*18	-	-	-	DDD4K.03568	UDD	28135719
chr3	9495422	9495422	G	A	SETD5	splicing	PTV	NM_001292043:exon19:c.2053-1G>A;NM_001080517:exon17:c.2347-1G>A;NM_001349451:exon20:c.2053-1G>A	0.725:D	-	-	DDD4K.00174	UDD	28135719
chr3	9490270	9490270	C	T	SETD5	stopgain	PTV	SETD5:NM_001080517:exon16:c.2302C>T:p.R768X,SETD5:NM_001292043:exon18:c.2008C>T:p.R670X,SETD5:NM_001349451:exon19:c.2008C>T:p.R670X	0.355:T	-	-	DDD4K.02635	UDD	28135719
chr3	9490270	9490270	C	T	SETD5	stopgain	PTV	SETD5:NM_001080517:exon16:c.2302C>T:p.R768X,SETD5:NM_001292043:exon18:c.2008C>T:p.R670X,SETD5:NM_001349451:exon19:c.2008C>T:p.R670X	0.355:T	-	-	DDD4K.03761	UDD	28135719
chr3	9486925	9486932	AATAATGA	-	SETD5	frameshift deletion	PTV	SETD5:NM_001080517:exon12:c.1381_1388del:p.N461Pfs*14,SETD5:NM_001292043:exon14:c.1087_1094del:p.N363Pfs*14,SETD5:NM_001349451:exon15:c.1087_1094del:p.N363Pfs*14	-	-	-	DDD4K.04126	UDD	28135719
chr3	9488800	9488806	CGGCGGG	-	SETD5	frameshift deletion	PTV	SETD5:NM_001080517:exon14:c.1591_1597del:p.R531Ifs*10,SETD5:NM_001292043:exon16:c.1297_1303del:p.R433Ifs*10,SETD5:NM_001349451:exon17:c.1297_1303del:p.R433Ifs*10	-	-	-	DDD4K.01980	UDD	28135719
chr3	9483883	9483883	G	A	SETD5	nonsynonymous SNV	Dmis	SETD5:NM_001080517:exon10:c.1031G>A:p.G344D,SETD5:NM_001292043:exon12:c.737G>A:p.G246D,SETD5:NM_001349451:exon13:c.737G>A:p.G246D	0.990:D	-	-	DDD4K.03736	UDD	28135719
chr3	9512572	9512572	G	T	SETD5	stopgain	PTV	SETD5:NM_001080517:exon19:c.3154G>T:p.G1052X,SETD5:NM_001292043:exon21:c.2860G>T:p.G954X,SETD5:NM_001349451:exon22:c.2860G>T:p.G954X	0.483:T	-	-	DDD4K.01716	UDD	28135719
chr3	9490070	9490070	A	C	SETD5	splicing	PTV	NM_001292043:exon18:c.1810-2A>C;NM_001080517:exon16:c.2104-2A>C;NM_001349451:exon19:c.1810-2A>C	0.732:D	-	-	DDD4K.02634	UDD	28135719
chr3	9490122	9490122	T	-	SETD5	frameshift deletion	PTV	SETD5:NM_001080517:exon16:c.2154delT:p.V719Lfs*17,SETD5:NM_001292043:exon18:c.1860delT:p.V621Lfs*17,SETD5:NM_001349451:exon19:c.1860delT:p.V621Lfs*17	-	-	-	DDD4K.02215	UDD	28135719
chr3	9483885	9483885	A	T	SETD5	nonsynonymous SNV	Dmis	SETD5:NM_001080517:exon10:c.1033A>T:p.N345Y,SETD5:NM_001292043:exon12:c.739A>T:p.N247Y,SETD5:NM_001349451:exon13:c.739A>T:p.N247Y	0.982:D	-	-	DDD4K.02475	UDD	28135719
chr3	9495503	9495503	C	A	SETD5	stopgain	PTV	SETD5:NM_001080517:exon17:c.2427C>A:p.Y809X,SETD5:NM_001292043:exon19:c.2133C>A:p.Y711X,SETD5:NM_001349451:exon20:c.2133C>A:p.Y711X	0.904:D	-	-	DDD4K.01451	UDD	28135719
chr3	9484996	9484996	G	A	SETD5	nonsynonymous SNV	Dmis	SETD5:NM_001080517:exon11:c.1082G>A:p.R361Q,SETD5:NM_001292043:exon13:c.788G>A:p.R263Q,SETD5:NM_001349451:exon14:c.788G>A:p.R263Q	0.896:D	-	-	1-05660	CHD	28991257
chr3	9486877	9486877	C	T	SETD5	stopgain	PTV	SETD5:NM_001080517:exon12:c.1333C>T:p.R445X,SETD5:NM_001292043:exon14:c.1039C>T:p.R347X,SETD5:NM_001349451:exon15:c.1039C>T:p.R347X	0.388:T	-	-	1-10372	CHD	28991257
chr3	9483388	9483388	C	T	SETD5	stopgain	PTV	SETD5:NM_001080517:exon9:c.922C>T:p.R308X,SETD5:NM_001292043:exon11:c.628C>T:p.R210X,SETD5:NM_001349451:exon12:c.628C>T:p.R210X	0.758:D	-	-	NDAR_INVLR136AMR_wes1&NDAR_INVYC676HUR_wes1	ASD	25363760
chr3	9482247	9482247	C	A	SETD5	stopgain	PTV	SETD5:NM_001080517:exon8:c.675C>A:p.Y225X,SETD5:NM_001292043:exon10:c.381C>A:p.Y127X,SETD5:NM_001349451:exon11:c.381C>A:p.Y127X	0.688:T	-	-	814	ID	27479843
chr19	51206806	51206806	G	A	SHANK1	stopgain	PTV	SHANK1:NM_016148:exon10:c.1504C>T:p.R502X	0.506:T	6.854e-06	-	HSJ0628	EE	29100083
chr19	51171670	51171670	-	G	SHANK1	frameshift insertion	PTV	SHANK1:NM_016148:exon22:c.3546dupC:p.T1183Hfs*66	-	0	-	36526	SCZ	24463507
chr11	70336411	70336411	G	A	SHANK2	stopgain	PTV	SHANK2:NM_133266:exon8:c.757C>T:p.R253X	0.774:D	-	-	1-0441-003	ASD	28263302
chr11	70332093	70332094	TG	-	SHANK2	stopgain	PTV	SHANK2:NM_133266:exon10:c.2540_2541del:p.S847fs*0	-	-	-	12380	ASD	25363768
chr11	70507741	70507741	-	T	SHANK2	frameshift insertion	PTV	SHANK2:NM_133266:exon1:c.131dupA:p.D45Rfs*2	-	-	-	00143-C	ID	28554332
chr22	51121844	51121844	A	G	SHANK3	nonsynonymous SNV;potential splicing	PTV	SHANK3:NM_033517:exon8:c.962A>G:p.Q321R	-	-	-	1-0007-003	ASD	28263302
chr22	51153476	51153476	G	A	SHANK3	splicing	PTV	NM_033517:exon19:c.2223+1G>A	-	6.321e-06	-	7-0123-003	ASD	28263302
chr22	51159132	51159132	G	-	SHANK3	frameshift deletion	PTV	SHANK3:NM_033517:exon21:c.2829delG:p.Q943Hfs*120	-	-	-	AU009805	ASD	28263302
chr22	51160799	51160799	-	G	SHANK3	frameshift insertion	PTV	SHANK3:NM_033517:exon21:c.4497dupG:p.E1500Gfs*28	-	-	-	2-1455-003	ASD	28263302
chr22	51160347	51160348	AC	-	SHANK3	frameshift deletion	PTV	SHANK3:NM_033517:exon21:c.4044_4045del:p.R1349Qfs*30	-	-	-	DDD4K.03824	UDD	28135719
chr22	51160014	51160026	GCCCAGCCCCCGG	-	SHANK3	frameshift deletion	PTV	SHANK3:NM_033517:exon21:c.3711_3723del:p.R1241Lfs*24;SHANK3:NM_033517:exon21:c.3711_3723del:p.R1241Lfs*24	-	-	-	DDD4K.00977	UDD	28135719
chr22	51160014	51160026	GCCCAGCCCCCGG	-	SHANK3	frameshift deletion	PTV	SHANK3:NM_033517:exon21:c.3711_3723del:p.R1241Lfs*24;SHANK3:NM_033517:exon21:c.3711_3723del:p.R1241Lfs*24	-	-	-	DDD4K.00001	UDD	28135719
chr22	51159933	51159933	-	G	SHANK3	frameshift insertion	PTV	SHANK3:NM_033517:exon21:c.3630dupG:p.A1213Gfs*68	-	-	-	14470	ASD	30545852
chr22	51137146	51137146	G	A	SHANK3	stopgain	PTV	SHANK3:NM_033517:exon12:c.1485G>A:p.W495X	-	-	-	10C110257&10C110256	ASD	25363760
chr15	75692422	75692422	A	G	SIN3A	nonsynonymous SNV	Dmis	SIN3A:NM_001145357:exon12:c.1813T>C:p.Y605H,SIN3A:NM_001145358:exon12:c.1813T>C:p.Y605H,SIN3A:NM_015477:exon12:c.1813T>C:p.Y605H	0.868:D	-	-	14579	ASD	25363768
chr15	75703952	75703952	G	A	SIN3A	stopgain	PTV	SIN3A:NM_001145357:exon6:c.889C>T:p.Q297X,SIN3A:NM_001145358:exon6:c.889C>T:p.Q297X,SIN3A:NM_015477:exon6:c.889C>T:p.Q297X	0.878:D	-	-	DDD4K.01053	UDD	28135719
chr15	75685095	75685095	G	-	SIN3A	frameshift deletion	PTV	SIN3A:NM_001145357:exon15:c.2339delC:p.A780Gfs*13,SIN3A:NM_001145358:exon15:c.2339delC:p.A780Gfs*13,SIN3A:NM_015477:exon15:c.2339delC:p.A780Gfs*13	-	-	-	DDD4K.01737	UDD	28135719
chr15	75705273	75705273	G	-	SIN3A	frameshift deletion	PTV	SIN3A:NM_001145357:exon5:c.587delC:p.N197Mfs*3,SIN3A:NM_001145358:exon5:c.587delC:p.N197Mfs*3,SIN3A:NM_015477:exon5:c.587delC:p.N197Mfs*3	-	-	-	DDD4K.03023	UDD	28135719
chr15	75706642	75706642	G	A	SIN3A	nonsynonymous SNV	Dmis	SIN3A:NM_001145357:exon4:c.377C>T:p.A126V,SIN3A:NM_001145358:exon4:c.377C>T:p.A126V,SIN3A:NM_015477:exon4:c.377C>T:p.A126V	0.937:D	-	-	DDD4K.01122	UDD	28135719
chr20	44674557	44674557	C	T	SLC12A5	nonsynonymous SNV	Dmis	SLC12A5:NM_001134771:exon13:c.1679C>T:p.A560V,SLC12A5:NM_020708:exon13:c.1610C>T:p.A537V	0.872:D	-	-	DDD4K.02295	UDD	28135719
chr20	44676208	44676208	C	T	SLC12A5	nonsynonymous SNV	Dmis	SLC12A5:NM_001134771:exon15:c.1972C>T:p.R658C,SLC12A5:NM_020708:exon15:c.1903C>T:p.R635C	0.843:D	2.037e-05	-	1-01157	CHD	28991257
chr11	35336636	35336636	C	T	SLC1A2	nonsynonymous SNV	Dmis	SLC1A2:NM_004171:exon3:c.244G>A:p.G82R,SLC1A2:NM_001195728:exon4:c.217G>A:p.G73R,SLC1A2:NM_001252652:exon4:c.217G>A:p.G73R	0.990:D	-	-	n	EE	23934111
chr11	35314059	35314059	G	C	SLC1A2	nonsynonymous SNV	Dmis	SLC1A2:NM_004171:exon7:c.866C>G:p.P289R,SLC1A2:NM_001195728:exon8:c.839C>G:p.P280R,SLC1A2:NM_001252652:exon8:c.839C>G:p.P280R	0.992:D	-	-	DDD4K.00658	UDD	28135719
chr1	43396356	43396356	G	A	SLC2A1	nonsynonymous SNV	Dmis	SLC2A1:NM_006516:exon4:c.457C>T:p.R153C	0.879:D	-	-	PL111540	ID	23020937
chr1	43395625	43395625	G	A	SLC2A1	stopgain	PTV	SLC2A1:NM_006516:exon5:c.598C>T:p.Q200X	0.832:D	-	-	DDD4K.03418	UDD	28135719
chr1	43395707	43395707	C	A	SLC2A1	splicing	PTV	NM_006516:exon5:c.517-1G>T	0.673:T	-	-	DDD4K.02677	UDD	28135719
chr1	43395707	43395707	C	T	SLC2A1	splicing	PTV	NM_006516:exon5:c.517-1G>A	0.668:T	-	-	00047-C	ID	28554332
chr1	43395648	43395649	AT	-	SLC2A1	frameshift deletion	PTV	SLC2A1:NM_006516:exon5:c.574_575del:p.I192Hfs*43	-	-	-	00271-C	ID	28554332
chrX	48762503	48762503	G	T	SLC35A2	stopgain	PTV	SLC35A2:NM_001282649:exon3:c.500C>A:p.S167X,SLC35A2:NM_001042498:exon4:c.683C>A:p.S228X,SLC35A2:NM_001282650:exon4:c.722C>A:p.S241X,SLC35A2:NM_005660:exon4:c.683C>A:p.S228X,SLC35A2:NM_001282651:exon5:c.767C>A:p.S256X	0.576:T	-	-	dj	EE	23934111
chrX	48762684	48762684	G	A	SLC35A2	stopgain	PTV	SLC35A2:NM_001282649:exon3:c.319C>T:p.Q107X,SLC35A2:NM_001042498:exon4:c.502C>T:p.Q168X,SLC35A2:NM_001282650:exon4:c.541C>T:p.Q181X,SLC35A2:NM_005660:exon4:c.502C>T:p.Q168X,SLC35A2:NM_001282651:exon5:c.586C>T:p.Q196X	0.760:D	-	-	ahl	EE	25262651
chrX	48767089	48767089	A	G	SLC35A2	splicing	PTV	NM_001282647:exon2:c.274+2T>C;NM_005660:exon2:c.274+2T>C;NM_001042498:exon2:c.274+2T>C;NM_001282648:exon2:c.202+2T>C;NM_001282650:exon2:c.313+2T>C;NM_001282651:exon3:c.358+2T>C;NM_001032289:exon2:c.274+2T>C	0.661:T	-	-	DDD4K.01128	UDD	28135719
chrX	48762386	48762386	T	C	SLC35A2	nonsynonymous SNV	Dmis	SLC35A2:NM_001282649:exon3:c.617A>G:p.Y206C,SLC35A2:NM_001042498:exon4:c.800A>G:p.Y267C,SLC35A2:NM_001282650:exon4:c.839A>G:p.Y280C,SLC35A2:NM_005660:exon4:c.800A>G:p.Y267C,SLC35A2:NM_001282651:exon5:c.884A>G:p.Y295C	0.959:D	-	-	170	ID	27479843
chrX	48762678	48762678	C	G	SLC35A2	nonsynonymous SNV	Dmis	SLC35A2:NM_001282649:exon3:c.325G>C:p.A109P,SLC35A2:NM_001042498:exon4:c.508G>C:p.A170P,SLC35A2:NM_001282650:exon4:c.547G>C:p.A183P,SLC35A2:NM_005660:exon4:c.508G>C:p.A170P,SLC35A2:NM_001282651:exon5:c.592G>C:p.A198P	0.785:D	-	-	710	ID	27479843
chr3	11060365	11060365	T	-	SLC6A1	frameshift deletion	PTV	SLC6A1:NM_001348250:exon5:c.452delT:p.L151Rfs*34,SLC6A1:NM_001348251:exon5:c.92delT:p.L31Rfs*34,SLC6A1:NM_003042:exon5:c.452delT:p.L151Rfs*34	-	-	-	ZH50743	ID	23020937
chr3	11067143	11067143	C	A	SLC6A1	stopgain	PTV	SLC6A1:NM_001348252:exon7:c.189C>A:p.Y63X,SLC6A1:NM_001348253:exon7:c.189C>A:p.Y63X,SLC6A1:NM_001348250:exon8:c.723C>A:p.Y241X,SLC6A1:NM_001348251:exon8:c.363C>A:p.Y121X,SLC6A1:NM_003042:exon8:c.723C>A:p.Y241X	0.543:T	0	-	AU038203	ASD	28263302
chr3	11067143	11067143	C	A	SLC6A1	stopgain	PTV	SLC6A1:NM_001348252:exon7:c.189C>A:p.Y63X,SLC6A1:NM_001348253:exon7:c.189C>A:p.Y63X,SLC6A1:NM_001348250:exon8:c.723C>A:p.Y241X,SLC6A1:NM_001348251:exon8:c.363C>A:p.Y121X,SLC6A1:NM_003042:exon8:c.723C>A:p.Y241X	0.543:T	0	-	AU038204	ASD	28263302
chr3	11067982	11067982	T	C	SLC6A1	nonsynonymous SNV	Dmis	SLC6A1:NM_001348252:exon9:c.481T>C:p.F161L,SLC6A1:NM_001348253:exon9:c.481T>C:p.F161L,SLC6A1:NM_001348250:exon10:c.1015T>C:p.F339L,SLC6A1:NM_001348251:exon10:c.655T>C:p.F219L,SLC6A1:NM_003042:exon10:c.1015T>C:p.F339L	0.987:D	-	-	2-1155-003	ASD	28263302
chr3	11067472	11067472	C	T	SLC6A1	nonsynonymous SNV	Dmis	SLC6A1:NM_001348252:exon8:c.329C>T:p.A110V,SLC6A1:NM_001348253:exon8:c.329C>T:p.A110V,SLC6A1:NM_001348250:exon9:c.863C>T:p.A288V,SLC6A1:NM_001348251:exon9:c.503C>T:p.A168V,SLC6A1:NM_003042:exon9:c.863C>T:p.A288V	0.994:D	-	-	13832	ASD	25363768
chr3	11067505	11067505	G	T	SLC6A1	nonsynonymous SNV	Dmis	SLC6A1:NM_001348252:exon8:c.362G>T:p.G121V,SLC6A1:NM_001348253:exon8:c.362G>T:p.G121V,SLC6A1:NM_001348250:exon9:c.896G>T:p.G299V,SLC6A1:NM_001348251:exon9:c.536G>T:p.G179V,SLC6A1:NM_003042:exon9:c.896G>T:p.G299V	0.990:D	-	-	13734	ASD	25363768
chr3	11076337	11076337	G	A	SLC6A1	nonsynonymous SNV	Dmis	SLC6A1:NM_001348252:exon14:c.1114G>A:p.G372R,SLC6A1:NM_001348253:exon14:c.1114G>A:p.G372R,SLC6A1:NM_001348250:exon15:c.1648G>A:p.G550R,SLC6A1:NM_001348251:exon15:c.1288G>A:p.G430R,SLC6A1:NM_003042:exon15:c.1648G>A:p.G550R	0.953:D	-	-	14340	ASD	25363768
chr3	11060296	11060296	C	T	SLC6A1	nonsynonymous SNV	Dmis	SLC6A1:NM_001348250:exon5:c.383C>T:p.A128V,SLC6A1:NM_001348251:exon5:c.23C>T:p.A8V,SLC6A1:NM_003042:exon5:c.383C>T:p.A128V	0.892:D	-	-	DDD4K.02815	UDD	28135719
chr3	11059084	11059084	G	A	SLC6A1	nonsynonymous SNV	Dmis	SLC6A1:NM_001348250:exon3:c.187G>A:p.G63S,SLC6A1:NM_003042:exon3:c.187G>A:p.G63S	0.994:D	-	-	DDD4K.02633	UDD	28135719
chr3	11067522	11067522	G	A	SLC6A1	nonsynonymous SNV	Dmis	SLC6A1:NM_001348252:exon8:c.379G>A:p.A127T,SLC6A1:NM_001348253:exon8:c.379G>A:p.A127T,SLC6A1:NM_001348250:exon9:c.913G>A:p.A305T,SLC6A1:NM_001348251:exon9:c.553G>A:p.A185T,SLC6A1:NM_003042:exon9:c.913G>A:p.A305T	0.893:D	0	-	DDD4K.02820	UDD	28135719
chr3	11059573	11059573	-	G	SLC6A1	frameshift insertion	PTV	SLC6A1:NM_001348250:exon4:c.283dupG:p.V95Gfs*111,SLC6A1:NM_003042:exon4:c.283dupG:p.V95Gfs*111	-	-	-	DDD4K.03807	UDD	28135719
chr3	11067538	11067538	A	T	SLC6A1	nonsynonymous SNV	Dmis	SLC6A1:NM_001348252:exon8:c.395A>T:p.N132I,SLC6A1:NM_001348253:exon8:c.395A>T:p.N132I,SLC6A1:NM_001348250:exon9:c.929A>T:p.N310I,SLC6A1:NM_001348251:exon9:c.569A>T:p.N190I,SLC6A1:NM_003042:exon9:c.929A>T:p.N310I	0.917:D	-	-	DDD4K.02316	UDD	28135719
chr3	11059027	11059027	C	T	SLC6A1	nonsynonymous SNV	Dmis	SLC6A1:NM_001348250:exon3:c.130C>T:p.R44W,SLC6A1:NM_003042:exon3:c.130C>T:p.R44W	0.982:D	-	-	DDD4K.02343	UDD	28135719
chr3	11059621	11059621	G	A	SLC6A1	nonsynonymous SNV	Dmis	SLC6A1:NM_001348250:exon4:c.331G>A:p.G111R,SLC6A1:NM_003042:exon4:c.331G>A:p.G111R	0.995:D	-	-	DDD4K.03404	UDD	28135719
chr3	11076386	11076386	T	C	SLC6A1	splicing	PTV	NM_001348251:exon15:c.1335+2T>C;NM_003042:exon15:c.1695+2T>C;NM_001348250:exon15:c.1695+2T>C;NM_001348252:exon14:c.1161+2T>C;NM_001348253:exon14:c.1161+2T>C	0.571:T	-	-	DDD4K.02915	UDD	28135719
chr3	11059076	11059076	A	G	SLC6A1	nonsynonymous SNV	Dmis	SLC6A1:NM_001348250:exon3:c.179A>G:p.Y60C,SLC6A1:NM_003042:exon3:c.179A>G:p.Y60C	0.945:D	-	-	22231	ASD	30545852
chr3	11072891	11072891	A	G	SLC6A1	nonsynonymous SNV	Dmis	SLC6A1:NM_001348252:exon12:c.818A>G:p.D273G,SLC6A1:NM_001348253:exon12:c.818A>G:p.D273G,SLC6A1:NM_001348250:exon13:c.1352A>G:p.D451G,SLC6A1:NM_001348251:exon13:c.992A>G:p.D331G,SLC6A1:NM_003042:exon13:c.1352A>G:p.D451G	0.994:D	-	-	00086-C	ID	28554332
chr3	11068045	11068045	G	A	SLC6A1	nonsynonymous SNV;potential splicing	PTV	SLC6A1:NM_001348252:exon9:c.544G>A:p.G182S,SLC6A1:NM_001348253:exon9:c.544G>A:p.G182S,SLC6A1:NM_001348250:exon10:c.1078G>A:p.G360S,SLC6A1:NM_001348251:exon10:c.718G>A:p.G240S,SLC6A1:NM_003042:exon10:c.1078G>A:p.G360S	0.975:D	-	-	NDAR_INVTZ328KK5_wes1&NDAR_INVJG801CNK_wes1	ASD	25363760
chr3	11067991	11067991	G	A	SLC6A1	nonsynonymous SNV	Dmis	SLC6A1:NM_001348252:exon9:c.490G>A:p.V164M,SLC6A1:NM_001348253:exon9:c.490G>A:p.V164M,SLC6A1:NM_001348250:exon10:c.1024G>A:p.V342M,SLC6A1:NM_001348251:exon10:c.664G>A:p.V222M,SLC6A1:NM_003042:exon10:c.1024G>A:p.V342M	0.933:D	4.062e-06	-	544	ID	27479843
chr5	1414807	1414807	G	-	SLC6A3	frameshift deletion;potential splicing	PTV	SLC6A3:NM_001044:exon8:c.1155delC:p.D385Efs*4	-	-	-	DDD4K.01768	UDD	28135719
chr5	1414895	1414895	G	A	SLC6A3	nonsynonymous SNV	Dmis	SLC6A3:NM_001044:exon8:c.1067C>T:p.T356M	0.927:D	2.033e-05	6.48e-05	09C91249A&09C91251A	ASD	25363760
chrX	152958717	152958717	G	T	SLC6A8	splicing	PTV	NM_001142805:exon6:c.913-1G>T;NM_005629:exon6:c.913-1G>T;NM_001142806:exon6:c.568-1G>T	0.770:D	-	-	13799	ASD	25363768
chr18	48604676	48604676	A	G	SMAD4	nonsynonymous SNV	Dmis	SMAD4:NM_005359:exon12:c.1498A>G:p.I500V	0.873:D	4.061e-06	-	11277	ASD	25363768
chr18	48604676	48604676	A	G	SMAD4	nonsynonymous SNV	Dmis	SMAD4:NM_005359:exon12:c.1498A>G:p.I500V	0.873:D	4.061e-06	-	DDD4K.00700	UDD	28135719
chr18	48604676	48604676	A	G	SMAD4	nonsynonymous SNV	Dmis	SMAD4:NM_005359:exon12:c.1498A>G:p.I500V	0.873:D	4.061e-06	-	DDD4K.02854	UDD	28135719
chr18	48604676	48604676	A	G	SMAD4	nonsynonymous SNV	Dmis	SMAD4:NM_005359:exon12:c.1498A>G:p.I500V	0.873:D	4.061e-06	-	DDD4K.03963	UDD	28135719
chr18	48604664	48604664	C	T	SMAD4	nonsynonymous SNV	Dmis	SMAD4:NM_005359:exon12:c.1486C>T:p.R496C	0.975:D	8.123e-06	-	DDD4K.00546	UDD	28135719
chr18	48604676	48604676	A	G	SMAD4	nonsynonymous SNV	Dmis	SMAD4:NM_005359:exon12:c.1498A>G:p.I500V	0.873:D	4.061e-06	-	1-00587	CHD	28991257
chr15	66995638	66995638	G	A	SMAD6	stopgain	PTV	SMAD6:NM_005585:exon1:c.42G>A:p.W14X	0.620:T	-	-	65	ID	24896178
chr15	67004048	67004048	A	-	SMAD6	frameshift deletion	PTV	SMAD6:NM_005585:exon2:c.860delA:p.E287Gfs*251	-	-	-	DDD4K.03853	UDD	28135719
chr15	67073550	67073550	G	A	SMAD6	nonsynonymous SNV	Dmis	SMAD6:NM_005585:exon4:c.1168G>A:p.G390S	0.994:D	1.269e-05	-	14671	ASD	30545852
chr15	66996005	66996005	-	G	SMAD6	frameshift insertion	PTV	SMAD6:NM_005585:exon1:c.409dupG:p.A137Gfs*165	-	-	-	1-10568	CHD	28991257
chr9	2060868	2060868	G	A	SMARCA2	nonsynonymous SNV	Dmis	SMARCA2:NM_001289396:exon9:c.1574G>A:p.R525H,SMARCA2:NM_001289397:exon9:c.1574G>A:p.R525H,SMARCA2:NM_003070:exon9:c.1574G>A:p.R525H,SMARCA2:NM_139045:exon9:c.1574G>A:p.R525H	0.923:D	-	-	DDD4K.03070	UDD	28135719
chr9	2060868	2060868	G	A	SMARCA2	nonsynonymous SNV	Dmis	SMARCA2:NM_001289396:exon9:c.1574G>A:p.R525H,SMARCA2:NM_001289397:exon9:c.1574G>A:p.R525H,SMARCA2:NM_003070:exon9:c.1574G>A:p.R525H,SMARCA2:NM_139045:exon9:c.1574G>A:p.R525H	0.923:D	-	-	DDD4K.00610	UDD	28135719
chr9	2115849	2115849	C	T	SMARCA2	nonsynonymous SNV	Dmis	SMARCA2:NM_001289396:exon25:c.3484C>T:p.R1162C,SMARCA2:NM_001289397:exon25:c.3310C>T:p.R1104C,SMARCA2:NM_003070:exon25:c.3484C>T:p.R1162C,SMARCA2:NM_139045:exon25:c.3484C>T:p.R1162C	0.989:D	-	-	DDD4K.02262	UDD	28135719
chr9	2097415	2097415	A	C	SMARCA2	nonsynonymous SNV	Dmis	SMARCA2:NM_001289396:exon21:c.3022A>C:p.T1008P,SMARCA2:NM_001289397:exon21:c.2848A>C:p.T950P,SMARCA2:NM_003070:exon21:c.3022A>C:p.T1008P,SMARCA2:NM_139045:exon21:c.3022A>C:p.T1008P	0.967:D	-	-	DDD4K.03525	UDD	28135719
chr9	2181575	2181575	G	A	SMARCA2	nonsynonymous SNV	Dmis	SMARCA2:NM_001289398:exon3:c.232G>A:p.G78R,SMARCA2:NM_001289399:exon4:c.316G>A:p.G106R,SMARCA2:NM_001289400:exon4:c.322G>A:p.G108R,SMARCA2:NM_001289397:exon29:c.4030G>A:p.G1344R,SMARCA2:NM_139045:exon29:c.4204G>A:p.G1402R,SMARCA2:NM_001289396:exon30:c.4258G>A:p.G1420R,SMARCA2:NM_003070:exon30:c.4258G>A:p.G1420R	0.746:D	-	-	DDD4K.02167	UDD	28135719
chr9	2086862	2086862	C	T	SMARCA2	nonsynonymous SNV	Dmis	SMARCA2:NM_001289396:exon18:c.2560C>T:p.H854Y,SMARCA2:NM_001289397:exon18:c.2560C>T:p.H854Y,SMARCA2:NM_003070:exon18:c.2560C>T:p.H854Y,SMARCA2:NM_139045:exon18:c.2560C>T:p.H854Y	0.994:D	-	-	DDD4K.04155	UDD	28135719
chr9	2081995	2081995	C	T	SMARCA2	nonsynonymous SNV;potential splicing	PTV	SMARCA2:NM_001289396:exon15:c.2348C>T:p.S783L,SMARCA2:NM_001289397:exon15:c.2348C>T:p.S783L,SMARCA2:NM_003070:exon15:c.2348C>T:p.S783L,SMARCA2:NM_139045:exon15:c.2348C>T:p.S783L	0.988:D	-	-	DDD4K.02597	UDD	28135719
chr9	2060867	2060867	C	T	SMARCA2	nonsynonymous SNV	Dmis	SMARCA2:NM_001289396:exon9:c.1573C>T:p.R525C,SMARCA2:NM_001289397:exon9:c.1573C>T:p.R525C,SMARCA2:NM_003070:exon9:c.1573C>T:p.R525C,SMARCA2:NM_139045:exon9:c.1573C>T:p.R525C	0.946:D	-	-	DDD4K.03323	UDD	28135719
chr9	2058457	2058457	G	A	SMARCA2	nonsynonymous SNV	Dmis	SMARCA2:NM_001289396:exon8:c.1514G>A:p.R505Q,SMARCA2:NM_001289397:exon8:c.1514G>A:p.R505Q,SMARCA2:NM_003070:exon8:c.1514G>A:p.R505Q,SMARCA2:NM_139045:exon8:c.1514G>A:p.R505Q	0.756:D	-	-	DDD4K.01420	UDD	28135719
chr9	2115850	2115850	G	A	SMARCA2	nonsynonymous SNV	Dmis	SMARCA2:NM_001289396:exon25:c.3485G>A:p.R1162H,SMARCA2:NM_001289397:exon25:c.3311G>A:p.R1104H,SMARCA2:NM_003070:exon25:c.3485G>A:p.R1162H,SMARCA2:NM_139045:exon25:c.3485G>A:p.R1162H	0.997:D	0	-	00322-C	ID	28554332
chr9	2161740	2161740	C	T	SMARCA2	stopgain	PTV	SMARCA2:NM_001289398:exon2:c.64C>T:p.R22X,SMARCA2:NM_001289399:exon3:c.148C>T:p.R50X,SMARCA2:NM_001289400:exon3:c.154C>T:p.R52X,SMARCA2:NM_001289396:exon28:c.4036C>T:p.R1346X,SMARCA2:NM_001289397:exon28:c.3862C>T:p.R1288X,SMARCA2:NM_003070:exon28:c.4036C>T:p.R1346X,SMARCA2:NM_139045:exon28:c.4036C>T:p.R1346X	0.632:T	-	-	1-08745	CHD	28991257
chr9	2088540	2088540	G	A	SMARCA2	nonsynonymous SNV	Dmis	SMARCA2:NM_001289396:exon19:c.2810G>A:p.R937H,SMARCA2:NM_001289397:exon19:c.2636G>A:p.R879H,SMARCA2:NM_003070:exon19:c.2810G>A:p.R937H,SMARCA2:NM_139045:exon19:c.2810G>A:p.R937H	0.967:D	-	-	554	ID	27479843
chr19	11138480	11138480	C	T	SMARCA4	nonsynonymous SNV	Dmis	SMARCA4:NM_001128845:exon23:c.3236C>T:p.S1079L,SMARCA4:NM_001128846:exon23:c.3236C>T:p.S1079L,SMARCA4:NM_001128847:exon23:c.3236C>T:p.S1079L,SMARCA4:NM_001128848:exon23:c.3236C>T:p.S1079L,SMARCA4:NM_001128849:exon24:c.3236C>T:p.S1079L,SMARCA4:NM_003072:exon24:c.3236C>T:p.S1079L,SMARCA4:NM_001128844:exon25:c.3236C>T:p.S1079L	0.992:D	-	-	1-0259-005	ASD	28263302
chr19	11144026	11144026	C	T	SMARCA4	nonsynonymous SNV	Dmis	SMARCA4:NM_001128845:exon25:c.3607C>T:p.R1203C,SMARCA4:NM_001128846:exon25:c.3607C>T:p.R1203C,SMARCA4:NM_001128847:exon25:c.3607C>T:p.R1203C,SMARCA4:NM_001128848:exon25:c.3607C>T:p.R1203C,SMARCA4:NM_001128849:exon26:c.3607C>T:p.R1203C,SMARCA4:NM_003072:exon26:c.3607C>T:p.R1203C,SMARCA4:NM_001128844:exon27:c.3607C>T:p.R1203C	0.999:D	-	-	DDD4K.00085	UDD	28135719
chr19	11143988	11143988	C	T	SMARCA4	nonsynonymous SNV	Dmis	SMARCA4:NM_001128845:exon25:c.3569C>T:p.A1190V,SMARCA4:NM_001128846:exon25:c.3569C>T:p.A1190V,SMARCA4:NM_001128847:exon25:c.3569C>T:p.A1190V,SMARCA4:NM_001128848:exon25:c.3569C>T:p.A1190V,SMARCA4:NM_001128849:exon26:c.3569C>T:p.A1190V,SMARCA4:NM_003072:exon26:c.3569C>T:p.A1190V,SMARCA4:NM_001128844:exon27:c.3569C>T:p.A1190V	0.904:D	0	-	DDD4K.00665	UDD	28135719
chr19	11123700	11123700	G	A	SMARCA4	nonsynonymous SNV	Dmis	SMARCA4:NM_001128845:exon15:c.2350G>A:p.G784R,SMARCA4:NM_001128846:exon15:c.2350G>A:p.G784R,SMARCA4:NM_001128847:exon15:c.2350G>A:p.G784R,SMARCA4:NM_001128848:exon15:c.2350G>A:p.G784R,SMARCA4:NM_001128849:exon16:c.2350G>A:p.G784R,SMARCA4:NM_003072:exon16:c.2350G>A:p.G784R,SMARCA4:NM_001128844:exon17:c.2350G>A:p.G784R	0.998:D	-	-	DDD4K.01913	UDD	28135719
chr19	11134267	11134267	G	A	SMARCA4	nonsynonymous SNV	Dmis	SMARCA4:NM_001128845:exon19:c.2933G>A:p.R978Q,SMARCA4:NM_001128846:exon19:c.2933G>A:p.R978Q,SMARCA4:NM_001128847:exon19:c.2933G>A:p.R978Q,SMARCA4:NM_001128848:exon19:c.2933G>A:p.R978Q,SMARCA4:NM_001128849:exon20:c.2933G>A:p.R978Q,SMARCA4:NM_003072:exon20:c.2933G>A:p.R978Q,SMARCA4:NM_001128844:exon21:c.2933G>A:p.R978Q	0.995:D	0	-	DDD4K.03863	UDD	28135719
chr19	11132405	11132405	G	A	SMARCA4	nonsynonymous SNV	Dmis	SMARCA4:NM_001128845:exon18:c.2621G>A:p.R874H,SMARCA4:NM_001128846:exon18:c.2621G>A:p.R874H,SMARCA4:NM_001128847:exon18:c.2621G>A:p.R874H,SMARCA4:NM_001128848:exon18:c.2621G>A:p.R874H,SMARCA4:NM_001128849:exon19:c.2621G>A:p.R874H,SMARCA4:NM_003072:exon19:c.2621G>A:p.R874H,SMARCA4:NM_001128844:exon20:c.2621G>A:p.R874H	0.866:D	4.165e-06	-	DDD4K.01621	UDD	28135719
chr19	11129674	11129674	C	T	SMARCA4	nonsynonymous SNV	Dmis	SMARCA4:NM_001128845:exon16:c.2480C>T:p.P827L,SMARCA4:NM_001128846:exon16:c.2480C>T:p.P827L,SMARCA4:NM_001128847:exon16:c.2480C>T:p.P827L,SMARCA4:NM_001128848:exon16:c.2480C>T:p.P827L,SMARCA4:NM_001128849:exon17:c.2480C>T:p.P827L,SMARCA4:NM_003072:exon17:c.2480C>T:p.P827L,SMARCA4:NM_001128844:exon18:c.2480C>T:p.P827L	0.964:D	-	-	DDD4K.03088	UDD	28135719
chr19	11096052	11096052	C	T	SMARCA4	nonsynonymous SNV	Dmis	SMARCA4:NM_001128845:exon2:c.326C>T:p.P109L,SMARCA4:NM_001128846:exon2:c.326C>T:p.P109L,SMARCA4:NM_001128847:exon2:c.326C>T:p.P109L,SMARCA4:NM_001128848:exon2:c.326C>T:p.P109L,SMARCA4:NM_001128849:exon3:c.326C>T:p.P109L,SMARCA4:NM_003072:exon3:c.326C>T:p.P109L,SMARCA4:NM_001128844:exon4:c.326C>T:p.P109L	0.736:D	4.069e-06	-	DEASD_0072_600&DEASD_0072_500	ASD	25363760
chr19	11097060	11097060	T	C	SMARCA4	nonsynonymous SNV	Dmis	SMARCA4:NM_001128845:exon3:c.551T>C:p.I184T,SMARCA4:NM_001128846:exon3:c.551T>C:p.I184T,SMARCA4:NM_001128847:exon3:c.551T>C:p.I184T,SMARCA4:NM_001128848:exon3:c.551T>C:p.I184T,SMARCA4:NM_001128849:exon4:c.551T>C:p.I184T,SMARCA4:NM_003072:exon4:c.551T>C:p.I184T,SMARCA4:NM_001128844:exon5:c.551T>C:p.I184T	0.949:D	-	-	DEASD_0150_600&DEASD_0150_500	ASD	25363760
chr19	11106940	11106940	C	T	SMARCA4	nonsynonymous SNV	Dmis	SMARCA4:NM_001128845:exon9:c.1645C>T:p.R549C,SMARCA4:NM_001128846:exon9:c.1645C>T:p.R549C,SMARCA4:NM_001128847:exon9:c.1645C>T:p.R549C,SMARCA4:NM_001128848:exon9:c.1645C>T:p.R549C,SMARCA4:NM_001128849:exon10:c.1645C>T:p.R549C,SMARCA4:NM_003072:exon10:c.1645C>T:p.R549C,SMARCA4:NM_001128844:exon11:c.1645C>T:p.R549C	0.916:D	-	-	725	ID	27479843
chr19	11130285	11130285	C	T	SMARCA4	nonsynonymous SNV	Dmis	SMARCA4:NM_001128845:exon17:c.2524C>T:p.R842W,SMARCA4:NM_001128846:exon17:c.2524C>T:p.R842W,SMARCA4:NM_001128847:exon17:c.2524C>T:p.R842W,SMARCA4:NM_001128848:exon17:c.2524C>T:p.R842W,SMARCA4:NM_001128849:exon18:c.2524C>T:p.R842W,SMARCA4:NM_003072:exon18:c.2524C>T:p.R842W,SMARCA4:NM_001128844:exon19:c.2524C>T:p.R842W	0.854:D	-	-	226	ID	27479843
chr19	11132465	11132465	C	T	SMARCA4	nonsynonymous SNV	Dmis	SMARCA4:NM_001128845:exon18:c.2681C>T:p.T894M,SMARCA4:NM_001128846:exon18:c.2681C>T:p.T894M,SMARCA4:NM_001128847:exon18:c.2681C>T:p.T894M,SMARCA4:NM_001128848:exon18:c.2681C>T:p.T894M,SMARCA4:NM_001128849:exon19:c.2681C>T:p.T894M,SMARCA4:NM_003072:exon19:c.2681C>T:p.T894M,SMARCA4:NM_001128844:exon20:c.2681C>T:p.T894M	0.908:D	-	-	4	ID	27479843
chr12	56567575	56567575	G	A	SMARCC2	stopgain	PTV	SMARCC2:NM_001130420:exon17:c.1555C>T:p.R519X,SMARCC2:NM_001330288:exon17:c.1555C>T:p.R519X,SMARCC2:NM_003075:exon17:c.1555C>T:p.R519X,SMARCC2:NM_139067:exon17:c.1555C>T:p.R519X	0.792:D	-	-	1-0099-003	ASD	28263302
chr12	56561915	56561915	T	C	SMARCC2	nonsynonymous SNV	Dmis	SMARCC2:NM_003075:exon25:c.2686A>G:p.M896V,SMARCC2:NM_001130420:exon26:c.2779A>G:p.M927V,SMARCC2:NM_001330288:exon26:c.2779A>G:p.M927V,SMARCC2:NM_139067:exon26:c.2779A>G:p.M927V	0.863:D	-	-	DDD4K.00854	UDD	28135719
chr12	56565652	56565652	A	G	SMARCC2	nonsynonymous SNV	Dmis	SMARCC2:NM_003075:exon20:c.1903T>C:p.C635R,SMARCC2:NM_001130420:exon21:c.1996T>C:p.C666R,SMARCC2:NM_001330288:exon21:c.1996T>C:p.C666R,SMARCC2:NM_139067:exon21:c.1996T>C:p.C666R	0.951:D	-	-	DDD4K.03867	UDD	28135719
chr12	56566769	56566770	TT	-	SMARCC2	frameshift deletion	PTV	SMARCC2:NM_001130420:exon18:c.1694_1695del:p.K565Rfs*3,SMARCC2:NM_001330288:exon18:c.1694_1695del:p.K565Rfs*3,SMARCC2:NM_139067:exon18:c.1694_1695del:p.K565Rfs*3	-	-	-	43832	SCZ	24463507
chr12	56566368	56566368	C	A	SMARCC2	splicing	PTV	NM_003075:exon18:c.1770+1G>T;NM_139067:exon19:c.1863+1G>T;NM_001130420:exon19:c.1863+1G>T;NM_001330288:exon19:c.1863+1G>T	0.706:D	-	-	1255JS0021&1255JS0020	ASD	25363760
chrX	53430554	53430554	G	-	SMC1A	frameshift deletion	PTV	SMC1A:NM_006306:exon15:c.2364delC:p.N788Kfs*9,SMC1A:NM_001281463:exon16:c.2298delC:p.N766Kfs*9	-	-	-	26	ID	24896178
chrX	53432843	53432843	G	A	SMC1A	stopgain	PTV	SMC1A:NM_006306:exon10:c.1591C>T:p.Q531X,SMC1A:NM_001281463:exon11:c.1525C>T:p.Q509X	0.841:D	-	-	DDD4K.00912	UDD	28135719
chrX	53409567	53409567	G	A	SMC1A	stopgain	PTV	SMC1A:NM_006306:exon21:c.3145C>T:p.R1049X,SMC1A:NM_001281463:exon22:c.3079C>T:p.R1027X	0.667:T	-	-	DDD4K.01317	UDD	28135719
chrX	53440286	53440286	G	A	SMC1A	stopgain	PTV	SMC1A:NM_006306:exon4:c.511C>T:p.R171X,SMC1A:NM_001281463:exon5:c.445C>T:p.R149X	0.601:T	-	-	DDD4K.02786	UDD	28135719
chrX	53409264	53409267	TCCA	-	SMC1A	frameshift deletion	PTV	SMC1A:NM_006306:exon22:c.3323_3326del:p.D1109Afs*101,SMC1A:NM_001281463:exon23:c.3257_3260del:p.D1087Afs*101	-	-	-	DDD4K.02656	UDD	28135719
chrX	53440182	53440182	C	T	SMC1A	synonymous SNV;potential splicing	PTV	SMC1A:NM_006306:exon4:c.615G>A:p.E205E,SMC1A:NM_001281463:exon5:c.549G>A:p.E183E	-	-	-	DDD4K.02764	UDD	28135719
chrX	53426597	53426597	T	-	SMC1A	frameshift deletion	PTV	SMC1A:NM_006306:exon16:c.2476delA:p.N826Tfs*2,SMC1A:NM_001281463:exon17:c.2410delA:p.N804Tfs*2	-	-	-	DDD4K.03354	UDD	28135719
chrX	53430825	53430825	C	A	SMC1A	stopgain;potential splicing	PTV	SMC1A:NM_006306:exon14:c.2197G>T:p.E733X,SMC1A:NM_001281463:exon15:c.2131G>T:p.E711X	0.768:D	-	-	DDD4K.04162	UDD	28135719
chrX	53432045	53432045	G	A	SMC1A	nonsynonymous SNV	Dmis	SMC1A:NM_006306:exon13:c.2095C>T:p.R699C,SMC1A:NM_001281463:exon14:c.2029C>T:p.R677C	0.850:D	-	-	DDD4K.00725	UDD	28135719
chrX	53421748	53421748	G	A	SMC1A	stopgain	PTV	SMC1A:NM_006306:exon19:c.2923C>T:p.R975X,SMC1A:NM_001281463:exon20:c.2857C>T:p.R953X	0.626:T	-	-	DDD4K.03956	UDD	28135719
chr10	112361866	112361866	A	T	SMC3	nonsynonymous SNV	Dmis	SMC3:NM_005445:exon25:c.3035A>T:p.K1012I	0.815:D	-	-	AU3862305	ASD	28263302
chr10	112364048	112364049	CA	-	SMC3	frameshift deletion	PTV	SMC3:NM_005445:exon29:c.3642_3643del:p.H1216Wfs*17	-	-	-	HSC0006	EE	29100083
chr10	112359556	112359556	C	T	SMC3	nonsynonymous SNV	Dmis	SMC3:NM_005445:exon21:c.2413C>T:p.R805C	0.872:D	4.065e-06	-	11519	ASD	25363768
chr10	112362724	112362724	C	G	SMC3	nonsynonymous SNV	Dmis	SMC3:NM_005445:exon27:c.3439C>G:p.Q1147E	0.908:D	-	-	DDD4K.03806	UDD	28135719
chr10	112363029	112363029	G	C	SMC3	nonsynonymous SNV	Dmis	SMC3:NM_005445:exon28:c.3563G>C:p.G1188A	0.889:D	-	-	DDD4K.02223	UDD	28135719
chr10	112349714	112349718	AAGAA	-	SMC3	frameshift deletion	PTV	SMC3:NM_005445:exon15:c.1474_1478del:p.K492Afs*4	-	-	-	DDD4K.02403	UDD	28135719
chr10	112352960	112352960	A	G	SMC3	nonsynonymous SNV	Dmis	SMC3:NM_005445:exon18:c.1942A>G:p.M648V	0.808:D	-	-	DDD4K.03586	UDD	28135719
chr10	112337605	112337605	G	A	SMC3	nonsynonymous SNV	Dmis	SMC3:NM_005445:exon6:c.283G>A:p.E95K	0.812:D	4.064e-06	-	00046-C	ID	28554332
chr10	112333465	112333465	T	C	SMC3	nonsynonymous SNV;potential splicing	PTV	SMC3:NM_005445:exon3:c.92T>C:p.V31A	0.924:D	-	-	470	ID	27479843
chr6	86223519	86223519	T	A	SNX14	synonymous SNV;potential splicing	PTV	SNX14:NM_020468:exon23:c.2493A>T:p.P831P,SNX14:NM_001350536:exon24:c.2520A>T:p.P840P,SNX14:NM_001350537:exon24:c.2517A>T:p.P839P,SNX14:NM_001350541:exon24:c.2460A>T:p.P820P,SNX14:NM_001350542:exon24:c.2364A>T:p.P788P,SNX14:NM_001350543:exon24:c.2361A>T:p.P787P,SNX14:NM_001350548:exon24:c.1497A>T:p.P499P,SNX14:NM_001297614:exon25:c.2625A>T:p.P875P,SNX14:NM_001350534:exon25:c.2622A>T:p.P874P,SNX14:…	-	-	-	11312	ASD	30545852
chr6	86256893	86256893	G	A	SNX14	nonsynonymous SNV	Dmis	SNX14:NM_001350536:exon10:c.913C>T:p.R305C,SNX14:NM_001350537:exon10:c.910C>T:p.R304C,SNX14:NM_001350542:exon10:c.757C>T:p.R253C,SNX14:NM_001350543:exon10:c.754C>T:p.R252C,SNX14:NM_020468:exon10:c.913C>T:p.R305C,SNX14:NM_001350545:exon11:c.601C>T:p.R201C,SNX14:NM_001350546:exon11:c.601C>T:p.R201C,SNX14:NM_001297614:exon12:c.1045C>T:p.R349C,SNX14:NM_001304479:exon12:c.889C>T:p.R297C,SNX14:NM_00135…	0.783:D	3.252e-05	-	1-07004	CHD	28991257
chr17	49072430	49072434	ATCTA	-	SPAG9	frameshift deletion	PTV	SPAG9:NM_001251971:exon14:c.1739_1743del:p.L580Sfs*3,SPAG9:NM_003971:exon17:c.2168_2172del:p.L723Sfs*3,SPAG9:NM_001130527:exon18:c.2180_2184del:p.L727Sfs*3,SPAG9:NM_001130528:exon18:c.2210_2214del:p.L737Sfs*3	-	-	-	14165	ASD	25363768
chr2	32366975	32366975	G	A	SPAST	nonsynonymous SNV	Dmis	SPAST:NM_199436:exon12:c.1400G>A:p.R467H,SPAST:NM_014946:exon13:c.1496G>A:p.R499H	0.998:D	-	-	2114844	EE	29942082
chr2	32339777	32339777	-	A	SPAST	frameshift insertion	PTV	SPAST:NM_199436:exon4:c.657dupA:p.V220Sfs*13,SPAST:NM_014946:exon5:c.753dupA:p.V252Sfs*13	-	-	-	12611	ASD	25363768
chr2	32379489	32379489	T	G	SPAST	nonsynonymous SNV	Dmis	SPAST:NM_199436:exon16:c.1679T>G:p.I560R,SPAST:NM_014946:exon17:c.1775T>G:p.I592R	0.975:D	-	-	DDD4K.01932	UDD	28135719
chr2	32361663	32361663	T	-	SPAST	frameshift deletion	PTV	SPAST:NM_199436:exon9:c.1181delT:p.F395Lfs*10,SPAST:NM_014946:exon10:c.1277delT:p.F427Lfs*10	-	-	-	09C98907&09C98913	ASD	25363760
chr16	89598940	89598940	T	C	SPG7	nonsynonymous SNV	Dmis	SPG7:NM_003119:exon9:c.1220T>C:p.I407T,SPG7:NM_199367:exon9:c.1220T>C:p.I407T	0.996:D	-	-	kt	EE	23934111
chr16	89592798	89592798	G	A	SPG7	nonsynonymous SNV	Dmis	SPG7:NM_003119:exon5:c.680G>A:p.R227Q,SPG7:NM_199367:exon5:c.680G>A:p.R227Q	0.868:D	4.061e-06	-	DDD4K.02338	UDD	28135719
chr16	89613072	89613072	C	T	SPG7	nonsynonymous SNV	Dmis	SPG7:NM_003119:exon11:c.1456C>T:p.R486W	0.819:D	2.5e-05	-	3480	ASD	28344757
chr16	89595944	89595944	G	A	SPG7	nonsynonymous SNV	Dmis	SPG7:NM_003119:exon6:c.818G>A:p.R273H,SPG7:NM_199367:exon6:c.818G>A:p.R273H	0.905:D	8.145e-05	-	1-06926	CHD	28991257
chr16	89590481	89590481	C	G	SPG7	nonsynonymous SNV	Dmis	SPG7:NM_003119:exon4:c.444C>G:p.I148M,SPG7:NM_199367:exon4:c.444C>G:p.I148M	0.721:D	-	-	1-02011	CHD	28991257
chr9	131331084	131331084	G	A	SPTAN1	nonsynonymous SNV	Dmis	SPTAN1:NM_001130438:exon3:c.271G>A:p.E91K,SPTAN1:NM_001195532:exon3:c.271G>A:p.E91K,SPTAN1:NM_003127:exon3:c.271G>A:p.E91K	0.866:D	-	-	28	ID	24896178
chr9	131386710	131386710	A	G	SPTAN1	nonsynonymous SNV	Dmis	SPTAN1:NM_001195532:exon44:c.5861A>G:p.E1954G,SPTAN1:NM_003127:exon45:c.5921A>G:p.E1974G,SPTAN1:NM_001130438:exon46:c.5936A>G:p.E1979G	0.909:D	-	-	14468	ASD	25363768
chr9	131395136	131395136	G	A	SPTAN1	nonsynonymous SNV	Dmis	SPTAN1:NM_001195532:exon54:c.7135G>A:p.E2379K,SPTAN1:NM_003127:exon55:c.7195G>A:p.E2399K,SPTAN1:NM_001130438:exon56:c.7210G>A:p.E2404K	0.922:D	-	-	DDD4K.03836	UDD	28135719
chr9	131388821	131388821	C	G	SPTAN1	nonsynonymous SNV	Dmis	SPTAN1:NM_001195532:exon47:c.6356C>G:p.S2119C,SPTAN1:NM_003127:exon48:c.6416C>G:p.S2139C,SPTAN1:NM_001130438:exon49:c.6431C>G:p.S2144C	0.848:D	-	-	DDD4K.01674	UDD	28135719
chr11	66475202	66475202	G	A	SPTBN2	nonsynonymous SNV	Dmis	SPTBN2:NM_006946:exon12:c.1438C>T:p.R480W	0.905:D	0	-	DDD4K.01945	UDD	28135719
chr16	30740739	30740742	TGCC	-	SRCAP	frameshift deletion	PTV	SRCAP:NM_006662:exon27:c.5973_5976del:p.C1993Tfs*40	-	-	-	1-0226-005	ASD	28263302
chr16	30745034	30745044	GACAGCGACTG	-	SRCAP	frameshift deletion	PTV	SRCAP:NM_006662:exon29:c.6409_6419del:p.D2137Efs*24	-	-	-	13857	ASD	25363768
chr16	30749054	30749054	G	T	SRCAP	stopgain	PTV	SRCAP:NM_006662:exon34:c.7693G>T:p.E2565X	0.593:T	-	-	DDD4K.02927	UDD	28135719
chr16	30748691	30748691	C	T	SRCAP	stopgain	PTV	SRCAP:NM_006662:exon34:c.7330C>T:p.R2444X	0.643:T	-	-	DDD4K.01817	UDD	28135719
chr16	30748691	30748691	C	T	SRCAP	stopgain	PTV	SRCAP:NM_006662:exon34:c.7330C>T:p.R2444X	0.643:T	-	-	DDD4K.01500	UDD	28135719
chr16	30723456	30723456	G	-	SRCAP	frameshift deletion	PTV	SRCAP:NM_006662:exon12:c.1793delG:p.G598Vfs*8	-	-	-	DDD4K.01487	UDD	28135719
chr16	30718647	30718647	C	G	SRCAP	nonsynonymous SNV	Dmis	SRCAP:NM_006662:exon5:c.450C>G:p.D150E	0.858:D	-	-	DDD4K.00301	UDD	28135719
chr16	30734282	30734282	A	G	SRCAP	splicing	PTV	NM_006662:exon24:c.3893-2A>G	0.665:T	-	-	132	ID	27479843
chr16	30723271	30723274	ACAG	CA	SRCAP	frameshift substitution	PTV	SRCAP:NM_006662:exon12:c.1608_1611CA:p.Q537Kfs*4	-	-	-	375	ID	27479843
chr16	30750485	30750485	-	G	SRCAP	frameshift insertion	PTV	SRCAP:NM_006662:exon34:c.9125dupG:p.Q3043Afs*8	-	-	-	1	ID	27479843
chr1	70703187	70703187	A	-	SRSF11	frameshift deletion	PTV	SRSF11:NM_001350605:exon6:c.670delA:p.R225Efs*7,SRSF11:NM_001350615:exon6:c.100delA:p.R35Efs*7,SRSF11:NM_001190987:exon7:c.670delA:p.R225Efs*7,SRSF11:NM_001350606:exon7:c.670delA:p.R225Efs*7,SRSF11:NM_001350607:exon7:c.670delA:p.R225Efs*7,SRSF11:NM_001350608:exon7:c.670delA:p.R225Efs*7,SRSF11:NM_001350609:exon7:c.670delA:p.R225Efs*7,SRSF11:NM_001350610:exon7:c.100delA:p.R35Efs*7,SRSF11:NM_0013506…	-	-	-	DEASD_0233_600&DEASD_0233_500	ASD	25363760
chr1	44201955	44201955	C	T	ST3GAL3	nonsynonymous SNV	Dmis	ST3GAL3:NM_001270459:exon2:c.22C>T:p.R8C,ST3GAL3:NM_001270460:exon2:c.22C>T:p.R8C,ST3GAL3:NM_001270461:exon2:c.22C>T:p.R8C,ST3GAL3:NM_001270462:exon2:c.22C>T:p.R8C,ST3GAL3:NM_001270463:exon2:c.22C>T:p.R8C,ST3GAL3:NM_001270464:exon2:c.22C>T:p.R8C,ST3GAL3:NM_001270465:exon2:c.22C>T:p.R8C,ST3GAL3:NM_001270466:exon2:c.22C>T:p.R8C,ST3GAL3:NM_001350619:exon2:c.22C>T:p.R8C,ST3GAL3:NM_001350620:exon2:c.2…	0.890:D	-	-	11653	ASD	25363768
chr3	98510684	98510684	G	C	ST3GAL6	splicing	PTV	NM_001323352:exon10:c.757-1G>C;NM_001271148:exon6:c.325-1G>C;NM_001271146:exon9:c.757-1G>C;NM_001271147:exon9:c.403-1G>C;NM_001323353:exon8:c.325-1G>C;NM_001323358:exon11:c.433-1G>C;NM_001323359:exon10:c.433-1G>C;NM_001323360:exon11:c.499-1G>C;NM_001323362:exon9:c.325-1G>C;NM_001271142:exon10:c.499-1G>C;NM_006100:exon10:c.757-1G>C;NM_001271145:exon9:c.916-1G>C;NM_001323363:exon8:c.325-1G>C;NM_001…	0.690:T	-	-	09C98976&10C102068	ASD	25363760
chr3	98510770	98510770	-	A	ST3GAL6	stopgain	PTV	ST3GAL6:NM_001271148:exon6:c.410dupA:p.Y137fs*0,ST3GAL6:NM_001323353:exon8:c.410dupA:p.Y137fs*0,ST3GAL6:NM_001323363:exon8:c.410dupA:p.Y137fs*0,ST3GAL6:NM_001271145:exon9:c.1001dupA:p.Y334fs*0,ST3GAL6:NM_001271146:exon9:c.842dupA:p.Y281fs*0,ST3GAL6:NM_001271147:exon9:c.488dupA:p.Y163fs*0,ST3GAL6:NM_001323362:exon9:c.410dupA:p.Y137fs*0,ST3GAL6:NM_001323364:exon9:c.410dupA:p.Y137fs*0,ST3GAL6:NM_001…	-	-	-	NIMH089221	SCZ	23911319
chr10	17738825	17738825	T	-	STAM	frameshift deletion	PTV	STAM:NM_001324286:exon5:c.489delT:p.S164Lfs*2,STAM:NM_001324287:exon6:c.447delT:p.S150Lfs*2,STAM:NM_001324282:exon7:c.684delT:p.S229Lfs*2,STAM:NM_001324283:exon7:c.630delT:p.S211Lfs*2,STAM:NM_001324289:exon8:c.396delT:p.S133Lfs*2,STAM:NM_003473:exon8:c.780delT:p.S261Lfs*2,STAM:NM_001324284:exon9:c.630delT:p.S211Lfs*2,STAM:NM_001324285:exon9:c.630delT:p.S211Lfs*2,STAM:NM_001324288:exon9:c.396delT:…	-	-	-	14147	ASD	25363768
chr9	130422363	130422363	G	C	STXBP1	nonsynonymous SNV	Dmis	STXBP1:NM_001032221:exon5:c.301G>C:p.A101P,STXBP1:NM_003165:exon5:c.301G>C:p.A101P	0.889:D	-	-	ES07E0046	ID	23020937
chr9	130422308	130422308	G	-	STXBP1	splicing	PTV	NM_001032221:exon5:c.247-1G>-;NM_003165:exon5:c.247-1G>-	-	-	-	MR-NET001	ID	23020937
chr9	130420659	130420659	G	A	STXBP1	nonsynonymous SNV	Dmis	STXBP1:NM_001032221:exon4:c.175G>A:p.E59K,STXBP1:NM_003165:exon4:c.175G>A:p.E59K	0.991:D	-	-	P4276	ID	23020937
chr9	130444717	130444717	C	-	STXBP1	frameshift deletion	PTV	STXBP1:NM_001032221:exon18:c.1580delC:p.P528Qfs*17,STXBP1:NM_003165:exon18:c.1580delC:p.P528Qfs*17	-	-	-	2-0006-003	ASD	28263302
chr9	130428532	130428532	G	A	STXBP1	nonsynonymous SNV	Dmis	STXBP1:NM_001032221:exon9:c.751G>A:p.A251T,STXBP1:NM_003165:exon9:c.751G>A:p.A251T	0.991:D	-	-	G01-GEA-88-HI	ASD	28714951
chr9	130444788	130444788	C	T	STXBP1	nonsynonymous SNV	Dmis	STXBP1:NM_001032221:exon18:c.1651C>T:p.R551C,STXBP1:NM_003165:exon18:c.1651C>T:p.R551C	0.984:D	-	-	80001101481	ASD	28714951
chr9	130444768	130444768	G	A	STXBP1	nonsynonymous SNV	Dmis	STXBP1:NM_001032221:exon18:c.1631G>A:p.G544D,STXBP1:NM_003165:exon18:c.1631G>A:p.G544D	1.000:D	-	-	cu	EE	23934111
chr9	130434370	130434370	C	T	STXBP1	nonsynonymous SNV	Dmis	STXBP1:NM_001032221:exon12:c.1004C>T:p.P335L,STXBP1:NM_003165:exon12:c.1004C>T:p.P335L	0.956:D	-	-	dl	EE	23934111
chr9	130428484	130428484	C	T	STXBP1	stopgain	PTV	STXBP1:NM_001032221:exon9:c.703C>T:p.R235X,STXBP1:NM_003165:exon9:c.703C>T:p.R235X	0.784:D	-	-	ej	EE	23934111
chr9	130438189	130438189	G	A	STXBP1	nonsynonymous SNV	Dmis	STXBP1:NM_001032221:exon14:c.1217G>A:p.R406H,STXBP1:NM_003165:exon14:c.1217G>A:p.R406H	0.994:D	-	-	fh	EE	23934111
chr9	130425622	130425622	C	T	STXBP1	nonsynonymous SNV	Dmis	STXBP1:NM_001032221:exon7:c.568C>T:p.R190W,STXBP1:NM_003165:exon7:c.568C>T:p.R190W	0.991:D	-	-	jk	EE	23934111
chr9	130428485	130428485	G	A	STXBP1	nonsynonymous SNV	Dmis	STXBP1:NM_001032221:exon9:c.704G>A:p.R235Q,STXBP1:NM_003165:exon9:c.704G>A:p.R235Q	0.996:D	-	-	DDD4K.04010	UDD	28135719
chr9	130428498	130428498	C	-	STXBP1	frameshift deletion	PTV	STXBP1:NM_001032221:exon9:c.717delC:p.S240Afs*7,STXBP1:NM_003165:exon9:c.717delC:p.S240Afs*7	-	-	-	DDD4K.03569	UDD	28135719
chr9	130416054	130416054	-	A	STXBP1	frameshift insertion	PTV	STXBP1:NM_001032221:exon3:c.148dupA:p.I50Nfs*13,STXBP1:NM_003165:exon3:c.148dupA:p.I50Nfs*13	-	-	-	DDD4K.03142	UDD	28135719
chr9	130425587	130425587	C	T	STXBP1	nonsynonymous SNV	Dmis	STXBP1:NM_001032221:exon7:c.533C>T:p.T178I,STXBP1:NM_003165:exon7:c.533C>T:p.T178I	0.982:D	-	-	DDD4K.01498	UDD	28135719
chr9	130425622	130425622	C	T	STXBP1	nonsynonymous SNV	Dmis	STXBP1:NM_001032221:exon7:c.568C>T:p.R190W,STXBP1:NM_003165:exon7:c.568C>T:p.R190W	0.991:D	-	-	DDD4K.01652	UDD	28135719
[truncated: 257 more rows]
