# Supplementary material for: Targeted sequencing and integrative analysis to prioritize candidate genes in neurodevelopmental disorders
Source: Mol Neurobiol. 2021 Apr 15;58(8):3863–73. doi: 10.1007/s12035-021-02377-y (PMC8280036; doi:10.1007/s12035-021-02377-y)
Supplement: Supplementary file 15 — (XLSX 81 kb) [file 12035_2021_2377_MOESM15_ESM.xlsx]

## Sheet: Sheet1
Table S9. Full list of 208 candidate genes prioritized by TADA analysis at FDR < 0.1.
Gene symbol	Gene description	RVIS (percentile)	pLI (percentile)	Mut.rate.PTV	Mut.rate.Dmis	Our data						Public data				Our and Public data		OMIM	Novel gene screening	SFARI_gene-score	SFARI_syndromic	SFARI_number-of-reports	SFARI_number-autism-reports	Recurrent_in_10_NDD_publications	PMID:25363760 (ASD)	PMID:26402605 (ASD)	PMID:27479843 (ID)	PMID:28135719 (UDD)	PMID:28191889 (ASD)	PMID:28263302 (ASD)	PMID:29262854 (ASD,ID,DD,SCZ)	PMID:29346770 (ASD)	PMID:30559488 (ASD,ID,DD)	PMID:31981491 (ASD)
						dn.PTV	dn.Dmis	case.PTV	control.PTV	P value	FDR	dn.PTV	dn.Dmis	P value	FDR	P value	FDR				SFARI_syndromic	SFARI_number-of-reports	SFARI_number-autism-reports	Recurrent_in_10_NDD_publications	PMID:25363760 (ASD)	PMID:26402605 (ASD)	PMID:27479843 (ID)	PMID:28135719 (UDD)	PMID:28191889 (ASD)	PMID:28263302 (ASD)	PMID:29262854 (ASD,ID,DD,SCZ)	PMID:29346770 (ASD)	PMID:30559488 (ASD,ID,DD)	PMID:31981491 (ASD)
SCN2A	sodium voltage-gated channel alpha subunit 2	-2.505757944 (1.05348%)	0.999999992 (0.7243%)	7.55299e-06	1.36434e-05	1	3	1	1	1.31234e-05	0.00266079	18	32	6.75676e-06	0	6.41026e-06	0	Epileptic encephalopathy, early infantile, 11Seizures, benign familial infantile, 3	Known(OMIM:EE)	1	N	62	33	10	Y	Y	Y	Y	Y	Y	Y	Y	Y	Y
POGZ	pogo transposable element with ZNF domain	-1.961456256 (2.09539%)	0.999999128 (1.6022%)	5.7932e-06	1.04646e-05	1	0	0	3	0.0201575	0.384164	20	3	6.75676e-06	0	6.41026e-06	0	-	Known(SFARI)	1	N	30	18	10	Y	Y	Y	Y	Y	Y	Y	Y	Y	Y
ARID1B	AT-rich interaction domain 1B	-2.205109578 (1.51655%)	0.99994993 (3.2099%)	9.07233e-06	1.63879e-05	0	1	0	1	0.0277428	0.423604	49	2	6.75676e-06	0	6.41026e-06	0	Mental retardation, autosomal dominant 12	Known(SFARI)	1	N	44	27	10	Y	Y	Y	Y	Y	Y	Y	Y	Y	Y
PTEN	phosphatase and tensin homolog	-0.161420196 (39.222%)	0.975506866 (12.3237%)	1.45217e-06	2.62315e-06	0	1	0	1	0.0181627	0.308673	6	8	6.75676e-06	2.03115e-14	6.41026e-06	1.57652e-15	Bannayan-Riley-Ruvalcaba syndromeCowden diseaseEndometrial carcinoma, somaticLhermitte-Duclos syndromeMacrocephaly/autism syndromeMalignant melanoma, somaticPTEN hamartoma tumor syndromeSquamous cell carcinoma, head and neck, somaticThyroid carcinoma, follicular, somaticVATER association with macrocephaly and ventriculomegalyGlioma susceptibility 2MeningiomaProstate cancer, somatic	Known(OMIM:ASD)	1	N	61	24	9	Y	Y	-	Y	Y	Y	Y	Y	Y	Y
GRIN2B	glutamate ionotropic receptor NMDA type subunit 2B	-2.476366832 (1.09979%)	0.999994896 (2.1948%)	7.27476e-06	1.31408e-05	1	2	0	0	2.62467e-05	0.0214988	4	15	6.75676e-06	0	6.41026e-06	0	Mental retardation, autosomal dominant 6	Known(OMIM:EE, Mental retardation)	1	N	53	21	9	Y	Y	-	Y	Y	Y	Y	Y	Y	Y
ADNP	activity-dependent neuroprotector homeobox	-1.542847722 (3.71614%)	0.9989041 (5.9753%)	3.96569e-06	7.16346e-06	2	0	0	1	0.000104987	0.0371198	26	1	6.75676e-06	0	6.41026e-06	0	-	Known(OMIM:Helsmoortel-van der Aa syndrome)	1	N	39	23	9	Y	Y	-	Y	Y	Y	Y	Y	Y	Y
SYNGAP1	synaptic Ras GTPase activating protein 1	-2.294718003 (1.36027%)	0.99999845 (1.7942%)	6.5981e-06	1.19185e-05	1	1	0	0	0.000551181	0.0876742	31	1	6.75676e-06	0	6.41026e-06	0	-	Known(OMIM:Mental retardation)	1	N	54	17	9	Y	Y	-	Y	Y	Y	Y	Y	Y	Y
CHD8	chromodomain helicase DNA binding protein 8	-2.361431018 (1.25029%)	1 (0.2469%)	9.42364e-06	1.70225e-05	0	0	0	2	0.754409	0.816257	16	4	6.17284e-06	0	6.17284e-06	0	Autism, susceptibility to, 18	Known(SFARI)	1	N	49	34	9	Y	Y	-	Y	Y	Y	Y	Y	Y	Y
DYRK1A	dual specificity tyrosine phosphorylation regulated kinase 1A	-0.840447561 (11.9819%)	0.999584542 (4.9108%)	3.19315e-06	5.76797e-06	0	0	0	4	0.840787	0.830803	21	5	6.17284e-06	0	6.17284e-06	0	Mental retardation, autosomal dominant 7	Known(SFARI)	1	N	42	20	9	Y	Y	-	Y	Y	Y	Y	Y	Y	Y
SUV420H1	lysine methyltransferase 5B	-	0.99993019 (3.4348%)	3.55074e-06	6.41391e-06	0	0	0	1	1	1	7	1	5.71363e-08	2.93812e-08	5.71363e-08	2.93812e-08	-	Known(SFARI)	1	N	11	8	9	Y	Y	-	Y	Y	Y	Y	Y	Y	Y
ASH1L	ash1 (absent, small, or homeotic)-like (Drosophila)	-3.88480184 (0.312572%)	1 (0.1591%)	1.09501e-05	1.97798e-05	2	0	0	5	0.000708661	0.0965429	7	0	6.75676e-06	2.64475e-06	6.41026e-06	1.68898e-08	-	Known(OMIM:Mental retardation)	1	N	15	10	8	Y	Y	-	-	Y	Y	Y	Y	Y	Y
FOXP1	forkhead box P1	-1.245360918 (6.03149%)	0.999750735 (4.4225%)	3.11831e-06	5.63278e-06	1	0	0	1	0.00818898	0.176941	12	6	6.75676e-06	0	6.41026e-06	0	Mental retardation with language impairment and autistic features	Known(OMIM:Mental retardation)	1	N	49	22	8	-	Y	-	Y	Y	Y	Y	Y	Y	Y
ANK2	ankyrin 2, neuronal	-2.975174634 (0.706182%)	1 (0.1646%)	1.51398e-05	2.73478e-05	0	0	0	3	0.892913	0.84072	8	3	5.71363e-08	8.34518e-08	5.71363e-08	8.34518e-08	Cardiac arrhythmia, ankyrin-B-relatedLong QT syndrome-4	Known(SFARI)	1	N	14	13	8	Y	Y	-	-	Y	Y	Y	Y	Y	Y
ANKRD11	ankyrin repeat domain 11	-3.128464338 (0.60778%)	0.999999822 (1.1742%)	1.57224e-05	2.84003e-05	0	0	0	0	0.849711	0.832099	41	1	5.71363e-08	0	5.71363e-08	0	KBG syndrome	Known(SFARI)	1	N	43	14	8	-	-	Y	Y	Y	Y	Y	Y	Y	Y
ASXL3	additional sex combs like 3, transcriptional regulator	-1.329796683 (5.20954%)	0.999977048(2.8697%)	7.95644e-06	1.43722e-05	0	0	1	2	0.280052	0.662193	22	0	6.17284e-06	0	6.17284e-06	0	-	Known(SFARI)	1	N	23	12	8	-	-	Y	Y	Y	Y	Y	Y	Y	Y
CHD2	chromodomain helicase DNA binding protein 2	-2.675987475 (0.92614%)	0.999999999(0.5487%)	7.30498e-06	1.31954e-05	0	1	0	1	0.0253806	0.404654	18	5	6.75676e-06	0	6.41026e-06	0	-	Known(SFARI)	1	N	36	16	8	-	Y	-	Y	Y	Y	Y	Y	Y	Y
MYT1L	myelin transcription factor 1 like	-1.831710685 (2.47743%)	0.999963989(3.0562%)	5.48806e-06	9.9134e-06	0	0	0	3	0.794856	0.822127	4	4	5.71363e-08	1.13853e-06	5.71363e-08	1.13853e-06	-	Known(SFARI)	1	N	18	8	8	-	Y	-	Y	Y	Y	Y	Y	Y	Y
SLC6A1	solute carrier family 6 member 1	-0.994626173 (9.12827%)	0.999301879(5.4870%)	3.02495e-06	5.46415e-06	0	0	0	4	0.839291	0.829932	6	13	6.17284e-06	0	6.17284e-06	0	-	Known(SFARI)	1	N	24	14	8	-	Y	-	Y	Y	Y	Y	Y	Y	Y
TBR1	T-box, brain 1	-0.844818754 (11.9125%)	0.993588037(8.9383%)	3.519e-06	6.35657e-06	0	0	0	0	1	1	5	5	5.71363e-08	3.27138e-09	5.71363e-08	3.27138e-09	-	Known(SFARI)	1	N	26	10	8	Y	Y	-	-	Y	Y	Y	Y	Y	Y
WAC	WW domain containing adaptor with coiled-coil	-0.483668917 (22.4589%)	0.999891943(3.7641%)	2.50276e-06	4.52088e-06	0	0	0	12	0.986247	0.859931	12	1	5.71363e-08	2.08583e-14	5.71363e-08	2.08583e-14	-	Known(SFARI)	1	N	17	6	8	-	Y	-	Y	Y	Y	Y	Y	Y	Y
BCL11A	B-cell CLL/lymphoma 11A	-1.669838259 (3.06784%)	0.828999685(20.6255%)	5.19062e-06	9.37611e-06	2	0	0	0	0.000131234	0.0630961	6	3	6.75676e-06	1.90804e-08	6.41026e-06	1.19621e-10	-	Known(OMIM:Dias-Logan syndrome(ID))	1	N	16	7	7	Y	Y	-	Y	-	-	Y	Y	Y	Y
CTNNB1	catenin beta 1	-1.072890114 (8.10373%)	0.99981275(4.1975%)	3.07128e-06	5.54783e-06	3	0	0	9	2.62467e-05	0.0149821	19	0	6.75676e-06	0	6.41026e-06	0	Colorectal cancer, somaticHepatocellular carcinoma, somaticMental retardation, autosomal dominant 19Ovarian cancer, somaticPilomatricoma, somatic	Known(OMIM:ND)	1	N	21	6	7	-	-	Y	Y	Y	-	Y	Y	Y	Y
DSCAM	Down syndrome cell adhesion molecule	-4.387829485 (0.185228%)	1(0.4225%)	1.02641e-05	1.85406e-05	0	0	0	4	0.907323	0.842658	4	1	5.89647e-05	0.00341347	5.89647e-05	0.00341347	-	Known(SFARI)	1	N	8	7	7	-	Y	-	-	Y	Y	Y	Y	Y	Y
PPP2R5D	protein phosphatase 2 regulatory subunit B', delta	-0.92386155 (10.3323%)	0.997520079(7.2044%)	2.73791e-06	4.94564e-06	0	0	0	0	1	1	3	18	6.17284e-06	0	6.17284e-06	0	-	Known(SFARI)	1	N	14	5	7	-	-	Y	Y	Y	-	Y	Y	Y	Y
SPAST	spastin	-0.2563941 (33.7868%)	0.997074713(7.4458%)	2.41557e-06	4.36338e-06	0	0	0	0	0.592152	0.788403	2	2	1.83979e-05	0.00129382	1.83979e-05	0.00129382	Spastic paraplegia 4, autosomal dominant	Known(SFARI)	1	N	10	8	7	-	Y	-	-	Y	Y	Y	Y	Y	Y
GABRB3	gamma-aminobutyric acid type A receptor beta3 subunit	-0.555053577 (19.8483%)	0.99707396(7.4513%)	2.20505e-06	3.98311e-06	0	0	0	0	1	1	1	6	5.71363e-08	1.80711e-06	5.71363e-08	1.80711e-06	InsomniaEpilepsy, childhood absence, susceptibility to, 5	Known(OMIM:EE)	2	N	37	21	7	Y	Y	-	Y	Y	-	-	Y	Y	Y
TCF7L2	transcription factor 7 like 2	-0.890122996 (11.0269%)	0.989605029(9.9753%)	2.71781e-06	4.90934e-06	0	1	1	4	0.0265879	0.411135	4	2	6.75676e-06	4.10927e-06	6.41026e-06	9.74895e-07	Diabetes mellitus, type 2, susceptibility to	Known(SFARI)	2	N	3	2	7	-	Y	-	-	Y	Y	Y	Y	Y	Y
MED13L	mediator complex subunit 13 like	-1.606592776 (3.33989%)	0.999999999(0.5706%)	8.90264e-06	1.60814e-05	3	0	0	5	2.62467e-05	0.0107527	18	11	6.75676e-06	0	6.41026e-06	0	Transposition of the great arteries, dextro-looped 1	Known (OMIM: Mental retardation)	1	N	32	14	6	-	-	-	Y	Y	-	Y	Y	Y	Y
CUL3	cullin 3	-0.97728657 (9.39454%)	0.974063405(12.4774%)	3.05646e-06	5.52106e-06	0	0	0	1	0.37294	0.710491	6	2	5.71363e-08	7.07864e-08	5.71363e-08	7.07864e-08	Pseudohypoaldosteronism, type IIE	Known(SFARI)	1	N	21	13	6	Y	Y	-	-	Y	Y	Y	-	Y	-
DDX3X	DEAD-box helicase 3, X-linked	-0.618500643 (17.7703%)	0.998930065(5.9369%)	2.96633e-06	5.35825e-06	0	0	0	0	1	1	26	14	5.71363e-08	0	5.71363e-08	0	-	Known(SFARI)	1	N	19	5	6	-	-	Y	Y	Y	Y	-	Y	Y	-
KDM6B	lysine demethylase 6B	-0.493432162 (22.129%)	0.999994425(2.2387%)	8.29505e-06	1.49838e-05	0	0	0	0	1	1	3	1	0.000421895	0.0154431	0.000421895	0.0154431	-	Known(SFARI)	1	N	11	7	6	-	Y	-	-	-	Y	Y	Y	Y	Y
NAA15	N(alpha)-acetyltransferase 15, NatA auxiliary subunit	-0.954010846 (9.79972%)	0.99857684(6.3594%)	2.94998e-06	5.32872e-06	0	0	0	0	0.608871	0.791829	8	0	5.71363e-08	9.04375e-09	5.71363e-08	9.04375e-09	-	Known(SFARI)	1	N	13	7	6	-	Y	-	-	Y	Y	Y	Y	Y	-
SETD5	SET domain containing 5	-1.538517197 (3.74508%)	0.999999564(1.4211%)	5.49945e-06	9.93397e-06	0	0	1	5	0.778793	0.820209	19	3	5.71363e-08	0	5.71363e-08	0	-	Known(SFARI)	1	N	24	6	6	-	Y	-	Y	Y	-	Y	-	Y	Y
TRIP12	thyroid hormone receptor interactor 12	-3.20710999 (0.567261%)	1(0.2140%)	7.61235e-06	1.37506e-05	0	0	0	5	0.923386	0.844577	8	4	6.17284e-06	6.7931e-11	6.17284e-06	6.7931e-11	-	Known(SFARI)	1	N	16	13	6	-	Y	-	-	Y	-	Y	Y	Y	Y
TBL1XR1	transducin (beta)-like 1 X-linked receptor 1	-0.430090146 (24.9132%)	0.998821952(6.0576%)	1.53751e-06	2.7773e-06	0	0	0	0	1	1	5	8	5.71363e-08	5.2496e-13	5.71363e-08	5.2496e-13	-	Known(SFARI)	2	N	20	6	6	-	-	-	Y	Y	-	Y	Y	Y	Y
TNRC6B	trinucleotide repeat containing 6B	-1.63119868 (3.24149%)	0.999999803(1.2016%)	6.7084e-06	1.21178e-05	0	0	0	3	0.804304	0.823079	3	0	0.00145679	0.0129229	0.00145679	0.0129229	-	Known(SFARI)	2	N	7	6	6	-	Y	-	-	Y	Y	Y	Y	Y	-
TCF20	transcription factor 20 (AR1)	-3.824233709 (0.341514%)	0.999977934(2.8368%)	7.63869e-06	1.37982e-05	3	0	1	2	1.31234e-05	0.00486391	11	0	6.75676e-06	1.85801e-11	6.41026e-06	7.3321e-15	-	Known(OMIM:Developmental delay)	1	N	10	3	5	-	-	Y	Y	-	-	Y	-	Y	Y
SHANK3	SH3 and multiple ankyrin repeat domains 3	-	0.99983962(4.1317%)	5.68616e-06	1.02712e-05	2	0	2	0	2.62467e-05	0.0184212	9	0	6.75676e-06	1.37584e-09	6.41026e-06	5.42461e-12	Phelan-McDermid syndromeSchizophrenia 15	Known(OMIM:SCZ)	1	N	81	42	5	-	Y	-	-	-	Y	Y	-	Y	Y
KMT2A	lysine methyltransferase 2A	-4.13791644 (0.231535%)	1(0.0055%)	1.51084e-05	2.72912e-05	1	0	0	2	0.0245669	0.398007	33	4	6.75676e-06	0	6.41026e-06	0	-	Known(SFARI)	1	N	20	5	5	-	-	Y	Y	-	Y	Y	-	Y	-
KMT2C	lysine methyltransferase 2C	-0.714419772 (15.1192%)	1(0.0878%)	1.78574e-05	3.22569e-05	1	0	0	15	0.435381	0.738702	7	5	6.75676e-06	3.94556e-08	6.41026e-06	4.89507e-09	-	Known(SFARI)	1	N	16	11	5	Y	Y	-	-	-	Y	-	-	Y	Y
DNMT3A	DNA (cytosine-5-)-methyltransferase 3 alpha	-1.956719104 (2.10118%)	7.73E-45(99.9287%)	4.85198e-06	8.76441e-06	0	1	0	5	0.0755118	0.508549	2	8	6.75676e-06	4.46406e-09	6.41026e-06	4.51967e-10	-	Known(SFARI)	1	N	14	8	5	-	Y	-	-	-	Y	Y	-	Y	Y
GIGYF1	GRB10 interacting GYF protein 1	-2.623333318 (0.960871%)	0.978704812(11.9451%)	5.66786e-06	1.02382e-05	0	0	0	1	0.420892	0.733812	3	1	7.80482e-05	0.00410055	7.80482e-05	0.00410055	-	Known(SFARI)	1	N	7	6	5	-	Y	-	-	-	Y	Y	Y	-	Y
STXBP1	syntaxin binding protein 1	-0.720632494 (14.9456%)	0.999882943(3.8519%)	3.00275e-06	5.42404e-06	0	0	0	0	0.611654	0.792499	8	15	6.17284e-06	0	6.17284e-06	0	Epileptic encephalopathy, early infantile, 4	Known(SFARI)	1	N	40	11	5	-	-	-	Y	Y	-	Y	-	Y	Y
WDFY3	WD repeat and FYVE domain containing 3	-5.034619678 (0.0984024%)	1(0.0055%)	1.37537e-05	2.48441e-05	0	0	1	8	0.961732	0.85303	3	3	0.000308642	0.00315098	0.000308642	0.00315098	-	Known(SFARI)	1	N	17	13	5	-	Y	-	-	Y	Y	Y	-	Y	-
KDM5B	lysine demethylase 5B	-2.302644968 (1.34869%)	5.09E-05(73.7723%)	6.41533e-06	1.15884e-05	0	0	1	10	0.967743	0.854443	11	3	6.17284e-06	5.13157e-14	6.17284e-06	5.13157e-14	-	Known(SFARI)	2	N	13	8	5	-	Y	-	Y	-	-	Y	-	Y	Y
PPM1D	protein phosphatase, Mg2+/Mn2+ dependent 1D	0.099589131 (57.3918%)	0.001168004(64.0658%)	2.39342e-06	4.32337e-06	0	0	0	0	1	1	8	0	5.71363e-08	5.06375e-09	5.71363e-08	5.06375e-09	Breast cancer	Known(OMIM:ID)	3	Y	6	3	5	-	-	Y	Y	Y	-	Y	-	Y	-
MECP2	methyl-CpG binding protein 2	-0.320453986 (30.2501%)	0.698089048(24.6200%)	2.58713e-06	4.67329e-06	1	3	0	1	1.31234e-05	0.00308543	9	10	6.75676e-06	0	6.41026e-06	0	Angelman syndromeEncephalopathy, neonatal severeMental retardation, X-linked syndromic, Lubs typeMental retardation, X-linked, syndromic 13Rett syndromeRett syndrome, preserved speech variantAutism susceptibility, X-linked 3	Known(OMIM:ASD,Mental retardation)	1	N	81	24	4	-	-	-	Y	Y	Y	-	-	Y	-
CREBBP	CREB binding protein	-4.226101807 (0.21417%)	1(0.1701%)	1.17414e-05	2.12091e-05	1	0	0	2	0.01979	0.369912	4	13	6.75676e-06	8.56561e-14	6.41026e-06	1.31362e-14	Rubinstein-Taybi syndrome	Known(OMIM：Rubinstein-Taybi syndrome 1）	1	N	28	9	4	-	-	-	Y	-	-	Y	-	Y	Y
NRXN1	neurexin 1	-1.883401977 (2.29799%)	0.999948738(3.2209%)	7.38616e-06	1.33421e-05	0	2	3	4	0.000131234	0.0576275	2	5	6.75676e-06	1.37207e-05	6.41026e-06	1.72165e-07	Pitt-Hopkins-like syndrome 2Schizophrenia, susceptibility to, 17	Known(OMIM:SCZ)	1	N	82	40	4	-	Y	-	-	Y	-	Y	-	-	Y
NSD1	nuclear receptor binding SET domain protein 1	-2.678533507 (0.920352%)	0.999999999(0.5267%)	1.01559e-05	1.83452e-05	1	0	0	1	0.0118635	0.237538	11	5	6.75676e-06	3.07849e-14	6.41026e-06	3.63346e-15	Beckwith-Wiedemann syndromeLeukemia, acute myeloidSotos syndrome 1Weaver syndrome	Known(OMIM:Sotos syndrome 1)	1	N	16	8	4	-	-	-	Y	-	-	Y	-	Y	Y
AHDC1	AT-hook DNA binding motif containing 1	-2.166626001 (1.58602%)	0.999431448(5.2675%)	9.26017e-06	1.67272e-05	1	0	0	0	0.0192126	0.346189	13	1	6.75676e-06	5.16556e-14	6.41026e-06	5.26149e-15	-	Known(SFARI)	1	N	11	2	4	-	-	Y	Y	-	-	Y	-	Y	-
EHMT1	euchromatic histone-lysine N-methyltransferase 1	-2.086730518 (1.73072%)	0.999999904(1.0809%)	7.74852e-06	1.39966e-05	1	0	0	3	0.0225722	0.391146	10	3	6.75676e-06	1.71493e-12	6.41026e-06	1.24493e-13	Kleefstra syndrome	Known(SFARI)	1	N	23	7	4	-	-	Y	Y	-	-	Y	-	Y	-
CNOT3	CCR4-NOT transcription complex subunit 3	-0.002883304 (50.2373%)	0.999967222(3.0288%)	4.01069e-06	7.24474e-06	0	0	0	0	1	1	4	5	5.71363e-08	4.76992e-08	5.71363e-08	4.76992e-08	-	Known(SFARI)	1	N	7	4	4	-	-	-	Y	-	Y	Y	-	Y	-
KATNAL2	katanin p60 subunit A like 2	0.426826951 (75.1447%)	0.000125862(71.1440%)	2.06309e-06	3.72669e-06	0	0	0	2	0.489029	0.759419	2	0	0.00144795	0.0500426	0.00144795	0.0500426	-	Known(SFARI)	1	N	11	9	4	Y	Y	-	-	Y	-	Y	-	-	-
LLGL1	lethal giant larvae homolog 1, scribble cell polarity complex component	-1.695070442 (2.9405%)	0.977463207(12.0988%)	5.91043e-06	1.06763e-05	0	2	2	3	0.000183727	0.0693431	0	1	0.227419	0.102251	0.00876923	0.0240567	-	Known(SFARI)	1	N	11	4	4	-	-	Y	-	Y	-	Y	-	Y	-
MBD5	methyl-CpG binding domain protein 5	-1.988685078 (2.00857%)	0.999852333(4.0604%)	5.33604e-06	9.6388e-06	0	0	0	2	0.656168	0.800736	6	0	1.14273e-07	4.30807e-06	1.14273e-07	4.30807e-06	Mental retardation, autosomal dominant 1	Known(SFARI)	1	N	33	14	4	-	Y	-	-	-	-	Y	-	Y	Y
SRCAP	Snf2-related CREBBP activator protein	-4.207340364 (0.225747%)	0.999999997(0.6475%)	1.45117e-05	2.62134e-05	0	0	2	1	0.123465	0.560036	9	1	5.71363e-08	1.20195e-07	5.71363e-08	1.20195e-07	Floating-Harbor syndrome	Known(SFARI)	1	N	5	4	4	-	-	Y	-	Y	-	Y	-	Y	-
TLK2	tousled like kinase 2	-0.596448056 (18.5865%)	0.999999806(1.1962%)	3.08616e-06	5.57472e-06	0	0	0	0	1	1	4	7	5.71363e-08	1.77794e-10	5.71363e-08	1.77794e-10	-	Known(SFARI)	1	N	14	5	4	-	-	-	-	-	-	Y	Y	Y	Y
TRIO	trio Rho guanine nucleotide exchange factor	-4.532800748 (0.150498%)	1(0.1536%)	1.4465e-05	2.6129e-05	0	0	0	10	0.992651	0.861285	2	8	5.71363e-08	3.4915e-06	5.71363e-08	3.4915e-06	-	Known(SFARI)	1	N	24	11	4	-	Y	-	Y	-	-	-	Y	Y	-
KCNQ3	potassium voltage-gated channel subfamily Q member 3	-1.134759291 (7.23547%)	0.985604294(10.7929%)	4.15354e-06	7.50279e-06	0	0	0	7	0.947454	0.850515	0	7	6.17284e-06	1.68181e-06	6.17284e-06	1.68181e-06	Seizures, benign neonatal, type 2	Known(OMIM:EE)	2	N	9	5	4	-	-	-	Y	-	-	Y	-	Y	Y
DYNC1H1	dynein cytoplasmic 1 heavy chain 1	-8.604274631 (0.0115768%)	1(0.0055%)	2.28622e-05	4.12974e-05	0	0	1	7	0.973648	0.85687	2	14	6.17284e-06	4.64611e-10	6.17284e-06	4.64611e-10	Charcot-Marie-Tooth disease, axonal, type 20Mental retardation, autosomal dominant 13Spinal muscular atrophy, lower extremity, autosomal dominant	Known(SFARI)	2	N	14	10	4	-	-	-	Y	-	Y	-	-	Y	Y
ILF2	interleukin enhancer binding factor 2	-0.508348935 (21.4517%)	0.997052017(7.4623%)	1.51293e-06	2.73289e-06	0	0	0	0	0.533648	0.775537	2	0	0.0010248	0.0372226	0.0010248	0.0372226	-	Known(SFARI)	2	N	4	4	4	-	Y	-	-	Y	-	Y	Y	-	-
PAX5	paired box 5	0.15004375 (60.8301%)	0.984243989(11.0233%)	2.15933e-06	3.90052e-06	0	0	0	1	0.337585	0.695859	1	1	0.00407407	0.027597	0.00407407	0.027597	Lymphoplasmacytoid lymphoma	Known(SFARI)	2	N	6	6	4	-	-	-	-	Y	Y	Y	-	-	Y
GNAI1	G protein subunit alpha i1	-0.558802699 (19.7036%)	0.917528244(16.7901%)	1.48361e-06	2.67993e-06	0	0	0	0	1	1	1	6	5.71363e-08	1.26678e-06	5.71363e-08	1.26678e-06	-	Known	NA	N	NA	NA	4	-	-	-	Y	-	-	Y	-	Y	Y
GATAD2B	GATA zinc finger domain containing 2B	-0.647683512 (16.9194%)	0.998594716(6.3429%)	2.52127e-06	4.55431e-06	2	0	0	1	0.000104987	0.029911	11	0	6.75676e-06	5.25602e-13	6.41026e-06	2.63281e-15	Mental retardation, autosomal dominant 18	Known(OMIM:Mental retardation)	NA	N	NA	NA	4	-	-	Y	Y	-	-	Y	-	Y	-
PURA	purine-rich element binding protein A	-0.425560413 (25.0926%)	0.845099484(20.0274%)	1.91566e-06	3.46037e-06	1	0	0	0	0.0196325	0.362349	8	6	6.75676e-06	1.12775e-14	6.41026e-06	8.00529e-16	-	Known(OMIM：Mental retardation)	NA	N	NA	NA	4	-	-	Y	Y	-	-	Y	-	Y	-
KAT6B	lysine acetyltransferase 6B	-3.45154577 (0.468859%)	0.999999923(1.0370%)	8.27788e-06	1.49528e-05	0	0	0	0	0.754908	0.81676	14	1	5.71363e-08	2.498e-15	5.71363e-08	2.498e-15	Genitopatellar syndromeSBBYSS syndrome	Known(OMIM:SBBYSS syndrome)	NA	N	NA	NA	4	-	-	Y	Y	-	-	Y	-	Y	-
AUTS2	autism susceptibility candidate 2	-1.963042912 (2.0896%)	0.996187482(7.8573%)	6.74247e-06	1.21793e-05	1	0	1	1	0.00367454	0.144082	6	0	6.75676e-06	6.38391e-06	6.41026e-06	5.41314e-07	-	Known(OMIM: Mental retardation)	1	N	38	18	3	-	-	-	Y	-	-	Y	-	Y	-
HNRNPU	heterogeneous nuclear ribonucleoprotein U (scaffold attachment factor A)	-0.727506195 (14.7198%)	0.999903323(3.6927%)	4.166e-06	7.52528e-06	0	0	1	1	0.187349	0.595159	8	0	5.71363e-08	2.10127e-08	5.71363e-08	2.10127e-08	-	Known(OMIM:EE)	1	N	14	4	3	-	-	-	Y	-	-	Y	-	Y	-
CASK	calcium/calmodulin-dependent serine protein kinase (MAGUK family)	-1.51705173 (3.87242%)	0.999885705(3.8244%)	3.91759e-06	7.07657e-06	1	0	0	0	0.0133596	0.263396	6	6	6.75676e-06	1.09667e-11	6.41026e-06	8.90016e-13	FG syndrome 4Mental retardation and microcephaly with pontine and cerebellar hypoplasiaMental retardation, with or without nystagmus	Known(OMIM:Mental retardation)	1	N	15	4	3	-	-	-	Y	Y	-	-	-	Y	-
CTCF	CCCTC-binding factor	-1.477821378 (4.09238%)	0.997924958(6.9410%)	3.24877e-06	5.86844e-06	1	0	0	0	0.0126772	0.250836	1	8	6.75676e-06	1.24384e-08	6.41026e-06	1.41555e-09	-	Known(OMIM:Mental retardation)	1	N	14	4	3	-	-	-	Y	-	-	Y	-	Y	-
FOXG1	forkhead box G1	-0.29013162 (31.7898%)	-	2.70719e-06	4.89016e-06	1	0	0	0	0.0201312	0.377205	5	10	6.75676e-06	2.9791e-15	6.41026e-06	2.52884e-16	Rett syndrome, congenital variant	Known(OMIM：Rett syndrome）	1	N	26	4	3	-	-	-	Y	-	-	Y	-	Y	-
CHAMP1	chromosome alignment maintaining phosphoprotein 1	-1.090397255 (7.8664%)	0.985193951(10.8532%)	2.83152e-06	5.11473e-06	0	0	0	0	1	1	7	0	6.17284e-06	3.97954e-08	6.17284e-06	3.97954e-08	-	Known(SFARI)	1	N	5	1	3	-	-	-	Y	-	-	Y	-	Y	-
EP300	E1A binding protein p300	-4.105042369 (0.237323%)	1(0.2085%)	9.5878e-06	1.7319e-05	0	1	0	1	0.0288714	0.435209	15	5	6.75676e-06	0	6.41026e-06	0	Colorectal cancer, somaticRubinstein-Taybi syndrome 2	Known(SFARI)	1	N	17	4	3	-	-	-	Y	-	-	Y	-	Y	-
IQSEC2	IQ motif and Sec7 domain 2	-1.591622566 (3.42672%)	0.975390479(12.3457%)	4.34829e-06	7.85458e-06	0	0	1	1	0.190289	0.601544	7	5	5.71363e-08	1.45538e-11	5.71363e-08	1.45538e-11	Mental retardation, X-linked 1	Known(SFARI)	1	N	25	4	3	-	-	-	Y	Y	-	-	-	Y	-
IRF2BPL	interferon regulatory factor 2 binding protein-like	-0.981195785 (9.33665%)	0.968935346(13.0864%)	4.74263e-06	8.56688e-06	0	0	1	3	0.398399	0.728741	12	2	5.71363e-08	1.25931e-14	5.71363e-08	1.25931e-14	-	Known(SFARI)	1	N	6	4	3	-	Y	-	-	-	-	-	-	Y	Y
KANSL1	KAT8 regulatory NSL complex subunit 1	0.455100745 (76.3603%)	0.999733506(4.4829%)	4.89687e-06	8.84551e-06	0	0	0	0	1	1	9	0	5.71363e-08	1.77068e-09	5.71363e-08	1.77068e-09	Koolen-De Vries syndrome	Known(SFARI)	1	N	2	1	3	-	-	-	Y	-	-	Y	-	Y	-
PACS1	phosphofurin acidic cluster sorting protein 1	-1.475636869 (4.10975%)	0.999906352(3.6653%)	4.45778e-06	8.05235e-06	0	1	1	4	0.0290289	0.440711	0	10	6.75676e-06	2.34514e-09	6.41026e-06	2.12858e-10	Mental retardation, autosomal dominant 17	Known(SFARI)	1	N	6	2	3	-	-	-	Y	-	-	Y	-	Y	-
PHIP	pleckstrin homology domain interacting protein	-2.790384398 (0.827738%)	0.999999948(0.9492%)	6.82054e-06	1.23203e-05	0	0	2	5	0.415958	0.732556	6	3	5.71363e-08	1.52121e-07	5.71363e-08	1.52121e-07	-	Known(SFARI)	1	N	11	3	3	-	-	-	-	Y	-	Y	-	Y	-
RAI1	retinoic acid induced 1	-2.171786714 (1.57444%)	0.999136112(5.6790%)	1.0005e-05	1.80727e-05	0	0	0	0	1	1	4	0	0.000333676	0.0129274	0.000333676	0.0129274	Smith-Magenis syndrome	Known(SFARI)	1	N	21	7	3	-	-	-	-	-	-	Y	-	Y	Y
RELN	reelin	-1.431203386 (4.36444%)	1(0.0823%)	1.4152e-05	2.55636e-05	0	1	0	9	0.38336	0.71788	1	5	0.000756757	0.00284276	0.000179487	0.000584032	Lissencephaly 2 (Norman-Roberts type)	Known(SFARI)	1	N	52	28	3	Y	-	-	-	Y	-	-	Y	-	-
SCN1A	sodium voltage-gated channel alpha subunit 1	-1.851630779 (2.39639%)	1(0.4774%)	7.70582e-06	1.39195e-05	0	0	0	1	0.447087	0.741084	15	16	6.17284e-06	0	6.17284e-06	0	Dravet syndromeEpilepsy, generalized, with febrile seizures plus, type 2Febrile seizures, familial, 3AMigraine, familial hemiplegic, 3	Known(SFARI)	1	N	59	21	3	-	-	-	Y	-	-	-	Y	-	Y
SCN8A	sodium voltage-gated channel alpha subunit 8	-3.087082536 (0.64251%)	0.99999829(1.8656%)	8.24933e-06	1.49013e-05	0	0	0	1	0.456982	0.745714	2	18	6.17284e-06	0	6.17284e-06	0	Cognitive impairment with or without cerebellar ataxiaEpileptic encephalopathy, early infantile, 13	Known(SFARI)	1	N	34	6	3	-	-	-	Y	-	-	Y	-	Y	-
SETBP1	SET binding protein 1	-0.959874055 (9.70711%)	0.999002929(5.8491%)	6.42272e-06	1.16017e-05	0	0	0	12	0.991365	0.860945	5	3	6.17284e-06	2.86832e-07	6.17284e-06	2.86832e-07	Schinzel-Giedion midface retraction syndrome	Known(SFARI)	1	N	13	6	3	-	-	-	-	Y	-	Y	-	Y	-
SETD2	SET domain containing 2	-2.447487625 (1.13452%)	0.999992944(2.3265%)	7.33363e-06	1.32472e-05	0	0	0	0	1	1	4	0	6.84493e-05	0.00379057	6.84493e-05	0.00379057	-	Known(SFARI)	1	N	12	8	3	-	-	-	-	Y	-	Y	-	Y	-
SHANK2	SH3 and multiple ankyrin repeat domains 2	-	0.99992017(3.5610%)	5.68616e-06	1.02712e-05	0	0	1	1	0.200577	0.607745	3	0	0.000876543	0.0104617	0.000876543	0.0104617	Autism susceptibility 17	Known(SFARI)	1	N	34	19	3	-	Y	-	-	-	Y	-	-	-	Y
SIN3A	SIN3 transcription regulator family member A	-2.246597353 (1.44131%)	0.999999941(0.9822%)	5.21337e-06	9.41722e-06	0	0	0	0	1	1	3	2	6.51354e-06	0.000532774	6.51354e-06	0.000532774	-	Known(SFARI)	1	N	8	5	3	-	-	-	-	-	-	Y	-	Y	Y
UPF3B	UPF3 regulator of nonsense transcripts homolog B (yeast)	-0.334948421 (29.5786%)	0.933766901(15.8738%)	1.88243e-06	3.40034e-06	0	0	0	0	1	1	5	0	1.14273e-07	1.232e-05	1.14273e-07	1.232e-05	Mental retardation, X-linked, syndromic 14	Known(SFARI)	1	N	13	3	3	-	-	-	Y	-	Y	-	-	Y	-
KCNQ2	potassium voltage-gated channel subfamily Q member 2	-1.249109188 (5.96782%)	0.999356099(5.3937%)	4.63787e-06	8.37766e-06	1	2	1	0	1.31234e-05	0.00712101	2	25	6.75676e-06	0	6.41026e-06	0	Epileptic encephalopathy, early infantile, 7MyokymiaSeizures, benign neonatal, 1	Known(OMIM:EE)	2	N	24	3	3	-	-	-	Y	-	-	Y	-	Y	-
KAT6A	lysine acetyltransferase 6A	-1.760216882 (2.72054%)	0.999999985(0.8011%)	8.30652e-06	1.50045e-05	1	0	0	2	0.0167454	0.297994	11	3	6.75676e-06	1.99271e-13	6.41026e-06	2.21746e-14	-	Known(OMIM:Mental retardation)	2	Y	12	3	3	-	-	-	Y	-	-	Y	-	Y	-
AGO1	argonaute 1, RISC catalytic component	-1.692333103 (2.95207%)	0.999999463(1.4705%)	4.28863e-06	7.74681e-06	1	0	0	3	0.0191601	0.337517	0	7	6.75676e-06	1.2115e-06	6.41026e-06	3.23861e-07	-	Known(SFARI)	2	N	7	3	3	-	-	-	-	-	-	Y	Y	Y	-
HIVEP3	human immunodeficiency virus type I enhancer binding protein 3	0.715684558 (85.2628%)	0.030810602(49.4486%)	1.08948e-05	1.96799e-05	0	0	1	1	0.247297	0.648289	5	0	7.40741e-05	0.000507036	7.40741e-05	0.000507036	-	Known(SFARI)	2	N	6	6	3	-	-	-	-	Y	-	Y	-	Y	-
SET	SET nuclear proto-oncogene	-0.032708307 (48.0609%)	0.96336428(13.6022%)	9.17738e-07	1.65776e-06	0	0	0	0	1	1	6	0	5.71363e-08	3.67845e-07	5.71363e-08	3.67845e-07	-	Known(SFARI)	2	N	4	1	3	-	-	-	Y	-	-	Y	-	Y	-
SATB2	SATB homeobox 2	-1.308470499 (5.37161%)	0.999563007(4.9712%)	3.08048e-06	5.56446e-06	2	0	0	0	0.000104987	0.0515634	11	5	6.75676e-06	4.57151e-17	6.41026e-06	0	Cleft palate and mental retardation	Known(OMIM: Glass syndrome)	3	Y	28	8	3	-	-	-	Y	-	-	Y	-	Y	-
MEF2C	myocyte enhancer factor 2C	-0.582858988 (19.0264%)	0.004246174(58.8093%)	2.08554e-06	3.76724e-06	1	0	0	0	0.0116273	0.223486	5	7	6.75676e-06	3.81783e-12	6.41026e-06	2.88702e-13	Chromosome 5q14.3 deletion syndromeMental retardation, stereotypic movements, epilepsy, and/or cerebral malformations	Known(OMIM:Mental retardation)	3	Y	34	9	3	-	-	-	Y	-	-	Y	-	Y	-
WDR45	WD repeat domain 45	-0.31676514 (30.4469%)	0.965710816(13.3992%)	1.84e-06	3.32371e-06	0	0	0	0	1	1	12	3	6.17284e-06	1.04492e-16	6.17284e-06	1.04492e-16	-	Known(27030146;24621584)	NA	N	NA	NA	3	-	-	-	Y	Y	-	-	-	Y	-
ASXL1	additional sex combs like 1, transcriptional regulator	-0.483578391 (22.4647%)	1.37E-18(98.2881%)	6.51657e-06	1.17713e-05	0	0	0	0	1	1	6	0	1.14273e-07	7.89822e-06	1.14273e-07	7.89822e-06	Bohring-Opitz syndromeMyelodysplastic syndrome, somatic	Known(OMIM:Bohring-Opitz syndrome)	NA	N	NA	NA	3	-	-	-	Y	-	-	Y	-	Y	-
EEF1A2	eukaryotic translation elongation factor 1 alpha 2	-0.723601506 (14.8646%)	0.964131454(13.5254%)	2.60747e-06	4.71002e-06	0	1	0	1	0.0194751	0.354445	0	10	6.75676e-06	5.79927e-10	6.41026e-06	3.64992e-11	-	Known(OMIM:EE,Mental retardation)	NA	Y	8	1	3	-	-	-	Y	-	-	Y	-	Y	-
GNAO1	G protein subunit alpha o1	-0.935109664 (10.0891%)	0.984288177(11.0178%)	2.06547e-06	3.73098e-06	0	0	0	0	0.558635	0.780309	2	12	5.71363e-08	4.36441e-14	5.71363e-08	4.36441e-14	-	Known(OMIM:EE)	NA	N	NA	NA	3	-	-	-	Y	-	-	Y	-	Y	-
NFIX	nuclear factor I/X (CCAAT-binding transcription factor)	-0.76499676 (13.7821%)	0.989066455(10.0905%)	2.56282e-06	4.62938e-06	0	0	0	1	0.358819	0.705817	4	3	5.71363e-08	1.40716e-06	5.71363e-08	1.40716e-06	Marshall-Smith syndromeSotos syndrome 2	Known(OMIM:Marshall-Smith syndrome)	NA	Y	10	0	3	-	-	-	Y	-	-	Y	-	Y	-
COL4A3BP	collagen type IV alpha 3 binding protein	-0.655962464 (16.6995%)	0.979474243(11.7970%)	2.48381e-06	4.48666e-06	0	0	0	0	1	1	0	10	5.71363e-08	5.84222e-10	5.71363e-08	5.84222e-10	-	Known(OMIM:Mental retardation)	NA	N	NA	NA	3	-	-	-	Y	-	-	Y	-	Y	-
ZBTB18	zinc finger and BTB domain containing 18	-1.229421729 (6.22829%)	0.970123549(12.9273%)	2.56341e-06	4.63045e-06	0	0	0	0	1	1	4	2	1.14273e-07	5.25336e-06	1.14273e-07	5.25336e-06	-	Known(OMIM:Mental retardation)	NA	N	NA	NA	3	-	-	-	Y	-	-	Y	-	Y	-
CHD4	chromodomain helicase DNA binding protein 4	-3.324468888 (0.515166%)	0.999999998(0.6036%)	8.26835e-06	1.49356e-05	0	0	0	0	1	1	1	12	5.71363e-08	7.20073e-11	5.71363e-08	7.20073e-11	-	Known(OMIM:Sifrim-Hitz-Weiss syndrome)	NA	N	NA	NA	3	-	-	-	Y	-	-	Y	-	Y	-
KCNH1	potassium voltage-gated channel subfamily H member 1	-1.870155529 (2.33272%)	0.33301456(34.7325%)	4.47424e-06	8.08207e-06	0	0	0	0	0.6579	0.801933	0	8	5.71363e-08	6.64748e-07	5.71363e-08	6.64748e-07	-	Known(OMIM:Temple-Baraitser syndrome)	NA	N	NA	NA	3	-	-	-	Y	-	-	Y	-	Y	-
PUF60	poly(U) binding splicing factor 60KDa	-0.87793545 (11.2063%)	0.849324855(19.8738%)	2.62978e-06	4.75032e-06	0	0	0	0	1	1	4	4	5.71363e-08	1.95155e-07	5.71363e-08	1.95155e-07	-	Known(OMIM:Verheij syndrome)	NA	N	NA	NA	3	-	-	-	Y	-	-	Y	-	Y	-
SMARCA2	SWI/SNF related, matrix associated, actin dependent regulator of chromatin, subfamily a, member 2	-2.378550914 (1.22135%)	0.999998264(1.8820%)	6.94255e-06	1.25407e-05	0	1	0	13	0.448189	0.742258	2	10	6.75676e-06	2.16059e-10	6.41026e-06	1.72308e-11	Nicolaides-Baraitser syndrome	Known(SFARI)	NA	Y	16	4	3	-	-	-	Y	-	-	Y	-	Y	-
ZNF292	zinc finger protein 292	-1.056743456 (8.3179%)	0.999976984(2.8752%)	8.83525e-06	1.59596e-05	1	0	0	0	0.0188189	0.328365	5	0	6.75676e-06	0.000178552	6.41026e-06	1.79848e-05	-	Known(SFARI)	1	N	5	4	2	-	-	-	-	Y	-	-	-	Y	-
BRAF	B-Raf proto-oncogene, serine/threonine kinase	-0.965257977 (9.62607%)	0.999978196(2.8258%)	2.80362e-06	5.06434e-06	0	2	0	1	0.000472441	0.0787553	0	10	6.75676e-06	8.36865e-10	6.41026e-06	2.62636e-12	Adenocarcinoma of lung, somaticCardiofaciocutaneous syndromeColorectal cancer, somaticLEOPARD syndrome 3Melanoma, malignant, somaticNonsmall cell lung cancer, somaticNoonan syndrome 7	Known(SFARI)	1	N	8	1	2	-	-	-	Y	-	-	-	-	Y	-
CDKL5	cyclin dependent kinase like 5	-1.925501739 (2.18222%)	0.997790055(7.0562%)	4.22298e-06	7.62821e-06	0	0	0	0	1	1	5	7	5.71363e-08	3.84249e-11	5.71363e-08	3.84249e-11	Angelman syndrome-likeEpileptic encephalopathy, early infantile, 2	Known(SFARI)	1	N	36	11	2	-	-	-	Y	-	-	-	-	Y	-
KIAA2022	KIAA2022	-2.03735247 (1.86965%)	0.950542379(14.6447%)	5.08767e-06	9.19015e-06	0	0	0	0	1	1	8	1	5.71363e-08	6.80564e-09	5.71363e-08	6.80564e-09	Mental retardation, nonsyndromic, X-linked	Known(SFARI)	1	N	20	6	2	-	-	-	-	-	Y	-	-	Y	-
MEIS2	Meis homeobox 2	-0.515221249 (21.1449%)	0.994254955(8.7023%)	2.3159e-06	4.18334e-06	0	0	0	0	1	1	3	1	8.91327e-06	0.000643015	8.91327e-06	0.000643015	-	Known(SFARI)	1	N	7	2	2	-	-	-	-	-	-	Y	-	Y	-
PHF21A	PHD finger protein 21A	-0.528811667 (20.6414%)	0.999675486(4.6859%)	2.72157e-06	4.91612e-06	0	0	0	0	0.603018	0.791153	3	0	9.5989e-05	0.00529306	9.5989e-05	0.00529306	-	Known(SFARI)	1	N	8	2	2	-	-	-	-	-	-	-	-	Y	Y
PTPN11	protein tyrosine phosphatase, non-receptor type 11	-0.626595584 (17.5446%)	0.999877231(3.9012%)	2.64984e-06	4.78655e-06	0	0	0	0	0.598346	0.790474	1	16	5.71363e-08	0	5.71363e-08	0	LEOPARD syndrome 1Leukemia, juvenile myelomonocyticMetachondromatosisNoonan syndrome 1	Known(SFARI)	1	N	16	5	2	-	-	-	Y	-	-	-	-	Y	-
SMARCC2	SWI/SNF related, matrix associated, actin dependent regulator of chromatin, subfamily c, member 2	-1.460040794 (4.22552%)	0.999999989(0.7517%)	5.62366e-06	1.01583e-05	0	0	0	0	1	1	3	2	8.91327e-06	0.000701106	8.91327e-06	0.000701106	-	Known(SFARI)	1	N	11	7	2	-	-	-	-	-	Y	-	-	-	Y
DEAF1	DEAF1, transcription factor	-0.591294098 (18.7833%)	0.000193157(69.8546%)	3.1291e-06	5.65227e-06	0	1	0	2	0.0281365	0.429505	0	4	0.000148649	0.00092115	1.28205e-05	7.42479e-05	-	Known(OMIM:Mental retardation)	2	Y	17	7	2	-	-	-	-	-	-	-	-	Y	Y
CDC42BPB	CDC42 binding protein kinase beta	-2.618253358 (0.972447%)	1(0.4609%)	8.4785e-06	1.53152e-05	0	0	0	0	0.76168	0.817759	4	0	0.000133242	0.00702315	0.000133242	0.00702315	-	Known(SFARI)	2	N	7	6	2	-	-	-	-	Y	-	-	-	Y	-
CLASP1	cytoplasmic linker associated protein 1	-	0.999999989(0.7572%)	6.33751e-06	1.14478e-05	0	0	0	1	0.433885	0.737497	0	4	0.000649526	0.0244996	0.000649526	0.0244996	-	Known(SFARI)	2	N	3	3	2	-	-	-	-	-	Y	-	-	Y	-
CNKSR2	connector enhancer of kinase suppressor of Ras 2	-1.78628705 (2.60477%)	0.999748049(4.4390%)	3.86473e-06	6.98108e-06	0	0	0	0	1	1	5	0	4.57091e-07	2.75024e-05	4.57091e-07	2.75024e-05	-	Known(SFARI)	2	Y	5	1	2	-	-	-	Y	-	-	-	-	Y	-
RANBP17	RAN binding protein 17	0.062242183 (54.758%)	8.61E-36(99.7970%)	3.96204e-06	7.15686e-06	0	0	0	16	0.994226	0.862633	2	1	0.00059696	0.0217821	0.00059696	0.0217821	-	Known(SFARI)	2	N	6	5	2	-	Y	-	-	-	-	Y	-	-	-
SMAD4	SMAD family member 4	-0.451958419 (23.825%)	0.967432536(13.2675%)	2.19038e-06	3.95661e-06	0	0	1	7	0.870551	0.834645	0	6	1.14273e-07	1.39602e-05	1.14273e-07	1.39602e-05	Juvenile polyposis/hereditary hemorrhagic telangiectasia syndromeMyhre syndromePancreatic cancerPolyposis, juvenile intestinal	Known(SFARI)	2	N	4	2	2	-	-	-	Y	-	-	-	-	Y	-
ZMYND11	zinc finger MYND-type containing 11	-0.952448638 (9.84603%)	0.999963586(3.0672%)	2.6407e-06	4.77005e-06	0	0	0	0	1	1	2	3	2.17118e-06	0.000163146	2.17118e-06	0.000163146	-	Known(SFARI)	2	N	10	3	2	-	-	-	-	Y	-	-	-	Y	-
UNC80	unc-80 homolog, NALCN activator	-	0.139839111(41.0590%)	1.04742e-06	1.89201e-06	0	0	1	11	0.962205	0.853738	1	3	1.06274e-05	0.000825135	1.06274e-05	0.000825135	-	Known(26545877;29572195)	3	N	5	2	2	-	-	-	-	Y	-	-	-	Y	-
MIB1	mindbomb E3 ubiquitin protein ligase 1	-2.266121929 (1.38342%)	1.00E-44(99.9232%)	4.12495e-06	7.45114e-06	0	0	2	13	0.969239	0.855142	0	3	0.00183465	0.0623475	0.00183465	0.0623475	-	Known(31894840;26923255)	3	N	7	7	2	Y	Y	-	-	-	-	-	-	-	-
SMC3	structural maintenance of chromosomes 3	-1.544846007 (3.69877%)	0.999999999(0.4829%)	4.32234e-06	7.80769e-06	0	0	0	2	0.619606	0.793821	3	6	5.71363e-08	1.08426e-07	5.71363e-08	1.08426e-07	Cornelia de Lange syndrome 3	Known(OMIM:Cornelia de Lange syndrome)	3	Y	9	3	2	-	-	-	-	Y	-	-	-	Y	-
ITPR1	inositol 1,4,5-trisphosphate receptor type 1	-4.625568658 (0.138921%)	1(0.2689%)	1.17144e-05	2.11603e-05	0	1	0	9	0.29189	0.668806	0	13	6.75676e-06	3.51776e-10	6.41026e-06	5.55803e-11	Spinocerebellar ataxia 15Spinocerebellar ataxia 29, congenital nonprogressive	Known(OMIM:Gillespie syndrome)	3	N	9	5	2	-	-	-	Y	-	-	-	-	Y	-
CAMK2A	calcium/calmodulin-dependent protein kinase II alpha	-0.711573054 (15.2119%)	0.998004221(6.8916%)	2.55399e-06	4.61342e-06	0	0	0	0	1	1	3	2	6.85636e-07	9.96369e-05	6.85636e-07	9.96369e-05	-	Known(OMIM:Mental retardation)	3	Y	8	2	2	-	-	-	-	-	-	Y	Y	-	-
PDHA1	pyruvate dehydrogenase (lipoamide) alpha 1	-0.444514637 (24.1549%)	0.992090139(9.3608%)	1.90818e-06	3.44685e-06	0	0	0	0	1	1	3	1	6.39927e-06	0.000508044	6.39927e-06	0.000508044	Leigh syndrome, X-linkedPyruvate dehydrogenase E1-alpha deficiency	Known(28584645;18709504)	NA	N	NA	NA	2	-	-	-	Y	-	-	-	-	Y	-
SLC35A2	solute carrier family 35 member A2	-0.463947701 (23.3156%)	0.780526259(22.2112%)	1.72552e-06	3.1169e-06	0	1	0	0	0.0276903	0.417497	3	2	6.75676e-06	3.88859e-05	6.41026e-06	3.37161e-06	-	Known(30584598;24115232)	NA	N	NA	NA	2	-	-	Y	Y	-	-	-	-	-	-
MSL3	male-specific lethal 3 homolog (Drosophila)	-0.812013138 (12.6302%)	0.945646874(15.1276%)	1.76327e-06	3.1851e-06	0	0	0	0	1	1	4	0	2.39973e-06	0.000187102	2.39973e-06	0.000187102	-	Known(OMIM:Basilicata-Akhtar syndrome)	NA	N	NA	NA	2	-	-	-	Y	-	-	-	-	Y	-
SMC1A	structural maintenance of chromosomes 1A	-1.950420145 (2.13012%)	0.999988494(2.5569%)	5.18464e-06	9.36532e-06	0	1	0	0	0.0321522	0.466436	9	1	6.75676e-06	1.19487e-10	6.41026e-06	7.38289e-11	-	Known(OMIM:Cornelia de Lange syndrome 2)	NA	Y	6	1	2	-	-	-	Y	-	-	-	-	Y	-
KIF1A	kinesin family member 1A	-2.95475663 (0.723547%)	0.999989437(2.5240%)	8.9355e-06	1.61407e-05	0	1	0	6	0.140577	0.574766	0	11	6.75676e-06	6.61972e-09	6.41026e-06	7.36058e-10	Mental retardation, autosomal dominant 9Neuropathy, hereditary sensory, type IICSpastic paraplegia 30, autosomal recessive	Known(OMIM:Mental retardation)	NA	N	NA	NA	2	-	-	-	Y	-	-	-	-	Y	-
PPP2R1A	protein phosphatase 2 regulatory subunit A, alpha	-0.972756633 (9.46978%)	0.719603753(24.0329%)	2.84852e-06	5.14544e-06	0	0	0	1	0.36958	0.708952	0	5	3.42818e-06	0.000274359	3.42818e-06	0.000274359	-	Known(OMIM:Mental retardation)	NA	N	NA	NA	2	-	-	-	Y	-	-	-	-	Y	-
USP9X	ubiquitin specific peptidase 9, X-linked	-3.759904212 (0.358879%)	1(0.2963%)	9.45625e-06	1.70814e-05	0	0	0	5	0.932546	0.847214	7	3	5.71363e-08	3.78794e-08	5.71363e-08	3.78794e-08	-	Known(OMIM：Mental retardation）	NA	Y	7	0	2	-	-	-	Y	-	-	-	-	Y	-
KIF11	kinesin family member 11	0.371060238 (72.6499%)	0.999996043(2.0960%)	3.59682e-06	6.49715e-06	0	0	0	1	0.389843	0.722085	3	1	1.97692e-05	0.00152808	1.97692e-05	0.00152808	Microcephaly with or without chorioretinopathy, lymphedema, or mental retardation	Known(OMIM:Microcephaly)	NA	N	NA	NA	2	-	-	-	-	-	-	Y	-	Y	-
NAA10	N(alpha)-acetyltransferase 10, NatA catalytic subunit	-0.500657431 (21.8395%)	0.1884278(38.9794%)	1.09451e-06	1.97707e-06	0	0	0	0	1	1	0	8	5.71363e-08	5.8456e-08	5.71363e-08	5.8456e-08	N-terminal acetyltransferase deficiency	Known(OMIM:Ogden syndrome)	NA	N	NA	NA	2	-	-	-	Y	-	-	-	-	Y	-
ZC4H2	zinc finger C4H2-type containing	-0.11002201 (42.5619%)	0.825852221(20.7353%)	8.45316e-07	1.52694e-06	0	0	0	0	1	1	4	0	6.85636e-07	0.000107798	6.85636e-07	0.000107798	-	Known(OMIM:Wieacker-Wolff syndrome)	NA	N	NA	NA	2	-	-	-	Y	-	-	-	-	Y	-
CDK13	cyclin-dependent kinase 13	-0.791727047 (13.1049%)	0.751250538(23.0782%)	4.81082e-06	8.69006e-06	0	0	0	0	1	1	3	14	5.71363e-08	2.66454e-16	5.71363e-08	2.66454e-16	-	Known(SFARI)	NA	Y	9	2	2	-	-	-	Y	-	-	-	-	Y	-
HDAC8	histone deacetylase 8	-0.451849523 (23.8365%)	0.922707725(16.4938%)	1.18719e-06	2.14448e-06	0	0	0	0	1	1	3	5	5.71363e-08	9.60719e-08	5.71363e-08	9.60719e-08	Cornelia de Lange syndrome 5Wilson-Turner syndrome	Known(SFARI)	NA	Y	6	0	2	-	-	-	Y	-	-	-	-	Y	-
PRKD1	protein kinase D1	-0.417601543 (25.3936%)	2.13E-05(76.0219%)	3.71209e-06	6.70537e-06	0	0	0	1	0.391444	0.723451	0	6	4.57091e-07	3.18029e-05	4.57091e-07	3.18029e-05	-	Known(SFARI)	NA	Y	4	2	2	-	-	-	-	-	-	Y	-	Y	-
CHD7	chromodomain helicase DNA binding protein 7	-2.248811659 (1.42973%)	1(0.1920%)	1.20038e-05	2.16832e-05	1	0	0	4	0.0417585	0.485133	15	7	6.75676e-06	0	6.41026e-06	0	CHARGE syndromeHypogonadotropic hypogonadism 5 with or without anosmiaScoliosis, idiopathic 3	Known(SFARI)	1	N	28	11	1	-	-	-	-	-	-	-	-	Y	-
CIC	capicua transcriptional repressor	-3.544381434 (0.445705%)	0.999902947(3.6982%)	7.98581e-06	1.44252e-05	0	0	0	0	1	1	2	2	0.000785167	0.0299284	0.000785167	0.0299284	-	Known(SFARI)	1	N	5	3	1	-	-	-	-	-	Y	-	-	-	-
KCNB1	potassium voltage-gated channel subfamily B member 1	-0.266236653 (33.2137%)	0.98258787(11.2977%)	3.97941e-06	7.18824e-06	0	1	0	0	0.0309186	0.456481	1	5	6.75676e-06	2.22348e-05	6.41026e-06	2.0809e-06	-	Known(SFARI)	1	N	9	3	1	-	-	-	-	-	-	Y	-	-	-
MED13	mediator complex subunit 13	-2.759416599 (0.85668%)	1(0.3512%)	7.56169e-06	1.36591e-05	0	0	0	2	0.697218	0.806583	3	2	3.06251e-05	0.00216379	3.06251e-05	0.00216379	-	Known(SFARI)	1	N	4	2	1	-	-	-	-	-	Y	-	-	-	-
PTCHD1	patched domain containing 1	-1.46720751 (4.15605%)	0.947053079(14.9794%)	3.74903e-06	6.77209e-06	0	1	0	0	0.0306299	0.45138	2	0	0.00455405	0.0183858	0.000961538	0.00450053	-	Known(SFARI)	1	N	11	7	1	-	-	-	-	-	-	-	-	Y	-
RFX3	regulatory factor X3	-1.248326299 (5.98518%)	0.999773274(4.3567%)	2.93913e-06	5.30912e-06	0	0	0	0	1	1	1	4	3.54245e-06	0.000290119	3.54245e-06	0.000290119	-	Known(SFARI)	1	N	6	5	1	-	-	-	-	-	-	-	-	-	Y
RIMS1	regulating synaptic membrane exocytosis 1	-1.734102772 (2.83052%)	0.029211449(49.7558%)	6.79546e-06	1.2275e-05	0	0	2	3	0.202178	0.610763	2	1	0.0035957	0.0971514	0.0035957	0.0971514	Cone-rod dystrophy 7	Known(SFARI)	1	N	7	5	1	-	-	-	-	Y	-	-	-	-	-
NLGN4X	neuroligin 4, X-linked	-1.616285515 (3.2878%)	0.932298559(15.9177%)	4.41386e-06	7.97302e-06	1	0	0	1	0.00905512	0.192707	0	1	0.128892	0.0897091	0.0163846	0.0396402	-	Known(OMIM:ASD,Mental retardation)	2	N	33	20	1	-	-	-	-	-	Y	-	-	-	-
ERBB2IP	erbb2 interacting protein	-	0.993356912(8.9986%)	4.53648e-06	8.19451e-06	0	0	0	0	0.668976	0.803696	1	1	0.0143457	0.0550641	0.0143457	0.0550641	-	Known(SFARI)	2	N	6	6	1	-	Y	-	-	-	-	-	-	-	-
GRIN2A	glutamate ionotropic receptor NMDA type subunit 2A	-2.397509766 (1.18662%)	0.998044808(6.8532%)	7.18652e-06	1.29814e-05	0	0	0	4	0.876299	0.836722	1	6	4.57091e-07	3.60609e-05	4.57091e-07	3.60609e-05	Epilepsy with neurodevelopmental defects	Known(SFARI)	2	N	39	6	1	-	-	-	-	-	-	Y	-	-	-
MYO5A	myosin VA	-2.122805557 (1.65548%)	0.992129667(9.3388%)	7.51483e-06	1.35745e-05	0	1	0	2	0.0377428	0.47597	1	5	6.75676e-06	0.000112622	6.41026e-06	2.83483e-05	Griscelli syndrome, type 1	Known(SFARI)	2	N	5	5	1	-	-	-	-	-	Y	-	-	-	-
P2RX5	purinergic receptor P2X 5	0.505084658 (78.392%)	1.83E-05(76.4390%)	2.41724e-06	4.36639e-06	0	1	1	3	0.0185039	0.318765	1	0	0.0294324	0.064856	0.00512821	0.0178424	-	Known(SFARI)	2	N	4	4	1	-	Y	-	-	-	-	-	-	-	-
SMARCA4	SWI/SNF related, matrix associated, actin dependent regulator of chromatin, subfamily a, member 4	-3.621258679 (0.416763%)	0.999999998(0.6145%)	9.54814e-06	1.72474e-05	0	0	0	0	1	1	0	12	5.71363e-08	1.18577e-09	5.71363e-08	1.18577e-09	Mental retardation, autosomal dominant 16Rhabdoid tumor predisposition syndrome 2	Known(SFARI)	2	N	7	3	1	-	-	-	-	-	-	-	-	Y	-
USP7	ubiquitin specific peptidase 7 (herpes virus-associated)	-2.07030801 (1.77124%)	0.999999998(0.5871%)	4.81414e-06	8.69607e-06	0	0	0	0	1	1	1	3	0.00017438	0.00884674	0.00017438	0.00884674	-	Known(SFARI)	2	Y	7	4	1	-	-	-	-	-	-	Y	-	-	-
GLRA2	glycine receptor alpha 2	-0.518762939 (21.0523%)	0.908587632(17.3224%)	1.85575e-06	3.35215e-06	0	0	0	0	1	1	0	3	0.000387613	0.0138218	0.000387613	0.0138218	-	Known(26370147;11409700)	3	N	15	6	1	-	-	-	-	-	-	-	-	Y	-
ADCY5	adenylate cyclase 5	-2.187243441 (1.5455%)	0.989940592(9.9150%)	6.95695e-06	1.25667e-05	0	0	0	0	0.719344	0.810485	3	1	0.000180779	0.00928804	0.000180779	0.00928804	Dyskinesia, familial, with facial myokymia	Known(28511835;29473048)	3	N	6	4	1	-	-	-	-	-	-	-	Y	-	-
ATP1A3	ATPase Na+/K+ transporting subunit alpha 3	-1.925769908 (2.17064%)	0.999994323(2.2497%)	5.78387e-06	1.04478e-05	0	0	0	0	1	1	0	8	5.71363e-08	2.0112e-06	5.71363e-08	2.0112e-06	Alternating hemiplegia of childhood 2Dystonia-12	Known(SFARI)	3	Y	13	3	1	-	-	-	-	-	-	-	Y	-	-
PHF7	PHD finger protein 7	-0.638623478 (17.1683%)	0.064913882(45.4870%)	1.39546e-06	2.52071e-06	0	0	0	2	0.467165	0.750141	2	1	9.99886e-05	0.00552206	9.99886e-05	0.00552206	-	Known	NA	N	NA	NA	1	-	-	-	-	Y	-	-	-	-	-
TUBA1A	tubulin alpha 1a	0.482765043 (77.4601%)	0.836535571(20.3512%)	1.92318e-06	3.47394e-06	0	0	0	0	1	1	1	3	1.97692e-05	0.0015746	1.97692e-05	0.0015746	Lissencephaly 3	Known(26493046;30744660)	NA	N	NA	NA	1	-	-	-	-	Y	-	-	-	-	-
ARID1A	AT-rich interaction domain 1A	-3.169718989 (0.590414%)	0.999999997(0.6584%)	8.35062e-06	1.50842e-05	0	0	0	1	0.474514	0.751218	3	3	5.59936e-06	0.00043663	5.59936e-06	0.00043663	Mental retardation, autosomal dominant 14	Known(OMIM:Coffin-Siris syndrome)	NA	N	NA	NA	1	-	-	-	-	-	-	Y	-	-	-
SLC2A1	solute carrier family 2 member 1	-0.915582298 (10.4885%)	0.93980813(15.5556%)	2.71593e-06	4.90595e-06	0	2	0	8	0.00595801	0.160251	4	1	6.75676e-06	3.04104e-05	6.41026e-06	7.62665e-07	Dystonia 9GLUT1 deficiency syndrome 1GLUT1 deficiency syndrome 2Epilepsy, idiopathic generalized, suscpetibility to, 12	Known(OMIM:EE)	NA	N	NA	NA	1	-	-	-	-	-	-	Y	-	-	-
HUWE1	HECT, UBA and WWE domain containing 1, E3 ubiquitin protein ligase	-7.584497199 (0.0231535%)	1(0.0988%)	1.75033e-05	3.16172e-05	0	0	0	3	0.912415	0.843044	0	8	2.52543e-05	0.00193929	2.52543e-05	0.00193929	Mental retardation, X-linked syndromic, Turner type	Known(OMIM:Mental retardation)	NA	Y	14	6	1	-	-	-	-	-	-	-	-	Y	-
TAF13	TATA-box binding protein associated factor 13	-0.024429508 (48.7439%)	0.019850195(51.6982%)	4.62721e-07	8.35839e-07	0	0	0	0	1	1	2	0	0.000541881	0.0194003	0.000541881	0.0194003	-	Known(OMIM:Mental retardation)	NA	N	NA	NA	1	-	-	-	-	-	-	Y	-	-	-
TAF1	TATA-box binding protein associated factor 1	-2.473348302 (1.10558%)	0.999999756(1.2510%)	7.73248e-06	1.39676e-05	0	0	0	0	1	1	0	7	4.57091e-07	5.51466e-05	4.57091e-07	5.51466e-05	Dystonia-Parkinsonism, X-linked	Known(SFARI)	NA	Y	5	0	1	-	-	-	-	-	-	-	-	Y	-
TSC2	tuberous sclerosis 2	-2.944580835 (0.729335%)	0.999999983(0.8176%)	1.00628e-05	1.8177e-05	1	0	0	13	0.930341	0.845717	0	6	0.000121622	0.000592271	1.28205e-05	0.000119707	Lymphangioleiomyomatosis, somaticTuberous sclerosis-2	Known(SFARI)	1	N	30	14	0	-	-	-	-	-	-	-	-	-	-
UBE3A	ubiquitin protein ligase E3A	-1.333310276 (5.17481%)	0.999576244(4.9328%)	3.0947e-06	5.59014e-06	1	0	2	3	0.00309711	0.113084	2	0	0.00343243	0.0133164	0.000230769	0.00203329	Angelman syndrome	Known(SFARI)	1	N	27	7	0	-	-	-	-	-	-	-	-	-	-
ANK3	ankyrin 3, node of Ranvier (ankyrin G)	-5.215169063 (0.0752489%)	1(0.1481%)	1.67965e-05	3.03405e-05	0	0	0	11	0.995039	0.863634	1	6	0.000432099	0.00402762	0.000432099	0.00402762	-	Known(SFARI)	1	N	26	9	0	-	-	-	-	-	-	-	-	-	-
ARHGEF9	Cdc42 guanine nucleotide exchange factor 9	0.341261405 (71.226%)	0.983065394(11.2099%)	2.25434e-06	4.07214e-06	0	0	0	0	0.574199	0.78409	2	2	1.69124e-05	0.00120302	1.69124e-05	0.00120302	Epileptic encephalopathy, early infantile, 8	Known(SFARI)	1	N	10	4	0	-	-	-	-	-	-	-	-	-	-
MAGEL2	MAGE family member L2	-	0.922411269(16.5158%)	2.77025e-06	5.00406e-06	0	0	0	0	1	1	2	0	0.00236167	0.0728811	0.00236167	0.0728811	-	Known(SFARI)	1	N	16	0	0	-	-	-	-	-	-	-	-	-	-
NF1	neurofibromin 1	-4.245138737 (0.202593%)	0.999999846(1.1523%)	1.03662e-05	1.8725e-05	0	0	0	1	0.584934	0.786991	3	3	7.40741e-05	0.000303703	7.40741e-05	0.000303703	Leukemia, juvenile myelomonocyticMelanoma, desmoplastic neurotrophicNeurofibromatosis, familial spinalNeurofibromatosis, type 1Neurofibromatosis-Noonan syndromeWatson syndrome	Known(SFARI)	1	N	24	8	0	-	-	-	-	-	-	-	-	-	-
RERE	arginine-glutamic acid dipeptide (RE) repeats	-2.692017503 (0.897198%)	0.999995655(2.1509%)	7.57738e-06	1.36875e-05	0	1	0	10	0.279843	0.659929	1	2	0.0115405	0.0261009	0.00219231	0.00988295	-	Known(SFARI)	1	N	7	4	0	-	-	-	-	-	-	-	-	-	-
TANC2	tetratricopeptide repeat, ankyrin repeat and coiled-coil containing 2	-3.875664698 (0.318361%)	0.999999966(0.8999%)	8.12305e-06	1.46731e-05	0	0	0	3	0.823018	0.826808	3	4	6.17284e-06	3.08326e-05	6.17284e-06	3.08326e-05	-	Known(SFARI)	1	N	10	7	0	-	-	-	-	-	-	-	-	-	-
TSC1	tuberous sclerosis 1	-0.568972928 (19.4605%)	0.999978334(2.8148%)	4.94105e-06	8.9253e-06	0	0	0	4	0.856194	0.83338	1	2	0.00218912	0.0691767	0.00218912	0.0691767	Focal cortical dysplasia, Taylor balloon cell typeLymphangioleiomyomatosisTuberous sclerosis-1	Known(SFARI)	1	N	20	7	0	-	-	-	-	-	-	-	-	-	-
KDM5C	lysine demethylase 5C	-2.70621882 (0.879833%)	0.997842569(7.0178%)	7.21471e-06	1.30324e-05	0	2	0	5	0.00343832	0.128949	3	2	8.10811e-05	0.000346841	6.41026e-06	1.06255e-05	Mental retardation, X-linked, syndromic, Claes-Jensen type	Known(SFARI,OMIM:Mental retardation)	2	N	23	4	0	-	-	-	-	-	-	-	-	-	-
LAMB1	laminin subunit beta 1	-1.235752647 (6.17041%)	1.79E-06(81.4540%)	7.98029e-06	1.44153e-05	1	0	1	11	0.114541	0.556217	2	5	6.75676e-06	4.77854e-05	6.41026e-06	4.67382e-06	Cutis laxa, marfanoid neonatal type	Known(SFARI)	2	N	7	7	0	-	-	-	-	-	-	-	-	-	-
CHMP1A	charged multivesicular body protein 1A	0.518060943 (78.9303%)	0.252036809(36.9931%)	1.02901e-06	1.85876e-06	0	0	0	4	0.806168	0.823554	0	2	0.00288756	0.0844269	0.00288756	0.0844269	Pontocerebellar hypoplasia, type 8	Known(SFARI)	2	N	5	4	0	-	-	-	-	-	-	-	-	-	-
CNTNAP2	contactin associated protein-like 2	-0.135838044 (40.9065%)	3.83E-05(74.5569%)	5.81861e-06	1.05105e-05	0	1	0	9	0.236772	0.640975	0	0	1	1	0.241782	0.0839502	Cortical dysplasia-focal epilepsy syndromePitt-Hopkins like syndrome 1Autism susceptibility 15	Known(SFARI)	2	Y	67	34	0	-	-	-	-	-	-	-	-	-	-
CTNND2	catenin delta 2	-2.728644226 (0.868257%)	0.999999952(0.9383%)	6.20896e-06	1.12156e-05	0	1	0	2	0.0320472	0.461545	0	1	0.253486	0.114507	0.0677821	0.05943	Mental retardation in cri-du-chat syndrome	Known(SFARI)	2	N	5	3	0	-	-	-	-	-	-	-	-	-	-
MYH10	myosin, heavy chain 10, non-muscle	-3.725598395 (0.370456%)	0.99999755(1.9534%)	9.17105e-06	1.65662e-05	0	0	0	2	0.734856	0.812101	2	3	0.000169923	0.00870004	0.000169923	0.00870004	-	Known(SFARI)	2	N	5	2	0	-	-	-	-	-	-	-	-	-	-
CUX2	cut like homeobox 2	-1.294628237 (5.52211%)	0.999656385(4.7407%)	7.61586e-06	1.3757e-05	0	0	0	6	0.945459	0.849788	2	3	0.000160494	0.00211695	0.000160494	0.00211695	-	Known(SFARI)	3	Y	8	2	0	-	-	-	-	-	-	-	-	-	-
HCN1	hyperpolarization activated cyclic nucleotide gated potassium channel 1	-1.087263615 (7.93008%)	0.953138503(14.4252%)	3.83901e-06	6.93462e-06	0	0	0	0	1	1	0	3	0.0014756	0.0510992	0.0014756	0.0510992	-	Known(SFARI)	NA	Y	8	0	0	-	-	-	-	-	-	-	-	-	-
BRWD3	bromodomain and WD repeat domain containing 3	-2.849201202 (0.798796%)	0.999999996(0.6639%)	6.73781e-06	1.21709e-05	1	0	0	0	0.0163255	0.286927	2	0	0.0191216	0.0444953	0.00212821	0.00720606	Mental retardation, X-linked 93	Known(SFARI,OMIM:Mental retardation)	NA	Y	3	0	0	-	-	-	-	-	-	-	-	-	-
GABBR2	gamma-aminobutyric acid type B receptor subunit 2	-1.244577745 (6.03728%)	0.999790263(4.2853%)	4.71975e-06	8.52556e-06	0	0	0	2	0.633727	0.797034	0	6	4.57091e-07	9.20143e-05	4.57091e-07	9.20143e-05	Nicotine dependence, protection againstNicotine dependence, susceptibility to	Known(SFARI,OMIM:EE)	3	Y	10	2	0	-	-	-	-	-	-	-	-	-	-
VRK1	vaccinia related kinase 1	-0.324809181 (30.0359%)	0.042898405(47.8189%)	1.4884e-06	2.68858e-06	1	0	0	2	0.0105249	0.208421	0	0	1	1	0.0201154	0.0482174	Pontocerebellar hypoplasia type 1A	Known(OMIM:Pontocerebellar hypoplasia type 1A)	NA	N	NA	NA	0	-	-	-	-	-	-	-	-	-	-
COL4A1	collagen type IV alpha 1	-2.215526027 (1.48182%)	0.999999981(0.8450%)	7.45279e-06	1.34624e-05	0	1	0	0	0.0413648	0.480625	0	5	0.000243243	0.00137171	1.28205e-05	0.00019683	Angiopathy, hereditary, with nephropathy, aneurysms, and muscleBrain small vessel disease with Axenfeld-Rieger anomalyBrain small vessel disease with hemorrhagePorencephaly 1Hemorrhage, intracerebral, susceptibility to	Known(OMIM:SCZ)	NA	N	NA	NA	0	-	-	-	-	-	-	-	-	-	-
ALS2	ALS2, alsin Rho guanine nucleotide exchange factor	-2.155938739 (1.60338%)	0.000769641(65.5693%)	6.13789e-06	1.10872e-05	0	0	1	10	0.965617	0.854091	1	1	0.0293086	0.0739663	0.0293086	0.0739663	Amyotrophic lateral sclerosis 2, juvenilePrimary lateral sclerosis, juvenileSpastic paralysis, infantile onset ascending	Known(OMIM:Amyotrophic lateral sclerosis)	NA	N	NA	NA	0	-	-	-	-	-	-	-	-	-	-
DHDDS	dehydrodolichyl diphosphate synthase subunit	0.005557359 (50.8162%)	0.704700923(24.4390%)	1.61034e-06	2.90886e-06	0	0	0	0	1	1	0	4	1.85122e-05	0.00134036	1.85122e-05	0.00134036	Retinitis pigmentosa 59	Known(OMIM:Developmental delay)	NA	N	NA	NA	0	-	-	-	-	-	-	-	-	-	-
GABRA1	gamma-aminobutyric acid type A receptor alpha1 subunit	-0.555053577 (19.8426%)	0.963866035(13.5473%)	1.76327e-06	3.1851e-06	0	0	0	2	0.484619	0.755409	0	4	2.06834e-05	0.00162247	2.06834e-05	0.00162247	Epilepsy, childhood absence, susceptibility to, 4Epilepsy, juvenile myoclonic, susceptibility to, 5	Known(OMIM:EE)	NA	N	NA	NA	0	-	-	-	-	-	-	-	-	-	-
GABRG2	gamma-aminobutyric acid type A receptor gamma2 subunit	-0.910271913 (10.5985%)	0.958543398(14.0302%)	1.93784e-06	3.50044e-06	0	0	0	5	0.879423	0.837943	0	4	2.39973e-05	0.00172753	2.39973e-05	0.00172753	Epilepsy, generalized, with febrile seizures plus, type 3Febrile seizures, familial, 8Epilepsy, childhood absence, susceptibility to, 2	Known(OMIM:EE)	NA	N	NA	NA	0	-	-	-	-	-	-	-	-	-	-
KCNT1	potassium sodium-activated channel subfamily T member 1	-1.732734355 (2.8363%)	0.005348738(57.7503%)	7.32013e-06	1.32228e-05	0	1	1	10	0.204514	0.616628	0	4	0.00164865	0.00548464	0.000217949	0.00148544	Epilepsy, nocturnal frontal lobe, 5Epileptic encephalopathy, early infantile, 14	Known(OMIM:EE)	NA	N	NA	NA	0	-	-	-	-	-	-	-	-	-	-
KMT2D	lysine methyltransferase 2D	-5.184334326 (0.0810373%)	1(0.0988%)	1.21121e-05	2.18788e-05	1	0	0	4	0.0430184	0.48955	16	7	6.75676e-06	0	6.41026e-06	0	-	Known(OMIM:Kabuki syndrome 1)	NA	N	NA	NA	0	-	-	-	-	-	-	-	-	-	-
UBE3B	ubiquitin protein ligase E3B	-2.422919179 (1.16925%)	0.009387706(55.1605%)	5.1966e-06	9.38691e-06	0	1	1	10	0.188661	0.598387	0	0	1	1	0.187756	0.0717772	-	Known(OMIM:Kaufman oculocerebrofacial syndrome)	NA	N	NA	NA	0	-	-	-	-	-	-	-	-	-	-
FGFR2	fibroblast growth factor receptor 2	-1.085865264 (7.94744%)	0.999752493(4.4170%)	3.82401e-06	6.90753e-06	0	1	0	6	0.11084	0.548425	0	2	0.0169054	0.0351121	0.00242308	0.0128009	Antley-Bixler syndrome without genital anomalies or disordered steroidogenesisApert syndromeBeare-Stevenson cutis gyrata syndromeBent bone dysplasia syndromeCraniofacial-skeletal-dermatologic dysplasiaCraniosynostosis, nonspecificCrouzon syndromeGastric cancer, somaticJackson-Weiss syndromeLADD syndromePfeiffer syndromeSaethre-Chotzen syndromeScaphocephaly and Axenfeld-Rieger anomalyScaphocephaly…	Known(OMIM:Mental retardation)	NA	N	NA	NA	0	-	-	-	-	-	-	-	-	-	-
DNAH17	dynein axonemal heavy chain 17	-	-	2.30472e-05	4.16316e-05	0	1	3	27	0.934724	0.847584	1	3	0.585689	0.126769	0.273462	0.095836	-	Novel	3	N	6	6	0	-	-	-	-	-	-	-	-	-	-
ITSN1	intersectin 1	-2.89301104 (0.758277%)	0.999999974(0.8724%)	7.2865e-06	1.3162e-05	0	0	0	4	0.877507	0.837131	3	2	2.46829e-05	0.00188642	2.46829e-05	0.00188642	-	Novel	3	N	4	4	0	-	-	-	-	-	-	-	-	-	-
LRRC4	leucine rich repeat containing 4	-0.844978521 (11.9009%)	0.877360672(18.6831%)	3.21306e-06	5.80394e-06	0	0	0	0	1	1	1	2	0.000691921	0.0256103	0.000691921	0.0256103	-	Novel	3	N	3	2	0	-	-	-	-	-	-	-	-	-	-
PSD3	pleckstrin and Sec7 domain containing 3	0.085515914 (56.3962%)	0.851705649(19.7970%)	4.15737e-06	7.5097e-06	0	0	1	3	0.382441	0.716441	3	1	2.99394e-05	0.0021059	2.99394e-05	0.0021059	-	Novel	3	N	5	4	0	-	-	-	-	-	-	-	-	-	-
MSL2	male-specific lethal 2 homolog (Drosophila)	-0.718445538 (15.0093%)	0.889663742(18.1893%)	2.27939e-06	4.1174e-06	2	0	0	0	0.000104987	0.0448534	1	0	0.0274189	0.0547336	0.000179487	0.000962156	-	Novel	NA	N	NA	NA	0	-	-	-	-	-	-	-	-	-	-
SPAG9	sperm associated antigen 9	-1.200392043 (6.59296%)	0.999998938(1.6680%)	5.32009e-06	9.60999e-06	1	0	0	2	0.0137795	0.275213	1	0	0.114838	0.077343	0.0125	0.0314899	-	Novel	NA	N	NA	NA	0	-	-	-	-	-	-	-	-	-	-
CYP27C1	cytochrome P450 family 27 subfamily C member 1	-0.886995467 (11.0558%)	0.000184567(70.0137%)	1.85489e-06	3.3506e-06	0	0	2	1	0.0560892	0.498853	1	3	1.93121e-05	0.00138729	1.93121e-05	0.00138729	-	Novel	NA	N	NA	NA	0	-	-	-	-	-	-	-	-	-	-
DCX	doublecortin	-0.673351156 (16.2017%)	0.863196407(19.3361%)	1.87421e-06	3.3855e-06	0	0	0	0	1	1	2	1	0.00014067	0.00742672	0.00014067	0.00742672	Lissencephaly, X-linkedSubcortical laminal heteropia, X-linked	Novel	NA	N	NA	NA	0	-	-	-	-	-	-	-	-	-	-
GALNT18	polypeptide N-acetylgalactosaminyltransferase 18	-1.072270209 (8.10952%)	0.047685176(47.2099%)	3.2331e-06	5.84013e-06	0	0	0	0	0.630525	0.796401	2	1	0.000580247	0.00734173	0.000580247	0.00734173	-	Novel	NA	N	NA	NA	0	-	-	-	-	-	-	-	-	-	-
POLR3A	polymerase (RNA) III subunit A	-2.256686659 (1.40079%)	7.39E-14(96.1756%)	6.06204e-06	1.09502e-05	0	1	0	7	0.170735	0.591861	2	1	0.00260811	0.00913414	0.000615385	0.00299312	Leukodystrophy, hypomyelinating, 7, with or without oligodontia and/or hypogonadotropic hypogonadism	Novel	NA	N	NA	NA	0	-	-	-	-	-	-	-	-	-	-
RRAGC	Ras related GTP binding C	-0.252486589 (34.053%)	0.600078052(27.4129%)	1.12181e-06	2.02639e-06	0	0	0	0	0.509449	0.766043	0	2	0.0031321	0.0900129	0.0031321	0.0900129	-	Novel	NA	N	NA	NA	0	-	-	-	-	-	-	-	-	-	-
SMAD6	SMAD family member 6	-	6.97E-06(78.8916%)	1.84807e-06	3.33828e-06	0	0	0	5	0.87769	0.837538	3	1	6.39927e-06	0.000483495	6.39927e-06	0.000483495	Aortic valve disease 2	Novel	NA	N	NA	NA	0	-	-	-	-	-	-	-	-	-	-
SPG7	SPG7, paraplegin matrix AAA peptidase subunit	-0.909998092 (10.6043%)	1.38E-18(98.2826%)	4.41285e-06	7.97118e-06	0	0	3	12	0.900052	0.842273	0	5	1.07416e-05	0.000889263	1.07416e-05	0.000889263	Spastic paraplegia 7, autosomal recessive	Novel	NA	N	NA	NA	0	-	-	-	-	-	-	-	-	-	-
ST3GAL6	ST3 beta-galactoside alpha-2,3-sialyltransferase 6	0.067256556 (55.0996%)	0.001061672(64.4499%)	1.24056e-06	2.2409e-06	0	0	0	0	1	1	2	0	0.000868701	0.0322828	0.000868701	0.0322828	-	Novel	NA	N	NA	NA	0	-	-	-	-	-	-	-	-	-	-
UBR3	ubiquitin protein ligase E3 component n-recognin 3 (putative)	-	0.999549124(5.0206%)	2.77153e-06	5.00637e-06	0	0	0	0	1	1	3	0	9.976e-05	0.00540772	9.976e-05	0.00540772	-	Novel	NA	N	NA	NA	0	-	-	-	-	-	-	-	-	-	-
YTHDC1	YTH domain containing 1	-0.607851924 (18.1639%)	0.999999899(1.0864%)	3.04803e-06	5.50583e-06	0	0	0	0	1	1	2	0	0.00289727	0.0848012	0.00289727	0.0848012	-	Novel	NA	N	NA	NA	0	-	-	-	-	-	-	-	-	-	-
